# Supplementary material for: Isomer design unlocks rainbow phosphorescence
Source: Nat Commun. 2026 Mar 17;17:4093. doi: 10.1038/s41467-026-70784-7 (PMC13144461; doi:10.1038/s41467-026-70784-7)
Supplement: Supplementary file 3 — Supplementary Data 1 [file 41467_2026_70784_MOESM3_ESM.zip]

Archive with 3 entries (3 files):
- Dataset optimized-computational-models.xlsx
- Dataset molecular dynamics trajectories-PVB.xlsx
- Dataset molecular dynamics trajectories-PVA.xlsx
