# Supplementary material for: Isomer design unlocks rainbow phosphorescence
Source: Nat Commun. 2026 Mar 17;17:4093. doi: 10.1038/s41467-026-70784-7 (PMC13144461; doi:10.1038/s41467-026-70784-7)
Supplement: Supplementary file 3 — Supplementary Data 1 [file 41467_2026_70784_MOESM3_ESM.zip › Dataset optimized-computational-models.xlsx]

## Sheet: Sheet1
Ph-Cz					Ph-Bd[g]					Ph-Bd[e]					Ph-Bd[f]
C -5.50669831 -0.60004559 0.09517973	-5.26746	0.775444	-0.0699894		C	-4.2474	-2.5695	0.1076		C	-4.9784	-0.3781	-1.2496		C	-5.5067	-0.600046	0.0951797
C -5.26746455 0.77544363 -0.06998938	-3.96735	1.26881	-0.135126		C	-5.3296	-1.7892	0.2428		C	-5.3705	0.7861	-1.7809		C	-5.26746	0.775444	-0.0699894
C -3.96734637 1.26881030 -0.13512617	-2.89292	0.37694	-0.034572		C	-5.1889	-0.4585	0.3451		C	-4.4569	1.7412	-2.0001		C	-3.96735	1.26881	-0.135126
C -2.89291647 0.37693971 -0.03457203	-3.15575	-1.01027	0.13183		C	-3.9682	0.1075	0.3139		C	-3.1566	1.5387	-1.712		C	-2.89292	0.37694	-0.034572
C -3.15575191 -1.01026689 0.13182985	-4.45777	-1.51085	0.198319		C	-2.8835	-0.6842	0.1777		C	-2.7393	0.3477	-1.2155		C	-3.15575	-1.01027	0.13183
C -4.45777167 -1.51084840 0.19831903	-1.45103	0.525429	-0.0581591		C	-3.0251	-2.0171	0.0751		C	-3.6825	-0.5816	-0.9674		C	-4.45777	-1.51085	0.198319
C -1.45103036 0.52542913 -0.05815914	-0.903772	-0.772095	0.0918072		C	-3.8182	1.4437	0.4161		C	-2.2913	2.5522	-1.916		C	-1.45103	0.525429	-0.0581591
C -0.90377163 -0.77209477 0.09180715	-1.94505	-1.6818	0.205126		C	-2.6051	2.0223	0.3865		C	-0.9921	2.4173	-1.6181		C	-0.903772	-0.772095	0.0918072
N -1.94505121 -1.68180096 0.20512596	-0.580961	1.61111	-0.196407		C	-1.5289	1.2369	0.2516		C	-0.5996	1.2312	-1.1497		N	-1.94505	-1.6818	0.205126
C -0.58096111 1.61110555 -0.19640683	0.803393	1.43164	-0.174084		C	-1.685	-0.0856	0.1508		C	-1.422	0.1921	-0.9615		C	-0.580961	1.61111	-0.196407
C 0.80339261 1.43164000 -0.17408398	1.33232	0.118227	-0.0123707		C	-0.2089	1.4889	0.1879		N	0.5673	0.8848	-0.8153		C	0.803393	1.43164	-0.174084
C 1.33232104 0.11822710 -0.01237071	0.472874	-0.981554	0.110418		C	0.4152	0.2946	0.0482		C	0.6422	-0.3174	-0.408		C	1.33232	0.118227	-0.0123707
C 0.47287446 -0.98155398 0.11041760	2.80117	-0.146588	0.0122053		N	-0.5219	-0.5695	0.0356		C	-0.6153	-0.8094	-0.5402		C	0.472874	-0.981554	0.110418
C 2.80117491 -0.14658768 0.01220534	1.70043	2.63726	-0.361384		C	1.7155	-0.0589	-0.0642		C	1.8142	-0.8446	0.0145		C	2.80117	-0.146588	0.0122053
C 1.70043034 2.63726071 -0.36138398	3.64388	0.463272	0.955656		C	0.3792	2.8722	0.2652		C	-1.0316	-2.2476	-0.3721		C	1.70043	2.63726	-0.361384
C 3.64388235 0.46327172 0.95565637	5.00784	0.176005	0.989388		C	2.0687	-1.3562	-0.1975		C	2.9667	-0.1499	-0.1096		C	3.64388	0.463272	0.955656
C 5.00784346 0.17600523 0.98938782	5.55936	-0.727498	0.0791401		C	3.3466	-1.7529	-0.3116		C	4.1533	-0.6318	0.2942		C	5.00784	0.176005	0.989388
C 5.55935700 -0.72749780 0.07914009	4.73448	-1.34434	-0.862138		C	4.352	-0.8648	-0.2962		C	4.2522	-1.841	0.8668		C	5.55936	-0.727498	0.0791401
C 4.73448178 -1.34433848 -0.86213758	3.36965	-1.0577	-0.893077		C	4.0238	0.4296	-0.1675		C	3.1171	-2.5387	1.0226		C	4.73448	-1.34434	-0.862138
C 3.36964652 -1.05769769 -0.89307717	-6.52951	-0.962006	0.14359		C	2.7423	0.814	-0.0545		C	1.9372	-2.0464	0.6125		C	3.36965	-1.0577	-0.893077
H -6.52951157 -0.96200577 0.14358987	-6.10789	1.45834	-0.147041		C	5.7944	-1.29	-0.4291		C	5.5799	-2.3956	1.3232		H	-6.52951	-0.962006	0.14359
H -6.10788652 1.45833571 -0.14704071	-3.78839	2.33276	-0.262109		H	-4.3632	-3.6632	0.0235		H	-5.7262	-1.1596	-1.0318		H	-6.10789	1.45834	-0.147041
H -3.78839324 2.33275663 -0.26210940	-4.64811	-2.57256	0.325974		H	-6.3347	-2.2426	0.2696		H	-6.4345	0.9643	-2.0097		H	-3.78839	2.33276	-0.262109
H -4.64811135 -2.57255579 0.32597376	-1.83839	-2.67537	0.325074		H	-6.0966	0.1593	0.4554		H	-4.808	2.7034	-2.4119		H	-4.64811	-2.57256	0.325974
H -1.83839052 -2.67536730 0.32507443	-0.982766	2.61183	-0.334442		H	-2.1506	-2.6792	-0.0366		H	-3.4507	-1.5431	-0.4934		H	-1.83839	-2.67537	0.325074
H -0.98276588 2.61182604 -0.33444240	0.88818	-1.97672	0.239016		H	-4.701	2.097	0.5277		H	-2.6295	3.5248	-2.3133		H	-0.982766	2.61183	-0.334442
H 0.88818025 -1.97671510 0.23901623	2.54817	2.41637	-1.01621		H	-2.5202	3.1161	0.4727		H	-0.2765	3.2423	-1.7619		H	0.88818	-1.97672	0.239016
H 2.54817262 2.41636618 -1.01620561	1.13759	3.46458	-0.802932		H	-0.3775	-1.5989	-0.0597		H	1.3661	1.5552	-0.8664		H	2.54817	2.41637	-1.01621
H 1.13759257 3.46458088 -0.80293197	2.11761	2.99976	0.585541		H	0.927	3.123	-0.6709		H	-0.2303	-2.9529	-0.6767		H	1.13759	3.46458	-0.802932
H 2.11761388 2.99975718 0.58554077	3.22066	1.15084	1.68139		H	-0.3921	3.6632	0.3779		H	-1.3734	-2.4631	0.6651		H	2.11761	2.99976	0.585541
H 3.22065837 1.15083517 1.68138795	5.63972	0.653722	1.73286		H	1.0407	2.9731	1.1547		H	-1.814	-2.5405	-1.1023		H	3.22066	1.15084	1.68139
H 5.63971965 0.65372247 1.73286443	6.62225	-0.949353	0.104588		H	1.3282	-2.1711	-0.2214		H	3.0078	0.8494	-0.571		H	5.63972	0.653722	1.73286
H 6.62225247 -0.94935311 0.10458829	5.15358	-2.0472	-1.57673		H	3.5725	-2.8274	-0.4182		H	5.0624	-0.0229	0.1537		H	6.62225	-0.949353	0.104588
H 5.15358107 -2.04719854 -1.57672704	2.73249	-1.53159	-1.63428		H	4.8241	1.189	-0.1529		H	3.1539	-3.5248	1.5162		H	5.15358	-2.0472	-1.57673
H 2.73249416 -1.53158878 -1.63427635					H	2.5917	1.8946	0.0472		H	1.07	-2.676	0.8463		H	2.73249	-1.53159	-1.63428
					H	5.8957	-2.3381	-0.7894		H	6.4345	-1.9331	0.7799
					H	6.3347	-0.6405	-1.1547		H	5.7161	-2.2043	2.4119
					H	6.3046	-1.2155	0.5583		H	5.6411	-3.4938	1.1493
