# Supplementary material for: Isomer design unlocks rainbow phosphorescence
Source: Nat Commun. 2026 Mar 17;17:4093. doi: 10.1038/s41467-026-70784-7 (PMC13144461; doi:10.1038/s41467-026-70784-7)
Supplement: Supplementary file 3 — Supplementary Data 1 [file 41467_2026_70784_MOESM3_ESM.zip › Dataset molecular dynamics trajectories-PVB.xlsx]

## Sheet: Sheet1
Ph-Cz					Ph-Cz					Ph-Bd[g]					Ph-Bd[g]					Ph-Bd[e]					Ph-Bd[e]					Ph-Bd[f]					Ph-Bd[f]
final configuration					initial configuration					final configuration					initial configuration					final configuration					initial configuration					final configuration					initial configuration
C	9.4611	17.7526	29		C	-1.056	11.3057	19.6159		C	16.5634	21.6037	2.93445		C	27.7449	23.4799	36.3115		C	28.0738	35.4358	17.4246		C	28.7708	20.9518	27.506		C	35.3103	27.6016	17.5875		C	13.8114	18.7591	4.30115
C	10.1058	17.9074	27.7459		C	-1.37563	10.4082	18.5624		C	17.1261	21.1706	4.14003		C	27.1303	24.6591	36.7515		C	27.9341	36.5177	18.2977		C	28.5875	22.1886	26.2761		C	34.9659	28.2211	16.3728		C	12.4449	19.0511	4.06446
C	11.4224	18.3582	28.0207		C	-0.31027	10.5003	17.6054		C	16.8423	19.9101	4.63232		C	26.4981	25.4901	35.8528		C	26.8923	37.4064	18.127		C	28.6659	20.9062	24.8478		C	34.9476	26.2068	17.8117		C	14.4411	19.2631	5.51382
C	11.5487	18.4473	29.4245		C	0.52373	11.5229	18.1037		C	15.9943	19.0338	3.90631		C	26.3332	25.0767	34.5091		C	25.9297	37.2043	17.1036		C	28.6663	18.869	24.465		C	34.1825	25.5065	16.8352		C	13.745	20.1777	6.33981
N	10.3503	18.1011	29.9738		N	-0.08804	12.1388	19.1687		C	15.3181	19.5261	2.73329		C	26.9652	23.8742	34.0561		C	26.0866	36.1038	16.1846		C	29.0039	17.2761	25.6002		C	33.812	26.1774	15.7201		C	12.4416	20.4063	6.06756
C	8.17958	17.3245	29.1463		C	-1.40811	11.1746	20.9309		C	15.6774	20.7999	2.23805		C	27.7481	23.1461	34.9668		C	27.1851	35.2455	16.3799		C	28.6599	19.0498	26.7838		C	34.1433	27.537	15.4805		C	11.729	19.8175	4.99352
C	7.48168	17.0064	27.977		C	-2.33365	10.1801	21.2116		C	15.9524	17.6358	4.19511		C	25.5785	25.8459	33.5909		C	24.7145	37.9506	17.0963		C	28.8852	17.65	22.9688		N	32.8828	25.8183	14.7837		N	11.539	21.0819	6.81829
C	8.0871	17.1377	26.7086		C	-2.72745	9.29104	20.1947		C	15.259	16.7503	3.4044		C	25.3386	25.4875	32.3015		C	23.7132	37.714	16.1866		C	29.2912	15.7001	22.8864		C	32.4121	26.9487	14.151		C	10.2604	20.9564	6.31526
C	9.39513	17.5896	26.5761		C	-2.26722	9.3831	18.8833		C	14.4959	17.2407	2.3225		C	25.9856	24.3449	31.8489		C	23.9014	36.6817	15.3065		C	29.5123	14.2042	24.2578		C	33.3075	28.0262	14.4772		C	10.3611	20.0923	5.16796
C	12.5304	18.6736	27.2391		C	0.3223	9.45196	16.9146		C	14.5043	18.6224	2.0788		C	26.7786	23.581	32.7197		C	24.9801	35.7804	15.3771		C	29.3015	15.0179	25.8383		C	31.2693	26.9548	13.3314		C	9.19588	21.6542	6.95373
C	13.7284	18.9983	27.831		C	1.70567	9.307	16.9421		C	13.8442	16.5975	1.25715		C	26.0921	23.8644	30.5541		N	22.8397	36.0488	14.7254		N	29.9063	12.0851	24.8672		C	30.8615	25.8616	12.5005		C	9.40405	22.4104	8.15692
C	13.864	18.9996	29.2553		C	2.50761	10.2898	17.6027		C	13.4106	17.6565	0.3416		C	27.0523	22.8083	30.6656		C	23.0791	34.7011	14.796		C	30.0432	10.6476	26.6107		C	29.7574	25.9729	11.6735		C	8.42939	23.2291	8.69401
C	12.6961	18.7645	30.0462		C	1.8571	11.3836	18.2295		N	13.8786	18.8286	0.89545		N	27.2965	22.5573	31.9937		C	24.4839	34.5247	15.0047		C	29.6466	12.9168	26.642		C	28.9714	27.1277	11.6715		C	7.18112	23.3303	8.08372
C	14.8276	19.3685	26.8851		C	2.32454	8.13572	16.2225		C	13.3662	17.5814	-1.04897		C	27.7401	22.1963	29.6316		C	22.0089	33.787	14.7966		C	29.9094	8.35262	27.2412		C	29.3262	28.2098	12.4749		C	6.90369	22.5589	6.953
C	15.1301	19.1931	29.8932		C	3.9238	10.3144	17.6944		C	13.8018	15.1422	0.93574		C	25.44	24.4181	29.3452		C	20.763	34.0296	14.1382		C	29.9932	6.14798	27.1615		C	30.4649	28.1447	13.2517		C	7.86454	21.7147	6.4182
C	16.3303	18.5238	29.4668		C	4.75867	9.36809	18.3818		C	12.3218	16.8558	-1.71412		C	27.9466	23.0001	28.4741		C	19.855	33.0123	13.9453		C	30.0974	4.11385	27.5625		C	33.2431	29.4053	13.9426		C	9.24348	19.5625	4.34108
C	17.5458	18.7591	30.0749		C	6.05528	9.69823	18.754		C	12.5082	16.3121	-2.96515		C	27.886	22.4514	27.2247		C	20.0762	31.7312	14.4468		C	30.0693	3.02809	29.1672		C	35.8523	28.3518	18.6641		C	14.5216	17.7943	3.54157
C	17.6306	19.6331	31.1599		C	6.55933	10.9846	18.5673		C	13.7348	16.3811	-3.61696		C	27.8399	21.0819	27.0825		C	21.2257	31.5167	15.2019		C	29.8883	4.93474	29.5805		C	36.0591	27.7681	19.8991		C	15.6208	17.1388	4.06917
C	16.4793	20.2581	31.6451		C	5.72925	11.948	17.9955		C	14.7687	17.0859	-3.00229		C	27.9439	20.272	28.2081		C	22.1717	32.493	15.3755		C	29.8754	6.79631	28.6957		C	35.7594	26.4172	20.1047		C	16.1283	17.5148	5.31269
C	15.2564	20.0448	31.0403		C	4.51197	11.5843	17.4652		C	14.5886	17.7273	-1.79458		C	27.8394	20.7799	29.4942		C	19.1477	30.578	14.1633		C	30.4242	0.84449	30.3154		C	35.2267	25.6461	19.0872		C	15.6113	18.6043	5.98662
H	10.1618	18.085	30.9479		H	0.47847	12.5946	19.8437		C	13.9393	15.6623	-4.9279		C	27.4365	20.5379	25.7536		C	25.1581	33.2069	14.9782		C	29.0316	13.1257	29.0358		H	35.1663	29.2924	16.2273		H	11.9289	18.5788	3.21728
H	7.6875	17.2213	30.1205		H	-1.01563	11.8075	21.7398		H	16.8303	22.5883	2.5279		H	28.2136	22.8071	37.039		H	28.9023	34.7312	17.564		H	28.4109	22.253	28.7193		H	33.8518	24.4825	17.0562		H	14.2303	20.5458	7.25319
H	6.44486	16.6475	28.0435		H	-2.68379	10.0186	22.2407		H	17.8203	21.8262	4.68385		H	27.1481	24.946	37.8102		H	28.6506	36.6588	19.1189		H	28.2029	23.8556	26.7203		H	32.359	24.9727	14.8409		H	11.7709	21.5996	7.63642
H	7.50608	16.8787	25.8112		H	-3.35754	8.45299	20.4862		H	17.362	19.5483	5.53238		H	26.0779	26.4443	36.1907		H	26.7637	38.2354	18.8347		H	28.5774	22.464	24.0191		H	31.4518	24.9351	12.4872		H	10.3804	22.3942	8.66258
H	9.85204	17.6832	25.582		H	-2.53176	8.60985	18.1501		H	15.2616	21.1653	1.2889		H	28.3253	22.2888	34.6037		H	27.3324	34.3649	15.7442		H	28.2267	18.5448	28.4055		H	29.4669	25.1428	11.0189		H	8.63412	23.8135	9.60251
H	12.4505	18.651	26.1419		H	-0.26221	8.57335	16.5787		H	16.5394	17.2663	5.04666		H	25.1632	26.7607	33.9471		H	24.5307	38.6707	17.8898		H	28.9191	18.5758	21.4409		H	28.0673	27.1803	11.0487		H	6.42447	24.0174	8.4916
H	12.7776	18.7866	31.1374		H	2.42776	12.0595	18.8804		H	15.3252	15.6773	3.6109		H	24.7347	26.0779	31.6086		H	22.7729	38.276	16.2534		H	29.426	15.4853	21.1187		H	28.6929	29.1088	12.4908		H	5.90547	22.6381	6.49551
H	14.7111	20.4245	26.5904		H	1.77127	7.94597	15.2905		H	13.9276	19.6873	0.39246		H	28.0417	21.9955	32.3414		H	21.9167	36.3957	14.8642		H	30.007	11.2829	23.511		H	30.6873	28.993	13.9097		H	7.58208	21.1389	5.52759
H	14.7453	18.7316	25.9985		H	2.33012	7.20378	16.8156		H	12.916	14.8744	0.34615		H	26.0024	25.2755	28.9419		H	20.5766	34.9973	13.6508		H	30.3367	5.05074	25.7697		H	32.4302	29.9498	14.441		H	8.75554	20.3457	3.73979
H	15.8504	19.2559	27.252		H	3.37008	8.33177	15.9453		H	13.7826	14.5218	1.84462		H	24.4258	24.7765	29.5819		H	18.9393	33.2113	13.3737		H	30.3091	2.55305	26.6759		H	33.0642	29.4141	12.8579		H	8.47822	19.077	4.96923
H	16.3038	17.8083	28.6349		H	4.35539	8.38985	18.6657		H	14.6869	14.8425	0.34599		H	25.3348	23.6616	28.557		H	21.3784	30.5473	15.6837		H	29.7441	4.41716	31.2635		H	34.1725	29.9666	14.116		H	9.60273	18.7932	3.64107
H	18.4492	18.2467	29.7135		H	6.71188	8.95554	19.2126		H	11.3768	16.6591	-1.18598		H	27.9054	24.094	28.5356		H	23.0666	32.2473	15.9612		H	29.6965	7.41217	30.2132		H	36.0733	29.4217	18.5289		H	14.1218	17.4121	2.59713
H	18.599	19.8089	31.6485		H	7.58496	11.2286	18.8841		H	11.6833	15.7648	-3.44633		H	27.86	23.0883	26.3341		H	19.4777	30.0277	13.267		H	31.3937	-0.42535	30.9321		H	36.4571	28.3708	20.7287		H	16.0791	16.296	3.52999
H	16.5569	20.9181	32.5196		H	6.03315	12.9919	17.9072		H	15.747	17.1302	-3.5012		H	28.1141	19.2366	27.9315		H	18.1116	30.9019	13.9968		H	30.667	-0.75654	30.4324		H	35.9402	25.9694	21.0928		H	16.9358	16.9218	5.75526
H	14.3629	20.552	31.4301		H	3.85392	12.3274	17.0061		H	15.4647	18.1909	-1.31466		H	27.6372	20.1592	30.3865		H	19.1491	29.8632	14.997		H	29.8411	-0.49077	31.1827		H	34.9424	24.6055	19.3		H	16.0394	18.8853	6.95991
C	13.5382	3.11287	14.7345		C	8.34224	11.941	1.4492		H	14.1216	16.3636	-5.75828		H	28.2289	20.0472	25.1736		H	26.123	33.2722	14.4651		H	29.5368	12.7428	30.6396		C	22.946	36.8162	0.90172		C	13.3926	27.2375	20.8298
C	15.0407	3.50342	14.9131		C	9.0959	10.5474	1.65052		H	13.0577	15.0583	-5.18968		H	27.0064	21.359	25.1579		H	24.5768	32.4699	14.4075		H	28.3559	12.4464	30.3923		C	22.6151	38.203	1.68055		C	11.9956	27.7769	20.3809
H	13.4691	2.05574	14.4346		H	7.50559	12.0383	2.15903		H	14.8002	14.9777	-4.86586		H	26.6305	19.816	25.9217		H	25.3275	32.8119	15.9914		H	28.9582	13.8622	30.4556		H	23.049	36.0319	1.66908		H	13.3316	26.1345	20.8671
H	13.1492	3.71108	13.8909		H	7.91249	11.896	0.4335		C	19.8752	25.1618	24.1014		C	10.0923	50.5834	7.98579		C	18.8833	10.6913	14.0192		C	21.9736	18.498	5.08111		H	23.941	37.0835	0.54408		H	13.4919	27.5427	21.8926
O	15.7526	3.15706	13.7351		O	9.82246	10.2624	0.45759		C	19.205	23.7631	24.2659		C	11.1652	50.3129	6.84645		C	18.8275	9.83323	12.6909		C	19.8882	18.8572	3.55689		O	23.7979	38.9951	1.6178		O	11.0858	27.1894	21.3064
H	15.4894	3.0045	15.7848		H	8.37118	9.73506	1.83153		H	19.3158	25.9203	24.6748		H	9.43706	49.7	8.06781		H	19.8617	11.1988	14.0648		H	22.6302	17.5917	5.23638		H	22.4082	37.981	2.73829		H	11.7301	27.4937	19.3497
H	15.1135	4.58765	15.0674		H	9.78234	10.5849	2.51476		H	19.732	25.4244	23.0403		H	9.45294	51.4139	7.63708		H	18.8479	9.99414	14.8744		H	21.5087	18.0592	6.38613		H	21.782	38.794	1.30788		H	11.9475	28.8768	20.4498
H	16.6245	3.52558	13.8314		H	10.2825	9.44483	0.60272		O	19.6406	22.9779	23.1696		O	11.9805	51.4524	6.60444		O	17.704	8.9669	12.592		O	17.9879	18.8648	3.6622		H	23.6868	39.6982	2.24492		H	10.2523	27.6346	21.2304
C	8.67675	3.25616	16.0072		C	9.90934	16.9617	0.12392		H	18.1061	23.8602	24.237		H	10.6301	50.0638	5.91453		H	19.7563	9.24233	12.593		H	19.6039	18.0348	2.89191		C	20.6464	32.89	-2.143		C	18.435	27.2891	17.1467
C	10.0862	3.61992	16.6475		C	10.1503	15.5122	0.80819		H	19.4737	23.2884	25.2228		H	11.8111	49.4547	7.09071		H	18.78	10.5006	11.8201		H	20.3454	19.7421	2.92564		C	21.5545	34.2275	-1.9997		C	17.1121	27.9293	18.6424
H	8.78469	2.18396	15.7423		H	8.82663	17.1135	0.02497		H	19.1761	22.1526	23.2328		H	11.9503	51.6207	5.67185		H	17.8674	8.2556	13.1967		H	16.8925	18.8269	3.27413		H	19.6644	33.148	-1.70337		H	18.7059	28.3311	16.914
H	8.65276	3.81483	15.0644		H	10.2861	16.8839	-0.89986		C	24.9231	24.0893	21.5683		C	13.8732	52.6509	11.0732		C	16.6673	11.9557	18.0968		C	28.3201	20.9544	1.05105		H	21.0792	32.1228	-1.47276		H	17.7205	27.0304	16.3539
O	10.3204	5.02457	16.6679		O	11.2933	14.9	0.20897		C	23.9374	24.7853	23.0855		C	12.4279	51.8732	11.0763		C	16.5608	11.9325	16.4944		C	27.101	20.5124	3.53938		O	22.8594	34.098	-2.5591		O	17.3746	28.3894	20.0053
C	11.1378	2.94896	15.6576		C	8.91124	14.4974	0.74257		H	25.0886	23.0621	21.9395		H	14.2651	52.5942	12.106		H	15.969	11.1212	18.3149		H	28.1837	21.3367	-0.35224		C	21.6807	34.6822	-0.4656		C	15.3129	27.5753	18.6081
H	10.2058	3.20272	17.6639		H	10.3149	15.6161	1.8913		H	25.8843	24.5869	21.822		H	13.6191	53.7188	10.9207		H	17.7016	11.5652	18.1955		H	28.9418	20.2016	-0.11165		H	21.0135	35.0354	-2.52866		H	17.0739	28.8957	18.176
C	11.6778	5.3178	17.0247		C	11.5634	13.688	0.90442		O	24.2037	23.8806	24.2019		O	12.5212	50.5588	11.6699		O	15.429	12.4343	15.7872		O	27.2197	20.3236	5.62606		C	23.5048	35.3671	-2.4478		C	16.8676	27.9155	21.2641
C	12.61	3.41124	15.9602		C	9.3235	13.2009	1.55029		C	22.4076	25.6862	23.259		C	11.8554	51.8097	9.60158		C	17.8353	12.4104	15.6995		C	24.6342	20.413	3.77941		C	22.3511	36.1284	-0.46767		C	14.792	27.6926	20.2197
H	11.0687	1.8491	15.6863		H	8.02684	14.9447	1.18805		H	24.6277	25.628	23.2923		H	11.7459	52.5118	11.6858		H	16.5724	10.8214	16.4152		H	26.6739	21.5254	3.52533		H	20.6911	34.6339	-0.02736		H	14.8029	28.392	18.0754
H	10.8696	3.26804	14.632		H	8.65341	14.2108	-0.28953		C	23.3495	24.3196	25.2833		C	11.2692	49.8847	11.4764		C	15.3147	11.6436	14.5967		C	27.3664	19.9762	7.67835		H	22.3158	33.9618	0.07436		H	14.9995	26.6759	18.0662
O	12.6622	4.81773	16.1302		O	10.5196	12.7402	0.98521		C	21.4569	25.243	24.4954		C	10.6053	50.8884	9.46718		C	17.7034	11.7357	14.221		C	23.8251	19.8211	5.91749		O	23.5812	35.9077	-1.14385		O	15.7356	27.0722	21.1117
C	11.8142	6.89163	16.8971		C	12.4917	12.8044	0.08348		H	22.7621	26.6928	23.5169		H	11.6689	52.8285	9.22224		H	17.8466	13.5102	15.6752		H	23.8106	21.1555	2.90117		C	25.0214	35.1675	-2.75929		C	17.9285	27.308	22.6143
H	11.8808	4.95944	18.0531		H	11.9866	13.8955	1.9087		H	21.7892	25.7731	22.371		H	12.6465	51.3319	9.01182		H	18.7658	12.0912	16.1988		H	23.9816	19.5516	2.72338		H	23.0136	36.0966	-3.12178		H	16.488	28.8078	21.7912
H	12.9578	2.90498	16.8785		H	9.48254	13.4618	2.61321		O	21.9594	24.0482	25.0316		O	10.9063	49.6493	10.1063		O	16.4996	10.9769	14.138		O	25.3617	19.8418	7.23902		H	21.7214	36.7973	-1.06957		H	14.8127	28.7847	20.3904
C	12.0187	7.26843	15.4044		C	13.958	13.1361	-0.04298		C	23.1772	24.3296	27.0359		C	11.0163	48.4931	12.28		C	14.6399	12.4838	13.4276		C	29.0437	19.7827	9.84037		C	25.5347	35.7042	-4.0874		C	19.4003	26.7499	22.696
H	12.6359	7.30785	17.4927		H	12.0311	12.6515	-0.91155		H	23.5421	25.4139	25.2691		H	10.5749	50.5732	11.9657		H	14.6506	10.7994	14.839		H	27.147	20.9312	8.30268		H	25.2577	34.0957	-2.67094		H	17.241	26.6867	23.1988
H	10.9151	7.35895	17.3303		H	12.424	11.8155	0.58668		H	21.5271	26.0363	25.264		H	9.76454	51.3742	9.97836		H	17.7224	12.5024	13.4288		H	22.4948	20.5491	6.16216		H	25.6184	35.6634	-1.97352		H	18.0007	28.1609	23.3117
C	11.5547	8.65048	14.942		C	14.5721	11.789	-0.28279		C	23.7946	24.26	28.4366		C	11.0389	48.6124	13.8061		C	14.0623	11.6358	12.2793		C	31.149	19.8386	10.9243		C	25.8343	37.1972	-4.03414		C	19.5496	25.5301	23.6245
H	11.5334	6.51127	14.7636		H	14.3541	13.5163	0.90538		H	22.4154	23.5224	27.1278		H	11.7606	47.7441	12.0194		H	15.3906	13.1816	13.0178		H	28.6798	18.8305	11.0066		H	24.8225	35.4811	-4.88928		H	19.979	27.5509	23.1658
H	13.0859	7.18923	15.1633		H	14.1939	13.849	-0.84671		H	22.5375	25.2374	27.0757		H	10.072	48.0653	11.8937		H	13.8408	13.1114	13.8562		H	28.6054	20.4122	11.1971		H	26.4656	35.1763	-4.32097		H	19.9686	26.6222	21.7659
H	11.5186	9.38326	15.7632		H	15.6643	11.8094	-0.24826		C	24.7061	25.402	28.8576		C	10.3092	47.5444	14.6416		C	14.9879	10.5315	11.7588		C	32.7223	19.7579	12.5675		H	24.9481	37.7616	-3.71331		H	18.7076	25.4092	24.3185
H	10.5689	8.60309	14.4734		H	14.1741	11.387	-1.22445		H	24.2579	23.2966	28.6892		H	10.6548	49.6002	14.0992		H	13.7638	12.3113	11.4616		H	31.9859	20.8267	10.372		H	26.162	37.5866	-5.01064		H	19.6599	24.6193	23.0487
H	12.2292	9.02238	14.1614		H	14.2108	11.126	0.50631		H	22.8887	24.3302	29.0686		H	12.1033	48.5871	14.0928		H	13.1283	11.149	12.592		H	32.1621	19.1696	10.2025		H	26.6391	37.3947	-3.30998		H	20.4503	25.5622	24.2508
C	6.54169	4.59077	17.2496		C	10.0742	19.4025	-0.48722		H	25.6333	25.4121	28.2742		H	9.29225	47.8572	14.9298		H	16.0161	10.8921	11.6081		H	33.5293	20.7096	13.4703		C	19.3023	31.0623	-3.32616		C	21.3472	25.9943	17.7431
C	7.28662	3.32944	16.6764		C	10.552	18.3028	0.64968		H	24.9663	25.3047	29.9239		H	10.874	47.3958	15.5735		H	14.6276	10.135	10.7989		H	34.1697	19.2276	12.9019		C	20.4025	32.163	-3.49487		C	20.085	26.6263	16.723
H	7.17903	4.74543	18.1461		H	9.15979	18.9358	-0.879		H	24.2119	26.3766	28.7154		H	10.23	46.5658	14.1455		H	15.0193	9.68988	12.4685		H	32.7692	19.2176	13.9032		H	18.3067	31.5277	-3.38382		H	21.0594	24.9945	18.0961
H	5.60925	4.18661	17.6809		H	10.7446	19.0809	-1.31119		C	24.599	23.0624	18.7656		C	15.9966	51.1013	10.2349		C	15.3354	13.6766	19.9042		C	31.1977	21.5994	-0.9914		H	19.3692	30.6996	-2.28645		H	21.4239	26.5723	18.6626
C	6.38014	2.47912	15.7626		C	10.9958	18.1406	2.12382		C	25.1359	23.9843	19.9652		C	15.1062	52.4147	10.1133		C	16.5254	12.8054	19.3965		C	29.7784	22.1598	0.583		C	20.1282	33.0547	-4.68576		C	19.8497	25.712	15.5362
H	7.3337	2.70838	17.5982		H	11.6015	18.2237	0.34359		H	25.3415	23.2865	17.9658		H	16.6854	51.2796	11.081		H	15.6209	13.8383	20.9565		H	32.1025	22.2949	-1.45079		H	21.357	31.6646	-3.75549		H	20.449	27.479	16.1397
O	5.24124	2.19897	16.4519		O	10.7303	19.0308	3.15978		H	23.6404	23.4339	18.3835		H	16.6702	51.0372	9.36282		H	14.399	13.0979	19.8662		H	31.0455	21.665	-2.23182		O	19.3655	32.3606	-5.57599		O	20.6075	24.5721	15.7073
O	6.63143	2.0395	14.665		O	11.6999	17.2325	2.48318		C	25.2534	25.3077	19.193		C	14.8605	52.7307	8.62406		C	16.7472	11.6594	20.424		C	29.4561	24.4193	1.12302		O	20.5401	34.1728	-4.87843		O	19.1051	25.9176	14.6118
C	4.37415	1.1865	15.9354		C	10.2701	20.1798	4.06326		H	26.1916	23.6505	20.0199		H	15.7824	53.2449	10.4146		H	17.4222	13.4543	19.4669		H	30.4553	20.8196	0.73411		C	19.0747	32.8928	-6.8812		C	20.182	23.2719	15.2644
H	4.89371	0.22017	15.8521		H	9.49808	20.8157	3.64571		O	24.1859	25.4178	18.3517		O	16.0564	52.6236	7.92937		O	16.0226	11.9076	21.5882		O	30.4025	25.4934	-0.00961		H	19.8203	33.6334	-7.19232		H	19.1395	23.0718	15.5444
H	3.9789	1.45206	14.9481		H	11.0612	20.9243	4.23998		O	26.1806	26.0785	19.2176		O	13.8287	53.0499	8.08455		O	17.4323	10.6653	20.2874		O	28.6909	25.1689	2.20223		H	18.0743	33.349	-6.90936		H	20.8001	22.5493	15.8219
H	3.54417	1.09229	16.6478		H	9.92137	19.8745	5.07451		C	24.0661	26.3306	17.2457		C	15.8991	52.29	6.54284		C	14.784	11.2231	21.6484		C	31.5127	25.5841	-1.49785		H	19.104	32.0474	-7.5843		H	20.3101	23.096	14.186
C	6.0536	7.88625	16.3107		C	9.85348	23.0085	-0.95854		H	24.6728	27.2331	17.3746		H	14.9928	52.7231	6.1105		H	14.7822	10.3545	22.3253		H	31.7355	26.3818	-2.73036		C	18.5058	28.5007	-4.92823		C	24.052	24.9764	18.8203
C	6.02889	6.19236	17.0099		C	9.69945	21.1716	-1.2913		H	23.0001	26.5999	17.1916		H	15.8561	51.1921	6.43697		H	14.4643	10.8759	20.652		H	31.4185	24.4722	-2.15491		C	19.5256	29.7039	-4.25219		C	23.1065	25.6126	17.4063
H	5.59192	8.22876	17.249		H	9.24391	23.3628	-1.79988		H	24.3538	25.8319	16.3071		H	16.734	52.6754	5.94188		H	14.058	11.9381	22.0276		H	32.7411	25.2391	-1.80321		H	19.3402	27.8009	-5.1033		H	23.876	23.9021	18.7394
H	5.28661	7.56018	15.5734		H	10.8834	23.1662	-1.33023		C	25.8546	20.7581	18.685		C	15.6994	48.2024	10.1404		C	13.9266	15.6102	20.8383		C	33.6132	19.6121	-3.90217		H	18.4344	29.0771	-5.87358		H	23.574	25.3531	19.7058
O	4.57611	6.0903	16.9212		O	10.2702	21.0402	-2.60361		C	24.4239	21.484	18.622		C	15.1875	49.739	10.6193		C	14.909	15.2193	19.5245		C	32.7692	20.0773	-1.53204		O	20.4543	29.8384	-5.33756		O	23.1698	24.6383	16.402
H	6.15282	6.5039	18.066		H	8.6316	21.0133	-1.53197		H	26.3602	21.2233	19.5503		H	16.7886	48.0966	9.98608		H	14.5202	15.2902	21.707		H	32.9502	19.9424	-5.25159		H	20.0845	29.0905	-3.51813		H	23.6384	26.5014	17.0711
H	4.30179	5.44474	17.5673		H	11.1999	21.208	-2.4896		H	26.4348	21.0651	17.7941		H	15.3366	48.179	9.11467		H	13.0794	14.9024	20.7953		H	33.2565	18.6768	-4.63312		H	21.3174	29.8495	-4.94027		H	23.2117	25.104	15.578
C	6.7607	10.278	14.5083		C	10.5241	25.3872	-0.16118		O	23.4804	20.9026	19.5051		O	14.9004	49.7889	12.0104		O	16.002	16.1159	19.4081		O	33.3237	19.0876	0.42163		C	16.1257	26.5055	-5.68013		C	26.1048	24.6997	20.685
C	6.12972	9.36192	15.6582		C	9.71372	24.0907	0.21363		H	24.0391	21.3636	17.5897		H	14.2225	49.7769	10.0954		H	14.3167	15.2447	18.5937		H	31.3487	19.5975	-1.88289		C	17.3907	27.4486	-5.39086		C	25.6141	25.146	19.1565
H	6.60753	11.3001	14.9085		H	10.1669	25.7194	-1.15082		H	22.6224	21.1409	19.1737		H	14.95	50.6985	12.2724		H	16.5311	15.8057	18.6818		H	32.8729	19.3222	1.19154		H	16.6281	25.5115	-5.63507		H	25.7215	23.7209	20.9657
H	6.13095	10.2175	13.6009		H	11.5674	25.0572	-0.32688		C	25.4732	18.4588	17.5304		C	14.1147	46.491	11.8588		C	12.8972	16.8487	22.779		C	36.0785	18.9511	-3.43971		H	15.9354	26.6749	-6.76161		H	25.5357	25.3731	21.352
C	4.68904	9.88709	15.8819		C	8.2797	24.2968	0.6408		C	25.9023	19.2142	18.8175		C	15.2616	46.8233	10.8997		C	13.3036	16.9792	21.2675		C	35.1807	20.1504	-4.80817		C	18.1567	26.9866	-6.76183		C	26.425	24.677	17.9583
H	6.60675	9.86284	16.5294		H	10.1887	23.7261	1.14136		H	25.9133	17.4587	17.4373		H	13.1845	46.771	11.3525		H	13.8395	16.7955	23.3498		H	36.6133	17.9067	-3.74676		H	17.7878	26.7158	-4.65757		H	25.7991	26.2219	19.0975
O	3.83818	8.90283	16.3171		O	7.74062	25.5485	0.55715		H	25.7961	19.0042	16.6295		H	14.1487	47.0785	12.7957		H	12.4177	15.8652	22.9287		H	35.5379	18.2382	-2.34494		O	18.504	25.6762	-6.65375		O	27.5519	25.4042	17.9444
O	4.35338	11.0411	15.7842		O	7.53061	23.4384	1.04396		C	27.2195	18.8658	19.5022		C	15.2124	45.7904	9.85496		C	14.2113	18.1663	21.1657		C	35.8053	20.6612	-6.78399		O	18.3334	27.6465	-7.75337		O	26.1052	23.8771	17.119
C	2.52573	9.21823	16.8077		C	7.48874	26.9703	0.33668		H	25.1815	18.9382	19.5878		H	16.1059	46.4077	11.4689		H	12.419	17.1922	20.6524		H	34.8463	21.1288	-4.12363		C	19.0409	24.9749	-7.7885		C	28.2666	25.5179	16.7276
H	1.75679	9.00148	16.0517		H	7.74082	27.313	-0.674		O	27.5261	17.539	19.6029		O	13.9492	45.6478	9.36013		O	15.454	17.7709	21.5242		O	37.2144	19.5032	-6.78996		H	19.5287	25.6579	-8.49365		H	27.6284	25.6884	15.87
H	2.45839	10.2681	17.1121		H	7.96681	27.6444	1.06011		O	27.9517	19.6451	20.0614		O	16.1816	45.169	9.50787		O	13.9118	19.3035	20.8878		O	35.3961	21.5268	-7.98752		H	18.2506	24.4211	-8.31878		H	28.8898	24.6445	16.5287
H	2.34213	8.59354	17.6954		H	6.41233	27.0392	0.50476		C	26.8805	16.3068	19.2901		C	13.719	44.4235	8.64675		C	16.479	18.7675	21.5527		C	38.4142	18.2544	-6.08326		H	19.7808	24.2574	-7.4091		H	28.8531	26.4239	16.8545
C	8.71657	11.5798	13.0253		C	11.5514	27.2567	1.85882		H	27.1195	16.0075	18.2632		H	13.3742	44.6171	7.62119		H	16.2296	19.5725	22.2586		H	38.2361	16.9759	-5.57582		C	13.9684	26.3408	-3.72672		C	27.9619	23.1759	22.9243
C	8.36298	10.2568	13.9638		C	10.4371	26.7622	0.78333		H	25.7938	16.3391	19.4296		H	12.9695	43.862	9.21608		H	16.6316	19.2068	20.5565		H	38.9875	18.393	-4.86572		C	14.6108	26.1549	-5.20657		C	27.8334	24.5764	21.605
H	9.18157	12.2946	13.7325		H	11.9752	28.1985	1.46549		H	27.3324	15.574	19.9742		H	14.619	43.7909	8.58397		H	17.4	18.2671	21.8783		H	39.7077	17.7709	-5.94873		H	13.0079	26.84	-3.95626		H	27.1165	22.4785	22.8021
H	7.76263	12.0567	12.7782		H	12.4098	26.5797	1.98934		C	23.2303	17.3359	16.3878		C	14.5729	43.0245	11.5648		C	12.073	17.8241	25.1959		C	38.7038	18.384	-0.53997		H	14.5063	27.0852	-3.11711		H	27.7128	23.6896	23.8742
O	9.26998	10.3901	15.0503		O	10.2342	27.8034	-0.17222		C	23.8652	18.3176	17.4759		C	13.8349	44.6624	12.3463		C	11.9421	17.9695	23.516		C	37.8174	19.5992	-2.33526		O	13.7218	26.9126	-6.03807		O	29.0146	24.8878	20.93
H	8.53937	9.31413	13.4281		H	9.54895	26.6278	1.40355		H	23.3016	16.3074	16.7838		H	15.4397	43.1787	10.9264		H	12.7066	16.9543	25.4357		H	39.2883	17.058	-0.82667		H	14.5619	25.1068	-5.53979		H	27.6849	25.4035	22.3151
H	9.17546	9.63349	15.6174		H	9.84125	28.539	0.28025		H	23.7778	17.3422	15.4305		H	13.7818	42.857	10.813		H	11.0799	17.5544	25.5926		H	38.5269	17.2493	-0.51937		H	14.0041	26.7751	-6.93439		H	29.1894	24.1799	20.3281
C	10.1291	14.845	7.69136		C	8.20209	25.9535	5.94149		O	23.3257	17.8745	18.7219		O	13.6103	44.5305	13.7373		O	12.1764	19.2731	23.0197		O	38.5213	20.3389	-3.76727		C	13.6825	24.5203	1.26159		C	31.0663	18.2078	25.209
C	10.4385	13.3253	9.13691		C	9.09096	27.2981	5.24533		H	23.4669	19.3235	17.2589		H	12.8377	44.5928	11.8687		H	10.9056	17.6923	23.2544		H	36.9994	20.1613	-1.71532		C	13.1584	24.3928	-0.22672		C	30.5992	19.8588	24.3415
H	9.04252	14.6985	7.60453		H	9.18082	25.5631	6.34255		H	23.3963	18.6091	19.3203		H	13.13	45.3142	13.9951		H	11.4266	19.7904	23.2858		H	38.9207	21.3578	-4.14395		H	14.3886	25.3725	1.25848		H	31.725	17.7859	24.4345
H	10.558	14.0796	7.0088		H	8.1024	25.4278	5.00019		C	20.8573	21.3651	14.3944		C	14.509	36.4957	12.5665		C	12.2764	20.5676	29.8308		C	38.9043	17.1081	8.38566		H	14.3198	23.6643	1.52239		H	30.0796	17.7206	25.0946
O	11.5148	12.3926	9.34536		O	9.68899	28.4279	5.81868		C	20.4559	20.0455	15.3136		C	13.6989	38.4139	12.3917		C	12.7719	20.3519	28.346		C	38.7685	18.6978	6.18975		O	13.0229	23.0392	-0.68995		O	31.7886	20.573	23.9705
C	9.57861	13.1983	10.8836		C	10.0782	26.5215	4.12213		H	20.8932	21.0101	13.3509		H	13.7271	36.3022	13.3251		H	11.7833	19.6617	30.2111		H	39.8807	15.7748	8.44515		C	14.1318	25.1835	-1.21472		C	29.5095	21.093	24.6939
H	9.81411	12.7073	8.49113		H	8.2778	27.6951	4.59308		H	21.9215	21.4859	14.6765		H	15.3479	36.9313	13.1433		H	11.455	21.3016	29.8051		H	38.3868	15.5077	8.42082		H	12.1718	24.8861	-0.2846		H	30.1824	19.3647	23.4428
C	10.9991	11.0524	9.64938		C	10.2739	29.2886	4.8287		O	20.2639	20.2949	16.7043		O	12.3976	38.9673	12.0557		O	12.3629	21.5034	27.6155		O	38.0132	20.1269	4.91962		C	12.5263	23.1017	-2.03819		C	31.6739	21.4463	22.8682
C	9.84916	11.755	11.5992		C	10.9925	27.6283	3.37717		C	21.6501	18.9689	15.0593		C	15.0481	39.7473	12.2305		C	12.2019	19.0527	27.6071		C	39.4967	17.9512	3.86342		C	13.4545	25.1257	-2.62678		C	29.4738	22.0842	23.2824
H	9.79763	13.9728	11.6321		H	10.7062	25.7418	4.57813		H	19.5566	19.55	14.9347		H	13.6382	38.4004	13.4865		H	13.8742	20.2715	28.3275		H	39.7882	18.5323	6.08377		H	14.3041	26.2124	-0.86079		H	28.4999	20.7688	24.9743
H	8.52075	13.2592	10.8751		H	9.4178	26.0002	3.40714		C	20.0405	19.034	17.3428		C	12.286	40.262	12.6952		C	12.8788	21.3884	26.2933		C	37.1014	21.6124	3.78065		H	15.102	24.665	-1.25731		H	29.9196	21.692	25.5237
O	9.87127	10.8167	10.5437		O	10.2521	28.8592	3.44643		C	21.6845	17.7791	16.1395		C	14.3866	41.433	12.4514		C	12.6538	19.095	26.0662		C	39.0706	19.1196	1.73844		O	13.3968	23.748	-2.9948		O	30.7998	22.5819	23.0612
C	12.1413	10.0536	10.0975		C	9.75845	30.8042	4.97103		H	21.5605	18.5465	14.0403		H	15.7355	39.5397	13.0631		H	12.5498	18.129	28.0966		H	40.4011	17.3141	3.85089		C	12.1422	21.6393	-2.62393		C	33.1934	22.0403	22.2221
H	10.6633	10.6394	8.69249		H	11.3372	29.3529	5.13781		H	22.6166	19.5014	15.1154		H	15.6053	39.5743	11.2998		H	11.0996	19.0661	27.6536		H	39.612	16.7386	3.42778		H	11.5695	23.6566	-2.01648		H	31.2431	20.833	22.0869
H	10.8333	11.7435	12.0948		H	11.9255	27.7521	3.96288		O	21.1915	18.2058	17.4006		O	13.0477	41.2929	12.0787		O	12.279	20.3541	25.5067		O	38.1994	20.7333	2.37739		H	12.4204	25.4862	-2.4504		H	29.3005	21.3598	22.4689
C	13.1135	9.6351	8.9963		C	8.29792	31.2115	4.66693		C	19.6542	19.2285	18.8566		C	11.0449	41.5246	13.24		C	12.7143	22.7893	25.5763		C	35.7961	24.0148	4.39917		C	11.429	20.6657	-1.68276		C	34.5624	21.9443	22.9564
H	11.6111	9.1434	10.4332		H	10.3976	31.4218	4.32092		H	19.2196	18.4828	16.8497		H	12.6687	40.0924	13.7144		H	13.9646	21.2098	26.3653		H	38.0787	22.0514	3.40454		H	13.0439	21.174	-3.04455		H	32.9627	23.0884	22.0161
H	12.6852	10.4237	10.9815		H	10.0061	31.114	5.99507		H	21.0711	16.9374	15.7702		H	14.4679	41.6352	13.5343		H	13.7575	19.0121	26.0425		H	40.3642	18.5108	1.88735		H	11.4723	21.809	-3.47974		H	33.3689	21.5726	21.244
C	14.0137	8.47962	9.4362		C	7.92281	32.5418	5.39009		C	18.2933	19.8634	19.1958		C	9.79105	42.3992	13.6763		C	13.107	23.9516	26.4993		C	34.621	25.4605	5.83364		C	10.8589	19.3984	-2.32356		C	35.6923	22.9576	22.7435
H	13.7059	10.4993	8.66171		H	7.58057	30.4111	4.90665		H	20.4557	19.8114	19.3385		H	11.247	42.1888	12.3679		H	11.6701	22.9122	25.2441		H	34.878	24.4785	3.29433		H	10.5829	21.1922	-1.23533		H	35.0011	20.9677	22.7619
H	12.5418	9.29678	8.11397		H	8.212	31.3515	3.57459		H	19.7144	18.2186	19.3011		H	11.8036	42.0034	13.9116		H	13.3365	22.7888	24.6671		H	35.9341	25.4542	4.13195		H	12.0824	20.3718	-0.85838		H	34.4333	21.9977	24.0287
H	13.3939	7.62277	9.74721		H	8.70677	32.8418	6.10665		C	17.4767	18.9955	20.1584		C	8.29848	42.294	13.99		C	13.3319	25.2936	25.8058		C	33.4737	27.314	6.4397		H	9.98418	19.6382	-2.94907		H	36.3631	22.7682	21.9055
H	14.6605	8.74998	10.2857		H	6.99872	32.5107	5.97836		H	17.6963	20.0398	18.2879		H	9.85486	43.282	12.9908		H	14.0265	23.6926	27.0502		H	35.1941	25.5408	7.09683		H	10.516	18.7074	-1.53651		H	36.3292	22.9037	23.6456
H	14.6554	8.14297	8.60774		H	7.78322	33.3727	4.67856		H	18.4494	20.855	19.6534		H	10.194	42.781	14.6364		H	12.3157	24.071	27.2584		H	33.7363	24.8227	6.71314		H	11.5951	18.8609	-2.94059		H	35.3479	23.9836	22.6666
C	9.11514	17.1317	5.99063		C	6.66875	23.8889	8.04173		H	17.2239	18.0298	19.6921		H	8.06793	43.2829	14.4221		H	14.2236	25.2615	25.1618		H	33.793	28.7498	6.73655		C	11.3787	25.6673	2.08384		C	32.7482	16.397	26.6662
C	10.3292	16.0325	6.36571		C	7.38859	24.816	6.84677		H	16.534	19.4919	20.4371		H	8.03679	41.542	14.7457		H	13.4857	26.0938	26.5476		H	32.5136	27.9086	7.53656		C	12.6746	24.8764	2.41865		C	31.5243	17.6013	26.6724
H	9.03195	17.8994	6.7726		H	7.115	22.9189	7.79733		H	18.0423	18.7863	21.081		H	7.64078	42.161	13.1219		H	12.4677	25.5691	25.1864		H	32.4502	28.1348	5.82097		H	11.6471	26.3948	1.2965		H	32.6141	15.9997	25.6471
H	8.20811	16.5284	6.1261		H	5.68571	23.675	7.62759		C	19.458	23.2837	13.12		C	14.5636	33.382	11.79		C	14.653	20.1811	30.9489		C	37.8136	14.8979	10.9434		H	11.1802	26.2977	2.9708		H	32.2889	15.565	27.227
C	11.6955	16.5299	6.03706		C	6.1644	25.0871	5.86335		C	20.3701	22.8647	14.3464		C	15.0136	34.7737	12.6271		C	13.341	21.016	30.8818		C	39.1256	16.7242	10.3327		C	12.4563	23.7559	3.38525		C	30.9898	18.5713	27.712
H	10.2187	15.3553	5.49846		H	7.91727	23.9467	6.30984		H	19.8874	22.6666	12.3083		H	14.9753	33.6448	10.7977		H	15.328	20.6644	31.677		H	37.2946	14.8915	12.426		H	13.27	25.5855	3.03348		H	30.7196	16.8488	26.7806
O	11.5617	17.7188	5.38639		O	5.63315	23.9136	5.45695		H	19.9055	24.2835	12.9164		H	13.5004	33.3122	11.6247		H	15.171	20.2545	29.9786		H	37.9093	13.5537	11.5347		O	11.2044	23.8694	3.89842		O	31.8354	18.7728	28.7322
O	12.7452	15.9705	6.2411		O	5.75203	26.1665	5.49369		C	20.3001	23.4544	15.7338		C	16.5254	34.8003	12.782		C	13.6996	22.4816	30.7862		C	41.0731	17.864	10.9698		O	13.2588	22.9212	3.7221		O	29.8779	19.0509	27.6354
C	12.7056	18.4038	4.85229		C	4.84128	23.985	4.27439		H	21.3122	23.3251	13.9778		H	14.7065	34.5835	13.6844		H	12.8554	20.9284	31.8754		H	38.0258	17.3635	9.47975		C	10.6907	22.8375	4.73663		C	31.3604	19.3315	29.9535
H	13.482	17.6943	4.54541		H	4.13747	24.8288	4.29419		O	19.2526	22.923	16.4137		O	16.9514	33.4854	12.8882		O	12.6965	23.1593	30.1666		O	41.4109	17.2371	12.7775		H	9.75542	23.2084	5.17536		H	32.2384	19.4128	30.5952
H	13.1469	19.1064	5.56674		H	4.27521	23.0477	4.20798		O	21.1345	24.2009	16.1957		O	17.2849	35.7412	12.8213		O	14.6844	23.0197	31.2337		O	42.2456	18.5838	10.2425		H	11.4055	22.591	5.52103		H	30.6922	18.634	30.4605
H	12.3648	18.9836	3.9823		H	5.51042	24.0982	3.4058		C	19.2227	23.1061	17.8327		C	16.5032	32.8342	14.0718		C	12.8264	24.5819	30.05		C	40.2645	15.9255	14.1677		H	10.48	21.9321	4.15619		H	30.8701	20.3066	29.8306
C	5.15685	19.2583	1.38345		C	5.28257	21.0945	12.5328		H	18.2169	22.878	18.2246		H	17.1789	31.9936	14.2812		H	13.76	24.8594	29.5396		H	40.6298	14.9252	14.0488		C	6.1215	24.7605	3.38586		C	37.38	13.3539	25.4515
C	6.90685	18.7986	2.0698		C	4.879	22.2888	11.5554		H	19.4117	24.1552	18.053		H	15.4742	32.4533	13.9723		H	12.8047	25.0679	31.0364		H	39.819	14.9907	13.9751		C	7.46995	24.4777	2.5588		C	36.9894	14.7701	26.6263
H	4.88547	20.178	1.93081		H	6.37685	21.2336	12.6574		H	19.9996	22.5141	18.3486		H	16.5279	33.5324	14.9182		H	11.9713	24.9331	29.4567		H	39.6628	15.9664	15.1135		H	6.16956	25.7315	3.91032		H	36.4687	13.3799	24.8943
H	4.55247	18.4863	1.89412		H	5.16769	20.1895	11.8971		C	16.9446	25.8587	8.99756		C	12.9713	26.9133	10.4142		C	15.4414	14.9301	30.1733		C	35.3314	11.599	4.87978		H	6.00606	23.989	4.16065		H	37.1992	12.5995	26.2526
O	8.08255	18.8723	1.28457		O	4.64622	23.5279	12.2121		C	16.9077	24.768	10.2249		C	14.1696	28.461	10.8983		C	14.7726	16.0935	31.0415		C	34.374	13.1837	6.8111		O	7.87007	23.1187	2.70375		O	37.6797	15.7458	27.4563
C	7.28195	19.2413	3.76344		C	6.13691	22.3119	10.3443		H	15.9913	25.7321	8.45358		H	13.8624	26.4572	9.92308		H	16.4293	15.3185	29.8593		H	36.1743	10.7656	4.3274		C	8.76165	25.3888	2.75201		C	35.4091	14.529	27.257
H	6.73448	17.7214	2.16214		H	3.9526	22.0189	11.0232		H	17.7355	25.6117	8.26877		H	12.381	27.2857	9.55954		H	14.8531	14.8298	29.2451		H	35.089	11.1472	3.52795		H	7.18689	24.6117	1.50951		H	36.6568	15.3279	25.7014
C	9.27237	18.9649	2.08698		C	4.62531	24.6316	11.3153		O	15.7084	24.9574	10.9847		O	15.288	28.3944	11.7849		O	13.3415	15.9823	31.0118		O	33.7593	15.0108	7.56643		C	8.74494	22.8594	1.60116		C	37.0985	16.9877	27.0613
C	8.89977	18.3339	4.34704		C	6.25464	23.7967	9.7274		C	18.1201	24.7405	11.2382		C	13.6205	30.2274	10.8068		C	15.2033	17.5445	30.5014		C	35.6879	12.8952	8.88195		C	9.91917	24.8917	1.70965		C	34.74	15.9459	26.8968
H	7.59933	20.2964	3.71007		H	7.09602	22.0548	10.8316		H	16.8942	23.7696	9.7389		H	14.6138	28.4104	9.88099		H	15.1505	16.0385	32.0744		H	33.7666	12.4741	7.208		H	8.54835	26.4509	2.55451		H	34.9706	13.7035	26.7186
H	6.40676	19.2808	4.41716		H	5.96376	21.4937	9.62547		C	15.5644	23.924	11.9603		C	16.2037	29.4737	11.432		C	12.7025	17.0469	31.7251		C	33.1576	16.8619	8.22912		H	9.13612	25.3127	3.78659		H	35.4435	14.3347	28.338
O	9.54453	17.9677	3.12523		O	4.96377	24.3754	9.93745		C	17.8156	23.6358	12.365		C	14.9745	31.4375	11.5033		C	14.4714	18.6237	31.3964		C	35.5843	14.7207	10.3629		O	10.0356	23.4688	1.68697		O	35.7205	16.8795	27.3789
C	10.4744	18.9667	1.03932		C	3.23765	25.4832	11.0847		H	19.0197	24.4023	10.7026		H	13.5791	30.4705	9.7295		H	16.2985	17.6622	30.5191		H	36.0303	11.5906	9.45201		C	8.85045	21.2974	1.45722		C	37.5366	18.8087	27.3327
H	9.27496	19.9465	2.57511		H	5.35782	25.3305	11.7529		H	18.2484	25.7343	11.7138		H	12.582	30.3791	11.0882		H	14.8614	17.6582	29.4576		H	37.1453	12.2116	8.90291		H	8.24911	23.1982	0.67394		H	37.2753	17.1024	25.9839
H	9.44773	19.2039	4.76224		H	6.9558	24.2535	10.4311		O	16.565	23.9042	12.9957		O	15.9974	30.7077	12.1484		O	13.0928	18.3475	31.3329		O	34.3919	16.1487	9.66704		H	9.60591	25.2444	0.70931		H	34.8537	15.7527	25.8166
C	10.2681	19.7994	-0.23849		C	2.05606	25.676	12.0434		C	14.1211	24.0366	12.6149		C	17.7792	29.0529	11.5905		C	11.1858	17.1031	31.2932		C	31.6564	19.0439	7.68162		C	7.44954	20.6747	1.30889		C	38.0553	20.0737	28.1628
H	10.6568	17.925	0.72687		H	2.81278	25.0627	10.163		H	15.5837	22.9403	11.4518		H	16.1192	29.6657	10.347		H	12.8311	16.9269	32.8195		H	32.2932	16.7155	8.93028		H	9.35959	20.8757	2.33766		H	36.7578	19.2584	26.7075
H	11.3919	19.3134	1.54479		H	3.58196	26.49	10.7931		H	17.6952	22.7168	11.757		H	15.3683	31.6659	10.4881		H	14.8324	18.5223	32.4367		H	35.7381	14.0504	11.8323		H	9.47653	21.0602	0.58447		H	38.3923	18.7013	26.664
C	11.5313	19.8145	-1.09733		C	1.89213	27.1645	12.3928		C	13.5932	25.3958	13.1168		C	18.045	27.5511	11.4472		C	10.2119	16.0402	31.8066		C	30.2388	20.3113	6.32182		C	7.38178	19.5075	0.32496		C	38.8402	21.1288	27.3913
H	9.97675	20.8354	-0.01594		H	2.1495	25.0329	12.9235		H	14.1117	23.3324	13.4566		H	18.16	29.4161	12.5609		H	11.2211	17.0695	30.1884		H	32.056	20.3906	8.32804		H	6.73554	21.44	0.95664		H	38.5861	20.0053	29.1097
H	9.42968	19.3932	-0.82556		H	1.13756	25.3457	11.5303		H	13.3695	23.6395	11.9164		H	18.3701	29.5927	10.8243		H	10.7888	18.0999	31.5498		H	30.7867	19.588	8.80238		H	7.08961	20.3674	2.30495		H	37.1394	20.6467	28.3543
H	12.3337	20.3905	-0.60984		H	1.76995	27.7578	11.4701		C	12.6308	25.1513	14.2811		C	19.5218	27.1378	11.517		C	9.14172	15.6627	30.7624		C	28.8466	21.9754	5.71105		H	8.18812	18.7852	0.49844		H	39.0067	22.0333	28.0017
H	11.3479	20.2641	-2.08559		H	2.78748	27.5483	12.9051		H	13.0428	25.9247	12.3286		H	17.6353	27.2153	10.4791		H	10.7881	15.163	32.0984		H	29.4254	19.4347	5.61774		H	7.48873	19.8772	-0.70554		H	38.2013	21.4568	26.5778
H	11.9012	18.7891	-1.24783		H	1.01734	27.3722	13.0289		H	14.3986	26.084	13.4108		H	17.479	27.0213	12.2315		H	9.71624	16.3885	32.7241		H	30.6693	20.3863	5.0125		H	6.42119	18.9755	0.39597		H	39.8421	20.7969	27.0998
C	0.0375	19.2509	-2.96018		C	6.05937	21.8316	17.7816		H	13.1655	24.7099	15.1311		H	20.0864	27.738	12.2465		H	8.24863	16.296	30.8677		H	28.4978	23.0241	6.3518		C	2.32119	22.4648	-0.30862		C	38.0581	13.6553	20.1215
C	1.54074	19.3591	-1.68448		C	6.01629	20.5243	16.5009		H	11.849	24.4306	13.994		H	20.0104	27.2552	10.537		H	8.81979	14.619	30.8727		H	27.362	22.3098	5.44469		C	3.24727	23.7923	0.50849		C	38.5407	13.2006	21.6775
H	0.66135	18.7127	-3.67876		H	7.06057	21.8081	18.2207		H	12.1402	26.0686	14.6361		H	19.6184	26.0794	11.8101		H	9.52129	15.7759	29.7333		H	28.5807	22.9414	4.50243		H	2.94284	21.557	-0.37169		H	37.7463	12.7335	19.6001
H	0.24317	20.3124	-3.17253		H	5.36484	21.437	18.5478		C	20.3955	28.4518	11.7808		C	9.20098	21.4559	10.0865		C	14.496	9.52155	31.0381		C	29.8002	10.3118	10.0736		H	2.19064	22.8363	-1.33561		H	39.023	13.9102	19.6576
O	2.498	19.2364	-2.74068		O	7.12931	20.3754	15.622		C	18.9175	28.574	11.121		C	10.7029	22.5474	10.597		C	15.2895	10.8963	31.0089		C	32.0412	9.58682	8.74919		O	4.13455	24.4759	-0.40916		O	39.4663	12.1693	21.4078
C	2.39325	19.1237	-0.12372		C	4.63926	20.552	15.5917		H	20.2346	28.8359	12.8006		H	9.68318	20.9206	9.24131		H	15.0448	8.87735	31.7476		H	28.336	9.90263	9.81824		C	4.18027	23.4684	1.80944		C	37.5085	12.7929	22.929
H	1.44259	20.4634	-1.56587		H	5.98276	19.6068	17.1186		H	21.0017	29.2161	11.2695		H	8.52179	22.161	9.56711		H	14.5809	9.00878	30.0665		H	28.8523	11.3296	9.74893		H	2.4597	24.502	0.82393		H	39.1042	14.07	22.0559
C	3.73233	19.9238	-2.52843		C	7.00569	19.3414	14.6107		O	17.9035	28.3236	12.1046		O	11.3426	22.3578	11.8412		O	15.7366	11.0482	32.3422		O	33.652	8.38612	9.08627		C	4.54559	25.7419	0.15102		C	40.1513	11.7221	22.5566
C	4.15818	19.5699	-0.27517		C	4.81856	20.3851	13.9468		C	18.6319	27.8394	9.67646		C	10.7487	24.3355	10.1735		C	14.624	12.2826	30.5629		C	32.5358	9.9446	6.48763		C	4.83352	24.8398	2.36976		C	38.3644	12.1823	24.3643
H	1.98218	19.8228	0.61629		H	4.23534	19.5547	15.8033		H	18.8671	29.6592	10.8895		H	11.3757	22.1685	9.79921		H	16.1576	10.7367	30.3421		H	31.4027	8.53953	8.20263		H	3.62507	23.0529	2.65407		H	37.0258	13.7457	23.1552
H	2.28281	18.1353	0.3509		H	3.91494	21.2779	15.9528		C	16.6422	28.5246	11.4555		C	12.6669	22.9071	11.8177		C	16.7111	12.068	32.4249		C	35.494	7.53836	9.1343		H	4.95594	22.7426	1.51443		H	36.7465	12.0669	22.6287
O	4.64027	19.3092	-1.58852		O	5.73817	19.3265	13.8893		C	17.0793	27.3844	9.45154		C	12.3222	25.0382	10.8086		C	15.7589	13.4009	30.7546		C	34.6147	9.28538	5.61904		O	5.31368	25.6694	1.33222		O	39.236	11.3061	23.6077
C	4.39761	20.1072	-3.98551		C	7.09302	17.5938	13.831		H	18.9202	28.56	8.88706		H	10.7304	24.4353	9.07443		H	14.2567	12.2555	29.5261		H	31.651	9.99847	5.65685		C	5.51244	26.6846	-0.7616		C	40.8809	10.3401	22.0757
H	3.51742	20.9494	-2.18703		H	7.70263	19.794	13.8915		H	19.2655	26.959	9.52004		H	9.85663	24.8674	10.5422		H	13.7863	12.5185	31.2297		H	32.3346	11.2648	6.42405		H	3.63652	26.3402	0.35234		H	40.8642	12.4857	22.9122
H	4.072	20.6702	-0.16502		H	3.86635	19.9045	13.6607		O	16.2963	27.4498	10.6127		O	12.7397	24.3368	11.9807		O	16.2164	13.3792	32.1154		O	35.3981	8.30318	7.21628		H	4.00433	25.3548	2.88213		H	39.2132	12.745	24.6289
C	4.23642	18.9323	-4.96226		C	7.38643	16.0581	13.5218		C	15.4174	28.537	12.4103		C	13.5405	22.1953	13.0448		C	17.2324	12.0273	33.9483		C	37.1243	5.99412	10.7119		C	7.0515	26.4417	-0.73196		C	40.8765	10.1659	20.5324
H	5.45929	20.3618	-3.86392		H	6.9515	18.0015	12.8687		H	16.6559	29.4757	10.8942		H	13.1731	22.6245	10.8758		H	17.5561	11.8218	31.7548		H	34.6285	6.52239	9.09931		H	5.39401	27.6475	-0.24894		H	40.3087	9.49842	22.4964
H	3.91563	20.9764	-4.46973		H	6.05809	17.367	14.15		H	16.6429	28.063	8.69499		H	12.9479	24.6169	9.9897		H	16.587	13.0721	30.0948		H	34.5485	8.9709	4.07493		H	5.13961	26.8186	-1.78762		H	41.8965	10.2038	22.4703
C	4.74155	19.2253	-6.37596		C	8.38194	14.919	13.7501		C	14.8788	29.9033	12.8544		C	12.7024	21.2436	13.9313		C	16.5002	11.017	34.8547		C	37.7092	4.71184	12.5784		C	7.92912	27.6859	-0.87911		C	41.9141	9.22859	19.9087
H	3.163	18.6988	-5.05614		H	7.37754	16.1834	12.373		H	15.6264	27.8704	13.2532		H	13.9997	22.985	13.6621		H	17.063	13.0127	34.3847		H	38.5539	6.03851	10.7077		H	7.38606	25.7677	-1.52359		H	41.0034	11.1436	20.0371
H	4.74454	18.0354	-4.57705		H	6.37682	15.6083	13.6516		H	14.6019	28.0416	11.8489		H	14.3906	21.6126	12.6432		H	18.3179	11.8385	34.0385		H	37.8028	4.7226	10.0553		H	7.35035	25.9575	0.20179		H	39.8708	9.80996	20.2474
H	4.16127	20.0414	-6.83589		H	7.82848	13.9999	13.9418		C	13.3539	29.9278	12.8253		C	13.3447	20.6865	15.2099		C	16.8865	11.1443	36.327		C	38.7411	3.31729	13.9478		H	7.67719	28.2449	-1.78801		H	42.9217	9.67387	19.9235
H	4.62912	18.3368	-7.01999		H	9.05686	14.9753	14.5979		H	15.2582	30.7023	12.1944		H	12.4102	20.3796	13.309		H	16.6966	9.98949	34.5082		H	36.8906	3.73249	13.0023		H	8.98337	27.3827	-0.95553		H	41.6483	9.05076	18.852
H	5.80339	19.5134	-6.37969		H	8.97505	14.7424	12.8423		H	15.2136	30.1459	13.8668		H	11.768	21.7539	14.2207		H	15.4131	11.1764	34.7774		H	37.3325	5.45257	13.6555		H	7.84361	28.3561	-0.01466		H	41.9634	8.25389	20.4145
C	-2.87336	19.0091	-4.56772		C	5.19126	24.4256	18.6339		H	12.956	30.8291	13.321		H	14.2158	20.0479	14.9954		H	16.5457	10.2738	36.9002		H	38.5601	1.96316	14.5048		C	-0.20183	21.193	-0.57318		C	36.6273	15.4913	18.4716
C	-1.32845	19.1317	-3.95317		C	5.58191	23.282	17.3472		H	12.9254	29.0475	13.3266		H	12.6039	20.0641	15.7419		H	16.4137	12.0303	36.7743		H	39.174	2.95287	15.2115		C	0.86655	22.1279	0.27208		C	36.992	14.7784	19.8979
H	-2.70617	18.3271	-5.41011		H	5.51339	23.8229	19.5067		H	13.0203	29.8728	11.7807		H	13.6642	21.4746	15.9098		H	17.9762	11.2248	36.4553		H	40.0565	2.87685	13.8022		H	0.24707	21.1902	-1.58483		H	36.9027	16.5498	18.5667
H	-3.05346	20.0154	-5.01629		H	4.13615	24.0894	18.5907		C	21.4225	26.1339	10.7989		C	8.31026	18.7782	11.1117		C	12.2485	8.29509	30.9377		C	27.228	11.0279	13.2057		H	-1.07129	21.8692	-0.71699		H	35.5285	15.5501	18.4669
C	-0.66653	19.8223	-5.25382		C	6.05561	23.2917	15.8796		C	21.2783	27.1713	11.9363		C	8.14738	20.3089	10.6095		C	13.0136	9.54612	31.4199		C	28.9509	9.92721	12.1087		C	1.00642	21.9668	1.75939		C	35.7429	14.1658	20.5476
H	-1.11424	18.0515	-4.17062		H	4.53335	23.0118	17.1107		H	20.3983	25.7677	10.7171		H	9.35537	18.5327	11.3587		H	11.6737	7.87171	31.7803		H	25.8203	10.9189	12.4644		H	0.37289	23.1144	0.18031		H	37.245	15.6149	20.5779
O	-0.91885	19.0411	-6.33798		O	7.38551	23.5348	15.7401		H	22.0372	25.29	11.1715		H	8.0985	18.1948	10.192		H	12.9321	7.47818	30.6502		H	26.4674	12.1293	13.1063		O	2.18492	21.3423	1.96806		O	34.8186	15.0711	20.9614
O	-0.10285	20.8855	-5.3272		O	5.37266	22.9367	14.9467		C	22.6327	27.5948	12.4346		C	7.03337	21.0216	11.3239		C	12.7242	9.68591	32.9139		C	29.5496	7.8173	12.8321		O	0.25883	22.3324	2.63559		O	35.6066	12.9954	20.7671
C	-0.54015	19.4422	-7.66273		C	7.83564	23.767	14.3831		H	20.8645	26.5925	12.7883		H	7.67729	20.1396	9.61996		H	12.5611	10.4284	30.9453		H	29.6048	10.8711	12.1411		C	2.60549	21.0091	3.28923		C	34.6156	16.3774	20.4518
H	0.52211	19.7258	-7.71793		H	8.51595	22.9664	14.0588		O	23.5052	26.5687	12.2287		O	7.32726	21.324	12.6208		O	11.3687	9.70613	33.0463		O	28.1561	7.47959	13.901		H	2.32363	21.7826	4.01359		H	34.0392	16.903	21.2104
H	-1.15397	20.2819	-8.02898		H	7.00091	23.8296	13.6682		O	22.9321	28.6334	12.9744		O	5.97608	21.3089	10.8192		O	13.511	9.72742	33.8232		O	30.6818	6.75633	13.0656		H	3.70136	20.9518	3.25064		H	34.0188	16.3353	19.5323
H	-0.71696	18.5648	-8.30592		H	8.35068	24.7382	14.3462		C	24.8194	26.7257	12.7624		C	8.49459	20.9812	13.3682		C	10.7209	9.62718	34.32		C	26.5506	8.0024	14.7357		H	2.18472	20.0426	3.59313		H	35.5461	16.9198	20.2699
C	-5.4381	18.7093	-5.12282		C	4.70961	27.7476	19.6175		H	25.1928	27.7425	12.5967		H	8.3439	21.4178	14.3645		H	11.1871	10.2879	35.0585		H	25.441	7.60057	15.7053		C	-1.73073	18.1727	-0.39397		C	37.6779	15.9597	15.941
C	-4.31195	18.6309	-4.0432		C	4.8746	25.979	19.5735		H	25.4848	26.0193	12.2465		H	9.41291	21.3775	12.9272		H	10.7345	8.59918	34.71		H	25.2944	7.99605	14.0975		C	-1.14795	19.7823	-0.54107		C	36.9038	15.0025	16.983
H	-5.06111	18.2924	-6.07478		H	3.76512	27.8182	20.2047		H	24.8086	26.5365	13.8455		H	8.61243	19.9046	13.4931		H	9.67744	9.93351	34.1559		H	26.2094	8.89207	15.4414		H	-2.74992	18.3369	-0.79095		H	37.1182	16.9112	16.0283
H	-5.57963	19.7817	-5.30301		H	4.34359	28.1221	18.6432		C	23.3035	26.6944	9.04222		C	5.9421	18.364	12.5481		C	11.9957	8.574	28.4074		C	28.2715	10.5379	15.1953		H	-1.94383	18.0419	0.68703		H	37.2956	15.5306	14.9916
C	-4.33845	17.2737	-3.39646		C	3.40249	25.6767	19.8111		C	21.8	26.543	9.36072		C	7.4084	18.0095	12.2391		C	11.3005	8.6348	29.7835		C	26.1864	10.8252	15.0502		C	-2.02958	20.2146	0.68797		C	36.8419	13.4984	17.0398
H	-4.60593	19.3431	-3.24891		H	5.34097	25.6646	20.5196		H	23.7303	25.7263	8.73359		H	5.25548	17.722	11.9833		H	12.6926	7.71925	28.3909		H	29.4374	11.2243	15.0587		H	-1.67819	20.0355	-1.48071		H	35.9009	15.2091	16.5382
O	-5.64591	17.0448	-3.14907		O	2.69311	26.4424	18.9362		H	23.8563	26.9655	9.95454		H	5.69179	19.3677	12.2001		H	11.2475	8.3493	27.6324		H	29.2417	9.47921	15.0388		O	-3.34882	20.0962	0.40329		O	37.7114	12.8857	16.2017
O	-3.36934	16.6126	-3.13014		O	2.91327	24.9066	20.6025		C	21.218	25.4737	8.46732		C	7.58631	16.5053	12.062		C	10.1009	7.67304	29.855		C	24.69	12.0856	16.5024		O	-1.573	20.469	1.77166		O	36.0524	12.9037	17.7444
C	-6.48215	16.0475	-2.52854		C	1.28487	26.6354	19.1006		H	21.2709	27.4776	9.13081		H	7.96124	18.1602	13.1842		H	10.8518	9.63361	29.9538		H	25.8884	9.82987	14.1514		C	-4.29834	20.2075	1.47071		C	37.6942	11.4504	16.3064
H	-7.277	16.5816	-1.99533		H	0.99572	26.4933	20.1482		O	21.5142	24.2828	9.04368		O	6.59636	15.6459	12.4344		O	9.12752	8.1066	29.0087		O	25.4057	12.8504	18.207		H	-4.98667	19.3678	1.3686		H	36.7091	11.0339	16.0427
H	-5.99055	15.4716	-1.76642		H	0.7122	25.9511	18.4582		O	20.5913	25.6209	7.44526		O	8.56264	15.9365	11.6571		O	9.98508	6.71816	30.5817		O	23.3633	12.558	16.1629		H	-4.83914	21.1631	1.41139		H	37.9394	11.1227	17.3287
H	-6.91967	15.3723	-3.27786		H	1.07037	27.6784	18.8177		C	20.9751	23.0289	8.59278		C	5.19719	15.3808	12.5153		C	7.85954	7.43663	29.0599		C	27.3257	12.775	19.1068		H	-3.83162	20.1005	2.45513		H	38.4445	11.0538	15.6121
C	-8.10386	18.2039	-3.70557		C	6.1176	31.2318	21.5794		H	20.5463	23.1041	7.5879		H	4.71055	15.8517	13.3699		H	7.90018	6.45733	28.5637		H	28.5454	11.6999	19.5008		C	-2.92181	15.0397	0.06911		C	40.3743	18.0004	15.6807
C	-7.05149	17.9809	-5.00755		C	5.44439	29.3656	20.6852		H	20.2054	22.6709	9.29664		H	5.16522	14.288	12.6403		H	7.13077	8.07547	28.5437		H	28.4675	13.2046	19.583		C	-1.39702	16.2392	-0.59089		C	39.3306	16.4514	15.2127
H	-8.65595	19.1301	-3.89343		H	5.79746	30.9804	22.6105		H	21.8036	22.3082	8.59487		H	4.68021	15.6761	11.5989		H	7.52925	7.29202	30.098		H	28.9779	12.1935	18.6843		H	-2.10353	14.7034	0.69488		H	39.7453	18.8999	15.599
H	-7.57768	18.3972	-2.75892		H	5.18992	31.6563	21.1476		C	23.9518	29.1927	8.47766		C	4.08652	18.9649	14.3696		C	13.5055	9.62603	26.4802		C	30.8018	10.149	18.2133		H	-3.44339	15.7276	0.67744		H	40.9848	17.9941	14.752
O	-7.69253	18.294	-6.24158		O	4.43982	29.966	19.8674		C	23.5842	27.7592	7.88684		C	5.59207	18.4053	14.0993		C	12.8347	9.88696	27.9394		C	28.9596	10.9004	16.8859		O	-0.29254	15.5891	-1.17319		O	40.1056	15.3418	14.8179
H	-6.87092	16.8936	-5.04995		H	4.97117	29.0977	21.652		H	24.0196	29.9252	7.65321		H	4.1681	19.9232	14.8865		H	12.7274	9.21246	25.8191		H	32.0375	10.7065	17.7842		H	-1.00183	16.2458	0.42757		H	38.9367	16.8542	14.2624
H	-8.40348	17.6693	-6.33777		H	4.33082	30.8657	20.1414		H	24.9641	29.0969	8.90736		H	3.66415	18.2881	15.1368		H	14.2392	8.81654	26.6182		H	31.4578	8.70425	18.5906		H	-0.38394	15.6327	-2.11832		H	40.4037	14.9325	15.6213
C	-9.75027	16.4744	-1.98823		C	7.11391	34.5805	23.2534		O	24.6672	27.3198	7.07284		O	5.82856	17.16	14.7648		O	12.1097	11.1015	28.0579		O	27.9394	12.3452	16.5508		C	-4.21152	11.3549	0.81008		C	41.8621	19.9076	17.886
C	-9.27175	17.0055	-3.60036		C	6.47555	33.3206	21.7335		H	22.6873	27.8528	7.2503		H	6.29619	19.1242	14.5612		H	13.6712	10.037	28.627		H	27.6161	9.9909	17.0133		C	-3.3006	13.0584	0.30234		C	41.8082	18.3693	16.9654
H	-9.36679	17.1766	-1.22893		H	7.43179	34.1327	24.2039		H	24.3085	27.1819	6.20757		H	5.55525	17.2714	15.6704		H	11.3572	11.0176	27.4844		H	27.5232	13.1515	17.5117		H	-3.93793	11.5032	1.88775		H	40.9273	20.0879	18.3307
H	-9.21063	15.5292	-1.7994		H	6.07404	34.8606	23.5554		C	23.6732	30.8169	10.4996		C	2.70838	19.9253	11.8628		C	15.7131	10.8657	25.4718		C	30.9104	12.3139	20.5149		H	-3.34513	10.7443	0.35462		H	42.0082	20.7488	17.1971
O	-10.3341	17.399	-4.45292		O	6.27596	34.1093	20.573		C	22.9543	29.7418	9.56786		C	2.85398	18.9681	13.1704		C	14.1281	10.8779	25.704		C	30.9166	10.0547	19.9951		O	-2.21365	12.3762	-0.24266		O	42.3697	17.3456	17.7465
H	-8.81938	16.1004	-4.04025		H	5.43815	33.4205	22.1102		H	24.155	31.5527	9.83262		H	3.35003	19.5077	11.0748		H	16.2031	11.2146	26.4007		H	30.9326	12.8673	21.6266		H	-2.99923	13.1483	1.35379		H	42.5829	18.5825	16.2143
H	-10.8913	16.6375	-4.56814		H	7.05094	34.0078	20.0333		H	24.5081	30.3024	11.0107		H	3.0881	20.9284	12.0816		H	15.9324	11.6384	24.7137		H	29.9801	13.0276	20.3026		H	-2.31194	12.3125	-1.18357		H	41.7204	17.1086	18.3966
C	-11.4847	15.7884	0.01905		C	8.35164	38.0782	23.9838		O	21.777	30.1894	8.90623		O	2.87258	17.6875	12.5743		O	13.4393	10.958	24.4608		O	30.0403	8.42027	20.0933		C	-3.95567	9.04311	1.96392		C	43.2057	21.1625	20.6024
C	-11.3286	16.1931	-1.6358		C	7.65972	36.5244	22.8371		H	22.6855	28.8981	10.2131		H	1.94855	19.1364	13.7809		H	13.9015	11.803	26.2656		H	32.307	9.84168	20.1594		C	-5.11424	10.0499	1.27988		C	42.7617	19.8151	19.3292
H	-10.7415	16.4009	0.5406		H	8.00812	37.8472	25.0144		H	21.1102	30.2882	9.57637		H	2.67928	17.062	13.2611		H	13.6188	11.8228	24.1097		H	30.2377	7.38452	20.7456		H	-2.95443	9.50753	1.97088		H	42.3452	20.7151	21.2244
H	-11.1475	14.7471	0.15672		H	7.52306	38.7575	23.6821		C	23.9174	32.8256	12.0325		C	0.00726	19.6039	9.87764		C	16.1385	8.66057	23.7494		C	31.7823	15.988	21.0415		H	-3.84556	8.17166	1.29062		H	42.7464	21.9102	19.9875
O	-12.0884	17.3099	-2.07155		O	7.68349	36.675	21.4383		C	22.8671	31.656	11.6751		C	1.12167	20.3085	11.2165		C	16.5221	9.52403	25.0788		C	32.267	13.9194	20.0112		O	-5.62048	9.27426	0.19749		O	42.1357	18.7684	20.0454
H	-11.6447	15.3156	-2.22459		H	6.64835	36.866	23.1378		H	24.1545	33.2747	11.0494		H	0.48945	20.1561	9.03595		H	16.2389	9.30515	22.8665		H	32.6927	16.6076	21.2221		H	-5.98646	10.158	1.97755		H	43.7268	19.417	19.0594
H	-12.9864	17.0193	-2.17592		H	6.88597	37.1483	21.2281		H	24.8407	32.2902	12.3243		H	-0.94491	20.1164	10.0826		H	15.0943	8.31111	23.8001		H	31.7455	16.0748	22.209		H	-6.37533	9.72411	-0.15956		H	41.3753	19.1367	20.4707
C	-12.796	16.3026	2.42594		C	11.1586	41.053	24.4731		O	21.5154	32.0104	11.423		O	0.26595	20.749	12.284		O	17.9118	9.84181	25.1033		O	33.5254	12.6693	19.9138		C	-5.37061	7.33775	3.48029		C	43.4953	24.1183	23.3172
C	-12.9134	16.0197	0.8054		C	9.49789	39.7338	24.4211		H	22.7826	30.9957	12.5416		H	1.30461	21.2505	10.6916		H	16.3977	8.86184	25.9393		H	31.532	14.0662	18.9238		C	-4.2726	8.5522	3.48193		C	43.4921	22.6912	22.0453
H	-13.4731	17.1596	2.57778		H	10.8431	41.4239	25.4353		H	21.5081	32.5815	10.663		H	0.13703	20.0079	12.8698		H	18.0446	10.4419	24.3772		H	34.7501	12.734	19.9203		H	-5.0347	6.58703	2.73714		H	44.2204	24.7931	22.7917
H	-11.7899	16.6634	2.69899		H	10.6135	41.8663	23.9918		C	24.319	33.825	14.4935		C	-0.16336	16.1905	8.13751		C	16.6291	6.47758	22.2763		C	29.8685	19.5385	22.5439		H	-6.2584	7.79816	3.00735		H	44.0077	23.439	24.0085
O	-13.5967	17.1667	0.30433		O	8.58286	40.2197	25.4091		C	23.7432	34.0822	13.0063		C	-0.69671	18.0931	8.80959		C	17.1376	7.44838	23.4323		C	30.4006	17.875	20.8233		O	-3.10551	8.38247	4.27131		O	43.2838	23.687	21.0118
H	-13.5559	15.1384	0.63674		H	9.05826	40.3442	23.6239		H	25.0695	33.0195	14.3908		H	-0.63646	16.304	7.14026		H	16.6263	7.07862	21.3502		H	30.3535	19.9863	23.566		H	-4.76478	9.39266	3.97764		H	42.6244	22.2407	22.5338
H	-13.8476	16.9695	-0.59048		H	8.80374	39.792	26.2289		H	23.5248	33.4178	15.136		H	-0.81425	15.4334	8.57613		H	15.5826	6.20187	22.4631		H	30.176	18.8371	23.9661		H	-2.55289	7.77343	3.79998		H	43.4128	24.5364	21.4308
C	-12.1025	14.1	3.51256		C	13.9377	41.3818	22.6332		O	24.522	35.0355	12.3234		O	-2.01728	18.4124	8.85487		O	18.4295	7.9624	23.1189		O	30.4232	18.4862	19.1106		C	-6.07415	6.81301	6.20379		C	42.7298	26.6647	24.2674
C	-13.1852	15.1942	3.44385		C	12.9468	41.0792	23.9982		H	22.7213	34.4755	13.0307		H	-0.70442	18.6175	7.87405		H	17.281	6.8433	24.3239		H	29.9115	17.0888	21.256		C	-5.84824	6.45583	4.70168		C	42.9416	25.0948	24.5213
H	-11.1276	14.616	3.58138		H	13.7292	40.4892	21.9968		H	24.5048	35.8274	12.8462		H	-2.23772	18.6916	7.9731		H	18.2817	8.5567	22.3914		H	30.0963	18.1496	17.9957		H	-6.54379	5.8873	6.57656		H	42.9122	26.6843	25.3524
H	-12.1163	13.5829	2.536		H	14.924	41.0537	23.0304		C	26.1213	35.7567	14.4573		C	0.90573	14.4658	6.61235		C	16.9094	3.94357	22.8099		C	30.8695	21.7376	21.0607		H	-6.86359	7.5858	6.25417		H	41.9369	26.4775	23.5364
C	-13.4902	15.7589	4.81935		C	14.1597	41.1808	24.9869		C	25.0821	34.9518	15.2787		C	1.26341	15.2837	7.90947		C	17.5145	5.21089	22.1314		C	29.1706	20.6397	21.8549		C	-7.17259	5.85017	4.21131		C	41.7699	24.7694	25.3948
H	-14.1212	14.7119	3.11802		H	13.2844	40.0678	23.8032		H	26.4294	35.0429	13.6783		H	0.56704	15.2278	5.88968		H	15.8088	3.97687	22.7441		H	30.595	22.8752	20.5614		H	-5.1237	5.62231	4.72439		H	43.8365	25.0429	25.1668
O	-13.4662	17.1173	4.7886		O	14.6485	42.439	25.1123		H	27.0316	35.8115	15.0856		H	-0.03778	13.9485	6.87494		H	17.127	4.04705	23.8852		H	31.26	21.4148	19.9534		O	-8.20245	6.29277	4.99268		O	40.7588	24.8815	24.5081
O	-13.7387	15.1349	5.82543		O	14.8026	40.2142	25.352		C	24.226	35.6925	16.269		C	2.83915	15.8145	7.88983		C	17.9281	4.9671	20.6641		C	27.3475	19.6234	21.2653		O	-7.30612	5.12258	3.2582		O	41.652	24.6997	26.5982
C	-13.6491	17.8136	6.02966		C	15.9202	42.5606	25.7874		H	25.7196	34.3531	15.9711		H	1.30645	14.6571	8.79137		H	18.4844	5.41666	22.6255		H	29.1835	21.1622	23.0412		C	-9.59235	6.11874	4.68542		C	39.6114	25.6422	24.8222
H	-14.4154	17.3309	6.65086		H	16.7433	42.4265	25.071		O	24.9161	36.7662	16.7482		O	3.61755	15.3341	8.89965		O	19.0513	4.21401	20.7133		O	27.4974	20.1522	19.4822		H	-10.0761	7.09161	4.78946		H	39.5281	26.4935	24.138
H	-13.9477	18.8397	5.78		H	16.0405	41.8266	26.596		O	23.1342	35.3667	16.6619		O	3.37698	16.6188	7.16412		O	17.4145	5.38331	19.6557		O	25.998	19.1563	22.052		H	-10.0606	5.43773	5.39077		H	39.6357	26.0311	25.8468
H	-12.7332	17.8676	6.62833		H	15.9769	43.5675	26.2243		C	24.2666	37.6116	17.7113		C	3.86679	14.0274	9.39574		C	19.7731	3.84772	19.5339		C	28.3674	21.2474	18.2165		H	-9.75881	5.75909	3.67911		H	38.7841	24.9632	24.6355
C	-13.4853	12.268	4.76757		C	14.387	43.8748	21.2453		H	25.0468	38.2053	18.2076		H	3.06579	13.6647	10.036		H	20.7933	3.60896	19.8673		H	28.9969	22.4795	18.3439		C	-6.00603	6.98722	8.66119		C	41.7929	28.5367	26.2239
C	-12.143	13.0337	4.63766		C	14.3474	42.3292	21.4273		H	23.7311	37.0159	18.4575		H	4.79117	14.124	9.98271		H	19.8084	4.66848	18.8055		H	28.2795	21.8006	16.8878		C	-5.13857	7.21098	7.39057		C	41.8489	28.0347	24.727
H	-13.6454	11.6676	3.85487		H	13.3579	44.2552	21.2219		H	23.5424	38.294	17.2417		H	4.04586	13.3013	8.60455		H	19.327	2.9605	19.0641		H	29.5815	21.0246	17.555		H	-5.80764	5.99227	9.08914		H	42.8156	28.7948	26.5475
H	-14.2954	13.0142	4.74884		H	14.686	43.9671	20.183		C	24.8556	37.7056	12.832		C	3.33605	13.3304	5.77455		C	16.9542	1.39453	23.3502		C	33.609	20.6091	22.273		H	-7.06313	6.94129	8.34846		H	41.5547	27.6538	26.8445
C	-10.9531	12.1433	4.4182		C	15.7175	41.7874	21.0407		C	26.0201	37.1756	13.7569		C	1.78627	13.4657	5.701		C	17.3553	2.51431	22.3585		C	32.934	22.2436	21.2179		C	-3.71556	6.68548	7.5222		C	42.1841	29.0311	23.6606
H	-11.9272	13.5386	5.59846		H	13.7008	42.0212	20.5827		H	24.8449	37.1361	11.8978		H	3.63868	12.535	5.07965		H	17.1131	0.42225	22.8551		H	33.3315	20.2838	23.4518		H	-4.91803	8.27651	7.34426		H	40.7887	27.853	24.5024
O	-11.2267	10.9244	4.94154		O	16.5743	42.8317	21.0667		H	25.2284	38.6885	12.4861		H	3.61006	13.0025	6.77919		H	15.8704	1.46963	23.5483		H	34.5825	20.2909	22.9494		O	-3.25567	6.847	8.79925		O	43.4618	28.8577	23.1754
O	-9.90444	12.4383	3.88937		O	16.0128	40.6499	20.7664		C	26.5231	38.1717	14.772		C	0.99094	12.1688	5.60876		C	16.6346	2.12715	21.0276		C	34.4004	23.3296	19.9255		O	-3.03666	6.22964	6.64013		O	41.4432	29.8652	23.2053
C	-10.2702	9.90677	4.67618		C	17.9946	42.7867	20.9028		H	26.8799	37.1286	13.0594		H	1.60553	13.8553	4.67415		H	18.4454	2.49445	22.2047		H	32.391	23.0313	22.2133		C	-1.94258	6.40568	9.11745		C	44.6043	28.4708	23.9675
H	-10.1769	9.77668	3.59297		H	18.2996	43.8026	20.6152		O	25.7125	39.2547	14.8282		O	1.69334	10.9981	5.72385		O	17.2507	1.11914	20.3296		O	35.7893	22.2784	20.2203		H	-1.84066	6.36464	10.1965		H	44.4045	28.5299	25.0433
H	-10.6389	8.97692	5.12604		H	18.2888	42.0769	20.1316		O	27.5232	38.0434	15.4439		O	-0.19405	12.115	5.36094		O	15.5935	2.58855	20.6427		O	34.5002	24.5442	19.0161		H	-1.18401	7.06993	8.73114		H	45.4255	29.1485	23.7224
H	-9.28641	10.1627	5.09166		H	18.5046	42.5269	21.8402		C	26.0366	40.2634	15.7979		C	2.79338	10.5629	6.5385		C	18.5517	0.55063	20.5261		C	36.4594	20.5325	20.808		H	-1.79015	5.42054	8.72119		H	44.9347	27.4543	23.7125
C	-13.1472	11.799	7.45582		C	16.2382	44.7208	23.2987		H	25.0961	40.702	16.1586		H	2.86589	11.1017	7.49048		H	18.5589	-0.18886	21.3386		H	36.2279	19.2332	20.585		C	-6.36259	7.73889	11.2111		C	39.7985	30.9455	26.3562
C	-13.7838	11.3129	6.06421		C	15.326	45.0157	21.9948		H	26.644	41.0458	15.3256		H	3.74143	10.6342	5.98616		H	19.3181	1.30983	20.721		H	36.7744	20.1753	22.0034		C	-5.9078	8.16345	9.7347		C	40.79	29.7719	27.0104
H	-13.6395	12.742	7.75533		H	16.9693	43.9166	23.1125		H	26.5695	39.8391	16.6592		H	2.60084	9.49771	6.74413		H	18.7902	0.03811	19.5818		H	37.8023	20.0393	21.1217		H	-5.93174	6.76425	11.4811		H	39.0396	30.4647	25.7159
H	-12.0825	12.0455	7.29959		H	15.5951	44.3618	24.1144		C	21.8799	37.2446	12.3425		C	5.48329	15.1629	6.21443		C	19.283	1.50966	24.6307		C	33.3221	16.6071	23.0327		H	-7.45637	7.58971	11.2165		H	40.3857	31.6087	25.7027
O	-15.1878	11.0804	6.17727		O	16.0826	45.635	20.952		C	23.3286	37.9196	13.4621		C	4.1464	14.7247	5.39363		C	17.7145	1.32247	24.7606		C	33.3791	18.6086	21.4698		O	-4.61227	8.73857	9.72935		O	40.0821	29.0776	28.0416
H	-13.3752	10.3213	5.83327		H	14.621	45.8032	22.2948		H	22.4357	36.569	11.674		H	5.36649	15.4639	7.26829		H	19.6812	1.74786	25.6328		H	34.341	16.0143	23.6975		H	-6.6041	8.94673	9.39932		H	41.5571	30.3299	27.5728
H	-15.5715	11.8969	6.47832		H	16.7037	44.9744	20.6603		H	21.7903	38.1954	11.7976		H	5.79571	16.099	5.7116		H	19.471	2.41205	24.0242		H	33.3286	15.3713	22.49		H	-4.72087	9.66028	9.5423		H	39.2448	28.8316	27.6642
H	-15.2452	9.98842	8.51151		H	17.4148	47.2634	22.0894		O	23.551	37.9512	14.8443		O	4.67643	14.8935	4.09093		O	17.2525	2.30896	25.6834		O	32.0844	19.7551	20.4514		H	-7.97702	9.53651	11.8937		H	40.5816	32.8993	28.4454
C	-14.6355	10.5672	9.21987		C	17.9808	46.5948	22.7619		H	23.1346	38.9599	13.1773		H	3.3456	15.4728	5.41353		H	17.5068	0.32928	25.1989		H	34.328	18.7422	21.0827		C	-6.97066	9.99282	11.9682		C	39.8016	32.1782	28.6833
C	-13.2248	10.8523	8.6756		C	17.0322	45.951	23.806		H	22.8842	38.4853	15.2522		H	4.01312	14.7183	3.44214		H	16.3681	2.05986	25.9256		H	31.5353	19.4186	19.3979		C	-6.0261	8.81425	12.2646		C	39.0214	31.7907	27.4391
H	-15.1432	11.5254	9.41704		H	18.476	45.8389	22.1341		H	18.4049	37.5733	12.5229		H	5.84921	12.4265	7.19571		H	21.0571	1.54935	22.498		H	32.8387	12.8412	24.887		H	-7.08666	10.755	12.7456		H	40.2506	31.2888	29.1488
H	-14.5978	10.0114	10.169		H	18.7617	47.2042	23.242		C	18.9498	36.6517	12.7638		C	6.65202	13.1637	7.32483		C	21.3622	0.86916	23.3101		C	31.9471	13.971	24.9953		H	-6.75562	10.4705	11.007		H	39.143	32.6043	29.4431
C	-12.472	9.5465	8.44694		C	16.0825	47.0313	24.2843		C	20.3802	36.6251	12.1245		C	6.72272	14.2439	6.23571		C	20.1028	0.3466	24.0341		C	32.2208	16.0915	24.8888		C	-4.5091	8.87104	12.4275		C	38.2485	32.9524	26.8412
H	-12.6745	11.3656	9.49039		H	17.6457	45.6307	24.6738		H	18.8282	36.5731	13.8374		H	6.45459	13.6801	8.27596		H	21.939	0.04821	22.856		H	31.3626	13.1228	24.4514		H	-6.3373	8.45965	13.2522		H	38.2249	31.1195	27.8021
O	-12.5967	8.77343	9.56179		O	16.7551	48.2173	24.181		H	18.3975	35.8024	12.3259		H	7.61277	12.638	7.43102		H	22.022	1.43039	23.989		H	31.7025	13.3115	26.1129		O	-4.01732	9.98117	13.0366		O	38.1852	34.1274	27.5648
O	-11.832	9.22825	7.47489		O	14.9338	46.9179	24.6441		C	20.102	36.9821	10.6822		C	7.28871	13.8146	4.90591		C	20.4419	-0.64897	25.1043		C	32.8154	17.4384	26.7331		O	-3.76737	7.9535	12.1626		O	37.6293	32.9223	25.8039
C	-11.8396	7.55993	9.62267		C	16.0106	49.4094	23.9496		H	20.6117	35.5481	12.0404		H	7.52703	14.9197	6.587		H	19.4921	-0.18707	23.29		H	31.3198	16.2725	23.9374		C	-4.62716	11.2427	13.1646		C	38.7668	35.0175	28.5539
H	-12.222	6.97824	10.4723		H	16.7413	50.1695	23.6382		O	18.7608	37.0236	10.4212		O	7.67354	12.4891	4.95649		O	21.7803	-0.60138	25.3023		O	32.833	16.2756	28.0181		H	-4.89095	11.6852	12.2415		H	39.0769	34.566	29.4991
H	-10.7698	7.76449	9.77254		H	15.4704	49.7513	24.8431		O	20.9096	37.2004	9.82481		O	7.52777	14.5378	3.9639		O	19.6841	-1.35804	25.7238		O	33.2547	18.8652	27.3248		H	-5.53581	11.2235	13.7428		H	37.9679	35.7516	28.7428
H	-11.953	6.97586	8.70342		H	15.2965	49.2572	23.1274		C	18.4023	37.4687	9.11657		C	6.67015	11.4754	4.97472		C	22.3703	-1.36786	26.3532		C	32.3872	14.6207	28.5897		H	-3.88002	11.8895	13.6008		H	39.6352	35.5699	28.1709
C	-0.89809	15.9466	0.70796		C	47.2034	-4.82861	-4.3858		H	17.3602	37.773	9.14393		H	6.98491	10.6994	5.69007		H	23.434	-1.09383	26.3744		H	31.3784	14.0275	28.2036		C	30.1037	16.6608	-2.1788		C	31.5012	21.6514	8.24429
C	-0.05619	16.4741	-0.51911		C	48.3964	-4.82965	-5.40224		H	18.5105	36.6713	8.38624		H	6.54152	11.0264	3.97816		H	22.2738	-2.44437	26.165		H	31.9623	13.8413	29.6306		C	30.7314	15.3499	-2.82155		C	31.0352	22.682	7.1477
H	-1.0228	14.8572	0.60193		H	47.5706	-4.65502	-3.36196		H	19.0174	38.3165	8.80468		H	5.70096	11.882	5.28109		H	21.9172	-1.13141	27.3256		H	33.2395	13.5957	28.6357		H	30.7603	17.5089	-2.42953		H	31.3902	22.1402	9.23201
H	-1.88349	16.4065	0.56615		H	46.7819	-5.83738	-4.40541		C	6.35582	20.9387	36.4617		C	20.1697	39.4544	-3.46692		C	38.7877	17.5239	7.99352		C	23.4273	-7.31879	36.4473		H	30.0616	16.5984	-1.08519		H	32.5972	21.5766	8.11254
O	-0.76989	16.101	-1.6944		O	48.0272	-5.56669	-6.5529		C	4.86797	20.5965	35.9006		C	19.2554	40.7533	-4.19106		C	38.5591	17.2668	6.44777		C	24.7585	-6.38029	38.0421		O	31.9767	14.8303	-2.4321		O	31.6917	22.4325	5.91373
H	0.9569	16.0563	-0.56156		H	49.2599	-5.33845	-4.94861		H	6.98328	20.0327	36.3831		H	20.8074	40.0013	-2.74623		H	39.1598	16.6002	8.46531		H	23.538	-8.69109	35.9986		H	30.8162	15.539	-3.88549		H	31.3699	23.6697	7.50938
H	0.04151	17.5713	-0.47529		H	48.7134	-3.80879	-5.67214		H	6.28081	21.1813	37.5337		H	20.8695	39.1415	-4.26515		H	37.7961	17.7245	8.43593		H	23.6956	-7.12305	35.2869		H	30.0633	14.5131	-2.65112		H	29.9445	22.7393	7.00763
H	-0.31206	16.4799	-2.43528		H	48.8424	-5.80416	-6.98274		O	4.71295	20.6708	34.4898		O	18.0344	40.6399	-4.89393		O	37.8046	18.2834	5.80097		O	25.8371	-4.90763	37.8448		H	32.6418	15.2224	-2.98237		H	31.7976	23.2738	5.4905
C	-2.53093	16.641	5.52822		C	42.6008	-3.05063	-2.18522		H	4.12881	21.2606	36.383		H	19.9563	41.2458	-4.88446		H	38.0569	16.2945	6.30151		H	25.4238	-7.39721	38.6901		C	24.8263	17.0492	-0.84246		C	33.2286	17.3418	10.7452
C	-1.15901	16.7184	4.70692		C	43.7188	-2.85087	-3.76761		H	4.60339	19.5661	36.1795		H	19.0959	41.5024	-3.39806		H	39.5193	17.2166	5.9176		H	24.0068	-6.64976	39.2284		C	26.2763	16.3744	-1.67175		C	31.787	17.7913	9.50011
H	-2.87526	15.5962	5.49374		H	43.3426	-2.77301	-1.41897		H	4.86908	21.582	34.264		H	17.3563	40.6004	-4.22941		H	36.9114	18.1779	6.10649		H	26.5391	-4.4028	38.7871		H	24.1043	16.8993	-1.6674		H	32.5918	17.492	11.6443
H	-3.30524	17.1512	4.93618		H	42.4873	-4.1444	-2.07322		C	6.07681	26.3555	33.896		C	22.0776	34.1927	-1.70226		C	38.8299	21.2072	11.3369		C	18.6366	-4.15563	30.5671		H	25.1	18.1108	-0.87875		H	33.7148	18.3223	10.6236
O	-0.8947	18.0822	4.42368		O	43.3055	-2.86255	-5.1744		C	6.80768	24.5536	34.4184		C	20.7946	35.5521	-1.65564		C	39.956	20.6459	10.2985		C	19.4072	-4.48654	33.094		O	26.9371	15.1478	-1.40968		O	30.9747	17.199	8.4476
C	-1.36147	15.8281	3.36723		C	44.9444	-3.86908	-3.50766		H	5.07726	26.1652	33.5079		H	22.9279	34.5306	-1.07677		H	37.9234	20.7403	10.9205		H	18.1038	-5.331	29.6398		C	27.4304	17.4808	-1.8559		C	32.195	19.277	9.049
H	-0.2872	16.3349	5.26016		H	44.1067	-1.83445	-3.62269		H	6.64605	26.2854	32.9786		H	22.4609	34.3792	-2.7248		H	38.7495	22.2847	11.1195		H	19.1493	-3.98184	29.4461		H	25.8172	16.3031	-2.68043		H	31.1083	18.0121	10.344
C	0.09081	18.2112	3.41058		C	44.5434	-2.72423	-5.94387		O	6.92567	23.7308	33.2296		O	19.898	35.2547	-2.69638		O	39.7351	21.5032	9.1756		O	19.4607	-3.84113	35.064		C	27.5892	14.6865	-2.61239		C	29.8245	18.0952	8.18973
C	-0.45023	16.356	2.15424		C	46.0725	-3.7606	-4.60383		C	6.36372	23.4863	35.7479		C	21.1838	37.1149	-2.15642		C	39.6419	19.0858	9.93173		C	20.6029	-6.49556	33.841		C	28.6059	16.866	-2.8188		C	30.9385	20.1126	8.52804
H	-1.10634	14.7657	3.51374		H	45.356	-3.71167	-2.49879		H	7.8623	24.7545	34.6523		H	20.2966	35.592	-0.66517		H	40.9996	20.7585	10.6318		H	18.4984	-4.95841	33.426		H	27.0102	18.3918	-2.30694		H	32.6353	19.8261	9.89783
H	-2.43891	15.7948	3.18243		H	44.54	-4.89489	-3.56035		C	7.80459	22.6171	33.53		C	18.6122	35.8516	-2.71983		C	40.1139	20.9956	7.90296		C	19.7181	-3.11207	36.9737		H	27.8349	17.7475	-0.87511		H	32.9622	19.222	8.26094
O	-0.34736	17.7735	2.13537		O	45.4191	-3.8666	-5.85307		C	7.1181	22.093	35.6864		C	19.7132	37.98	-2.66451		C	39.7575	18.7371	8.35488		C	21.2771	-6.55478	36.1364		O	28.1565	15.6752	-3.46309		O	30.1656	19.3718	7.56853
C	0.41028	19.7298	3.335		C	45.0298	-2.22576	-7.66386		H	6.55907	23.8713	36.7582		H	21.6957	37.782	-1.44141		H	40.2818	18.3994	10.508		H	20.3251	-7.94299	33.3254		C	28.209	13.2768	-1.96548		C	27.8256	17.8993	7.92372
H	1.01669	17.6659	3.68931		H	45.0743	-1.86832	-5.48094		H	5.2966	23.2422	35.7252		H	21.8353	37.0409	-3.04296		H	38.606	18.8597	10.2435		H	21.5472	-7.12303	32.8641		H	26.8144	14.3371	-3.29104		H	29.6224	18.4039	9.20818
H	0.52325	15.9099	2.39367		H	46.5845	-2.78184	-4.56301		O	7.22882	21.6346	34.3692		O	18.7393	37.1457	-3.33581		O	39.3796	19.8355	7.54533		O	20.6325	-4.92641	37.0499		H	28.7249	17.5656	-3.6582		H	30.3122	20.2673	9.42085
C	1.56131	20.1046	4.27555		C	44.5617	-1.77069	-9.07401		C	8.15455	21.6598	32.3546		C	17.125	34.7101	-3.37597		C	39.6829	22.096	6.86292		C	19.0636	-0.95289	38.535		C	28.9613	11.9031	-1.73608		C	26.4949	16.9605	7.81201
H	-0.49927	20.2981	3.58392		H	45.7056	-3.07617	-7.89295		H	8.7576	22.9952	33.9519		H	18.2503	36.0107	-1.67873		H	41.2067	20.8126	7.86127		H	19.0466	-4.01862	37.7779		H	27.2143	12.9645	-1.6101		H	27.7426	18.7892	7.2829
H	0.66775	20.0125	2.30387		H	45.7731	-1.44175	-7.39459		H	8.12518	22.2017	36.1208		H	19.2692	38.3236	-1.71123		H	40.802	18.4602	8.11735		H	21.2676	-8.10451	36.5436		H	28.6665	13.7306	-1.05317		H	27.4776	18.3217	8.86426
C	2.86274	20.2001	3.49016		C	45.7983	-1.1762	-9.79973		C	9.06588	22.1105	31.2406		C	16.9503	33.4308	-4.33607		C	40.1287	21.9387	5.39974		C	17.9512	1.0501	39.0284		C	29.5841	10.5228	-2.07154		C	25.8807	15.9477	6.79237
H	1.66314	19.3486	5.07412		H	43.7446	-1.03512	-9.10394		H	7.21029	21.265	31.9443		H	16.397	35.4025	-3.73186		H	40.0101	23.0856	7.22532		H	19.9587	-0.65477	39.6803		H	28.448	11.7014	-0.7783		H	25.701	17.6759	8.06589
H	1.35118	21.0533	4.77987		H	44.2173	-2.64264	-9.65576		H	8.64393	20.7907	32.837		H	16.7496	34.3306	-2.4168		H	38.5801	22.1023	6.88078		H	18.5885	-1.11351	40.0355		H	29.9311	12.3585	-1.48708		H	26.348	16.4134	8.7481
H	2.99035	19.2761	2.90957		H	46.0555	-0.18902	-9.38332		C	9.04345	21.0681	30.1277		C	15.5837	32.721	-4.54566		C	39.6777	20.6543	4.6968		C	17.2778	2.84558	40.2196		H	28.8808	9.68658	-2.03228		H	25.0095	15.5177	7.31066
H	3.75121	20.3184	4.12524		H	45.6407	-1.02729	-10.8811		H	10.0882	22.2597	31.6234		H	17.5009	32.5484	-4.01193		H	41.2266	22.0202	5.33265		H	16.7168	1.23363	38.3682		H	30.304	10.3337	-1.27788		H	26.4849	15.0892	6.479
H	2.82775	21.0487	2.78645		H	46.6839	-1.82724	-9.69545		H	8.71042	23.0796	30.8861		H	17.3132	33.6248	-5.35293		H	39.7188	22.8	4.84014		H	17.9852	1.89605	37.9937		H	30.2099	10.351	-2.93677		H	25.4831	16.3715	5.86051
C	-1.74671	16.4286	8.03124		C	39.9126	-1.77066	-1.06572		H	8.04084	21.0332	29.6827		H	15.8275	31.6518	-4.73716		H	40.1207	19.762	5.16676		H	16.0578	3.29523	40.8892		C	23.7962	17.0928	1.88911		C	35.6304	15.7702	10.9622
C	-2.63983	17.1488	6.99498		C	41.1767	-2.39329	-2.07728		H	9.26749	20.0662	30.5258		H	15.0722	33.0626	-5.457		H	39.9863	20.653	3.63978		H	17.0824	4.40282	40.1412		C	23.785	16.9546	0.34482		C	34.39	16.5454	11.5028
H	-2.22077	16.4394	9.02582		H	39.1243	-2.38298	-1.52685		H	9.76103	21.2818	29.3261		H	14.8762	32.7188	-3.7057		H	38.5817	20.5518	4.72492		H	17.6724	3.46453	41.449		H	24.3244	18.0005	2.23112		H	36.5454	16.1134	11.4868
H	-0.77021	16.9356	8.14047		H	39.7525	-0.81815	-1.5758		C	7.01759	29.4397	34.3481		C	21.2673	31.5062	-0.56068		C	37.1488	21.0351	13.2217		C	16.7961	-1.27247	30.9954		H	24.3345	16.3067	2.40727		H	35.8234	15.9476	9.89439
C	-2.48613	18.6477	7.09335		C	41.3015	-1.28496	-3.1652		C	6.04428	27.9937	34.5477		C	22.0365	32.4814	-1.64225		C	38.6791	21.0925	12.8695		C	17.0992	-2.90467	29.623		C	22.9181	18.1146	-0.03472		C	34.873	17.5145	12.5946
H	-3.68086	16.9325	7.30277		H	40.592	-3.15644	-2.6315		H	6.44566	30.2327	34.8537		H	20.248	31.4381	-0.97122		H	36.9586	20.2061	13.9299		H	18.2198	-1.0353	31.5333		H	23.1936	16.0417	0.158		H	33.8613	15.828	12.1534
O	-2.89318	19.1809	5.91231		O	40.3336	-1.56657	-4.09912		H	7.83434	29.3821	35.0912		H	21.1558	31.9789	0.42259		H	36.5583	20.7386	12.3392		H	17.5249	-1.07651	32.4183		O	23.2817	19.1975	0.72206		O	35.8928	18.3616	12.2347
O	-2.09306	19.2895	8.038		O	42.0815	-0.36024	-3.20917		C	4.63123	28.4734	34.7665		C	21.9022	31.9575	-3.08255		C	39.4358	19.9224	13.4787		C	16.4887	-2.48614	27.4707		O	22.0506	18.1	-0.85947		O	34.4654	17.5373	13.7287
C	-2.77006	20.5823	5.62523		C	39.4098	-0.51112	-4.20496		H	6.23115	28.0591	35.625		H	23.1171	32.3046	-1.48626		H	39.1463	21.9837	13.3302		H	16.2835	-3.97694	30.117		C	22.3227	20.2278	0.94117		C	36.5681	18.6207	10.9895
H	-3.696	21.1195	5.87161		H	39.6983	0.33444	-3.57721		O	3.68659	27.5222	34.5346		O	20.8531	31.0854	-3.2444		O	39.0467	19.7589	14.7736		O	16.4079	-0.70969	27.4558		H	21.3934	19.9746	0.45076		H	36.5356	19.7017	10.7845
H	-2.59466	20.6581	4.54361		H	38.457	-0.86138	-3.7985		O	4.37323	29.547	35.2378		O	22.6487	32.2499	-3.98606		O	40.2942	19.2556	12.9532		O	16.0096	-3.16831	26.2026		H	22.7055	21.1861	0.58224		H	36.1176	18.0935	10.1482
H	-1.92302	21.0377	6.15281		H	39.3151	-0.19795	-5.2509		C	2.36283	27.6538	35.1001		C	20.6601	30.4894	-4.54983		C	39.7176	18.7519	15.5412		C	16.605	0.95132	28.2208		H	22.0961	20.2804	2.01089		H	37.626	18.3324	11.0866
C	-0.31336	14.1845	8.35004		C	37.766	-0.79556	2.01972		H	2.33958	27.3899	36.1638		H	20.8637	31.2087	-5.35087		H	39.5899	17.7574	15.0919		H	17.105	2.32437	28.1544		C	20.651	16.9717	1.73734		C	36.1916	13.7766	12.6598
C	-1.41449	14.962	7.5393		C	39.0675	-1.79913	0.7616		H	1.71984	26.8957	34.6511		H	19.6123	30.1703	-4.67823		H	39.2726	18.7564	16.5452		H	17.5031	1.07335	28.8646		C	22.239	17.0506	2.68554		C	35.5356	14.1769	11.2373
H	-0.72298	13.2434	8.73114		H	38.1244	-1.34163	2.91675		H	1.9107	28.6327	34.9214		H	21.3106	29.6112	-4.68305		H	40.7923	18.9675	15.629		H	16.105	1.15029	29.2465		H	20.914	16.7658	0.69828		H	35.6593	14.3186	13.4516
H	0.01153	14.7823	9.21565		H	36.8768	-1.41291	1.77967		C	8.32447	30.903	31.15		C	20.9282	28.7436	1.23053		C	36.2674	23.8282	13.277		C	14.667	-2.45318	32.9239		H	20.2741	18.0074	1.80318		H	37.2137	14.1984	12.709
O	-2.51624	14.1578	7.1381		O	38.3421	-3.02059	0.84439		C	7.96684	30.5992	33.0282		C	21.513	29.6633	-0.39894		C	36.3332	22.2597	13.9222		C	15.9058	-0.52095	32.4857		O	22.4629	16.129	3.72866		O	34.1967	13.7087	11.1523
H	-0.941	15.1892	6.59315		H	39.907	-1.93133	1.46714		H	9.22556	31.5349	31.2668		H	19.852	28.796	0.97919		H	37.1437	23.957	12.6304		H	14.3117	-3.12716	31.8194		H	22.1508	18.0457	3.15197		H	36.1168	13.6725	10.4483
H	-3.11839	14.14	7.87058		H	38.9552	-3.72746	0.68387		H	7.54946	31.6574	30.9155		H	20.9508	29.5307	2.00003		H	36.4349	24.4664	14.1635		H	13.673	-2.21242	33.3162		H	21.8551	16.3329	4.42741		H	33.7743	14.254	10.4993
C	2.21845	13.6945	8.30245		C	35.718	0.52136	3.76389		O	7.60488	31.9274	33.4076		O	20.5604	29.289	-1.36918		O	35.0772	21.6611	14.22		O	16.7676	0.90077	33.3764		C	18.0934	15.6176	1.33305		C	35.0314	11.4009	13.1454
C	0.91074	13.8866	7.44965		C	37.0122	0.62179	2.60618		H	8.99033	30.5069	33.4338		H	22.4945	29.3699	-0.78234		H	36.8725	22.4255	14.8693		H	15.4972	-0.12106	31.3191		C	19.4876	16.0068	2.13602		C	36.3071	12.2655	13.0183
H	2.17732	14.677	8.82724		H	35.9154	-0.36984	4.37697		H	7.84072	32.0237	34.3224		H	21.0005	28.7892	-2.04063		H	34.6359	22.2194	14.8492		H	17.3751	1.97371	33.3057		H	17.6482	14.878	1.99087		H	35.3324	10.3542	13.3391
H	2.88666	13.8929	7.45777		H	34.8243	0.27001	3.17177		C	8.76028	30.7806	28.4681		C	21.3688	25.419	2.23417		C	33.657	24.2072	13.1508		C	15.663	-2.2085	35.3465		H	18.6354	15.0851	0.54065		H	34.5041	11.4071	12.1775
C	0.33515	13.1193	6.25582		C	37.9542	1.76782	2.84754		C	8.48877	30.0121	29.8291		C	20.9132	27.163	2.10767		C	35.048	24.4608	12.5255		C	14.5752	-3.83597	34.3381		C	20.214	14.6277	2.348		C	37.2107	11.6175	11.9957
H	1.16854	14.8722	7.02263		H	36.4534	1.00014	1.72462		H	9.69922	31.351	28.5474		H	20.3691	24.9592	2.35617		H	33.6583	24.561	14.193		H	16.9667	-2.48827	36.0724		H	19.1307	16.3353	3.13095		H	36.8305	12.2223	13.987
O	0.31955	11.7834	6.43162		O	37.2132	2.78	3.35713		H	7.94317	31.518	28.3812		H	21.7001	25.354	3.27241		H	33.5491	23.1185	13.2199		H	15.6473	-1.90861	36.4571		O	19.4596	13.7575	3.06061		O	36.7071	10.3714	11.7173
O	-0.13745	13.6443	5.27249		O	39.1329	1.83351	2.59547		C	9.60911	29.041	30.0507		C	20.7772	27.6718	3.5633		C	35.2915	26.0093	12.4672		C	13.4556	-5.67119	35.2423		O	21.3067	14.3468	1.92126		O	38.1896	12.088	11.461
C	-0.14845	10.9991	5.31483		C	37.8074	4.03122	3.72605		H	7.56323	29.4602	29.6292		H	19.8226	26.9903	2.06667		H	35.0546	24.0714	11.4951		H	15.5934	-4.33947	33.3659		C	19.8912	12.3934	3.157		C	36.8276	9.92542	10.3781
H	-1.24624	10.9457	5.29068		H	37.3436	4.32445	4.67857		O	10.7135	29.7846	30.2992		O	21.0434	26.6679	4.48801		O	34.437	26.6153	11.5735		O	13.7608	-5.70198	37.1439		H	19.8545	11.9093	2.18063		H	36.4678	10.7093	9.69778
H	0.26275	9.98653	5.42604		H	37.6094	4.80499	2.97214		O	9.57548	27.8358	30.0321		O	20.4483	28.7767	3.9493		O	36.0326	26.6426	13.1791		O	12.6491	-6.72515	34.6394		H	19.1984	11.8764	3.83276		H	36.1748	9.04768	10.2732
H	0.20456	11.403	4.357		H	38.8918	3.95343	3.85435		C	11.9754	29.1427	30.5037		C	22.2476	26.9838	5.15775		C	34.4954	26.2546	10.199		C	14.6433	-4.90456	38.7082		H	20.9148	12.3102	3.51444		H	37.8611	9.66666	10.1196
C	4.37649	11.6347	9.52238		C	33.8004	2.50617	6.56786		H	12.6529	29.9039	30.9168		H	23.1015	26.8873	4.46593		H	33.8738	26.9694	9.64878		H	13.7095	-3.6034	39.159		C	14.6712	15.6753	0.02341		C	33.4776	13.1571	14.2643
C	3.6485	13.0999	9.2844		C	35.1343	1.90797	5.12111		H	11.8955	28.305	31.2093		H	22.3775	26.2872	5.99414		H	34.1011	25.2472	10.0097		H	15.7169	-4.36509	38.4652		C	16.6537	15.7924	-0.00119		C	33.9552	11.672	14.2566
H	4.63655	11.1121	8.60428		H	34.5565	2.33547	7.43966		H	12.3852	28.7679	29.5549		H	22.2342	28.0116	5.54269		H	35.5214	26.3312	9.81688		H	14.5094	-4.51033	39.9944		H	14.6745	14.9965	-0.85678		H	33.1859	13.4402	13.2418
H	3.66592	10.9698	10.0299		H	34.1332	3.60357	6.47155		C	9.65531	30.3199	25.4664		C	21.7839	21.8287	2.13347		C	31.1961	23.6294	12.6625		C	18.7548	-1.06604	33.8453		H	14.3922	16.6171	-0.48285		H	34.3073	13.8038	14.578
O	4.4472	14.2217	8.91745		O	36.24	2.31884	5.8737		C	8.70887	29.79	26.865		C	22.4838	23.7368	1.84351		C	32.3131	24.7812	12.4641		C	16.7701	-0.66604	34.8804		O	16.7978	16.4531	-1.24218		O	32.9056	10.7476	13.958
H	3.4531	13.3569	10.3349		H	35.0094	2.76172	4.41228		H	10.4141	29.5133	25.4972		H	20.8961	21.8092	2.78662		H	31.366	23.1843	13.6607		H	19.0693	-2.31696	33.3291		H	16.8476	14.7617	-0.34441		H	34.3861	11.4124	15.2392
H	5.11828	14.314	9.58331		H	35.8946	3.08922	6.30844		H	10.2436	31.2065	25.6619		H	22.6017	21.6467	2.87655		H	31.4307	22.8378	11.9343		H	20.0507	-1.30517	34.2127		H	16.9084	17.3786	-1.07094		H	32.1947	10.9121	14.5662
C	7.87998	15.1016	9.75568		C	27.8142	4.80519	9.20693		O	8.99184	28.4193	27.0808		O	23.7119	23.6425	1.17358		O	31.9689	26.0774	12.9323		O	15.2465	0.23467	34.6228		C	8.82035	16.4024	2.23659		C	32.6605	12.7439	19.356
C	7.11241	13.5995	9.38493		C	29.78	4.49207	8.80225		H	7.6404	29.7904	26.6187		H	22.8058	23.7601	2.90706		H	32.4437	24.9019	11.3819		H	17.1919	-0.24128	36.0472		C	10.3835	15.4004	1.81295		C	31.7283	13.4187	17.8983
H	7.11092	15.5961	10.3804		H	27.6242	4.0634	10.0019		H	9.90175	28.3841	27.3558		H	24.1721	24.471	1.18667		H	31.8148	25.9901	13.8664		H	14.6544	1.24972	34.5377		H	8.06572	15.8639	1.63422		H	32.3513	13.3834	20.2046
H	7.77204	15.5902	8.76756		H	27.3229	4.30635	8.33262		C	7.70806	33.1203	20.6891		C	23.2316	16.2639	-1.42904		C	26.2456	24.3887	10.6003		C	19.0928	6.25176	34.6528		H	8.94446	17.3706	1.73222		H	33.6729	13.0962	19.104
O	7.90499	12.5173	8.91937		O	30.8005	4.92022	9.71668		C	8.78791	31.8099	21.089		C	23.0383	17.4766	0.18108		C	27.3403	24.2255	11.7451		C	18.1362	4.21758	33.4935		O	10.8543	14.4547	2.76288		O	30.4674	12.9431	17.3861
C	6.24945	13.0877	10.6609		C	30.3716	2.84647	8.53325		H	8.29265	33.8163	20.0848		H	22.7085	16.8466	-2.2047		H	25.3746	23.8236	10.9766		H	20.1994	6.6228	35.7159		C	11.7392	16.1717	0.97891		C	32.8568	13.4943	16.7438
H	6.47882	13.9045	8.54451		H	29.8952	5.04792	7.85124		H	7.40898	33.6817	21.5935		H	22.5103	15.4748	-1.18555		H	26.6266	23.817	9.74376		H	18.639	7.29244	35.6809		H	9.94987	14.8341	0.96665		H	31.5493	14.4246	18.2864
C	7.23234	11.2954	8.65528		C	32.1833	4.94576	9.25898		O	8.09243	30.604	20.9079		O	23.4861	17.1753	1.53785		O	27.0323	24.995	12.916		O	16.5955	3.53501	32.3098		C	11.7725	13.5682	2.12107		C	30.2249	13.0522	15.9621
C	5.70987	11.6206	10.4083		C	32.292	2.89551	7.91617		C	9.44252	31.9213	22.6076		C	21.6343	18.6788	0.31014		C	28.8818	24.3731	11.3366		C	19.439	2.23869	33.8188		C	13.0307	15.0671	0.80564		C	32.3212	13.5159	15.2372
H	6.82728	13.157	11.5949		H	30.4936	2.57429	9.60008		H	9.62889	31.8523	20.3721		H	23.7647	18.2158	-0.16243		H	27.235	23.147	11.9946		H	18.9788	4.7516	32.9936		H	11.3896	16.4844	-0.01472		H	33.5432	14.3287	16.947
H	5.4138	13.7534	10.9142		H	29.5981	2.24161	8.05957		C	8.79472	29.5305	21.4953		C	23.8754	18.4363	2.1641		C	27.8727	24.5315	13.9721		C	15.3836	2.44225	31.0452		H	12.0644	17.0996	1.45118		H	33.4529	12.5723	16.8279
O	6.65992	10.7191	9.81692		O	32.6279	4.24579	8.08195		C	9.38439	30.3622	23.5489		C	22.313	20.1291	1.25952		C	29.6386	23.8642	12.6224		C	18.6117	0.63668	32.3755		O	13.0322	14.1723	1.89266		O	31.2624	12.5917	15.1144
C	8.31376	10.3156	8.05388		C	33.3445	4.64342	10.3597		H	10.5058	32.2086	22.5758		H	21.2937	18.9531	-0.69464		H	29.1083	23.7524	10.4544		H	20.9631	2.35076	33.5979		C	11.8959	12.1753	3.0189		C	28.754	12.4068	15.0704
H	6.48624	11.4713	7.88766		H	32.379	5.98818	8.99704		H	8.94331	32.8037	23.0001		H	20.8181	18.1865	0.86758		H	29.1499	25.4147	11.1019		H	20.1943	1.90829	34.9467		H	11.3342	13.2215	1.16417		H	30.0915	14.1016	15.7126
H	5.48017	11.148	11.3755		H	32.7357	2.32823	8.7436		O	8.48694	29.4691	22.8982		O	22.8794	19.4443	2.37776		O	29.2639	24.7085	13.7072		O	16.924	1.22411	31.4644		H	12.6793	14.5056	-0.08446		H	31.9951	14.5187	14.8982
C	7.95979	9.30944	6.96033		C	33.3579	5.16444	11.7968		C	8.59269	28.1845	20.5216		C	24.5907	18.4059	3.59181		C	27.6448	25.3071	15.328		C	13.015	2.85704	29.6649		C	13.1661	11.721	3.75538		C	27.4212	11.7338	15.4966
H	8.76144	9.73372	8.87229		H	34.2612	5.00043	9.85482		H	9.87688	29.7074	21.3432		H	24.6664	18.8205	1.53099		H	27.6617	23.4591	14.1628		H	15.5696	2.50866	29.7679		H	11.6584	11.3393	2.34767		H	29.2231	11.7161	14.3474
H	9.09108	10.9469	7.59768		H	33.4764	3.55046	10.4178		H	10.4134	30.0044	23.3312		H	23.1058	20.4674	0.58306		H	29.2525	22.8394	12.811		H	19.7903	-0.30346	31.8292		H	11.1076	12.2241	3.78164		H	28.4591	13.2678	14.4369
C	9.20313	8.49726	6.58372		C	34.7185	4.90959	12.4454		C	7.65837	26.9939	20.8259		C	26.1105	18.3192	3.46701		C	26.2629	25.3552	15.965		C	11.141	4.21804	29.2219		C	13.3765	10.1865	3.81736		C	26.3589	11.8175	14.4066
H	7.59007	9.8502	6.08313		H	32.5847	4.63113	12.3701		H	9.58641	27.7282	20.3525		H	24.1843	17.6464	4.26543		H	27.9937	26.3365	15.1887		H	12.1168	1.65969	29.626		H	13.1582	12.2179	4.72869		H	26.9453	12.1956	16.362
H	7.16864	8.61965	7.27557		H	33.1595	6.24581	11.866		H	8.34062	28.6112	19.5348		H	24.3616	19.3786	4.05645		H	28.3433	24.8618	16.0554		H	13.15	2.0494	28.4581		H	14.0729	12.0586	3.26307		H	27.554	10.6703	15.7402
H	10.0276	9.15127	6.254		H	34.9873	3.85034	12.3506		C	7.25681	26.2643	19.5355		C	26.5323	16.8982	3.31316		C	26.2892	26.1393	17.2771		C	9.22247	4.7002	28.0833		H	12.7118	9.65059	3.12887		H	26.1516	12.868	14.1571
H	8.99814	7.77819	5.77539		H	34.7119	5.15997	13.5181		H	6.75027	27.2759	21.3792		H	26.7021	18.9441	4.15746		H	25.8996	24.3388	16.151		H	11.5233	5.51672	28.7921		H	13.2696	9.73175	4.80927		H	25.4204	11.3813	14.7869
H	9.55519	7.92987	7.46		H	35.5138	5.50384	11.9652		H	8.21214	26.2877	21.4619		H	26.3646	18.7038	2.47906		H	25.5458	25.8238	15.2832		H	10.6868	4.99889	30.0894		H	14.4029	9.9618	3.48517		H	26.6545	11.2766	13.4977
C	10.8645	15.67	10.6495		C	25.8495	7.49894	10.0572		H	8.13712	26.1064	18.8905		H	27.5711	16.8382	2.97319		H	26.9636	25.6609	18.0046		H	8.81101	4.91235	26.6192		C	6.58097	17.2133	3.43495		C	32.6372	10.2028	18.8564
C	9.25732	15.7923	10.3449		C	26.5686	5.9531	9.72094		H	6.5265	26.8493	18.9517		H	25.7892	16.4875	2.62651		H	25.2891	26.2037	17.7336		H	8.03005	5.64673	27.9673		C	8.07983	16.7016	3.62404		C	32.7294	11.2802	19.9181
H	10.9848	16.5704	11.2808		H	25.2325	7.08432	10.8917		H	6.80608	25.2809	19.7557		H	26.4906	16.2211	4.12745		H	26.6473	27.1666	17.1028		H	7.97413	3.95119	27.7716		H	6.12033	16.4435	2.78694		H	32.6895	9.20652	19.3231
H	11.3818	15.8948	9.70317		H	25.1559	7.70499	9.21547		C	5.11517	33.569	19.7463		C	25.7996	14.2924	-2.25629		C	26.5893	26.7089	9.35707		C	22.1302	7.33511	33.5287		H	6.57612	18.1303	2.82554		H	33.4609	10.2891	18.1251
C	9.10706	17.1714	9.6384		C	25.3049	5.24756	9.16728		C	6.41249	32.6914	19.9195		C	24.3365	15.2212	-2.30136		C	25.6653	25.7444	10.1498		C	19.992	7.68916	33.5557		C	8.08969	15.5824	4.62824		C	33.9096	10.9897	20.829
H	8.90136	16.027	11.3743		H	26.4407	5.54279	10.7645		H	4.45132	32.9708	19.0958		H	26.3793	15.0151	-2.88212		H	27.5604	26.7698	9.8757		H	22.9259	8.20144	32.804		H	8.6454	17.5532	4.03468		H	31.884	11.1359	20.6139
O	7.89634	17.6985	9.97159		O	24.5725	6.09069	8.35917		H	5.30353	34.5039	19.2127		H	25.5991	13.5176	-3.00871		H	26.1652	27.7209	9.38782		H	22.5034	6.51914	32.7563		O	8.9176	14.6112	4.17347		O	34.8871	10.3136	20.1564
O	9.8845	17.6725	8.86997		O	24.9511	4.13084	9.4668		C	6.75883	31.8886	18.6475		C	23.3831	14.6284	-3.36633		C	24.4443	25.3576	9.23729		C	18.4316	8.20633	31.9792		O	7.45586	15.4921	5.65361		O	33.984	11.2469	22.0038
C	7.45267	18.9529	9.44259		C	23.1467	5.97831	8.26143		H	6.05503	31.9497	20.632		H	24.784	15.8542	-3.08567		H	25.3077	26.242	11.0614		H	20.1111	8.59844	34.7751		C	8.68105	13.2807	4.63988		C	36.07	9.87012	20.8693
H	7.93013	19.8041	9.94934		H	22.8259	5.12479	7.65616		O	6.06474	32.2762	17.5456		O	23.0692	13.3136	-3.21124		O	23.4287	26.2767	9.22857		O	19.5023	8.05805	30.5618		H	9.52728	12.8954	5.22561		H	36.9657	10.3785	20.4813
H	6.3703	19.0013	9.62924		H	22.7866	6.88138	7.7528		O	7.50149	30.9368	18.5804		O	22.9387	15.2861	-4.28089		O	24.402	24.3833	8.53133		O	16.9083	8.5612	31.7649		H	8.50788	12.6746	3.75028		H	36.1889	8.78598	20.7277
H	7.63589	19.0311	8.36362		H	22.6605	5.98903	9.25103		C	6.35697	31.535	16.3319		C	22.0832	12.7807	-4.1369		C	23.2756	27.4016	10.0948		C	21.0521	7.52293	29.7099		H	7.76378	13.2061	5.22601		H	36.0059	10.0589	21.9487
C	13.4507	12.2239	13.8772		C	25.5164	13.2773	12.8009		H	7.38011	31.6843	15.9983		H	21.4632	13.551	-4.6189		H	24.2344	27.852	10.3683		H	21.6944	6.46483	28.9365		C	2.36856	20.2674	6.50959		C	27.5412	12.1862	18.5451
C	13.8847	13.6315	13.0465		C	24.7589	11.624	12.0233		H	5.71141	31.922	15.5377		H	21.3632	12.2089	-3.54727		H	22.7351	27.1272	11.0108		H	21.899	7.32511	30.5262		C	3.15078	18.6703	6.0825		C	28.7807	10.9691	17.999
H	12.4561	11.9123	13.5108		H	25.6385	13.9568	11.9454		H	6.22368	30.4496	16.4154		H	22.5433	12.1747	-4.94508		H	22.6787	28.1366	9.5377		H	22.1585	8.12839	29.027		H	1.79131	20.5205	5.60971		H	28.0256	12.518	19.4875
H	13.2543	12.5565	14.913		H	26.5436	12.9476	13.043		C	2.32066	30.9725	23.7431		C	26.2893	12.1587	2.68118		C	24.2834	25.4522	4.67669		C	30.5256	5.11949	32.9165		H	3.19148	21.0019	6.53289		H	26.5828	11.751	18.8448
O	14.7058	13.5119	11.8811		O	23.7146	11.6597	10.9794		C	2.75999	32.4719	22.9347		C	27.081	12.1429	1.08667		C	25.5996	25.4098	5.63353		C	28.1598	4.91597	34.0641		O	3.46472	17.797	7.16896		O	28.5713	9.64511	17.3877
C	12.542	14.6246	12.8079		C	26.0993	10.4285	11.6265		H	1.67071	30.4811	22.9964		H	27.2677	12.1831	3.21561		H	24.711	25.2496	3.67586		H	31.4207	6.39096	33.0871		C	4.47792	18.8348	4.98501		C	30.0437	10.8501	18.978
H	14.5438	14.1323	13.7715		H	24.2094	11.1359	12.8319		H	1.60448	31.2786	24.5301		H	25.8957	11.1522	2.884		H	23.9254	26.4943	4.63155		H	30.9078	5.77089	31.6315		H	2.37604	18.1688	5.46929		H	29.121	11.5188	17.1486
C	13.9149	13.277	10.7199		C	24.0525	10.9128	9.79212		O	1.57564	32.9114	22.2492		O	28.02	13.1437	1.3763		O	25.9486	24.1154	6.10691		O	26.9369	3.74129	35.2293		C	4.11788	16.62	6.67885		C	29.8274	9.38327	16.665
C	11.9864	14.4545	11.3048		C	25.6351	9.30658	10.4383		C	3.99081	32.5906	21.9212		C	26.9581	12.2095	-0.76564		C	25.6478	26.5408	6.78509		C	26.341	6.49147	33.8104		C	5.20947	17.3978	4.76356		C	31.2885	10.3602	18.1023
H	11.7514	14.3448	13.5259		H	26.9502	11.018	11.2477		H	2.96463	33.1937	23.7393		H	27.5813	11.1683	1.20278		H	26.3936	25.7405	4.93958		H	28.6688	5.74282	34.7096		H	4.10507	19.1829	4.01789		H	30.2187	11.7893	19.5247
H	12.7687	15.6749	13.0149		H	26.4444	9.96345	12.5565		C	1.84145	34.1912	21.6354		C	28.9525	13.2756	0.33243		C	27.2404	24.2417	6.71082		C	25.3945	2.74892	36.1493		H	5.19027	19.5864	5.3644		H	29.8995	10.0756	19.7345
O	13.0481	14.357	10.3567		O	24.2597	9.51384	10.0933		C	4.09118	33.8945	21.0569		C	27.4542	13.5576	-1.51183		C	26.8688	26.2732	7.84793		C	23.9954	6.1606	34.5837		O	5.39963	16.8475	6.05854		O	30.9517	9.13138	17.4977
C	14.7946	13.0463	9.42949		C	23.1256	10.8113	8.17889		H	4.94331	32.4996	22.4393		H	27.6743	11.4205	-1.03251		H	25.839	27.5058	6.28887		H	26.7201	7.94758	34.2882		C	4.39853	15.4274	7.82665		C	29.9913	8.32224	15.4766
H	13.3306	12.356	10.8839		H	24.9829	11.3579	9.38347		H	3.87253	31.8088	21.1602		H	26.0796	12.0366	-1.35834		H	24.6646	26.6736	7.25536		H	26.6787	7.19579	32.4475		H	3.45383	16.1274	5.94195		H	30.0319	10.2812	16.0493
H	11.6266	13.4355	11.3966		H	26.1282	9.76264	9.56843		O	2.78722	34.185	20.5459		O	28.5268	14.1009	-0.76699		O	27.2341	24.9164	7.94654		O	24.4074	4.50204	35.6263		H	4.43197	16.8068	4.23983		H	31.4908	11.076	17.297
C	15.9437	12.0399	9.45877		C	21.8461	11.5202	7.69619		C	0.4845	34.8629	21.1332		C	30.1213	14.1027	0.91615		C	27.7765	22.8229	7.06805		C	25.0176	0.33418	37.3763		C	4.13808	15.616	9.33774		C	30.1558	6.78947	15.6083
H	15.1914	14.0218	9.11336		H	22.9301	9.72963	8.13591		H	2.22419	34.88	22.4099		H	29.2784	12.2825	-0.0077		H	27.9435	24.7352	6.00634		H	25.302	3.07341	37.2129		H	5.46157	15.1586	7.71349		H	30.9685	8.67964	15.0822
H	14.0892	12.7519	8.629		H	23.9195	10.9492	7.42541		H	4.45852	34.7484	21.6606		H	27.8914	13.2731	-2.48049		H	27.7422	26.8308	7.45851		H	23.3891	7.63635	35.0884		H	3.85568	14.5097	7.53556		H	29.2554	8.52026	14.6847
C	16.3998	11.7479	8.02707		C	21.0489	11.164	6.46254		C	-0.60735	34.9904	22.2047		C	30.5367	14.0969	2.39815		C	29.2397	22.5788	6.66225		C	25.6078	-1.77557	38.2595		C	4.36257	14.3269	10.1376		C	31.4487	6.27535	14.9486
H	15.6339	11.1018	9.9489		H	21.9552	12.5932	7.55433		H	0.0851	34.3121	20.267		H	29.7402	15.1087	0.79682		H	27.1249	22.0769	6.60634		H	23.6464	-0.36034	37.1953		H	3.10809	15.9266	9.52286		H	29.2868	6.33681	15.1103
H	16.7873	12.4396	10.0462		H	21.0894	11.2921	8.4275		H	0.74777	35.8657	20.7548		H	30.9971	13.9925	0.26031		H	27.6845	22.6566	8.15494		H	24.2427	0.31342	38.6999		H	4.79202	16.3973	9.75311		H	30.15	6.35138	16.6024
H	15.5652	11.3477	7.42802		H	20.5078	10.2435	6.61324		C	-1.62377	36.0984	21.9107		C	32.0563	13.8764	2.53132		C	30.2207	23.6066	7.23452		C	25.3736	-3.70301	39.4669		H	5.19973	13.7687	9.7258		H	32.2788	6.19814	15.672
H	17.2125	11.0099	7.99102		H	21.6043	11.1481	5.52479		H	-0.15138	35.1949	23.1891		H	29.9271	13.4594	3.04995		H	29.3062	22.5826	5.56113		H	26.9208	-1.72879	38.6367		H	3.51059	13.6411	10.1156		H	31.7838	6.91105	14.1175
H	16.752	12.6707	7.53855		H	20.2393	11.9159	6.42064		H	-1.13211	34.0243	22.2948		H	30.2587	15.0847	2.79787		H	29.5455	21.5713	6.9933		H	26.3563	-2.45997	37.2436		H	4.5842	14.5341	11.1937		H	31.2744	5.27412	14.5391
C	15.205	7.74767	16.9067		C	26.3524	18.7045	16.3477		H	-2.20864	35.871	21.0066		H	32.4828	14.3502	3.42409		H	30.1433	23.6609	8.33133		H	24.3383	-4.53191	39.7701		C	-2.14401	22.7593	8.7694		C	24.1235	17.4733	17.1937
C	15.6413	8.92435	15.4122		C	25.7405	16.8602	15.9099		H	-1.12049	37.0678	21.7562		H	32.5948	14.2518	1.64634		H	30.0268	24.6144	6.83224		H	26.0112	-4.50943	40.5307		C	-0.76692	21.8471	9.01286		C	25.7061	16.4816	17.479
H	14.6669	7.0127	16.279		H	26.0568	19.2618	15.4487		H	-2.3257	36.2214	22.7511		H	32.328	12.8232	2.58845		H	31.2589	23.3397	6.98237		H	25.8004	-5.28661	39.4643		H	-2.40266	22.7534	7.70106		H	23.2675	16.7781	17.1959
H	14.4006	8.39555	17.307		H	27.453	18.6406	16.2686		C	5.48752	25.6106	24.3802		C	21.5059	12.4266	6.12994		C	20.6716	24.5352	1.45868		C	39.1015	4.43427	29.8308		H	-1.70134	23.77	8.87049		H	24.2455	17.8261	16.1609
O	16.8703	9.33865	14.796		O	25.5729	15.9797	16.9971		C	4.42707	27.0233	25.0879		C	23.1989	13.3178	5.50222		C	21.028	24.0699	2.92446		C	36.4947	3.93767	30.099		O	0.17867	22.7964	9.51018		O	26.7283	16.7362	16.4719
C	14.5017	10.1013	15.4205		C	26.3568	15.6852	14.6147		H	5.17536	25.4894	23.3273		H	22.186	11.9786	6.80881		H	21.534	24.3575	0.7891		H	40.2378	4.24007	30.8476		C	-0.13103	21.1583	7.63028		C	25.6035	14.6941	17.6885
H	15.1878	8.27214	14.648		H	24.7467	17.1024	15.5068		H	5.08901	24.7342	24.914		H	21.3016	11.5556	5.50796		H	20.5796	25.6279	1.54491		H	39.2782	5.44181	31.1159		H	-0.90591	21.0568	9.76199		H	26.1152	16.8605	18.4171
C	16.7486	10.6058	14.118		C	24.5633	15.0086	16.6838		O	3.0412	26.6385	25.3107		O	23.5741	14.6978	5.54731		O	20.2184	24.7917	3.83913		O	34.7197	2.70301	29.5525		C	1.44364	22.1679	9.68967		C	27.9366	16.013	16.8265
C	14.3809	10.7791	13.9186		C	25.1084	14.5974	14.245		C	4.43724	28.4061	24.2219		C	23.8505	12.5892	4.18519		C	22.5284	24.4696	3.18629		C	34.8235	5.01171	31.7112		C	1.43695	20.6708	7.8668		C	27.1694	14.0269	17.7922
H	13.5511	9.66327	15.7348		H	26.8169	16.0499	13.6971		H	4.89379	27.2605	26.0531		H	23.7769	12.8562	6.32827		H	20.8584	22.9931	3.05575		H	37.0343	3.30239	31.5369		H	-0.7669	20.3228	7.30683		H	24.99	14.429	18.5549
H	14.7336	10.8619	16.1786		H	27.1203	15.0949	15.1485		C	2.33587	27.7807	25.8743		C	25.0158	14.6807	5.38083		C	20.6412	24.5678	5.1912		C	33.1701	1.25459	29.1797		H	-0.14153	21.924	6.836		H	25.1036	14.2836	16.7924
O	15.6304	10.7569	13.2403		O	24.6168	14.1368	15.5059		C	3.11758	29.5527	24.6008		C	25.3612	13.0399	3.8678		C	22.9564	24.5349	4.73895		C	32.6186	3.90463	32.1109		O	2.1099	21.7762	8.4796		O	27.8889	14.5671	16.6881
C	17.9788	10.8347	13.1349		C	23.0757	15.5206	17.0566		H	5.38741	28.9095	24.4116		H	23.8393	11.5177	4.38682		H	23.2226	23.8198	2.62822		H	35.4315	5.89284	32.9814		C	2.39333	23.1288	10.5006		C	29.752	16.1579	16.918
H	16.7292	11.4274	14.8562		H	24.7592	14.2769	17.4747		H	4.40122	28.069	23.1771		H	23.2244	12.8845	3.33286		H	22.6513	25.4942	2.78276		H	34.8224	6.31575	32.196		H	1.29821	21.2807	10.33		H	27.9015	16.2194	17.9145
H	13.7792	10.0788	13.3201		H	24.3334	15.232	13.7731		O	1.97988	28.778	24.9045		O	25.4126	14.4427	4.0139		O	21.9176	25.1442	5.52328		O	32.7159	2.26155	30.8939		H	1.40098	19.8342	8.57039		H	27.5709	14.5157	18.6957
C	19.3174	11.3415	13.6912		C	23.0126	16.4391	18.2823		C	0.92403	28.1589	26.97		C	25.6778	15.9857	6.06667		C	19.4588	25.2705	5.97413		C	32.5754	-0.9548	27.4859		C	1.91818	23.3997	11.9315		C	31.3298	16.4695	16.8784
H	17.6419	11.58	12.3917		H	22.5198	14.606	17.3008		H	3.07546	28.269	26.5403		H	25.4211	13.8647	5.9916		H	20.6633	23.4852	5.39258		H	33.0517	0.30077	30.157		H	2.54812	24.0715	9.94895		H	29.8161	15.9243	15.735
H	18.1391	9.90268	12.5656		H	22.5757	15.9959	16.1969		H	3.48773	30.0293	25.5325		H	25.9331	12.5781	4.70142		H	23.1456	23.5104	5.10469		H	32.0821	4.00944	33.5615		H	3.37484	22.6366	10.5524		H	29.8284	15.1109	17.4017
C	20.4103	11.4326	12.6265		C	21.6241	16.528	18.916		C	-0.26727	28.0614	27.9725		C	27.1933	16.3583	6.17785		C	19.1349	25.1425	7.46752		C	33.3355	-2.84017	26.2539		C	3.04786	23.856	12.8549		C	32.5061	17.4329	16.6389
H	19.6995	10.6934	14.4875		H	23.3335	17.4553	18.0079		H	0.28809	28.4805	26.1193		H	25.1162	16.871	5.73813		H	18.5371	25.0097	5.42095		H	31.2166	-1.17503	27.0472		H	1.49627	22.4692	12.3498		H	31.687	15.5681	16.4237
H	19.1746	12.3394	14.1389		H	23.7174	16.0673	19.045		H	1.34135	29.1414	27.2813		H	25.4519	15.9802	7.12614		H	19.6169	26.3507	5.80626		H	31.8711	-2.27911	28.1919		H	1.10183	24.1409	11.9285		H	31.53	16.321	17.9849
H	20.6317	10.4402	12.203		H	21.5935	17.3164	19.6859		C	-1.47678	27.1297	27.9199		C	28.4293	16.1248	5.231		C	18.5491	23.8571	8.06213		C	32.9525	-4.72136	24.7539		H	2.67993	24.0467	13.8745		H	33.3467	16.93	17.1444
H	21.3446	11.8178	13.0634		H	21.3498	15.5764	19.399		H	-0.65312	29.0972	27.8758		H	27.4684	16.0346	7.19884		H	18.3324	25.873	7.63072		H	34.5301	-3.26026	26.3539		H	3.52335	24.7735	12.4823		H	32.3994	18.4482	17.0625
H	20.1158	12.1065	11.8081		H	20.8623	16.7641	18.1575		H	0.11055	28.0035	29.0094		H	27.0948	17.46	6.2438		H	19.9951	25.4677	8.07403		H	34.2237	-2.23958	25.4066		H	3.82304	23.0767	12.9201		H	32.7911	17.5457	15.5937
C	15.946	5.2987	17.8945		C	26.0768	21.313	17.8539		H	-1.23576	26.0698	28.0446		H	28.3744	15.292	4.51826		H	17.7017	24.1102	8.72101		H	32.683	-6.18702	24.5759		C	-4.83564	22.9814	8.69226		C	23.2693	20.1687	17.5398
C	15.4018	6.73545	18.1401		C	26.18	19.6345	17.7196		H	-2.05821	27.2361	26.9937		H	29.3616	15.9828	5.78177		H	19.2948	23.3808	8.70412		H	33.1601	-5.08642	23.3626		C	-3.52758	22.9009	9.58495		C	23.7499	18.7568	18.1276
H	17.0482	5.2945	17.9345		H	26.8396	21.6886	17.1685		H	-2.13573	27.4029	28.7599		H	28.6511	17.0577	4.68504		H	18.1764	23.1436	7.31398		H	31.7164	-5.27129	24.3979		H	-4.41885	23.309	7.72683		H	22.1992	20.1621	17.2688
H	15.7274	5.0554	16.8475		H	26.5362	21.4933	18.8467		C	7.8344	24.1485	23.8154		C	19.6037	12.5095	8.65827		C	19.6258	22.587	0.08553		C	39.1462	2.71068	28.1615		H	-5.39467	23.8598	9.06431		H	23.7185	20.3444	16.5478
C	15.9351	7.18488	19.4683		C	25.4868	18.989	18.8686		C	7.10757	25.4533	24.4997		C	20.1249	12.9311	6.84814		C	19.432	23.9975	0.71599		C	39.5619	4.72992	28.459		C	-3.81673	22.4068	10.9697		C	22.5766	18.6545	19.0726
H	14.3244	6.57892	18.3519		H	27.2297	19.5655	18.0854		H	7.83116	24.2953	22.721		H	19.2014	11.5056	8.40731		H	19.1475	21.7963	0.67971		H	39.7308	1.60708	28.7116		H	-3.43881	23.9877	9.8234		H	24.6033	18.9583	18.7838
O	16.9069	6.31184	19.8764		O	24.867	19.9759	19.554		H	7.1631	23.2915	23.9982		H	18.6669	12.9621	9.01021		H	20.7053	22.3523	0.13182		H	39.7301	2.09465	27.3569		O	-5.14524	22.6613	11.1109		O	21.3711	18.6349	18.4165
O	15.5182	8.08861	20.1423		O	25.5232	17.8305	19.2077		C	7.87491	26.7142	24.257		C	20.2822	14.3658	5.89455		C	18.1815	24.1709	1.52763		C	38.7948	6.42734	27.7001		O	-3.0876	21.992	11.8349		O	22.6167	18.8721	20.2479
C	17.4713	6.32513	21.2003		C	24.1239	19.7086	20.7441		H	7.24425	25.345	25.5892		H	19.3283	12.3586	6.3384		H	19.3202	24.6849	-0.14083		H	40.8608	4.96396	28.8071		C	-5.89374	22.7711	12.3195		C	20.2993	19.1487	19.2352
H	18.4191	6.87907	21.2055		H	24.4212	18.7637	21.2142		O	8.9923	26.3851	23.5657		O	19.6462	15.6368	6.06986		O	17.4021	23.0757	1.36612		O	38.0605	5.45633	26.2252		H	-5.65646	23.7168	12.8189		H	20.6255	19.9524	19.9095
H	17.6873	5.28516	21.4876		H	23.0495	19.6761	20.5084		O	7.58964	27.8136	24.6575		O	20.9276	14.3833	4.88007		O	17.8763	25.1272	2.20125		O	38.3098	7.94274	28.0884		H	-5.73518	21.93	13.0005		H	19.8552	18.3733	19.8697
H	16.7885	6.77254	21.9327		H	24.3288	20.5381	21.4361		C	10.1325	27.2265	23.3448		C	18.8278	16.7823	6.59		C	16.109	23.0677	1.96973		C	37.3783	3.94744	25.3305		H	-6.94707	22.812	12.01		H	19.5485	19.5876	18.5726
C	16.1006	2.77347	18.3719		C	24.6045	23.9725	17.9462		H	10.5089	27.6334	24.2885		H	18.7499	17.4196	5.71315		H	15.4492	23.755	1.43584		H	36.4722	3.46853	24.1994		C	-7.19146	21.4764	9.13062		C	22.6925	21.7615	19.7651
C	15.3243	4.09678	18.6935		C	24.8206	22.3292	17.6696		H	9.95406	28.017	22.638		H	19.2387	17.3301	7.45036		H	16.1549	23.344	3.03079		H	36.8455	2.86714	25.8858		C	-5.91066	21.8925	8.30781		C	23.5353	21.4931	18.4182
H	16.7862	3.00398	17.5369		H	23.5076	24.0281	17.8037		H	10.8952	26.6198	22.8431		H	17.8261	16.5404	6.95314		H	15.7069	22.0528	1.87686		H	38.0558	2.92222	25.0021		H	-8.01487	21.2889	8.41918		H	22.9715	21.0451	20.5214
H	15.3609	2.09213	17.92		H	25.0617	24.4464	17.0576		C	9.75314	22.1703	23.6535		C	21.2561	11.5377	11.3215		C	19.4498	20.9913	-1.9262		C	37.377	0.12694	26.56		H	-7.48552	22.3782	9.69121		H	21.6694	21.5525	19.4111
C	14.825	4.19997	20.1371		C	24.4438	22.2107	16.1935		C	9.30454	23.5762	24.2005		C	19.9671	12.2223	10.4378		C	19.2566	22.4322	-1.41577		C	37.4043	1.6978	28.1045		C	-6.57713	22.5286	7.04215		C	25.0312	21.5947	18.3489
H	14.3426	3.96828	18.1902		H	23.9719	21.8719	18.2161		H	9.8653	22.1532	22.5627		H	21.7386	12.4392	11.6546		H	19.5657	21.0122	-3.01718		H	36.3749	-0.75879	26.2639		H	-5.37247	20.9958	8.00081		H	23.1795	22.2745	17.7163
O	14.2802	2.99113	20.4631		O	23.6311	23.2366	15.8089		H	8.93042	21.4811	23.9119		H	21.96	11.0447	10.7108		H	18.5454	20.4085	-1.67971		H	37.8319	-1.33048	26.7746		O	-7.19733	21.5468	6.33309		O	25.6032	22.1149	19.4612
O	14.7898	5.13771	20.8927		O	24.8016	21.3399	15.442		C	10.5404	24.4438	24.1056		C	19.2464	13.4316	11.2719		C	17.8627	22.928	-1.78201		C	36.2629	2.12468	30.0331		O	-6.57975	23.6934	6.72474		O	25.6511	21.2267	17.3821
C	13.6316	2.86114	21.7386		C	23.2349	23.3801	14.4375		H	9.28853	23.3386	25.262		H	19.129	11.5151	10.5134		H	19.9538	23.0942	-1.96483		H	37.5855	2.61597	27.1866		C	-7.74491	21.895	5.06186		C	27.0515	22.2096	19.4953
H	13.0675	1.91895	21.7119		H	22.2827	23.9296	14.4374		O	11.2051	24.201	22.9327		O	17.9756	13.0794	11.5417		O	17.3556	22.4902	-2.97662		O	35.5684	0.56116	30.1322		H	-8.20914	20.9859	4.65679		H	27.5192	21.6272	18.6949
H	12.93	3.68724	21.9266		H	23.0813	22.4032	13.9647		O	10.9755	25.17	24.9654		O	19.6679	14.493	11.6606		O	17.1658	23.6887	-1.15878		O	35.4514	3.18116	31.2295		H	-6.96625	22.2401	4.36633		H	27.3973	21.8655	20.477
H	14.3595	2.82579	22.5613		H	23.9804	23.9529	13.861		C	12.5816	24.6003	22.952		C	17.2709	13.8089	12.5694		C	17.6021	21.6355	-4.10333		C	35.2581	-1.13918	29.2759		H	-8.49625	22.6876	5.16621		H	27.4105	23.2301	19.3836
C	18.5058	1.60374	18.9994		C	23.595	26.9616	18.5378		H	13.0914	24.101	23.7899		H	17.1845	13.2511	13.514		H	18.5202	21.8838	-4.64396		H	34.5074	-2.11441	28.3137		C	-8.32395	18.7765	10.0012		C	22.2504	24.9008	21.706
C	16.9755	1.76275	19.473		C	24.7943	25.5435	19.0621		H	12.7067	25.6818	23.1058		H	16.2597	13.8308	12.2294		H	16.7385	21.8222	-4.75328		H	34.3091	-2.27618	28.532		C	-7.28055	20.2224	10.2278		C	22.3737	23.2534	20.63
H	19.0909	2.34141	19.576		H	22.5961	26.5287	18.3662		H	13.0408	24.3024	21.9997		H	17.6179	14.8385	12.7262		H	17.6192	20.5711	-3.83453		H	36.2675	-1.28851	28.3379		H	-9.30027	19.1272	10.3556		H	21.1735	24.8821	21.8037
H	18.6235	1.88901	17.94		H	23.9524	27.272	17.5418		C	12.5491	20.9434	23.5613		C	21.3931	10.3801	14.7806		C	20.4915	18.6385	-1.81402		C	37.1016	1.01333	23.5172		H	-7.96239	18.0571	10.7539		H	22.2051	25.568	20.7883
O	16.9861	2.09625	20.8503		O	25.1	25.5561	20.4234		C	11.2202	21.4199	24.4914		C	21.9728	10.5207	12.9404		C	20.7138	20.1764	-1.43609		C	38.4875	-0.2297	24.7118		O	-6.03252	19.9076	10.8116		O	23.758	23.0727	20.9069
H	16.4915	0.77578	19.3567		H	25.7192	25.9438	18.6152		H	12.9618	21.8112	23.0189		H	20.3181	10.2261	14.9031		H	19.5923	18.316	-1.26178		H	37.24	2.06073	23.584		H	-7.81578	20.6777	11.0765		H	22.0077	23.7721	19.7884
H	16.1178	1.90333	21.1864		H	24.3481	25.1914	20.875		H	12.1741	20.243	22.7965		H	21.5753	11.4107	15.0569		H	21.3252	18.0246	-1.42901		H	35.8071	1.50381	23.6477		H	-5.53846	19.4573	10.1362		H	24.1316	23.9293	20.8307
C	20.8243	0.2638	18.8476		C	21.9572	29.6145	19.398		O	11.6021	22.0857	25.6842		O	22.5675	9.3754	12.3457		O	21.8693	20.7783	-2.01232		O	40.2191	-0.64333	24.4918		C	-9.25212	16.0475	9.06751		C	24.1327	27.057	23.2672
C	19.2249	0.12062	19.1387		C	23.4505	28.5298	19.552		H	10.811	20.4613	24.8474		H	22.8429	11.1951	13.05		H	20.7903	20.2269	-0.33663		H	37.9397	-1.42706	24.4006		C	-8.71901	17.8755	8.6227		C	22.7148	26.4867	22.6745
H	21.2343	0.90627	19.6459		H	21.4955	29.4111	20.3822		H	11.942	22.9329	25.4156		H	23.4438	9.28793	12.7002		H	22.6265	20.3519	-1.62813		H	41.1988	0.01598	24.5873		H	-9.10861	15.9198	10.1411		H	24.6205	27.4493	22.3694
H	20.9215	0.86418	17.9258		H	21.2353	29.2147	18.6763		C	15.3923	20.486	23.7884		C	20.9933	8.23302	16.7276		C	21.5554	18.2223	-4.20593		C	39.4904	1.40047	21.3719		H	-8.31181	15.6585	8.69858		H	24.8482	26.2807	23.5565
O	18.9008	-0.6069	20.3174		O	23.592	28.1788	20.9203		C	13.8462	20.1257	24.3736		C	21.8099	9.64055	16.3492		C	20.2319	18.2682	-3.33549		C	37.2743	0.78981	21.796		O	-9.17326	18.5489	7.46588		O	22.1644	27.4247	21.7607
H	18.7986	-0.49631	18.3366		H	24.3457	29.1139	19.2868		H	15.5158	21.5844	23.7843		H	20.0511	8.16722	16.1637		H	21.5932	17.246	-4.71385		H	40.4242	1.53197	21.8457		H	-7.7064	17.6098	8.29266		H	22	26.4102	23.5052
H	19.2656	-0.118	21.0468		H	24.1724	28.8162	21.3153		H	15.4288	20.167	22.7319		H	20.65	8.30405	17.7786		H	22.4475	18.244	-3.55236		H	39.9505	2.90008	21.122		H	-10.0653	18.8257	7.63958		H	21.9631	28.2149	22.2362
C	23.1973	-0.82705	19.4823		C	21.7768	32.8189	18.1836		O	13.7403	20.1446	25.7812		O	23.1472	9.60171	16.8108		O	19.6025	16.9848	-3.32751		O	36.3333	-0.73626	21.4282		C	-10.8839	12.8913	8.60002		C	24.3151	29.8777	25.7112
C	21.7877	-1.10917	18.7012		C	21.8221	31.4595	19.5066		H	13.7016	19.0605	24.1361		H	21.2869	10.395	16.9769		H	19.5137	18.988	-3.75764		H	36.4182	1.91583	21.413		C	-10.2002	14.6242	8.11721		C	24.7232	28.3951	24.5102
H	22.9538	-0.51571	20.5099		H	22.1258	32.5349	17.1822		H	13.8394	21.054	26.0414		H	23.0977	9.93231	17.7015		H	19.3258	16.8124	-4.22066		H	35.2253	-1.15204	21.0963		H	-10.089	12.1794	8.32468		H	24.4688	29.4969	26.7191
H	23.6007	0.07944	18.9936		H	22.5353	33.5391	18.5447		C	18.2489	20.1586	24.0762		C	22.9187	7.03665	15.37		C	20.8975	19.1911	-6.65888		C	42.721	0.66064	19.066		H	-11.5961	12.8529	7.79256		H	25.2781	30.3851	25.6214
O	21.0722	-2.27245	19.0797		O	20.6996	31.6456	20.3568		C	16.66	19.8146	24.6343		C	21.932	6.93243	16.6612		C	21.7405	19.3536	-5.31767		C	40.1155	0.54249	19.4078		O	-10.8409	15.022	6.92467		O	25.9367	27.802	24.9669
H	22.0356	-1.20824	17.6298		H	22.7154	31.7519	20.0862		H	18.2395	21.1521	23.6162		H	23.1515	8.08235	15.1225		H	21.0198	18.1619	-7.02968		H	43.5245	0.47253	20.0918		H	-9.28642	14.2087	7.65396		H	25.1777	29.027	23.7443
H	21.6029	-3.01732	18.8206		H	20.9808	32.2404	21.0409		H	18.4723	19.4473	23.2669		H	22.3207	6.69731	14.5085		H	21.391	19.8599	-7.38509		H	43.4173	1.57972	19.1655		H	-11.6862	15.3817	7.16161		H	26.4892	27.818	24.1959
C	24.7073	-2.23866	21.2363		C	20.708	35.4339	16.6996		O	16.4898	20.1351	26.0042		O	22.5485	6.86444	17.9434		O	21.5668	20.6745	-4.8337		O	38.7813	-0.50281	19.4242		C	-11.646	10.365	10.8417		C	21.8575	32.0281	25.1956
C	24.4426	-1.97378	19.6167		C	20.274	34.0035	17.998		H	16.5431	18.7198	24.5351		H	21.3117	6.02526	16.5329		H	22.7884	19.2556	-5.65113		H	39.9104	1.65988	18.5247		C	-11.9376	12.1239	10.0266		C	23.1672	31.3577	26.0277
H	23.7093	-2.23439	21.704		H	21.7336	35.0919	16.5964		H	17.0336	19.5256	26.4893		H	22.9766	6.02002	18.0175		H	22.3184	20.8621	-4.28376		H	38.7083	-1.58974	19.3459		H	-10.7426	9.96441	10.3581		H	21.4047	31.4899	24.3647
H	25.1963	-1.31866	21.5983		H	20.8059	36.2067	17.4872		C	21.1336	20.0774	25.2377		C	25.5057	7.24184	16.1878		C	19.0494	19.4078	-8.3511		C	45.6725	-0.07943	17.3814		H	-12.4983	9.82885	10.3779		H	22.3628	32.8254	24.6183
O	24.3573	-3.10835	18.7815		O	19.029	33.5013	18.4045		C	19.3845	20.1031	25.2962		C	24.2802	6.26639	15.2349		C	19.3439	19.504	-6.76371		C	43.3359	-0.27011	18.1071		O	-12.4293	13.1486	10.8056		O	22.9889	31.494	27.414
H	25.3449	-1.45608	19.2616		H	20.571	34.6362	18.8583		H	21.3949	19.0087	25.196		H	24.9663	7.18785	17.1492		H	19.5752	18.5103	-8.72339		H	46.631	0.12382	18.3617		H	-12.7484	11.792	9.36361		H	23.924	32.137	25.8066
H	23.601	-3.60096	19.0808		H	18.6967	34.1475	19.0177		H	21.394	20.398	26.2633		H	25.174	8.19435	15.7428		H	19.5675	20.2633	-8.82427		H	46.2256	1.00456	16.8989		H	-11.695	13.4882	11.3		H	23.4344	32.3051	27.6353
C	26.967	-3.61787	21.6102		C	20.5797	37.0428	14.0137		O	19.0126	21.1209	26.224		O	24.0009	4.88904	15.018		O	18.6058	18.5873	-5.96925		O	41.8693	-1.57359	18.4549		C	-12.4424	10.0092	13.7082		C	19.8927	31.8775	27.1539
C	25.4386	-3.47349	21.8228		C	20.0813	36.4562	15.5303		H	19.1715	19.1313	25.7793		H	24.561	6.61317	14.2268		H	19.145	20.5316	-6.41326		H	42.7586	0.1097	17.5391		C	-11.6125	9.71214	12.3674		C	20.6606	32.6511	25.9977
H	27.3449	-4.32543	22.3624		H	19.6915	37.6337	13.7188		H	19.462	20.9118	27.0356		H	24.5971	4.60633	14.3328		H	17.7036	18.886	-5.98367		H	41.5914	-2.68197	17.969		H	-13.4732	9.63324	13.7463		H	19.153	32.6063	27.5203
H	27.4218	-2.64846	21.8733		H	20.4076	36.1292	13.418		C	23.6587	20.9138	24.3001		C	26.673	8.38608	18.1458		C	16.8007	18.0532	-8.62526		C	45.3334	-1.13461	14.7156		H	-12.6541	11.0737	13.7505		H	20.5304	31.7856	28.0417
C	25.2763	-3.39295	23.3618		C	18.6197	36.1972	15.2393		C	22.0742	20.8038	24.2176		C	26.9962	7.62488	16.7543		C	17.6417	19.3042	-8.97327		C	46.9157	-1.09282	16.0808		C	-11.2639	8.25295	12.1595		C	20.9705	34.1774	25.9859
H	24.9068	-4.39053	21.5072		H	20.0369	37.395	16.1076		H	23.8637	21.5893	23.4472		H	26.8703	7.6553	18.9522		H	15.8009	18.2224	-9.06587		H	43.8678	-1.12515	14.7748		H	-10.6009	9.98611	12.6996		H	19.8372	32.6788	25.2723
O	25.9354	-4.44099	23.934		O	18.3941	34.9749	14.6741		H	23.9027	19.9044	23.9743		H	25.5865	8.58055	18.1259		H	16.6396	17.9717	-7.53843		H	44.8585	-2.27644	14.0105		O	-12.1147	7.3206	12.6539		O	20.5798	34.8905	27.0679
O	24.6916	-2.5486	23.9928		O	17.7222	36.9833	15.4187		C	21.7937	20.1816	22.8545		C	28.5023	7.3026	16.2778		C	16.7756	20.5162	-8.79795		C	49.0967	-1.0887	15.5017		O	-10.2393	7.86584	11.6485		O	21.4581	34.7461	25.0292
C	26.0822	-4.51676	25.3575		C	19.3138	33.8941	14.4927		H	21.7105	21.8379	24.134		H	27.0485	8.47055	16.0702		H	17.8237	19.2661	-10.0633		H	46.5469	-1.96189	17.1131		C	-13.4666	7.09481	13.0535		C	20.7354	36.3337	26.9105
H	26.5026	-5.50922	25.5755		H	20.1242	34.136	13.7965		O	22.8518	19.7052	22.129		O	29.0397	6.13957	16.7768		O	17.304	21.3283	-7.85164		O	49.0257	-1.3339	13.6922		H	-14.0143	7.93152	13.4728		H	20.6114	36.8375	27.881
H	25.1206	-4.41105	25.8742		H	18.7121	33.078	14.0696		O	20.7116	20.0148	22.3433		O	29.121	8.02428	15.5233		O	15.7558	20.7437	-9.40583		O	50.4466	-0.95746	16.1934		H	-13.3727	6.31998	13.8295		H	19.9824	36.7344	26.2183
H	26.774	-3.74677	25.73		H	19.751	33.5531	15.4373		C	24.2497	19.424	21.8419		C	30.0336	5.41962	15.9986		C	16.4985	22.4231	-7.40596		C	47.941	-1.45696	12.1173		H	-14.0707	6.72185	12.2183		H	21.7257	36.6005	26.5235
C	29.1743	-3.87194	20.4551		C	21.4726	37.2224	11.596		H	24.8791	19.0176	22.6456		H	29.692	4.36664	15.9592		H	15.5868	22.0578	-6.91522		H	46.8491	-2.14758	11.9811		C	-12.2097	8.31194	15.6845		C	17.9694	29.9601	25.9775
C	27.6388	-4.08134	20.2979		C	21.8042	37.7215	13.0286		H	24.754	20.3154	21.4443		H	31.0524	5.46238	16.4335		H	16.2165	23.0916	-8.23117		H	47.868	-1.65099	10.6516		C	-11.8371	9.71589	15.1375		C	19.0756	30.3839	27.0992
H	29.2792	-2.82339	20.7779		H	21.003	36.2338	11.7134		H	24.142	18.6375	21.0916		H	30.0672	5.7882	14.9637		H	17.0823	22.984	-6.66827		H	47.054	-0.45593	11.5653		H	-11.607	7.54585	15.1739		H	18.5713	29.1166	25.6881
H	29.6916	-3.88376	19.4833		H	22.4283	36.9718	11.0944		C	25.1186	22.0146	26.4782		C	27.7723	11.3294	18.8934		C	18.1175	15.8219	-8.25961		C	43.1782	0.71288	12.5356		H	-13.2464	8.13681	15.3639		H	18.0462	30.5535	25.0675
C	27.2757	-5.54656	19.9948		C	23.2303	38.3382	12.8192		C	24.9589	21.1043	25.2495		C	27.2313	9.70041	18.9036		C	17.3428	16.7332	-9.22542		C	45.0976	0.36242	13.4702		C	-10.3691	10.0396	15.3251		C	19.9424	29.2987	27.7165
H	27.2903	-3.44285	19.4645		H	22.4014	36.9093	13.3221		H	24.1614	22.0416	27.019		H	28.4847	11.2951	19.7269		H	17.6236	15.8301	-7.26984		H	42.8714	1.40808	11.4036		H	-12.3553	10.4301	15.8163		H	18.6046	30.5029	28.0856
O	28.0862	-6.09137	19.0244		O	23.6947	39.5179	13.2716		H	25.3084	23.033	26.1163		H	26.8452	11.682	19.3798		H	19.1242	16.2252	-8.074		H	42.2357	1.50587	13.0581		O	-9.89687	9.23665	16.3506		O	19.8218	28.0067	27.2683
O	26.4424	-6.20585	20.5685		O	24.1412	37.7348	12.2282		C	25.2406	19.7045	25.6725		C	26.5815	9.56004	20.2857		C	16.1793	15.9149	-9.71405		C	46.5224	1.70108	14.4212		O	-9.67209	10.8385	14.7414		O	20.6808	29.5034	28.6502
C	28.3255	-5.42894	17.7803		C	24.0029	40.8381	13.7946		H	25.74	21.3473	24.5087		H	28.1642	9.23052	19.1534		H	17.9673	16.9791	-10.0873		H	45.46	-0.6733	12.5487		C	-8.89238	8.3547	15.931		C	19.3005	27.1576	26.221
H	29.2934	-4.90697	17.7808		H	23.3797	41.2509	14.5623		O	24.0574	19.2753	26.2098		O	27.4631	10.0405	21.2123		O	15.4398	15.5609	-8.63091		O	45.8356	3.41698	14.2609		H	-8.03955	8.86001	15.4922		H	19.989	26.3167	26.2095
H	27.5212	-4.72055	17.547		H	24.1175	41.5568	12.9812		O	26.2196	19.0229	25.4702		O	25.5055	9.08568	20.5639		O	15.948	15.5664	-10.8441		O	47.8003	1.23755	15.1547		H	-9.29337	7.70007	15.1642		H	18.2939	26.8068	26.4643
H	28.3542	-6.20219	16.9969		H	25.0199	40.678	14.2217		C	23.7805	17.9498	25.8319		C	26.8175	10.3569	22.4281		C	14.4091	14.5862	-8.81594		C	44.3235	4.31172	13.5126		H	-8.58375	7.78068	16.8068		H	19.3279	27.5739	25.2049
C	31.3847	-4.18457	22.0504		C	20.6105	36.5867	9.47729		H	22.7165	17.7399	25.9965		H	25.8782	10.865	22.1882		H	13.5873	14.9698	-9.43362		H	43.2625	3.78995	14.2791		C	-11.6139	6.67245	17.7685		C	15.6334	27.5707	26.4065
C	30.0527	-4.8783	21.4551		C	20.7415	37.8924	10.391		H	24.3874	17.2431	26.4039		H	27.4141	11.0866	22.9754		H	14.0295	14.3269	-7.81844		H	43.6199	4.18403	12.1026		C	-12.2434	8.07531	17.3163		C	16.3938	28.7361	25.5496
H	31.9478	-3.73479	21.2118		H	19.7396	36.0361	9.87488		H	24.0143	17.8228	24.7647		H	26.6167	9.46133	23.0286		H	14.8091	13.6828	-9.29599		H	43.8795	5.58757	13.1357		H	-10.616	6.51655	17.3222		H	16.1983	27.4231	27.3353
H	32.0327	-4.99562	22.433		H	21.4642	35.904	9.65093		C	27.7061	21.1075	27.4918		C	28.0726	14.7202	16.78		C	18.7653	13.4951	-9.97588		C	39.2293	0.53803	11.7006		H	-12.2433	5.8801	17.3225		H	15.7869	26.6304	25.83
O	29.338	-5.49185	22.5181		O	19.4715	38.4865	10.6257		C	26.3002	21.814	27.694		C	28.2766	13.0165	17.8149		C	18.2135	14.2274	-8.61287		C	41.4015	-0.29005	11.5549		O	-11.7571	9.17444	18.0611		O	15.7091	29.1301	24.3688
H	30.4202	-5.69063	20.7986		H	21.3954	38.6431	9.9175		H	28.4423	21.8979	27.2866		H	28.9505	15.2069	17.238		H	18.4294	12.456	-9.78789		H	38.8542	1.77506	11.1622		H	-13.3158	7.97275	17.5239		H	17.0269	28.0205	25.0245
H	28.7104	-6.08279	22.1181		H	19.6534	39.2756	11.1277		H	27.7477	20.4523	26.6091		H	27.0898	14.8919	17.2146		H	19.8582	13.453	-9.85505		H	38.5148	1.17435	12.7046		H	-12.487	9.52985	18.5503		H	14.9074	29.5734	24.5948
H	29.5322	-1.85066	22.6491		H	22.5887	35.8994	7.63001		O	26.6265	23.1099	28.1889		O	28.8288	13.0455	16.5093		O	18.998	13.585	-7.60417		O	42.0286	-1.34107	10.2646		H	-12.7372	4.65615	19.1415		H	13.2473	29.5613	26.3582
C	30.6299	-1.80514	22.6477		C	22.0058	36.8024	7.40845		H	25.8067	21.2665	28.507		H	27.2241	13.0534	17.8815		H	17.1812	13.8507	-8.49504		H	41.3213	-0.72595	12.5609		C	-11.8017	4.96456	19.634		C	13.476	28.888	27.1954
C	31.2789	-3.09873	23.1603		C	20.568	36.7667	7.96903		H	25.8756	23.4147	28.6825		H	29.6007	12.5061	16.4367		H	18.548	13.7315	-6.78045		H	42.4085	-2.46975	10.0069		C	-11.5301	6.44324	19.3002		C	14.115	27.5845	26.7496
H	30.9634	-1.64462	21.6081		H	22.5546	37.598	7.93042		H	28.7878	18.58	27.4785		H	28.9977	17.727	16.7015		H	18.3707	15.9532	-11.6494		H	38.1115	1.10692	8.39614		H	-11.9221	4.79608	20.7146		H	14.1228	29.4033	27.8868
H	30.9566	-0.91353	23.1999		H	22.0654	37.0023	6.3298		C	29.2525	19.2348	28.2308		C	28.5687	17.2911	15.7819		C	18.8342	15.0991	-12.1474		C	37.4086	0.1894	9.08975		H	-10.9893	4.32107	19.2597		H	12.593	28.6714	27.7885
C	30.752	-3.68502	24.4549		C	19.5723	35.7681	7.44097		C	28.1953	20.2392	28.6955		C	27.6739	16.0999	16.0033		C	18.4814	13.7575	-11.4753		C	37.9291	-0.65651	10.9185		C	-10.183	6.87459	19.8225		C	13.2025	27.0184	25.6463
H	32.3311	-2.8378	23.3931		H	20.1065	37.7454	7.80096		H	29.6284	18.5967	29.0461		H	27.9089	18.0749	15.4026		H	18.4515	15.1029	-13.1821		H	36.5817	1.07342	8.3315		H	-12.3074	7.04705	19.8052		H	14.0278	26.8851	27.5932
O	30.1408	-2.81014	25.3155		O	20.0696	34.8329	6.58118		H	30.1012	19.737	27.7515		H	29.2539	17.1501	14.9755		H	19.9211	15.2639	-12.1801		H	37.8266	-0.40781	8.40879		O	-9.74136	5.90855	20.6835		O	11.9257	26.7423	26.0906
O	30.8769	-4.83609	24.7994		O	18.3958	35.7599	7.72754		C	28.6457	20.9384	29.9568		C	26.5922	15.958	14.9867		C	19.1835	12.6475	-12.2425		C	38.4654	-2.63976	11.3406		O	-9.54974	7.85968	19.5228		O	13.4961	26.8268	24.4958
C	29.9093	-1.39766	25.3908		C	21.3711	34.269	6.37044		H	27.3469	19.6353	29.0533		H	27.0699	16.6502	16.7455		H	17.3979	13.6054	-11.6315		H	36.9068	-0.04896	11.5606		C	-8.33586	5.77182	20.8487		C	11.3755	26.6062	27.4156
H	30.8332	-0.81238	25.303		H	21.9826	34.8896	5.69911		O	27.9279	22.0729	30.1062		O	26.7433	16.5554	13.7692		O	19.6376	13.1503	-13.425		O	38.1733	-2.59234	9.53803		H	-8.14306	4.73995	21.1557		H	12.0559	26.1233	28.1279
H	29.4823	-1.24452	26.3916		H	21.179	33.307	5.87831		O	29.4715	20.5428	30.7476		O	25.5623	15.3934	15.225		O	19.3219	11.4961	-11.9064		O	38.7256	-3.45934	12.5827		H	-7.92435	6.46403	21.5881		H	10.4831	25.9814	27.2866
H	29.1794	-1.05128	24.6471		H	21.9199	34.0809	7.30307		C	28.1611	22.9243	31.2304		C	27.6541	17.3699	13.0254		C	20.4335	12.3686	-14.3299		C	38.7141	-2.41738	7.63948		H	-7.8381	5.92466	19.8903		H	11.036	27.5637	27.8347
C	-5.73406	-2.78915	4.93288		C	15.5856	31.6938	15.2136		H	29.2037	23.2687	31.2693		H	27.1029	17.5411	12.1048		H	21.4999	12.4343	-14.0694		H	37.9731	-2.51705	6.75478		C	20.459	26.6083	7.95324		C	23.3809	22.7577	-1.58337
C	-4.34926	-2.22664	4.43197		C	16.5495	32.4972	16.2158		H	27.9237	22.4243	32.1794		H	28.5776	16.8633	12.75		H	20.2954	12.798	-15.3327		H	38.4478	-3.26123	6.29739		C	21.06	27.3033	9.24225		C	22.7984	22.2	-0.24389
H	-6.04238	-3.57837	4.22597		H	14.6204	31.6044	15.7385		H	27.4937	23.785	31.0907		H	27.8905	18.3282	13.4952		H	20.1282	11.3153	-14.3433		H	39.1988	-2.02207	6.7905		H	21.056	26.9598	7.09291		H	24.4661	22.781	-1.38507
H	-6.49876	-1.99558	4.86085		H	15.9705	30.663	15.1532		C	26.3152	-2.85132	7.67996		C	9.54808	15.7467	20.5427		C	19.7435	4.9882	4.42807		C	-14.3181	26.3138	16.8639		H	19.4477	27.0184	7.7875		H	23.0377	23.7938	-1.66817
O	-3.39594	-3.25297	4.19436		O	17.5729	31.5987	16.6235		C	27.8671	-3.17045	7.6399		C	10.5156	17.1794	20.2597		C	18.4615	4.16651	3.95162		C	-12.1967	25.9251	17.6949		O	21.2197	28.7061	9.06691		O	21.3922	22.2859	-0.25062
H	-3.90254	-1.55543	5.17744		H	15.9754	32.817	17.1046		H	25.912	-3.27666	8.61691		H	9.26444	15.4028	19.5302		H	19.4603	5.61449	5.28116		H	-15.3991	26.9489	17.3569		H	22.0616	26.9129	9.46527		H	23.1978	22.8126	0.58551
H	-4.49327	-1.63573	3.50963		H	16.9912	33.4052	15.7843		H	25.8255	-3.3962	6.85997		H	8.60598	16.1692	20.9418		H	20.0408	5.66939	3.61217		H	-15.2395	25.3139	16.9467		H	20.4273	27.1109	10.1257		H	23.1275	21.1622	-0.07377
H	-3.75124	-3.75532	3.4689		H	18.1416	32.0784	17.2148		O	28.1995	-3.69993	6.37057		O	11.8067	17.3654	20.7969		O	18.608	3.53094	2.68724		O	-11.0292	24.579	18.0629		H	20.3397	29.0612	9.01966		H	21.1116	21.9769	0.60187
C	-5.78285	-1.83311	10.0897		C	15.517	30.7517	9.66733		H	28.1072	-3.90873	8.41576		H	9.87832	18.0356	20.5543		H	17.6027	4.84202	3.84		H	-12.0887	26.7913	18.63		C	21.0022	21.1716	9.64974		C	20.6637	20.0902	-5.85088
C	-5.82261	-2.93205	8.91696		C	15.333	32.2006	10.9767		H	28.4935	-2.29349	7.86608		H	10.5917	17.2861	19.1637		H	18.1844	3.41665	4.7138		H	-11.5338	26.8079	17.0139		C	20.7583	22.5746	8.69545		C	21.9606	20.67	-5.02144
H	-6.60385	-1.95408	10.8173		H	14.8404	30.0645	10.2841		H	29.1474	-3.76579	6.35142		H	11.7331	18.1139	21.3783		H	19.2704	2.86076	2.81168		H	-10.2179	24.1066	18.8254		H	21.5433	20.5314	8.92829		H	20.1148	19.4771	-5.111
H	-5.96086	-0.84439	9.62975		H	16.5472	30.5503	10.0726		C	25.4852	2.30683	5.41302		C	6.57441	11.4505	23.0454		C	25.0126	4.37237	5.18542		C	-8.86963	26.931	11.7561		H	20.0316	20.6509	9.76021		H	21.1301	19.3492	-6.52326
O	-4.66077	-3.75283	9.01734		O	15.6007	33.6147	11.063		C	25.6524	1.21307	6.68525		C	8.33427	12.4065	22.7403		C	23.5498	3.71142	5.01845		C	-10.9405	27.8602	13.022		O	21.7729	22.4674	7.68518		O	22.2765	19.4713	-4.29953
C	-5.81322	-2.23387	7.50775		C	15.6748	31.4182	12.3902		H	25.5617	1.78623	4.44437		H	6.23875	11.3193	21.9976		H	25.0601	5.32003	4.61999		H	-8.23448	25.5697	11.6228		C	20.6947	24.1236	9.19927		C	21.9665	22.021	-4.03676
H	-6.73766	-3.54367	9.01088		H	14.2252	32.1571	10.9747		H	26.3521	2.98649	5.45801		H	5.90465	12.2469	23.3469		H	25.7182	3.68567	4.68528		H	-7.37019	26.9309	12.25		H	19.7816	22.3856	8.20736		H	22.7674	20.8585	-5.75813
C	-4.61321	-4.71614	7.97646		C	14.9339	34.0716	12.2799		O	26.6785	1.55158	7.65404		O	9.31321	12.6836	23.8011		O	23.5069	3.03028	3.74858		O	-12.2409	29.4885	13.1572		C	21.5813	23.3644	6.5976		C	23.3958	19.5571	-3.43831
C	-5.737	-3.3618	6.42191		C	15.1931	32.2754	13.6949		C	25.6622	-0.43682	6.37117		C	8.32094	13.6257	21.6715		C	22.3415	4.76721	5.12107		C	-12.1476	26.3578	14.5865		C	20.4814	25.006	7.86612		C	23.193	21.8455	-2.93366
H	-6.70445	-1.60239	7.36372		H	15.0917	30.4989	12.3291		H	24.7176	1.38101	7.1985		H	8.82765	11.7014	22.1007		H	23.4115	2.96104	5.81944		H	-11.1146	27.2682	11.9136		H	19.9101	24.3005	9.95207		H	22.1869	22.9028	-4.66788
H	-4.92415	-1.58256	7.43421		H	16.7386	31.146	12.4649		C	26.4085	0.64732	8.75587		C	10.592	13.1134	23.2836		C	22.2215	2.42548	3.58525		C	-13.607	31.0626	13.1616		H	21.6545	24.4373	9.63942		H	20.9938	22.2157	-3.56234
O	-4.58773	-4.17058	6.65661		O	15.5411	33.6383	13.5129		C	25.9053	-1.30278	7.72699		C	9.8176	14.2907	21.4165		C	20.9698	4.05179	4.75439		C	-14.279	27.51	14.9124		O	21.5668	24.7306	6.9831		O	23.2297	20.5286	-2.43048
C	-3.23967	-5.49118	8.09282		C	14.652	35.6541	12.4857		H	24.7317	-0.76951	5.88631		H	7.78061	13.2754	20.7968		H	22.2972	5.2093	6.12497		H	-12.5691	24.8183	14.0952		C	22.81	23.2105	5.61709		C	23.4963	18.2526	-2.57806
H	-5.46086	-5.42421	8.08588		H	13.8979	33.6799	12.2554		H	26.4638	-0.6512	5.67834		H	7.75466	14.5029	21.9084		H	22.5262	5.58664	4.40521		H	-11.7581	25.2709	15.1282		H	20.6474	23.1168	6.05112		H	24.3277	19.7305	-4.01571
H	-6.6341	-3.98554	6.55124		H	14.0876	32.1942	13.7016		O	26.8816	-0.67145	8.53428		O	10.5288	14.41	22.6563		O	21.1467	3.34433	3.54616		O	-14.343	29.4045	14.16		H	19.5332	24.6873	7.39244		H	24.1118	22.004	-3.52312
C	-2.79415	-6.0426	9.45238		C	15.8122	36.6669	12.4996		C	26.719	0.98018	10.2706		C	11.9046	13.0339	24.4002		C	21.9949	1.70952	2.18252		C	-14.1065	33.6994	12.3822		C	23.0003	21.8025	5.03838		C	23.8466	16.9593	-3.3155
H	-2.45454	-4.80965	7.7185		H	14.182	35.6807	13.4914		H	25.3217	0.58644	8.85712		H	10.9058	12.382	22.5218		H	22.0687	1.7172	4.41343		H	-14.4394	30.9703	12.5144		H	23.7116	23.5178	6.17656		H	22.5269	18.1538	-2.05485
H	-3.27784	-6.31984	7.37323		H	13.8694	36.0012	11.7917		H	24.9381	-1.30035	8.26208		H	10.3927	13.6154	20.7622		H	20.7062	3.3516	5.57018		H	-15.4908	26.4131	14.8069		H	22.6902	23.9471	4.80309		H	24.241	18.4623	-1.78908
C	-1.71065	-7.11514	9.28381		C	15.5077	37.9063	13.3769		C	28.1461	0.82818	10.7641		C	12.3839	11.6179	24.8369		C	22.9423	0.63074	1.69111		C	-13.3753	35.7956	11.6366		C	23.612	21.7718	3.63573		C	25.0252	16.1954	-2.71526
H	-3.64572	-6.47643	10.0005		H	16.0359	36.9928	11.4697		H	26.1275	0.19506	10.7683		H	11.6949	13.6134	25.3177		H	21.9341	2.50438	1.42258		H	-15.3496	34.641	13.2953		H	22.0237	21.2911	4.9824		H	24.0984	17.184	-4.36254
H	-2.40493	-5.22216	10.0791		H	16.7259	36.1794	12.8742		H	26.3091	1.95125	10.5735		H	12.7385	13.5615	23.9054		H	20.9746	1.2859	2.22776		H	-15.4268	34.4786	12.2262		H	23.6211	21.2051	5.72739		H	22.9623	16.3063	-3.34046
H	-2.12137	-8.00692	8.78188		H	14.9894	38.6977	12.8223		C	28.373	-0.00988	12.0295		C	13.8835	11.3684	25.1156		C	22.5095	0.00891	0.36575		C	-13.485	38.0139	11.3318		H	23.784	20.7294	3.32571		H	25.9587	16.7644	-2.83782
H	-1.2997	-7.438	10.2533		H	16.4216	38.3763	13.772		H	28.4671	1.84933	10.9902		H	12.1323	10.8868	24.0593		H	22.9535	-0.17315	2.43453		H	-12.7454	35.6386	10.6353		H	24.5719	22.3007	3.57228		H	25.1487	15.2358	-3.23687
H	-0.87479	-6.74096	8.67082		H	14.871	37.6477	14.2391		H	28.7588	0.39786	9.96073		H	11.8283	11.3224	25.7427		H	23.9599	1.03561	1.60717		H	-12.0917	36.1269	12.1156		H	22.9372	22.2455	2.90564		H	24.8891	15.9967	-1.64132
C	-4.30726	-0.30522	11.3601		C	16.1406	29.4322	6.81468		H	28.3014	0.6196	12.927		H	14.4565	11.2605	24.1792		H	23.311	-0.60456	-0.07502		H	-13.7867	39.0628	10.342		C	22.4014	19.6358	11.1654		C	18.3579	21.2537	-5.84685
C	-4.4309	-1.78433	10.8486		C	15.7003	29.6771	8.37672		H	29.3906	-0.43164	12.0265		H	13.9942	10.4117	25.6602		H	21.6385	-0.64005	0.53302		H	-12.7074	39.2454	11.1186		C	21.7002	21.0411	11.0569		C	19.5568	20.7393	-6.70049
H	-5.24569	-0.09864	11.8626		H	16.8409	30.188	6.39872		H	27.6681	-0.84952	12.1237		H	14.3688	12.146	25.7208		H	22.2203	0.76758	-0.37244		H	-14.3385	38.9796	11.9056		H	23.0501	19.4757	10.2903		H	18.5578	22.2655	-5.46876
H	-4.41513	0.262	10.4126		H	15.2214	29.5477	6.19796		C	24.3095	4.25263	4.16268		C	6.5868	8.83264	25.0683		C	27.0697	5.00231	6.65498		C	-5.84726	26.3628	9.54271		H	21.5762	18.9106	11.0812		H	18.312	20.6085	-4.95442
C	-4.33975	-2.9883	11.7863		C	16.0743	28.3846	9.18161		C	24.1866	3.25787	5.40573		C	5.96645	10.0145	23.9661		C	25.5651	4.58963	6.62257		C	-8.02949	26.7852	9.73827		C	22.5873	22.2019	11.3686		C	20.0845	21.6556	-7.76616
H	-3.65004	-1.9593	10.1002		H	14.6165	29.6259	8.19771		H	24.7489	3.58845	3.38526		H	5.86035	8.02953	24.928		H	27.2243	5.967	6.14185		H	-4.47016	26.7126	10.1524		H	20.9012	21.057	11.8143		H	19.1568	19.8763	-7.27333
O	-3.25125	-2.89912	12.5936		O	15.2071	27.3591	8.96615		H	25.2178	4.82171	4.44693		H	6.36004	9.24123	26.0722		H	27.6012	4.25334	6.03972		H	-4.92636	26.5931	8.4852		O	23.8457	21.8714	10.9125		O	19.1245	22.6345	-7.95799
O	-5.08684	-3.93841	11.7786		O	17.0337	28.2642	9.89778		C	22.8931	2.50792	5.77748		C	4.50015	10.3983	24.2012		C	24.7546	5.55669	7.4447		C	-9.50375	26.3106	8.02922		O	22.2882	23.288	11.8211		O	21.1275	21.5698	-8.38235
C	-3.01768	-3.97691	13.5211		C	14.0049	27.3688	8.19198		H	24.3338	3.90013	6.29434		H	5.62382	9.32417	23.1649		H	25.5002	3.61965	7.13243		H	-7.62587	28.0302	10.3396		C	24.0443	22.458	9.65119		C	19.4932	23.8533	-7.35582
H	-3.71728	-3.9277	14.3681		H	13.6067	26.3452	8.24214		O	21.8658	3.38882	5.87628		O	3.63127	9.52656	24.8013		O	25.2678	6.7906	7.23066		O	-8.43715	25.6337	6.85307		H	23.8915	21.7133	8.86731		H	19.9393	23.6839	-6.36668
H	-1.99224	-3.8671	13.8981		H	14.1944	27.6298	7.14357		O	22.7976	1.333	6.02375		O	3.95928	11.3573	23.7064		O	23.8318	5.31062	8.18298		O	-10.8839	26.3211	7.25524		H	23.3483	23.2775	9.5018		H	18.5933	24.4691	-7.22409
H	-3.10377	-4.9649	13.047		H	13.2599	28.0656	8.60057		C	20.5637	3.04742	6.4008		C	3.45433	8.1902	25.2543		C	24.822	7.93121	7.98014		C	-6.77108	25.1276	6.25046		H	25.0334	22.8978	9.5786		H	20.2151	24.3839	-7.97396
C	-2.29874	1.92674	13.2128		C	16.3662	26.4363	5.08093		H	20.5836	2.97438	7.4851		H	2.40193	7.92779	25.042		H	23.8179	7.78363	8.37958		H	-6.03491	24.3446	5.32895		C	23.1378	17.5956	13.0298		C	15.6933	20.4329	-5.86859
C	-3.36705	0.82484	12.2632		C	17.0359	27.8342	6.2917		H	20.1586	2.13352	5.9775		H	3.6486	8.09999	26.3316		H	24.8419	8.79075	7.29557		H	-5.7971	24.5885	7.01685		C	23.2846	19.2756	12.516		C	16.946	21.2472	-6.5967
H	-3.15088	2.03075	13.932		H	15.398	26.7271	4.64255		H	19.8706	3.86864	6.20977		H	4.11333	7.54481	24.6953		H	25.4758	8.15005	8.83581		H	-5.6544	25.729	5.70799		H	22.1239	17.4635	12.6966		H	16.0868	19.4549	-5.53934
H	-2.40457	2.69316	12.4054		H	16.1327	25.5962	5.76051		C	22.3428	6.51735	2.1292		C	9.82307	6.85055	25.3741		C	27.9134	6.56536	8.78834		C	-2.5867	23.895	8.6351		H	23.0726	17.8145	14.0788		H	15.0514	20.2174	-6.74593
O	-4.33604	1.93011	12.0334		O	18.3177	28.2297	5.84381		C	23.6919	5.49716	2.81409		C	8.12382	7.69223	25.7914		C	27.7763	5.03215	8.16921		C	-4.64538	24.4928	9.81051		O	24.5262	19.9296	12.4556		O	16.5954	22.5659	-6.97973
H	-3.71525	0.35168	13.2005		H	17.1707	27.2538	7.2206		H	21.4467	5.90823	2.10767		H	10.5107	7.69669	25.1789		H	27.1474	7.21951	8.36436		H	-2.35499	24.2965	7.33721		H	22.6904	19.7721	13.3213		H	17.0784	20.6612	-7.52772
H	-4.05996	2.26837	11.1853		H	18.7313	28.6582	6.58568		H	22.7709	6.51975	1.1198		H	9.7559	6.31831	24.4137		H	28.8422	7.00116	8.37556		H	-2.47145	22.7214	8.11515		H	24.7264	20.1969	13.3422		H	16.7359	22.6357	-7.91394
C	0.20291	3.22174	14.1457		C	17.3435	24.6705	2.75138		O	24.962	6.10239	2.57169		O	8.41451	8.4322	26.973		O	27.1186	4.09805	9.01107		O	-5.22337	24.3443	11.5238		C	23.432	15.5405	14.572		C	13.5077	19.9011	-4.8275
C	-1.33744	2.87766	14.0449		C	17.3992	25.8553	3.95375		H	23.6607	4.76358	1.99263		H	7.47085	6.86065	26.0874		H	28.8155	4.68221	8.02982		H	-5.5801	24.2212	9.03768		C	23.7909	16.1718	13.0688		C	14.6578	20.9571	-4.79044
H	0.56628	2.28212	14.6318		H	18.3412	24.7031	2.29533		H	25.027	6.85026	3.15431		H	8.25893	7.85918	27.7092		H	27.7193	3.90067	9.71996		H	-6.10687	24.2932	12.3638		H	23.5763	16.5201	15.1299		H	13.9513	18.9461	-4.49272
H	0.13223	3.89244	15.0454		H	16.7135	25.2236	2.02191		C	21.2212	8.58406	0.89663		C	11.0279	4.59489	27.4652		C	26.5677	6.44229	11.0582		C	-1.24081	23.0371	11.0213		H	24.3846	15.0315	14.8127		H	13.2897	19.7687	-5.9031
C	-2.19822	4.14427	14.2603		C	17.7887	27.1013	3.09388		C	21.9626	8.04809	2.17082		C	10.7636	5.97027	26.4479		C	27.8903	6.79572	10.3322		C	-0.60966	23.703	9.16556		C	23.6293	15.6804	11.5399		C	15.1278	21.0057	-3.3715
H	-1.32715	2.44122	15.06		H	18.2893	25.5919	4.5587		H	21.5935	7.98833	0.08564		H	11.7679	5.12471	28.0939		H	26.5114	5.3534	11.2277		H	-0.85561	23.321	12.3035		H	24.8944	16.2057	13.0409		H	14.2706	21.9428	-5.05812
O	-3.47774	4.00917	13.7502		O	18.9013	26.9362	2.30314		H	21.7331	9.58417	0.77412		H	11.4193	3.89773	26.7092		H	25.73	6.68204	10.3816		H	-1.10137	21.805	11.4969		O	24.1777	14.4337	11.3877		O	15.7151	19.8099	-3.12154
O	-1.87536	5.13516	14.8661		O	17.1343	28.113	3.02184		C	21.3205	8.81028	3.27769		C	12.1575	5.74814	25.8174		C	29.092	6.11434	10.9519		C	1.3284	23.2836	8.14305		O	22.999	16.334	10.7379		O	14.9369	21.8718	-2.55067
C	-4.49045	4.93307	14.1448		C	20.1482	26.2961	2.60941		H	22.9147	8.57625	2.0471		H	10.9841	6.75018	27.197		H	28.055	7.88534	10.4689		H	-0.98014	25.045	9.23647		C	24.906	13.4346	10.5531		C	15.9969	19.4292	-1.76976
H	-5.33616	4.83255	13.4515		H	20.6402	26.1475	1.63469		O	19.9669	8.57003	3.38393		O	12.0884	4.65907	24.9915		O	30.1158	6.25583	10.0727		O	2.08602	22.0842	9.28339		H	25.7152	13.0644	11.1891		H	16.8543	18.7428	-1.80031
H	-4.12811	5.95434	14.1144		H	20.0394	25.3275	3.11099		O	21.8644	9.72155	3.84921		O	13.1904	6.29887	26.1121		O	29.1765	5.5487	12.0143		O	2.05518	23.8133	6.94561		H	25.5071	13.7753	9.68888		H	15.1306	18.919	-1.31996
H	-4.83766	4.73138	15.1639		H	20.7881	26.9333	3.23676		C	19.1437	7.63315	2.64538		C	13.2858	3.97053	24.6079		C	31.3851	5.64577	10.3132		C	2.0119	21.1324	10.9037		H	24.478	12.432	10.4429		H	16.2455	20.2912	-1.14483
C	3.54501	4.0879	13.3653		C	18.1659	22.1833	0.79001		H	19.6875	7.09699	1.8659		H	12.9795	3.00506	24.174		H	32.14	6.30762	9.8709		H	1.12002	20.1732	11.3433		C	21.8942	13.9721	17.8099		C	11.3926	20.0644	-2.75283
C	1.93	3.66222	13.7852		C	16.8003	22.8949	2.01947		H	18.3019	8.18468	2.19935		H	13.9617	3.76305	25.4536		H	31.4449	4.66262	9.82519		H	1.69131	21.6473	12.1195		C	22.7744	14.7212	16.2649		C	11.9808	20.0013	-4.28453
H	4.00044	3.22708	13.9057		H	19.1223	22.6074	1.14432		H	18.7242	6.86879	3.31372		H	13.8334	4.56162	23.8708		H	31.5705	5.52424	11.3854		H	2.74106	20.3147	11.9312		H	22.7373	14.0845	18.5052		H	11.8186	19.2449	-2.15007
H	3.6585	4.90979	14.1248		H	17.9797	22.7451	-0.14279		C	18.1048	9.45383	-0.59847		C	10.5083	3.05368	29.9507		C	24.8667	6.75591	13.0253		C	-3.30189	24.8173	13.246		H	22.0302	12.943	17.5141		H	10.3406	19.766	-2.93637
O	2.18395	3.76487	15.2266		O	15.9586	21.9601	2.62548		C	19.7041	9.11379	0.0571		C	11.0512	3.15124	28.4871		C	26.2787	7.20423	12.449		C	-3.28547	23.0496	11.7444		O	23.9786	15.1656	16.9077		O	11.3014	20.938	-5.11522
H	2.15239	2.59696	13.5326		H	16.197	23.3551	1.2117		H	18.3471	9.02691	-1.58741		H	9.47009	2.67339	29.917		H	24.865	5.6533	13.1141		H	-4.27806	25.1475	14.1231		H	23	13.6163	15.9823		H	11.6265	18.998	-4.60136
H	3.09482	3.95898	15.3659		H	15.0886	22.138	2.28687		H	18.3309	10.5622	-0.7518		H	10.4341	4.04747	30.4302		H	24.0956	7.00141	12.273		H	-3.79852	26.021	12.7558		H	23.8362	15.307	17.8335		H	10.5153	20.4866	-5.39812
C	7.07124	4.51135	9.31344		C	20.4153	17.6239	-3.34137		O	20.3895	9.92542	-0.90773		O	10.5617	1.92975	27.9349		O	27.3253	6.96497	13.3792		O	-4.08637	22.2428	10.3592		C	18.1958	10.7486	20.2806		C	8.06249	23.2572	-0.14552
C	6.90349	3.97825	10.8829		C	19.2254	18.28	-1.87517		H	19.7008	8.10651	-0.48231		H	12.1553	3.11993	28.5002		H	26.2477	8.28914	12.2335		H	-3.1644	22.0767	12.6869		C	19.1819	12.0541	20.5728		C	9.66236	23.0614	-0.39428
H	6.14856	4.31229	8.75345		H	20.8104	18.5456	-3.77581		H	19.8168	10.0685	-1.65035		H	11.0954	1.70899	27.1823		H	27.2305	7.62663	14.0546		H	-4.92463	21.5315	9.93371		H	17.6063	11.0477	19.3934		H	7.74676	22.3081	0.33248
H	7.84519	3.93982	8.77065		H	19.6691	17.2897	-4.08699		C	13.6521	9.75247	1.48788		C	11.7977	-1.90183	33.2136		C	24.6924	6.62159	18.5269		C	3.95345	24.6722	10.8902		H	17.4859	10.8954	21.1221		H	7.64593	23.2419	-1.1702
O	7.21914	5.11199	11.6518		O	18.9908	17.5826	-0.64546		C	14.1082	10.4631	0.15561		C	11.8084	-0.17518	32.8699		C	24.1688	7.18951	17.0231		C	2.24491	24.4227	12.7825		O	18.2258	13.1418	20.5509		O	10.1784	24.0645	-1.26386
C	5.37407	3.45024	11.2869		C	19.2951	20.0335	-1.44095		H	14.224	10.2305	2.30104		H	12.4692	-2.3441	32.4541		H	25.2048	7.46559	18.9925		H	4.26588	25.7277	9.85209		C	20.6821	12.4679	19.8646		C	9.86205	21.6068	-1.12513
H	7.63666	3.17147	11.0702		H	18.2951	18.264	-2.4776		H	13.9849	8.70665	1.45141		H	10.8664	-2.43237	33.0211		H	25.4908	5.86671	18.4571		H	3.9692	24.1143	9.43909		H	19.4221	11.9761	21.6408		H	10.2157	23.0776	0.56369
C	6.97952	5.00127	13.0302		C	17.7548	18.1073	-0.06092		O	13.6453	9.74724	-0.99428		O	11.1512	0.71438	33.7949		O	22.8184	6.80882	16.7656		O	1.92347	23.7251	14.6858		C	18.2311	13.955	19.3918		C	11.5039	23.7126	-1.67858
C	4.75223	4.46083	12.3834		C	18.6245	20.3624	0.24451		C	15.7433	10.7437	0.16896		C	11.5037	0.50531	31.2242		C	25.0721	6.82541	15.7466		C	0.11064	25.5145	12.6044		C	20.4878	13.6773	18.838		C	11.3257	21.4299	-1.82685
H	4.73012	3.42605	10.4034		H	20.3401	20.3771	-1.43222		H	13.6035	11.4406	0.1066		H	12.8596	-0.18501	33.1132		H	24.2076	8.29217	17.1295		H	2.77057	25.4091	12.8358		H	21.2849	12.8614	20.6814		H	9.64123	20.7752	-0.43787
H	5.39568	2.42515	11.6892		H	18.7803	20.6256	-2.21588		C	14.5175	8.72225	-1.45402		C	11.3632	2.08637	33.363		C	22.3704	7.56524	15.6399		C	1.12771	22.8502	16.382		H	21.2228	11.6312	19.4205		H	9.11381	21.5718	-1.93821
O	5.68094	4.6473	13.4426		O	17.8295	19.3006	0.73733		C	16.4959	9.61601	-0.69719		C	11.3632	2.19608	31.0736		C	24.3667	7.37713	14.4075		C	-1.32311	25.1321	14.4198		O	19.155	13.5372	18.3947		O	11.6007	22.5996	-2.56909
C	7.26675	6.41732	13.5581		C	17.1111	17.1235	1.03777		H	15.9623	11.7373	-0.26221		H	11.7362	-0.12344	30.3553		H	26.0727	7.27285	15.8313		H	0.0347	26.9188	12.0308		C	16.8018	14.0575	18.6111		C	12.1487	24.9225	-2.48725
H	7.63578	4.23822	13.4707		H	17.0025	18.2624	-0.86255		H	16.1015	10.7871	1.21079		H	10.4486	0.47259	31.3859		H	25.1961	5.73461	15.6888		H	-0.60021	25.6382	11.2852		H	18.4879	14.9724	19.7337		H	12.1297	23.527	-0.78411
H	4.5983	5.42154	11.8474		H	19.576	20.2708	0.80001		O	15.6746	8.4494	-0.64538		O	10.6138	2.53018	32.2358		O	22.9624	7.13173	14.4231		O	-0.33998	24.0952	15.7907		H	20.5092	14.6096	19.4117		H	12.0913	21.3164	-1.03555
C	8.71788	6.62977	13.9739		C	16.8597	15.6276	0.8337		C	13.7195	7.35165	-1.69459		C	11.334	3.28764	34.4325		C	20.8061	7.40928	15.4511		C	1.64182	20.9731	18.2857		C	15.7273	12.984	18.8751		C	11.3371	26.2172	-2.52817
H	6.60354	6.58396	14.4099		H	16.1489	17.594	1.31685		H	14.8572	9.04754	-2.45546		H	12.4073	2.20785	33.0887		H	22.5642	8.64464	15.811		H	1.29419	23.61	17.209		H	17.0363	14.019	17.535		H	12.2836	24.6035	-3.53613
H	6.96047	7.16459	12.8052		H	17.7518	17.219	1.93597		H	16.5084	10.0036	-1.73521		H	12.3546	2.66786	31.0801		H	24.536	8.46769	14.4028		H	-2.11204	26.455	14.6266		H	16.3437	15.0545	18.7422		H	13.1655	25.1629	-2.12647
C	8.72957	7.08574	15.4193		C	16.115	15.0656	2.05195		C	12.6136	7.00568	-0.71037		C	10.7168	3.08626	35.8005		C	19.9838	7.52255	16.7361		C	3.30271	19.7178	19.3469		C	14.3083	13.5707	18.7823		C	12.1687	27.2912	-3.22309
H	9.20599	7.35828	13.3128		H	17.8169	15.0951	0.70934		H	14.4545	6.54799	-1.67414		H	10.8768	4.14859	33.9104		H	20.6265	6.44465	14.9574		H	0.62672	20.2884	19.0993		H	15.854	12.5267	19.8652		H	11.0646	26.5395	-1.50861
H	9.29681	5.69737	13.884		H	16.259	15.4252	-0.06897		H	13.253	7.35536	-2.69371		H	12.3805	3.60311	34.6134		H	20.4637	8.17416	14.7326		H	0.79375	20.985	19.6433		H	15.8566	12.161	18.1532		H	10.3945	26.0353	-3.07063
H	8.22022	8.04637	15.526		H	16.6059	15.3559	2.99548		C	11.9898	5.62254	-0.8947		C	10.9743	4.27877	36.7086		C	18.4782	7.33856	16.5322		C	4.21174	18.4783	21.013		H	14.2766	14.4576	18.1313		H	12.9145	27.689	-2.51776
H	9.72335	7.23502	15.8096		H	16.0676	13.9678	2.02414		H	11.8214	7.74796	-0.86708		H	11.1768	2.19899	36.2618		H	20.1703	8.51274	17.1871		H	4.49274	20.1986	19.434		H	13.9579	13.8963	19.7719		H	11.5583	28.1189	-3.61118
H	8.2564	6.33138	16.0605		H	15.0789	15.4381	2.07981		H	12.9921	7.08614	0.31867		H	9.64212	2.90058	35.7139		H	20.3337	6.76905	17.4618		H	3.63301	19.2867	18.5104		H	13.5839	12.8425	18.3919		H	12.7214	26.8636	-4.07063
C	6.19745	6.95926	9.5343		C	22.351	15.7868	-4.57762		H	11.6232	5.4775	-1.92296		H	12.0597	4.43031	36.8125		H	18.078	8.07633	15.8193		H	4.80336	18.7865	22.3565		C	18.9358	8.4919	18.953		C	7.66087	25.8975	0.30868
C	7.3953	6.04194	9.16727		C	21.6115	16.54	-3.25104		H	11.1329	5.49662	-0.21248		H	10.5534	4.09784	37.7085		H	17.932	7.45762	17.4826		H	5.13388	17.2793	21.2377		C	18.3583	9.1982	20.1935		C	7.29145	24.4022	0.63384
H	6.53424	7.99046	9.74233		H	21.8298	16.152	-5.48366		H	12.7137	4.82916	-0.66704		H	10.5351	5.20482	36.3064		H	18.2551	6.3328	16.1437		H	3.52327	18.1566	22.3228		H	18.9273	7.40298	19.111		H	7.06172	26.1765	-0.58018
H	5.75714	6.61158	10.4823		H	22.0003	14.7326	-4.58602		C	11.0128	9.13878	1.18875		C	12.4494	-1.34455	35.7472		C	23.7982	5.64757	20.9266		C	6.9928	24.3671	8.78791		H	19.9741	8.82359	18.8196		H	8.70688	25.9458	-0.03585
C	8.64872	6.40758	9.945		C	22.4171	16.9765	-2.03593		C	12.1691	9.8798	1.88446		C	12.3013	-2.39475	34.6225		C	23.5572	6.10938	19.4552		C	6.04235	24.808	10.7361		C	18.8529	8.55853	21.4561		C	5.84417	23.9961	0.39782
H	7.67841	6.24238	8.1144		H	21.0757	15.6863	-2.83112		H	10.2432	9.02155	1.95462		H	12.3385	-1.89372	36.7016		H	22.8006	5.32501	21.2859		H	8.45048	24.3137	8.76286		H	17.3012	8.8903	20.2026		H	7.43648	24.2064	1.7088
O	9.39986	5.27436	10.0375		O	23.3968	16.0682	-1.78292		H	11.3013	8.11129	0.96338		H	11.6285	-0.61537	35.7399		H	24.0683	6.52257	21.5362		H	7.46352	25.1949	7.82192		O	19.5931	7.44594	21.148		O	5.12087	25.0147	-0.1527
O	8.9548	7.47978	10.4089		O	22.2015	17.9706	-1.38087		C	12.056	9.50383	3.35419		C	11.306	-3.54634	35.1507		C	22.4732	7.20346	19.5656		C	6.62323	26.138	12.3923		O	18.5645	8.92142	22.5689		O	5.38625	22.8959	0.61365
C	10.5683	5.15922	10.8714		C	24.0256	16.0834	-0.49252		H	11.9477	10.9551	1.88023		H	13.2888	-2.85871	34.5043		H	23.0551	5.27067	18.933		H	5.74822	23.4433	10.881		C	19.9977	6.46557	22.1259		C	3.87091	24.6468	-0.7685
H	10.5111	4.17761	11.3653		H	24.0751	17.0861	-0.02716		O	11.8171	8.17401	3.59026		O	11.9766	-4.67227	35.4426		O	21.4175	6.69602	20.25		O	8.32028	26.6149	11.8649		H	21.0805	6.28705	22.053		H	3.39539	23.7958	-0.26501
H	10.6036	5.94293	11.6387		H	25.0164	15.6111	-0.56673		O	12.0703	10.2859	4.27314		O	10.1355	-3.40612	35.3185		O	22.5085	8.32559	19.1244		O	5.99938	26.4667	13.7321		H	19.4851	5.51301	21.9217		H	4.02697	24.3729	-1.8236
H	11.4812	5.17885	10.2578		H	23.4031	15.4267	0.10893		C	12.354	6.97437	3.0067		C	11.7315	-5.83235	36.2807		C	20.227	7.47387	20.4096		C	9.7651	26.5724	10.6186		H	19.7638	6.79132	23.141		H	3.18143	25.4995	-0.71021
C	1.131	7.64046	7.53211		C	28.3771	14.3028	-7.31572		H	12.4053	6.24841	3.83528		H	10.786	-6.3388	36.1008		H	20.4271	8.46488	20.8341		H	10.4522	27.5416	9.7467		C	17.6473	7.957	13.4972		C	10.0532	29.8272	4.15841
C	2.39787	6.6891	7.8374		C	27.1162	14.523	-5.93539		H	13.3587	7.11154	2.59157		H	11.827	-5.56972	37.3416		H	19.5963	6.90553	21.1017		H	9.55303	26.2187	9.32994		C	17.6961	8.53433	15.0757		C	8.38618	29.0869	3.33043
H	1.01903	7.64575	6.43595		H	28.4927	15.28	-7.80281		H	11.6766	6.56457	2.24403		H	12.5123	-6.56977	36.0516		H	19.6986	7.6035	19.4568		H	11.0451	26.1244	10.2464		H	16.6779	7.44176	13.4136		H	9.56253	30.8249	4.09436
H	1.36222	8.67411	7.79895		H	27.897	13.6814	-8.08796		C	6.52761	11.8276	1.46747		C	14.6984	0.98436	32.4524		C	28.208	2.88087	22.9445		C	7.79034	24.9076	0.40861		H	18.3863	7.19744	13.2207		H	10.7218	29.7832	3.2823
O	2.90683	6.28912	6.54912		O	27.4247	15.6807	-5.16867		C	7.58396	10.5475	0.57306		C	15.2943	0.92593	33.9846		C	26.6985	3.23104	22.5326		C	6.53197	24.0948	2.53919		O	18.3258	9.80281	15.0402		O	7.06936	28.9154	3.89617
C	3.5501	7.33145	8.89112		C	25.1738	14.3874	-6.12275		H	5.95673	12.2439	0.61958		H	13.6431	1.13819	32.5062		H	28.791	2.71655	22.0211		H	9.15468	24.5218	-0.31086		C	18.2787	7.76921	16.366		C	8.79619	27.9215	2.15353
H	2.03479	5.7693	8.30187		H	27.308	13.6596	-5.27561		H	7.20085	12.6669	1.71606		H	14.7752	0.02128	31.9365		H	28.1231	1.88136	23.4129		H	8.37063	25.9863	-0.30532		H	16.6238	8.67911	15.3065		H	8.25493	29.9843	2.6856
C	4.29745	5.99415	6.44475		C	26.3889	16.6644	-5.02456		O	7.47022	9.15422	0.81247		O	16.2643	-0.11375	34.1901		O	26.2615	2.08269	21.7925		O	4.72889	23.5937	3.42022		C	18.0041	10.5624	16.2196		C	6.13584	28.4889	2.88007
C	5.04448	7.047	8.37959		C	24.2502	15.7467	-5.1829		C	9.16578	10.9489	0.20385		C	14.1345	0.90297	35.1524		C	26.3026	4.57043	21.716		C	7.6935	23.9518	4.64354		C	18.1444	8.81319	17.6503		C	7.44843	27.271	1.40013
H	3.41337	8.40761	9.06494		H	24.8194	14.4205	-7.16275		H	7.14629	10.7562	-0.42455		H	15.8342	1.87466	34.1234		H	26.1224	3.28117	23.4779		H	7.05513	23.1919	1.95085		H	17.7424	6.83227	16.5833		H	9.43864	28.412	1.40386
H	3.42616	6.85886	9.87322		H	24.8759	13.4037	-5.72548		C	8.00891	8.51624	-0.36242		C	16.1661	-0.74916	35.4689		C	24.8507	2.13473	21.602		C	3.17028	23.1194	4.70583		H	19.3336	7.50788	16.2176		H	9.4154	27.1446	2.61573
O	5.02672	5.84097	7.65342		O	25.167	16.3442	-4.32328		C	10.1515	9.64776	-0.07006		C	13.8909	-0.57491	35.8923		C	24.7174	4.42936	21.4623		C	6.45737	23.3484	6.64127		O	18.6612	10.085	17.3542		O	6.40184	27.1719	2.3547
C	4.70183	4.64764	5.66139		C	26.9697	17.7516	-4.06292		H	9.10935	11.516	-0.74033		H	14.5481	1.55335	35.9453		H	26.5213	5.47143	22.3116		H	9.08026	23.2285	4.8172		C	18.7443	11.823	15.8304		C	4.47256	28.4361	3.26736
H	4.73024	6.82072	5.85793		H	26.1428	17.0552	-6.02237		H	9.63099	11.619	0.92401		H	13.2108	1.39172	34.8398		H	26.8643	4.65291	20.7743		H	8.63224	24.9487	4.31185		H	16.9167	10.6325	16.3601		H	6.15896	29.2199	2.04686
H	5.33578	7.86788	7.70539		H	24.0802	16.4323	-6.03347		O	9.42822	8.46847	-0.44549		O	14.9521	-1.47918	35.6202		O	24.4324	3.21307	20.7669		O	4.63811	22.9755	6.032		H	17.0641	8.91501	17.873		H	7.16558	28.0493	0.66415
C	3.92471	4.19863	4.43093		C	27.1419	17.0838	-2.68083		C	7.57482	7.00417	-0.45131		C	17.3308	-1.78243	35.5578		C	24.3621	0.77449	20.9775		C	0.49516	22.4594	4.35609		C	19.0978	13.3191	15.9641		C	3.93814	28.3166	4.70724
H	4.72322	3.80634	6.37557		H	26.224	18.55	-4.0375		H	7.61394	9.01403	-1.27015		H	16.2853	-0.03063	36.3101		H	24.3483	2.211	22.5892		H	3.25121	21.973	5.34044		H	19.759	11.3879	15.7554		H	4.10527	27.5613	2.69984
H	5.76639	4.80207	5.40018		H	27.9092	18.1794	-4.43912		H	10.8105	9.88104	-0.91785		H	13.9233	-0.32982	36.9719		H	24.3144	4.33997	22.4944		H	7.35722	22.281	7.30292		H	18.4335	11.8797	14.7916		H	3.93825	29.2935	2.81289
C	4.69399	3.15635	3.61755		C	26.5796	17.6497	-1.39191		C	7.84169	6.44693	-1.85502		C	18.7604	-1.24541	35.7803		C	24.9424	0.42045	19.608		C	-1.54691	22.4695	3.26873		C	19.3327	14.7931	16.3586		C	2.42957	28.0426	4.79514
H	3.6847	5.05928	3.78555		H	28.1927	16.7899	-2.53509		H	6.51067	6.88721	-0.19048		H	17.2827	-2.40418	34.6507		H	23.2623	0.81368	20.8895		H	-0.43081	22.9722	5.41708		H	18.1891	13.5956	15.3921		H	4.10716	29.2695	5.22827
H	2.96359	3.7619	4.75164		H	26.5221	16.1762	-2.70528		H	8.1596	6.43511	0.29078		H	17.1263	-2.48802	36.3811		H	24.5977	-0.04024	21.6852		H	-0.19305	21.3928	5.02897		H	20.077	13.1844	15.3979		H	4.47074	27.5235	5.25472
H	5.70879	3.50552	3.36486		H	26.6735	16.8549	-0.62855		C	7.69439	4.93124	-1.98471		C	19.2485	-1.90898	37.0686		C	24.4719	-0.9607	19.1503		C	-3.75991	22.081	3.34293		H	20.4007	14.9483	16.3773		H	2.14204	27.1147	4.27734
H	4.16636	2.94618	2.67401		H	27.0666	18.5355	-0.99928		H	8.86611	6.72384	-2.16251		H	18.8459	-0.14576	35.8131		H	26.0442	0.43263	19.6482		H	-1.42086	22.6169	1.97108		H	18.9035	15.4324	17.1595		H	1.85682	28.8763	4.36304
H	4.791	2.21178	4.17496		H	25.5128	17.8661	-1.52972		H	7.15694	6.94372	-2.56556		H	19.3655	-1.56705	34.9295		H	24.6318	1.17951	18.8724		H	-1.63331	23.5052	2.14028		H	19.0672	15.2551	15.4304		H	2.10942	27.9476	5.84706
C	-2.55146	10.7245	8.18395		C	33.2895	14.5586	-4.94194		H	8.40725	4.40818	-1.32604		H	19.386	-2.9753	36.8473		H	24.7854	-1.73118	19.8732		H	-4.63814	22.1024	3.97531		C	19.1739	12.763	10.3939		C	15.9374	32.2962	8.07458
C	-2.59298	9.08494	8.12997		C	32.8454	13.7016	-6.60533		H	7.8965	4.61203	-3.02003		H	18.4611	-1.74523	37.8263		H	24.8889	-1.23223	18.1692		H	-4.07773	20.7107	2.3137		C	17.9152	11.5182	11.2016		C	14.1323	31.8246	6.97441
H	-2.06187	11.0445	7.24995		H	34.1677	15.1509	-5.26724		H	6.67691	4.6037	-1.72149		H	20.2089	-1.6174	37.5056		H	23.3732	-0.99324	19.074		H	-4.76415	23.0313	2.30214		H	18.8718	12.761	9.324		H	15.558	32.8917	8.89818
H	-1.83569	11.0296	8.96176		H	33.814	13.7113	-4.4686		C	3.26646	14.3704	5.20357		C	17.6367	1.96627	28.6376		C	32.0087	3.41107	26.7059		C	7.92776	27.6667	-7.99533		H	20.0567	12.128	10.4315		H	16.2023	33.1753	7.47183
O	-2.72328	8.41519	9.38377		O	33.013	14.4108	-7.8491		C	3.93051	13.0299	4.49511		C	16.4261	3.23726	29.4539		C	30.9879	4.08212	25.7029		C	6.78712	26.7883	-5.80101		O	17.0011	12.027	12.172		O	12.936	32.3568	7.60586
C	-1.2966	8.51299	7.322		C	31.522	12.8514	-6.87176		H	2.20796	14.2941	4.89471		H	17.9862	2.63976	27.825		H	32.4962	2.5702	26.1755		H	9.39318	27.621	-8.42257		C	18.6137	10.0847	11.7697		C	13.2308	30.8108	5.48788
H	-3.49821	8.79893	7.57524		H	33.7343	13.0384	-6.6263		H	3.64935	15.3005	4.75581		H	16.8251	1.39096	28.1449		H	31.4182	2.97013	27.5136		H	8.63641	28.8893	-8.2171		H	17.366	11.1723	10.3069		H	14.3692	32.6715	6.31417
C	-1.47624	8.361	10.0769		C	31.8382	14.9222	-8.53253		O	4.4208	12.1014	5.44526		O	16.7998	4.31121	30.3706		O	29.9843	4.72076	26.4805		O	5.10104	26.6049	-4.62799		C	16.0127	11.1263	12.6112		C	11.6595	32.464	6.92284
C	-0.37213	7.41221	8.12019		C	30.205	13.5545	-7.61849		C	5.01894	13.2071	3.33364		C	14.9129	2.45019	29.9375		C	30.2548	3.07084	24.6876		C	8.13973	25.7578	-4.00102		C	17.4304	9.17005	12.4162		C	11.2791	30.6838	5.54292
H	-1.5606	8.12504	6.3226		H	31.8468	12.2096	-7.71244		H	3.05399	12.578	3.98817		H	16.1465	3.71705	28.4918		H	31.5305	4.82812	25.091		H	7.04004	25.991	-6.4859		H	19.0943	9.54341	10.9397		H	13.1936	31.7522	4.93398
H	-0.63309	9.36711	7.13479		H	31.256	12.1833	-6.07615		C	4.50163	10.8387	4.79134		C	15.9806	4.25255	31.5308		C	29.088	5.39315	25.5929		C	3.47334	26.0829	-3.48583		H	19.4042	10.2891	12.5028		H	13.6516	30.2652	4.67649
O	-0.45052	7.52326	9.54402		O	30.7325	14.0626	-8.84609		C	5.28137	11.7368	2.6873		C	14.9253	2.33689	31.6382		C	29.0595	3.85064	23.911		C	7.03415	25.1155	-1.93155		O	16.5512	9.96465	13.1693		O	10.9065	31.2378	6.76858
C	-1.7167	7.80445	11.5961		C	32.4277	15.5554	-9.83778		H	4.66663	13.9016	2.55593		H	14.094	3.13688	29.6528		H	30.9689	2.64154	23.9661		H	9.24921	24.8049	-4.48414		C	14.8401	11.3391	14.0192		C	10.4172	33.2394	7.58556
H	-1.06702	9.3827	10.1605		H	31.3726	15.7238	-7.96971		H	5.9555	13.6138	3.75095		H	14.7373	1.52081	29.3723		H	29.82	2.23366	25.2621		H	9.53161	26.2006	-3.71462		H	15.3904	10.8343	11.7542		H	11.8462	32.9606	5.96621
H	-0.70036	6.38816	7.87735		H	29.7874	12.6277	-7.94677		O	5.43953	10.7674	3.71442		O	16.1036	2.94827	32.0684		O	28.2265	4.52362	24.8563		O	5.1411	25.306	-2.56172		H	16.8702	8.76121	11.5563		H	11.2013	31.5443	4.84572
C	-3.16267	7.63621	12.1273		C	32.411	17.115	-9.83932		C	4.99303	9.82307	5.89287		C	15.9305	5.16529	32.9281		C	28.3174	6.48948	26.4469		C	0.76932	26.4859	-3.29027		C	14.168	12.1806	15.1937		C	10.1039	34.6635	8.02584
H	-1.15828	8.43183	12.3139		H	32.0098	15.0851	-10.7371		H	3.49735	10.5347	4.43623		H	14.9486	4.47934	31.1759		H	29.6843	5.98375	24.8729		H	3.03798	25.0985	-3.68859		H	15.0485	10.4045	14.5763		H	10.1169	32.6216	8.44887
H	-1.23673	6.82132	11.6615		H	33.4808	15.2565	-9.86706		H	4.35647	11.4902	2.13305		H	14.0868	2.95786	32.01		H	29.5306	4.60741	23.2541		H	7.70477	23.7173	-1.51075		H	13.9032	11.0799	13.5235		H	9.64894	33.032	6.80898
C	-3.28518	8.1234	13.5832		C	32.137	17.8505	-11.1469		C	4.11127	9.6903	7.13482		C	17.0087	5.42054	34.0037		C	29.3607	7.15381	27.355		C	-1.25075	27.4471	-4.0517		C	13.95	13.6804	15.4827		C	8.61195	34.6163	8.41416
H	-3.46557	6.57937	12.0584		H	33.4069	17.4428	-9.51131		H	5.98064	10.1721	6.23351		H	15.2455	4.48064	33.4856		H	27.4992	6.04497	27.0296		H	0.09593	26.7329	-1.87259		H	14.6339	11.7799	16.1129		H	10.2504	35.4042	7.22302
H	-3.89016	8.17394	11.4999		H	31.7097	17.5057	-9.08231		H	5.14161	8.82933	5.44101		H	15.3111	6.0768	32.8281		H	27.8619	7.23004	25.7669		H	-0.01903	25.3847	-2.75442		H	13.1633	11.7118	15.2049		H	10.7107	34.9812	8.88462
H	-4.33011	8.11414	13.9316		H	32.7977	17.5013	-11.953		C	4.79158	8.82743	8.2007		C	18.3056	6.22546	33.812		C	29.0196	8.49014	27.994		C	-3.49456	27.8167	-4.21534		H	13.7433	14.302	14.6018		H	8.23489	35.5709	8.80516
H	-2.9108	9.15024	13.7162		H	32.3132	18.9328	-11.0122		H	3.13559	9.25475	6.86219		H	17.2878	4.44898	34.4468		H	30.2521	7.31554	26.7358		H	-1.36011	27.3015	-5.44237		H	14.8109	14.1248	16.0104		H	8.43068	33.8495	9.18615
H	-2.68579	7.49414	14.2562		H	31.0927	17.7258	-11.4619		H	3.90935	10.6892	7.55795		H	16.4528	5.93003	34.8166		H	29.6621	6.4402	28.1385		H	-1.18968	28.6647	-4.66828		H	13.0801	13.772	16.1548		H	7.99392	34.342	7.54109
C	-5.24023	10.8075	8.46573		C	30.6237	15.1256	-2.83429		H	4.16482	8.71426	9.09886		H	18.5737	6.46465	32.7802		H	28.6798	9.19599	27.2298		H	-4.80382	27.4676	-4.92239		C	19.7506	15.8883	11.4015		C	18.5704	32.7231	9.69854
C	-3.90129	11.5321	8.23498		C	32.3739	15.3815	-3.57404		H	5.746	9.28297	8.51329		H	19.1387	5.65585	34.2542		H	29.913	8.93983	28.4542		H	-4.55367	28.991	-4.44173		C	19.6324	14.3977	10.5581		C	17.6251	31.8517	8.44381
H	-5.28958	10.0194	7.68877		H	30.3409	15.9779	-2.20216		H	5.01043	7.82111	7.8089		H	18.245	7.17459	34.3668		H	28.2428	8.39136	28.7625		H	-4.49716	27.6959	-3.26506		H	19.3955	16.4855	10.5594		H	17.9587	32.5554	10.6017
H	-6.01736	11.5397	8.18261		H	29.8852	15.1509	-3.61818		C	4.55767	14.9379	7.42375		C	20.2015	1.88454	28.2146		C	32.9829	5.62372	28.059		C	5.66705	28.987	-9.15104		H	20.833	16.0556	11.4617		H	18.2081	33.6689	9.36749
C	-3.87725	12.821	9.06051		C	33.7784	16.2459	-3.5095		C	3.23001	14.5182	6.74775		C	18.9407	0.97364	28.5175		C	33.1797	4.28045	27.2474		C	7.51454	28.4774	-9.9355		C	20.4751	14.6964	9.29423		C	17.7929	30.4008	8.21148
H	-4.01105	11.9173	7.19728		H	32.8191	15.0215	-2.6928		H	5.38443	14.3792	6.948		H	21.1107	1.38855	28.6129		H	32.0353	6.08494	27.7345		H	4.72158	28.3423	-8.26243		H	18.6487	14.6465	10.1807		H	18.0954	32.2517	7.5253
O	-5.08555	13.438	8.88927		O	34.7278	15.3119	-3.16323		H	4.54504	14.5554	8.4582		H	20.1044	2.74301	28.9105		H	33.7647	6.27798	27.6293		H	4.4853	28.9782	-9.83419		O	20.8776	15.9913	9.33095		O	18.7886	29.9542	8.98437
O	-2.97662	13.2788	9.71515		O	34.1371	17.3364	-3.83231		C	2.07108	15.4952	7.0584		C	19.6513	-0.28321	29.1687		C	34.2027	3.30963	27.8688		C	8.43758	29.5082	-11.754		O	20.6608	13.9522	8.37074		O	17.165	29.7121	7.44299
C	-5.37674	14.7462	9.42422		C	36.1356	15.4382	-2.92623		H	2.93638	13.5345	7.16547		H	18.6315	0.49734	27.5699		H	33.6832	4.62549	26.3183		H	7.59525	27.0989	-9.92842		C	21.5146	16.9268	8.44521		C	19.1172	28.5729	8.88923
H	-4.57426	15.1185	10.072		H	36.6701	15.8534	-3.78386		O	1.94479	15.8448	8.38082		O	19.4008	-0.8273	30.4233		O	35.4072	3.93347	27.9408		O	7.11214	30.5966	-12.3545		H	21.5987	17.8327	9.06094		H	18.2375	27.9295	8.91567
H	-6.31088	14.6865	10.0056		H	36.4904	14.4054	-2.77645		O	1.30845	15.9662	6.25185		O	20.5256	-0.82978	28.541		O	34.0057	2.16732	28.2066		O	9.7771	29.6447	-12.4397		H	22.5166	16.6203	8.15422		H	19.7593	28.3055	9.72968
H	-5.52219	15.4561	8.59386		H	36.3466	16.0175	-2.01812		C	2.42042	15.1944	9.56563		C	19.0658	-1.38767	31.7942		C	36.5346	3.16917	28.3844		C	5.40043	31.3046	-12.0857		H	20.9233	17.1751	7.55815		H	19.6436	28.4506	7.95234
C	-5.75772	10.8389	11.1691		C	30.5818	12.2626	-1.15148		H	1.62287	15.3022	10.3168		H	18.6602	-2.41577	31.7247		H	36.3787	2.76865	29.3956		H	4.27827	32.1259	-12.6315		C	17.9807	17.5492	13.3648		C	21.7608	33.2035	10.9467
C	-5.62131	10.1112	9.79399		C	29.7992	13.5931	-2.11635		H	3.32177	15.6987	9.94585		H	18.4274	-0.79615	32.4385		H	37.3968	3.84881	28.3909		H	4.93774	32.024	-11.0403		C	19.2882	16.9713	12.5813		C	20.0897	33.2079	10.6612
H	-6.21105	10.0819	11.8361		H	30.216	11.8466	-0.22251		H	2.62496	14.1307	9.4017		H	19.9842	-1.38932	32.3396		H	36.739	2.33191	27.7034		H	4.27462	30.6032	-11.8272		H	17.0048	17.3943	12.8795		H	22.0607	34.2586	11.0587
H	-6.50609	11.6398	11.0739		H	30.3059	11.4533	-1.82357		C	5.96911	16.5952	8.66676		C	20.0622	2.71119	25.4718		C	31.802	6.06023	30.4384		C	3.60856	30.6126	-6.7687		H	18.149	18.6403	13.3325		H	22.4141	32.8162	10.1823
C	-6.95122	9.42888	9.55104		C	28.3429	13.7591	-2.20438		C	4.948	16.4433	7.51313		C	20.7775	2.45938	26.8288		C	33.1165	5.87666	29.6139		C	5.44547	30.4594	-7.90137		C	20.2676	16.8739	13.7125		C	19.9023	34.588	11.4899
H	-4.91885	9.27604	9.92506		H	29.6744	12.8432	-2.91518		H	6.77378	15.8619	8.50208		H	18.9992	2.96356	25.5789		H	31.9357	5.65427	31.457		H	2.4353	31.0584	-7.24611		H	19.6637	17.8681	12.0416		H	19.8674	32.557	11.4684
O	-7.59386	10.0601	8.53748		O	27.6855	12.8338	-1.41465		H	5.43032	16.2388	9.56611		H	20.0709	1.71232	24.9898		H	30.991	5.45536	30		H	3.42835	31.4784	-5.83991		O	20.2288	18.0701	14.3349		O	20.159	34.349	12.8153
O	-7.39795	8.47397	10.1423		O	27.837	14.5189	-3.00779		C	5.47208	16.9869	6.16317		C	21.6241	3.57223	27.3566		C	34.0465	4.95316	30.359		C	7.50181	31.0452	-7.27328		O	20.9901	15.9746	14.0371		O	19.7676	35.715	11.0975
C	-8.8798	9.60947	8.11217		C	26.2268	12.2826	-1.32862		H	4.05653	17.0515	7.75377		H	21.5663	1.73094	26.5601		H	33.647	6.84023	29.6794		H	4.92681	31.0726	-9.08057		C	21.0898	18.2793	15.4423		C	20.4597	35.4797	13.6573
H	-8.82703	8.61096	7.65831		H	25.4389	13.0484	-1.13799		O	5.34611	18.3374	6.17039		O	21.2032	4.80876	26.9383		O	33.3213	3.93884	30.8893		O	7.37577	31.5761	-5.39858		H	21.9417	18.8788	15.1142		H	20.7597	35.0822	14.6363
H	-9.23048	10.3367	7.367		H	26.2139	11.6009	-0.47181		O	5.9164	16.3457	5.24267		O	22.5455	3.36514	28.1034		O	35.2387	5.0911	30.5031		O	8.65205	30.6433	-8.17562		H	21.4168	17.3468	15.9176		H	19.6074	36.1538	13.811
H	-9.58753	9.58519	8.94888		H	25.8068	11.456	-2.02695		C	5.73724	19.0645	5.00309		C	19.8051	5.0703	27.077		C	33.9899	2.98936	31.7258		C	6.02172	31.3805	-3.84702		H	20.5316	18.8756	16.1556		H	21.293	36.0635	13.2382
C	-3.08308	10.9153	11.5548		C	33.7797	14.0799	-0.77795		H	5.54292	20.1254	5.21249		H	19.2706	4.95169	26.1248		H	34.263	3.43849	32.6915		H	4.97039	32.5234	-3.78887		C	17.3056	18.3025	16.0808		C	24.3941	32.5215	11.8381
C	-4.50541	11.5058	11.9988		C	32.6144	12.3246	-0.41788		H	5.15301	18.7538	4.12536		H	19.6697	6.10327	27.4209		H	34.8973	2.59852	31.2468		H	5.55142	31.928	-2.55974		C	17.7905	17.1868	15.0504		C	22.6649	32.5645	12.342
H	-3.09324	10.7562	10.4789		H	34.1232	13.9634	-1.79119		H	6.80583	18.9257	4.78675		H	19.3627	4.39269	27.8164		H	33.2873	2.16317	31.8955		H	4.74512	30.9941	-3.72277		H	16.2814	18.0351	16.3547		H	24.5854	33.5078	11.3751
H	-3.07178	9.90325	11.9349		H	34.8479	14.0065	-0.50425		C	7.83749	18.6173	8.26443		C	21.1964	5.2391	24.0532		C	30.9397	8.12748	32.1587		C	1.13294	29.6742	-3.37385		H	17.2994	19.2666	15.6149		H	24.3945	31.8606	10.961
O	-4.65968	12.9195	11.9551		O	32.1503	11.7961	0.81855		C	6.60021	18.0169	9.10679		C	20.7526	3.61768	24.1762		C	31.2499	7.66057	30.6239		C	2.26982	29.2059	-5.5262		O	17.0175	16.0227	15.297		O	22.2877	33.0493	13.6162
H	-4.65142	11.2034	13.0521		H	33.3474	11.5447	-0.70687		H	8.28039	19.4109	8.89578		H	22.2265	5.30341	24.4375		H	31.9067	8.36253	32.634		H	0.13246	29.8432	-3.05233		H	18.7804	16.9993	15.4481		H	22.4472	31.5011	12.389
H	-4.1799	13.2716	12.6964		H	32.8727	11.4535	1.33382		H	7.44219	19.1463	7.38199		H	20.5717	5.93402	24.6303		H	30.5166	7.3171	32.7628		H	1.66282	30.8237	-2.6954		H	16.1209	16.2654	15.0991		H	22.4555	32.3314	14.2132
C	-0.2764	11.7443	11.1528		C	33.9749	17.3732	-0.49568		O	5.5523	18.9778	9.22277		O	21.8841	2.88107	23.7188		O	32.0866	8.6657	30.0689		O	1.71958	28.0968	-6.81606		C	17.8956	19.4955	18.5853		C	26.2033	31.7279	14.2302
C	-1.69971	11.5684	12.0481		C	33.1127	16.0933	-0.61363		H	6.9974	17.8227	10.1224		H	19.9665	3.48274	23.4143		H	30.2835	7.68733	30.1017		H	3.51666	29.0233	-5.34393		C	18.1555	18.3623	17.4729		C	25.9526	32.1392	12.5894
H	0.26421	12.0809	12.0585		H	34.1304	17.4678	0.57646		H	5.90841	19.6974	9.73226		H	22.134	2.32075	24.4422		H	32.0399	8.57667	29.1259		H	0.83604	27.3623	-7.08928		H	18.4352	19.0676	19.4579		H	25.2858	31.9289	14.8053
H	-0.69051	12.6534	10.6715		H	34.897	17.3043	-1.0771		C	10.4226	18.2467	7.69849		C	22.0255	7.28142	21.9054		C	29.0517	9.86072	33.4587		C	3.63605	28.0881	-1.85261		H	16.8254	19.3818	18.8362		H	26.9111	32.5101	14.5757
O	-1.77335	12.9079	12.5708		O	31.8741	16.6839	-0.18197		C	8.98047	17.583	7.76905		C	21.2126	5.71224	22.3997		C	30.0436	9.48297	32.1949		C	1.14961	28.6505	-2.12845		O	17.8955	17.157	18.1949		O	26.6095	31.3227	11.6252
H	-1.3905	10.9575	12.9177		H	32.9455	16.258	-1.63079		H	10.7924	18.3374	8.7368		H	22.8452	6.9199	21.2688		H	28.7931	10.91	33.2082		H	4.76548	29.4535	-1.93772		H	19.2183	18.3192	17.2451		H	26.4522	33.1232	12.5244
H	-2.23877	12.8578	13.3997		H	31.2409	16.54	-0.88343		H	10.3494	19.2786	7.31941		H	22.4859	7.55222	22.8559		H	29.731	9.98293	34.3237		H	4.7823	28.5321	-2.731		H	18.6912	17.0032	18.6961		H	27.517	31.6026	11.59
C	1.85008	11.0317	8.52354		C	33.3028	20.4971	-0.74262		O	9.13137	16.4257	8.58296		O	22.0203	4.77694	21.6891		O	30.909	10.6263	32.1792		O	0.05923	28.8724	-0.54111		C	18.1329	22.4392	17.9539		C	26.7385	28.7782	14.8839
C	1.21761	11.8782	10.1624		C	33.0607	18.8927	-1.17761		H	8.68638	17.264	6.75249		H	20.1606	5.5761	22.1187		H	29.4618	9.51999	31.2606		H	1.10609	27.8002	-2.24847		C	18.2122	21.0883	18.8749		C	27.044	30.3916	14.8401
H	0.94301	10.6031	8.06349		H	34.3233	20.6421	-1.04887		H	8.37603	15.875	8.41326		H	21.6815	3.90312	21.856		H	31.346	10.6271	31.3349		H	-0.87588	29.0253	0.1496		H	17.3347	22.4624	17.202		H	25.8369	28.5138	15.4163
H	2.20906	10.0888	8.97267		H	33.262	20.7158	0.32033		C	12.8268	16.9811	7.51104		C	22.647	9.9276	19.9325		C	26.1013	8.29416	34.3653		C	6.99256	28.0828	0.44231		H	19.0821	22.4918	17.4022		H	27.5033	28.4834	15.6307
O	1.33024	13.2252	10.6307		O	33.4003	19.086	-2.523		C	11.482	17.3957	6.76287		C	21.6477	9.09484	21.3128		C	27.6218	9.31993	34.3065		C	4.97797	26.9566	0.1337		O	17.5071	21.2362	20.0998		O	28.4054	30.482	14.4719
H	1.90851	11.3281	10.8256		H	31.984	18.694	-1.10258		H	12.5946	16.2641	8.31888		H	21.8712	9.93432	19.1536		H	25.5293	8.97172	35.0347		H	7.38119	29.4297	0.52771		H	19.2815	21.0659	19.1098		H	27.0554	30.6467	15.9149
H	2.17758	13.6036	10.4462		H	32.9127	18.4745	-3.05879		H	13.2741	17.8704	7.9892		H	23.4785	9.32085	19.5659		H	26.4549	7.57254	35.1276		H	8.186	28.1024	-0.25571		H	17.8391	22.0137	20.5319		H	28.8289	30.8628	15.2292
C	4.79778	11.849	6.25376		C	32.5686	23.2742	-1.60025		O	10.8786	16.2862	6.10482		O	20.3138	9.46229	21.0528		O	28.0899	9.00576	35.6301		O	3.37641	27.5374	0.97379		C	16.4465	23.956	19.2246		C	25.6954	27.0014	12.8875
C	3.07126	11.029	6.91664		C	32.4578	21.6882	-1.76062		H	11.7772	18.0641	5.94142		H	21.9876	9.64218	22.2139		H	27.1509	10.3121	34.4436		H	5.09679	26.8643	-1.11041		C	17.9797	23.8272	18.7927		C	27.0112	27.7692	13.5854
H	5.32469	10.9458	6.59076		H	33.1858	23.6563	-2.43407		H	10.6353	15.6764	6.79349		H	19.7673	9.01132	21.6875		H	28.5819	9.76494	35.9184		H	2.96623	28.0603	1.95857		H	16.1002	22.9815	19.5867		H	25.8937	26.9715	11.8059
H	5.15679	12.6344	6.92304		H	33.2018	23.5416	-0.74132		C	15.3092	16.1066	7.35555		C	24.1619	13.224	19.5334		C	24.5661	6.76689	32.1181		C	9.96866	27.7906	2.68609		H	15.916	24.114	18.2726		H	25.0775	27.8799	12.9772
O	3.35964	9.62903	6.90636		O	32.854	21.4329	-3.10154		C	13.9284	16.3467	6.5179		C	22.8744	11.7983	20.1487		C	24.7892	7.26807	33.653		C	7.68734	27.4457	2.15834		O	18.9567	23.9178	19.8156		O	27.5911	28.4969	12.5126
H	2.32507	11.0258	6.12067		H	31.3952	21.5001	-1.59963		H	15.0003	16.0412	8.41831		H	23.7304	13.6585	20.4527		H	25.0531	5.77904	32.0669		H	10.8662	28.7875	2.40271		H	18.1667	24.6475	18.0767		H	27.7669	27.1036	14.0103
H	4.03089	9.50678	7.56879		H	32.0938	21.5486	-3.65543		H	15.81	17.0918	7.26655		H	25.0637	12.6445	19.7592		H	25.1104	7.41867	31.4438		H	11.1404	27.2173	2.06674		H	19.0162	24.8306	20.071		H	27.9825	27.8344	11.954
C	5.95941	11.9173	2.99876		C	30.2954	23.7894	-3.1657		O	13.4278	15.3133	5.70785		O	21.6335	12.2812	20.5809		O	25.0129	6.0692	34.3767		O	6.13936	28.0082	3.03837		C	14.4888	25.3721	19.9049		C	24.3352	24.5898	12.3746
C	5.82106	12.0282	4.7866		C	31.1906	24.1374	-1.67703		H	14.1439	17.1522	5.80517		H	23.4692	11.7129	21.0902		H	23.8757	7.70642	34.085		H	7.53651	26.5672	1.69157		C	15.9618	25.0308	20.2168		C	24.8223	25.7349	13.3153
H	6.98955	11.5578	2.89219		H	30.9205	22.9794	-3.57531		H	13.211	14.5928	6.28877		H	21.865	12.6747	21.4147		H	25.0847	6.33056	35.2869		H	5.43879	28.0337	3.98928		H	14.4044	25.4459	18.8064		H	23.3748	24.3644	12.8617
H	6.30454	12.9173	2.74351		H	30.6725	24.6297	-3.79362		C	17.1234	14.5	5.95342		C	24.3368	15.9166	20.2344		C	23.7289	6.04985	29.8827		C	12.4835	28.0787	5.12649		H	14.3095	26.4081	20.2291		H	24.9687	23.7071	12.5317
C	7.14518	12.6906	5.23785		C	31.0106	24.6204	-0.17461		C	16.4276	15.0093	7.25493		C	24.6806	14.7842	19.1764		C	23.2756	6.6718	31.2488		C	10.3935	27.7329	4.5166		C	16.268	24.6233	21.6632		C	25.1845	25.1723	14.6564
H	6.34163	11.099	5.03816		H	31.6737	25.0796	-2.01453		H	18.0866	14.0916	6.30437		H	24.6335	15.3874	21.1433		H	23.9745	5.00561	30.1195		H	12.9721	29.3902	5.56125		H	16.5409	25.9569	20.0304		H	23.8334	26.1426	13.5706
O	8.15011	12.2766	4.39967		O	29.9399	25.2894	0.4199		H	17.3567	15.3932	5.3588		H	23.2319	15.9991	20.2821		H	24.6944	6.50836	29.6095		H	13.673	28.0323	4.4748		O	15.7647	25.4652	22.6255		O	25.1369	23.7814	14.7504
O	7.36338	13.3743	6.20423		O	31.9124	24.5353	0.5932		C	17.4918	15.6554	8.16651		C	26.1796	14.751	19.3791		C	22.0452	6.00959	31.7729		C	8.52951	28.5881	5.7452		O	16.9195	23.6681	22.0017		O	25.5107	25.8683	15.5877
C	9.50778	12.5738	4.73373		C	28.6216	25.9602	0.59397		H	16.0501	14.1259	7.80302		H	24.7445	15.074	18.119		H	22.9324	7.70189	31.0508		H	10.862	26.4702	4.22462		C	14.9218	26.6235	22.5914		C	24.128	22.7438	14.7041
H	9.8554	11.9417	5.56079		H	28.8497	26.9847	0.78642		O	18.7545	15.3412	7.76189		O	26.6914	15.9489	19.0013		O	22.0959	5.93333	33.1322		O	9.23642	29.6927	7.15363		H	15.2126	27.3502	21.8237		H	23.2505	22.9394	14.0845
H	10.1326	12.4001	3.84583		H	28.2262	25.3611	1.37166		O	17.2763	16.3691	9.12071		O	26.821	13.8472	19.8074		O	21.0961	5.68636	31.1033		O	7.0565	28.4582	5.59152		H	15.0296	27.086	23.5826		H	23.7741	22.4739	15.7068
H	9.59466	13.6192	5.01873		H	27.7916	26.0085	-0.13939		C	19.8656	16.0005	8.38401		C	28.0105	16.3289	19.3513		C	20.8884	5.56097	33.8298		C	10.6261	30.6044	8.19806		H	13.8662	26.3499	22.4586		H	24.6271	21.8481	14.3222
C	4.84917	9.78969	1.21819		C	27.7435	23.4076	-5.11654		H	20.0159	17.0006	7.95246		H	28.4056	17.0384	18.6184		H	20.7909	6.20752	34.7147		H	11.9836	29.7261	8.43542		C	12.0708	25.4582	20.4375		C	25.2666	24.6897	9.92595
C	5.20825	11.3028	1.53759		C	28.6421	23.696	-3.72825		H	20.7518	15.3779	8.19117		H	28.6425	15.4883	19.2587		H	20.9176	4.51	34.1503		H	11.5969	30.9059	9.23631		C	13.2951	24.5272	20.434		C	24.021	24.6607	10.8532
H	4.09674	9.37143	1.89376		H	26.9824	24.1457	-4.77877		H	19.7211	16.1054	9.46795		H	28.0562	16.6921	20.3791		H	20.0019	5.7013	33.2061		H	11.6367	31.5209	7.67026		H	11.836	25.7231	19.3947		H	25.8024	25.6339	10.1458
H	5.69501	9.07494	1.32028		H	27.4821	22.3499	-4.8604		C	15.581	12.8821	4.08506		C	25.5613	17.9533	21.7351		C	23.1246	7.235	27.6303		C	12.1666	27.0657	7.69503		H	12.4172	26.4162	20.8685		H	25.0059	24.8591	8.87377
C	4.03905	12.0232	0.76305		C	27.3922	23.0945	-2.97801		C	16.7932	13.3193	4.96396		C	24.9208	17.41	20.3695		C	22.8479	6.06452	28.6028		C	13.7133	27.0096	6.33158		C	13.1811	23.1465	19.8237		C	23.0507	23.505	10.6388
H	6.07685	11.5045	0.89847		H	28.4055	24.7785	-3.60743		H	16.0332	12.1193	3.41621		H	26.5992	17.6551	21.9276		H	22.4602	7.13174	26.7547		H	12.0802	27.0178	8.97324		H	13.5097	24.2923	21.488		H	23.4262	25.5664	10.6752
O	2.7982	11.6173	1.23437		O	27.5314	21.7504	-2.8554		H	15.1819	13.6592	3.41742		H	25.0081	17.3292	22.4212		H	24.1608	7.16011	27.2524		H	11.188	26.212	7.69256		O	12.0721	22.872	19.0779		O	23.1422	22.8359	9.4506
O	4.16026	12.7889	-0.16386		O	26.3596	23.6807	-2.72674		C	18.0104	13.3229	4.0399		C	25.4416	17.953	19.0862		C	23.157	4.79844	27.8379		C	14.9839	25.3548	5.68542		O	13.9836	22.2541	19.9558		O	22.2036	23.1478	11.4221
C	1.56236	12.4255	1.15784		C	26.3581	20.9924	-2.51082		H	16.9667	12.4231	5.58878		H	23.9229	17.8584	20.4328		H	21.7781	6.05105	28.8357		H	14.4725	28.1619	6.84648		C	10.8345	23.407	18.5866		C	23.7978	22.993	8.1876
H	1.6295	13.3254	0.53533		H	26.1252	20.2933	-3.31989		O	17.5979	13.4979	2.75526		O	26.4734	18.8574	19.1647		O	24.2933	4.99287	27.1245		O	13.9778	24.0235	6.40145		H	10.9102	24.421	18.1899		H	24.8784	22.8111	8.24476
H	0.72443	11.8104	0.83266		H	25.467	21.6152	-2.37636		O	19.1651	13.1833	4.37062		O	25.0324	17.6085	18.0039		O	22.5436	3.75959	27.8445		O	16.3402	25.2302	5.04637		H	10.0462	23.3806	19.3445		H	23.6187	23.9799	7.74583
H	1.24683	12.7373	2.15458		H	26.5418	20.4454	-1.5812		C	18.5019	13.4431	1.63455		C	27.641	19.1296	19.968		C	24.8046	3.92985	26.3137		C	12.5665	23.407	7.48031		H	10.5512	22.7189	17.777		H	23.3573	22.22	7.54544
C	3.66286	7.80122	-0.11888		C	26.6098	21.5808	-6.84332		H	18.3505	14.3481	1.02418		H	27.7	18.583	20.8928		H	24.9784	3.02027	26.9047		H	11.3294	23.6719	7.28306		C	9.49591	25.8765	20.4524		C	27.2258	24.1247	11.2803
C	4.27587	9.28754	-0.28599		C	26.9001	23.1024	-6.55854		H	18.2817	12.5498	1.02938		H	27.663	20.1962	20.2114		H	25.761	4.2849	25.908		H	12.237	23.8283	8.72843		C	10.7162	25.0963	21.2827		C	26.2931	23.4406	10.2186
H	4.31038	7.30337	0.62768		H	25.7212	21.5707	-7.50192		H	19.5472	13.3898	1.95419		H	28.5507	18.9089	19.3932		H	24.1234	3.69068	25.4854		H	11.8726	22.2478	8.15568		H	9.79804	25.879	19.3885		H	26.5459	24.803	11.8092
H	3.84067	7.28754	-1.07939		H	26.2778	21.1095	-5.89815		C	14.5383	11.243	5.99015		C	24.006	21.2477	23.0092		C	21.5927	9.30183	28.5738		C	9.07745	28.6644	9.93613		H	9.56898	26.939	20.7553		H	27.9235	24.7933	10.7413
O	3.68604	10.1625	-1.23513		O	25.6036	23.6129	-6.18592		C	14.3196	12.0953	4.68609		C	25.127	19.8477	21.9612		C	23.0369	8.70533	28.1895		C	10.741	28.6073	8.1482		O	10.5822	23.7515	21.7015		O	25.6454	22.3213	10.787
H	5.22496	9.07392	-0.77757		H	27.2272	23.577	-7.49776		H	13.544	10.9103	6.33746		H	24.5527	22.0826	22.5891		H	21.018	8.59337	29.1915		H	9.38862	28.3616	11.2343		H	10.8139	25.6289	22.2402		H	26.8699	23.1249	9.33251
H	2.86088	10.5063	-0.91408		H	24.9716	23.1881	-6.75431		H	14.8889	11.9465	6.77057		H	24.283	21.2352	24.074		H	21.021	9.42129	27.6385		H	8.15477	27.4924	10.206		H	10.5198	23.2177	20.9178		H	24.9729	22.0464	10.1759
H	2.17756	5.29815	0.25818		H	28.9371	20.5547	-5.63153		O	13.2141	12.9724	4.86272		O	25.6264	20.5959	20.8839		O	24.0097	8.90772	29.2082		O	11.6435	29.7129	6.83158		H	7.63452	26.1554	18.3462		H	27.698	25.5484	13.0604
C	1.75867	6.11911	-0.34148		C	29.0088	20.9156	-6.66606		H	14.0421	11.4205	3.86747		H	24.3452	19.3517	21.4755		H	23.3794	9.34101	27.3604		H	9.9953	28.0739	7.75208		C	7.30848	26.3756	19.3719		C	28.5106	24.8288	13.0945
C	2.17015	7.53116	0.15268		C	27.7089	20.72	-7.45937		H	12.4371	12.4287	4.79953		H	26.3492	21.1127	21.1964		H	23.8041	8.28451	29.8949		H	11.6427	30.9218	6.66975		C	7.99953	25.5034	20.4369		C	28.0393	23.5404	12.4277
H	2.11262	5.98432	-1.37548		H	29.1838	22.0059	-6.6358		H	16.4631	8.93488	7.60333		H	20.7036	21.0925	24.7068		H	22.5168	11.7501	27.6356		H	6.28933	28.4326	13.1808		H	7.57731	27.4233	19.5947		H	29.3297	25.2445	12.4978
H	0.66104	6.01105	-0.36385		H	29.9122	20.5128	-7.13777		C	15.7572	9.75942	7.45919		C	21.0207	20.816	23.6905		C	22.7729	11.6011	28.6874		C	6.44891	29.2955	12.0605		H	6.21262	26.3095	19.4241		H	28.7687	24.8068	14.1559
C	1.65922	7.7976	1.5368		C	27.0554	19.3519	-7.68615		C	15.5049	10.0449	5.98928		C	22.2881	21.6437	23.1334		C	21.7404	10.6513	29.3059		C	7.99845	30.0396	10.8097		C	7.71659	24.0276	20.377		C	27.4261	22.6124	13.4265
H	1.60606	8.23866	-0.46696		H	27.9254	21.0821	-8.47537		H	14.8162	9.51044	7.97936		H	21.0466	19.7188	23.6684		H	23.8002	11.2209	28.7426		H	5.04536	28.7381	12.029		H	7.53727	25.8033	21.3822		H	28.8877	22.9783	12.0153
O	1.30997	6.60443	2.07243		O	27.906	18.3678	-8.10507		H	16.168	10.6725	7.91134		H	20.1737	21.0588	23.0103		H	22.7675	12.5722	29.2003		H	6.0399	30.0423	12.7354		O	7.09631	23.7274	19.2114		O	28.0226	22.8727	14.619
O	1.52426	8.86586	2.08506		O	25.8647	19.1457	-7.63891		C	14.9493	8.70247	5.44783		C	21.9173	23.1072	23.2341		C	20.4413	11.479	29.3282		C	9.2038	31.8333	11.0409		O	7.96708	23.2175	21.2398		O	26.6238	21.7316	13.2588
C	0.67958	6.5154	3.35267		C	29.2707	18.2274	-7.73548		H	16.4487	10.3016	5.48007		H	21.8495	21.7327	22.124		H	22.0447	10.4578	30.345		H	7.52597	29.6861	9.54384		C	6.67844	22.3701	19.0039		C	27.9717	21.9058	15.6461
H	0.52841	5.44446	3.54793		H	29.9298	18.8638	-8.34195		O	15.9165	7.75823	5.22552		O	20.6712	23.1858	23.8185		O	20.6566	12.5613	30.1229		O	8.44243	32.4968	12.5435		H	5.8211	22.4026	18.3214		H	28.5999	21.0618	15.4123
H	-0.29488	7.02126	3.34898		H	29.5238	17.1765	-7.91407		O	13.7919	8.40878	5.33157		O	22.4425	24.0339	22.6707		O	19.4278	11.2776	28.7094		O	10.1975	32.564	10.2012		H	6.35894	21.9074	19.9441		H	26.971	21.5049	15.7401
H	1.30459	6.93997	4.14664		H	29.4082	18.4428	-6.67232		C	17.334	7.83634	5.37574		C	19.7888	24.2634	23.4989		C	19.6465	13.5609	30.2835		C	7.17751	32.4453	13.9427		H	7.47756	21.7572	18.5643		H	28.3451	22.3619	16.5682
C	13.5641	44.3635	-5.01951		C	15.692	23.0657	20.9698		H	17.7774	8.64948	4.78755		H	19.3121	24.0963	22.5221		H	20.0526	14.3024	30.9841		H	5.88361	32.112	13.8025		C	2.2651	-6.69536	11.6876		C	9.15932	36.4619	23.5509
C	14.5837	43.6286	-5.90433		C	16.8411	21.9753	21.0875		H	17.6646	7.94083	6.41574		H	20.3095	25.2269	23.4794		H	18.7294	13.1381	30.7039		H	6.3691	33.2972	14.8767		C	3.77357	-6.60267	12.2069		C	10.7052	36.1151	23.5631
H	12.5602	43.9197	-5.10999		H	16.1795	24.0384	21.1514		H	17.6797	6.86056	5.01333		H	18.9998	24.2743	24.2649		H	19.403	14.0556	29.3342		H	7.16667	31.6535	14.7434		H	1.62983	-6.87819	12.5741		H	8.82277	36.6476	22.5151
H	13.4738	45.406	-5.37315		H	15.0079	22.9309	21.8206		C	24.7439	22.0617	40.6663		C	-3.9647	30.0923	24.0177		C	1.97453	19.2575	17.1566		C	9.31396	-2.2644	4.34067		H	2.15653	-7.58046	11.0394		H	9.02588	37.4121	24.0897
O	15.8522	44.2006	-5.61732		O	16.4047	20.6295	21.1045		C	25.1085	23.3852	41.4659		C	-3.70719	31.2407	25.086		C	1.57531	18.4792	18.4607		C	10.2398	-4.35242	4.94163		O	4.66038	-6.3985	11.1215		O	11.4885	36.9943	24.356
H	14.3219	43.7573	-6.9667		H	17.4094	22.1722	22.0144		H	24.9429	21.1552	41.2618		H	-3.85801	30.6288	23.052		H	1.08625	19.4207	16.5306		H	10.2011	-1.1736	4.15735		H	4.05174	-7.52686	12.7371		H	11.1274	36.0267	22.5485
H	14.5741	42.5503	-5.67307		H	17.5521	22.0552	20.2544		H	25.4077	22.0237	39.7901		H	-4.99907	29.7174	24.0191		H	2.65539	18.6082	16.5856		H	8.88183	-1.58989	5.21771		H	3.87611	-5.77891	12.9338		H	10.8485	35.1429	24.0042
H	16.4911	43.7561	-6.16105		H	16.0379	20.4886	21.9695		O	25.4416	24.3976	40.5219		O	-3.56268	30.7524	26.4054		O	2.76051	17.9377	19.0282		O	10.3552	-5.82247	6.07832		H	5.53475	-6.355	11.4916		H	11.7987	37.6788	23.7785
C	14.3174	41.5801	-0.6248		C	10.6323	22.8502	18.3249		H	25.9646	23.2238	42.1392		H	-4.51925	31.9893	25.0515		H	0.85384	17.6757	18.231		H	11.4922	-4.30589	4.87039		C	2.134	-3.48435	7.34163		C	4.2956	36.6555	25.2466
C	14.3317	43.0937	-1.20939		C	12.3486	23.0869	18.4229		H	24.2567	23.7106	42.0875		H	-2.78242	31.7767	24.8054		H	1.06779	19.1751	19.15		H	10.4052	-4.86014	3.85068		C	1.74864	-3.54191	9.03738		C	5.90619	36.2661	25.3274
H	15.3335	41.1522	-0.69979		H	10.4519	22.4137	17.3233		H	25.6898	25.1661	41.0214		H	-2.82319	31.2248	26.7677		H	2.49375	17.4495	19.794		H	10.2407	-6.77278	6.78776		H	1.32722	-4.10666	6.9099		H	3.82194	35.6808	25.015
H	13.7033	40.9916	-1.3323		H	10.2233	23.8742	18.2242		C	21.2718	20.5301	36.989		C	-1.44166	24.7746	23.3276		C	3.85098	22.92	20.5352		C	5.39596	4.49389	1.40462		H	3.02598	-4.12676	7.29851		H	3.9706	36.8761	26.2813
O	13.1707	43.8132	-0.78992		O	13.0404	22.2422	17.4904		C	21.5999	21.4074	38.2764		C	-1.6259	26.6984	23.3451		C	3.45404	22.5132	19.0572		C	5.50354	2.06014	2.19143		O	2.36126	-2.64583	9.97654		O	5.98145	35.0706	26.1274
C	14.4036	43.0088	-2.82932		C	13.2298	23.1629	19.8481		H	22.2076	20.1387	36.5491		H	-2.51989	24.5469	23.3955		H	3.88438	22.025	21.1766		H	6.49835	5.43225	0.72845		C	2.10529	-5.07621	9.46038		C	6.64107	35.9987	23.9485
H	15.2282	43.6196	-0.84202		H	12.4017	24.115	18.0098		H	20.8573	21.2254	36.2403		H	-1.18207	24.8248	24.4085		H	3.00356	23.4972	20.9365		H	5.75767	5.85351	2.10374		H	0.65023	-3.42239	9.09435		H	6.46678	37.0522	25.8548
C	13.0879	45.057	-1.48713		C	14.3791	22.7627	17.4409		O	21.5255	22.7944	37.9159		O	-0.46835	27.5468	23.398		O	2.27093	23.2429	18.7386		O	4.31821	0.48044	2.75962		C	1.94017	-3.01164	11.3095		C	7.30462	34.5889	26.3361
C	13.9622	44.4001	-3.50417		C	14.8187	23.2229	19.5954		C	23.0501	21.1191	38.8725		C	-2.81664	27.3397	24.3896		C	3.19932	20.9658	18.8822		C	7.54161	0.80299	2.55985		C	1.72642	-5.34968	10.9754		C	8.12055	35.4085	24.2065
H	15.4193	42.7163	-3.14878		H	13.0066	24.1029	20.3776		H	20.8394	21.2104	39.0553		H	-2.10667	26.8186	22.3587		H	4.23149	22.7742	18.3229		H	5.66179	2.20077	1.06297		H	1.61563	-5.78396	8.77405		H	6.05847	35.2942	23.3381
H	13.7262	42.2059	-3.16903		H	12.9772	22.342	20.5362		C	21.7268	23.5532	39.1089		C	-0.6494	28.9579	23.3558		C	1.95244	22.9759	17.3801		C	3.50836	-1.34311	3.27433		H	3.19584	-5.18812	9.34647		H	6.69856	36.9382	23.3822
O	12.8097	44.9212	-2.86706		O	15.208	22.3726	18.5421		C	23.2635	22.0664	40.1093		C	-2.8411	28.9036	23.9009		C	2.6029	20.7095	17.4182		C	7.42271	-1.47498	3.16257		O	2.29574	-4.31273	11.748		O	8.35131	35.2637	25.6039
C	12.0961	46.1826	-0.9427		C	15.2484	22.4546	16.13		H	23.2119	20.066	39.1425		H	-3.78971	26.8232	24.3727		H	4.13939	20.4098	19.0232		H	8.45707	0.8147	1.70508		C	2.63788	-2.11627	12.4365		C	8.14198	34.4118	27.8579
H	14.0554	45.5605	-1.37587		H	14.3097	23.8687	17.4149		H	23.7945	21.3686	38.0953		H	-2.42377	27.3185	25.4165		H	2.49608	20.6352	19.6639		H	8.84911	1.27715	2.90236		H	0.84116	-2.92196	11.3787		H	7.25881	33.5495	25.9742
H	14.8095	45.1034	-3.38095		H	15.0267	24.2634	19.2854		O	23.0125	23.3959	39.6886		O	-1.57889	29.4322	24.3146		O	1.54562	21.6306	17.1537		O	5.47643	-1.84398	3.33171		H	0.62174	-5.33168	11.0576		H	8.22211	34.427	23.7086
C	10.5633	46.023	-0.78701		C	14.6534	21.8144	14.8769		C	21.682	25.0904	38.8322		C	0.70727	29.836	23.4553		C	0.75528	23.8958	16.9683		C	0.97603	-2.33734	3.71476		C	1.62689	-1.36779	13.3398		C	7.9749	34.369	29.4103
H	12.2699	46.9846	-1.67894		H	16.0977	21.8227	16.4416		H	20.9392	23.2941	39.8441		H	-1.05839	29.2535	22.3841		H	2.82029	23.2365	16.7397		H	3.35932	-2.00127	2.42243		H	3.37514	-1.42775	12.0035		H	8.88124	35.2148	27.7398
H	12.5	46.554	0.01165		H	15.7248	23.4078	15.8226		H	22.5614	21.7746	40.9117		H	-2.88415	28.7916	22.7982		H	3.41448	20.893	16.6894		H	8.60466	-2.14763	2.34931		H	3.23868	-2.79333	13.0669		H	8.7082	33.4939	27.6401
C	9.73155	47.1127	-1.45051		C	15.6692	22.0474	13.7557		C	20.3522	25.7096	38.4156		C	1.49914	30.0509	22.1469		C	1.01519	25.3897	17.1499		C	-1.34574	-2.19974	3.97276		C	1.74038	-1.55577	14.863		C	8.03288	32.9754	30.094
H	10.3054	46.0821	0.28024		H	13.6848	22.2657	14.6064		H	22.4568	25.3196	38.081		H	1.42101	29.5696	24.2461		H	-0.1213	23.6048	17.5684		H	0.52547	-3.11368	4.98312		H	0.62038	-1.67881	13.0432		H	7.15731	34.9572	29.8514
H	10.1745	45.0615	-1.13758		H	14.4766	20.7405	15.0548		H	22.0186	25.5737	39.7691		H	0.34624	30.8235	23.7858		H	0.50019	23.6868	15.9178		H	0.71808	-3.74311	3.32771		H	1.65804	-0.29136	13.1319		H	8.90493	34.8675	29.744
H	10.1139	48.1173	-1.24466		H	15.6835	23.1223	13.5134		C	20.3904	27.2278	38.609		C	2.1457	28.8423	21.4697		C	-0.13135	26.251	16.6214		C	-3.45643	-2.88104	4.39429		H	1.57545	-0.60022	15.3852		H	7.05482	32.6749	30.493
H	8.71446	47.0853	-1.04418		H	15.4541	21.4959	12.8299		H	19.5394	25.2818	39.026		H	2.25903	30.8273	22.335		H	1.95094	25.6726	16.6377		H	-1.86905	-1.42993	2.97595		H	2.71693	-1.93417	15.1671		H	8.71175	33.0047	30.9613
H	9.67562	46.9659	-2.53428		H	16.6823	21.7691	14.0955		H	20.1258	25.4554	37.3667		H	0.79773	30.4472	21.404		H	1.16312	25.6023	18.2224		H	-1.767	-1.02074	4.60624		H	0.99956	-2.26994	15.2496		H	8.3931	32.1688	29.4357
C	13.4605	39.7386	0.87694		C	9.71285	20.6004	18.8503		H	19.4633	27.7232	38.2864		H	3.10623	28.5353	21.9042		H	-0.20036	26.1879	15.5251		H	-4.65456	-3.39969	3.61792		C	2.91407	-3.19677	4.95854		C	3.30125	39.1781	24.3846
C	13.7231	41.2559	0.76641		C	9.70745	22.1059	19.3671		H	21.2196	27.6646	38.0379		H	2.31425	29.0036	20.394		H	0.00623	27.3103	16.8884		H	-4.8086	-2.41278	5.02549		C	2.4992	-2.38258	6.26421		C	3.56387	37.6378	24.2611
H	13.4351	39.4308	1.93582		H	10.5804	20.5132	18.1602		H	20.5506	27.48	39.6701		H	1.45596	28.0032	21.5517		H	-1.09328	25.9149	17.0381		H	-4.03349	-3.95799	5.14088		H	1.96152	-3.60817	4.57047		H	2.59848	39.3535	23.5457
H	14.3246	39.2089	0.43671		H	8.84883	20.6384	18.1484		C	20.2275	18.5288	35.8223		C	-2.13857	22.6277	22.5291		C	5.94105	24.1079	19.4525		C	2.66514	3.92407	0.85979		H	3.4115	-4.08634	5.36301		H	4.19937	39.7851	24.2078
C	14.6195	41.5908	1.97467		C	10.0176	22.7811	20.7454		C	20.2678	19.3553	37.12		C	-0.82812	23.2047	23.1922		C	5.20021	23.6844	20.7413		C	3.64124	5.20287	0.38462		C	1.51711	-1.26988	6.06181		C	3.93811	37.413	22.8012
H	12.7848	41.8155	0.91456		H	8.70039	22.5061	19.1483		H	19.4092	17.8069	35.8349		H	-2.43854	23.3116	21.7086		H	5.32653	24.7643	18.8244		H	2.8261	2.87977	1.08233		H	3.33877	-1.80837	6.663		H	2.53213	37.2429	24.3471
O	13.8447	41.543	3.09273		O	9.02284	22.6884	21.6896		H	21.1729	17.9703	35.7146		H	-2.90243	22.7062	23.3377		H	6.05807	23.1629	18.8898		H	1.60243	3.97127	1.04087		O	1.33958	-1.10356	4.7295		O	3.83039	38.5983	22.1428
O	15.8015	41.8037	1.97502		O	10.9673	23.4918	20.9212		C	20.5631	18.4744	38.3384		C	0.18785	22.0625	23.0204		C	5.02982	24.7211	21.8382		C	2.42021	7.31939	0.64179		O	1.00097	-0.59329	6.91856		O	4.23763	36.38	22.2572
C	14.3983	41.8153	4.38754		C	9.3056	23.327	22.9621		H	19.2663	19.7882	37.304		H	-0.7924	23.0063	24.266		H	5.87782	22.9599	21.2157		H	4.6742	5.21197	-0.66707		C	0.44159	-0.11406	4.1945		C	4.01825	38.7945	20.7394
H	15.2482	41.1582	4.61533		H	10.1789	23.9899	22.9028		O	19.8715	17.2968	38.4106		O	1.14127	22.1951	22.0656		O	4.0505	25.6381	21.5803		O	2.26363	7.877	2.22969		H	-0.08256	-0.5595	3.33611		H	3.82978	37.8812	20.1671
H	13.59	41.6264	5.10825		H	9.52184	22.5883	23.751		O	21.3013	18.7292	39.2563		O	0.07629	21.0526	23.6946		O	5.62382	24.7304	22.8894		O	2.27708	8.6822	-0.24366		H	-0.31189	0.18714	4.92335		H	5.03825	39.1493	20.5453
H	14.7223	42.8617	4.48364		H	8.4348	23.9317	23.2503		C	18.9863	16.5234	37.5988		C	1.88612	20.9575	21.9584		C	3.58425	26.0763	20.3029		C	1.12791	6.72416	1.69764		H	0.99955	0.77317	3.85991		H	3.31163	39.5824	20.43
C	12.2604	37.8362	-0.46892		C	8.78257	17.8482	20.316		H	18.6368	15.7452	38.2755		H	2.78679	21.0948	21.4066		H	2.84907	26.8654	20.5116		H	-0.41297	6.49562	2.30398		C	5.40721	-2.4373	3.21964		C	1.29523	38.9892	26.0685
C	12.0915	39.2647	0.25113		C	9.74875	18.9851	19.4238		H	19.5143	16.043	36.7627		H	1.48571	20.2606	21.232		H	3.0952	25.2798	19.7332		H	-0.00613	6.20525	1.93067		C	3.78634	-2.89536	3.41291		C	2.42586	39.8603	25.4914
H	12.799	37.1493	0.20842		H	9.60535	17.4015	20.9068		H	18.1317	17.0947	37.2173		H	2.21395	20.583	22.946		H	4.39647	26.4993	19.7003		H	-0.13059	6.01964	1.32703		H	6.10802	-2.99563	3.84185		H	0.85506	39.6884	26.808
H	12.9396	38.0121	-1.31913		H	8.61693	17.0563	19.5667		C	18.4592	20.02	34.5555		C	-2.26792	20.3431	20.5845		C	7.55223	26.3454	19.3985		C	-0.02549	3.33137	2.79274		H	5.35287	-1.44179	3.62771		H	1.7628	38.1639	26.6366
O	11.1307	39.3166	1.30321		O	10.3058	18.2225	18.358		C	19.932	19.2813	34.4743		C	-2.51543	21.1467	22.0372		C	7.43734	24.7003	19.6081		C	2.52392	3.5813	2.39965		O	3.48806	-4.07537	2.68285		O	3.10345	40.4363	26.5972
H	11.8026	39.9786	-0.53639		H	10.5922	18.9276	20.1103		H	18.4154	20.6794	35.443		H	-2.91918	20.6854	19.7584		H	6.5545	26.8038	19.2794		H	-1.25668	4.04184	2.98982		H	3.26633	-2.03718	2.96009		H	1.95995	40.7222	24.9814
H	10.2811	39.1154	0.92569		H	11.2281	18.4378	18.3183		H	17.7236	19.2214	34.7601		H	-2.6885	19.3699	20.8424		H	8.0597	26.5366	18.4362		H	-1.13176	3.42374	4.07152		H	3.64986	-3.891	1.76511		H	3.14292	39.7569	27.2572
C	10.6395	35.8554	-0.11947		C	6.22709	18.5389	20.5707		O	21.0473	20.0569	34.0495		O	-2.18565	20.2803	23.1107		O	8.08826	24.2	20.7632		O	3.91322	3.24714	3.67455		C	7.48837	-2.99122	1.57571		C	-0.08083	37.8034	23.7866
C	11.0376	37.0664	-0.98986		C	7.52769	17.9084	21.2517		H	19.8477	18.4559	33.748		H	-3.59529	21.3636	22.0673		H	8.00887	24.2694	18.7726		H	3.42868	4.30824	3.45663		C	6.11196	-2.27377	1.81416		C	0.08708	38.4727	25.2456
H	11.5547	35.2695	-0.00688		H	5.90829	17.9742	19.6939		H	20.9867	20.0926	33.102		H	-2.90887	19.6907	23.2883		H	7.55862	24.4736	21.5032		H	5.03655	3.55131	3.93029		H	7.80638	-2.83513	0.52849		H	-0.7523	38.461	23.2159
H	9.98157	35.2274	-0.74862		H	6.61478	19.4838	20.1364		C	18.868	22.1714	33.4889		C	-0.53635	18.6533	19.5697		C	7.29786	27.3644	21.6768		C	-2.73923	1.12946	4.05778		H	7.4082	-4.08247	1.72085		H	-0.75534	37.0039	24.113
C	9.87417	37.8907	-1.42811		C	7.6141	16.5867	22.0713		C	18.0073	20.8546	33.3287		C	-0.82318	20.0778	20.1438		C	8.29009	27.1196	20.5146		C	-1.26456	1.69471	2.60238		C	5.18446	-2.37159	0.65709		C	-0.7795	37.9381	26.4091
H	11.3557	36.6128	-1.94641		H	7.71666	18.5554	22.1083		H	19.7014	21.8521	34.1325		H	-0.23231	18.8685	18.5342		H	6.66154	26.4787	21.7373		H	-2.92132	0.79528	5.51559		H	6.377	-1.20844	1.74785		H	-0.4413	39.4248	25.0237
O	8.76413	37.2208	-1.0389		O	6.5886	16.4748	22.9593		H	18.2478	22.7008	34.2452		H	-1.50178	18.123	19.5876		H	6.62563	28.1549	21.2929		H	-3.47486	-0.07175	4.11503		O	5.85406	-3.01703	-0.36616		O	-1.55115	36.8678	26.0915
O	9.8819	38.9207	-2.05922		O	8.51504	15.7787	22.0085		C	17.8557	19.8353	32.1585		C	-0.49421	21.2278	19.2095		C	9.63181	26.5026	20.7883		C	-1.50593	1.44911	0.46031		O	4.06512	-1.92487	0.57708		O	-0.82288	38.443	27.5122
C	7.4763	37.8183	-1.14138		C	6.5072	15.229	23.6748		H	16.9564	21.1532	33.509		H	-0.31604	20.3287	21.059		H	8.52776	28.1071	20.0898		H	-0.2504	1.13253	3.35129		C	5.34756	-4.3111	-0.58825		C	-2.51023	36.4781	27.0888
H	7.31496	38.5071	-0.30171		H	5.908	14.4977	23.1145		O	16.9558	20.2926	31.2469		O	-0.20762	22.3019	20.0314		O	9.91763	26.6444	22.1004		O	-3.1036	0.64542	0.27419		H	4.96544	-4.74212	0.34718		H	-2.92797	35.5216	26.7536
H	6.74919	36.9986	-1.0945		H	6.02421	15.4184	24.6419		O	18.3381	18.7305	32.1158		O	-0.62348	21.2268	18.0009		O	10.3634	25.9836	19.9767		O	-0.74305	1.87963	-0.70717		H	6.18766	-4.92048	-0.92628		H	-3.31654	37.2186	27.1576
H	7.3682	38.3639	-2.08292		H	7.49639	14.7904	23.8629		C	16.7167	19.5233	30.0511		C	0.69065	23.1715	19.3973		C	11.1424	26.0979	22.5933		C	-4.64479	-0.03362	1.061		H	4.55997	-4.33216	-1.34903		H	-2.09012	36.3472	28.0952
C	8.89203	34.8859	1.5453		C	3.04427	18.9954	20.9732		H	17.0339	20.078	29.1538		H	0.20321	23.7128	18.5957		H	11.1329	26.2557	23.6786		H	-5.60114	0.60185	1.77764		C	10.1747	-2.81531	1.88677		C	0.66653	37.1564	20.7082
C	10.0633	36.0117	1.36672		C	4.82368	18.9765	21.4743		H	15.6391	19.3544	29.9593		H	1.41997	22.4692	18.9991		H	12.0101	26.609	22.1545		H	-4.70153	-0.89563	2.07983		C	8.72074	-2.43752	2.50059		C	0.63744	36.6694	22.4286
H	8.77446	34.3644	0.57538		H	2.82241	20.078	20.9144		H	17.2232	18.5522	30.0919		H	1.00939	23.9819	20.0571		H	11.2169	25.0214	22.383		H	-5.87723	-0.76797	0.81973		H	10.1606	-2.57449	0.80628		H	1.3611	37.985	20.5065
H	7.91766	35.3727	1.72048		H	2.58383	18.696	21.9286		C	21.1963	23.4633	33.4419		C	2.03141	16.6177	19.5863		C	6.27537	28.4397	23.7429		C	-4.5338	3.66681	6.21539		H	10.2742	-3.91916	1.90246		H	-0.34627	37.5694	20.5437
O	11.0944	35.8456	2.32978		O	4.88623	18.547	22.8233		C	19.7358	23.5989	32.7699		C	0.67185	17.8389	20.4755		C	7.60819	27.7053	23.2201		C	-4.43575	2.38707	4.2292		O	8.56059	-1.046	2.72194		O	1.51956	35.6251	22.7585
H	9.60219	37.0001	1.52486		H	4.95383	20.0625	21.5913		H	21.6384	22.5334	33.039		H	2.70079	17.5078	19.5996		H	5.39903	27.8562	23.4018		H	-4.47612	2.86515	7.50782		H	8.57968	-2.97546	3.4464		H	-0.33464	36.1948	22.2734
H	11.6185	36.6389	2.30289		H	4.83905	17.5968	22.783		H	21.053	23.2851	34.5231		H	1.71381	16.4616	18.5452		H	6.23187	29.388	23.1742		H	-5.53568	3.99203	6.64966		H	9.17597	-0.81096	3.40655		H	1.01896	35.1067	23.3821
C	8.45922	30.1563	2.19133		C	-2.18189	16.782	18.8578		O	19.9551	24.0045	31.4404		O	0.46457	18.1406	21.846		O	7.986	26.5624	23.9809		O	-4.28016	2.67663	2.48111		C	14.7236	0.78437	2.19164		C	2.85245	32.6238	17.008
C	7.99764	31.4011	3.11067		C	-0.37051	17.273	19.2587		H	19.2409	24.4295	33.3114		H	1.40131	18.6485	20.3452		H	8.44793	28.4052	23.3273		H	-5.31583	1.34554	4.39056		C	13.807	-0.58529	2.64234		C	1.60416	34.0359	17.7208
H	7.71489	30.0724	1.37625		H	-1.97519	15.7315	18.6576		H	19.1254	24.2666	31.0615		H	0.41117	17.3101	22.3049		H	7.24718	25.965	23.9471		H	-4.84862	2.86594	1.47283		H	14.4768	0.75743	1.10876		H	3.52656	32.5131	17.8716
H	8.31679	29.2471	2.80519		H	-2.19899	17.1223	17.8124		C	22.7605	27.6129	35.8797		C	7.26275	13.053	18.2551		C	4.57322	32.1275	26.7631		C	-3.29417	9.63908	12.1486		H	15.7135	0.29272	2.29711		H	3.30913	33.2599	16.2452
O	8.90428	31.6592	4.18437		O	0.33358	17.1063	17.9959		C	23.1568	26.8564	34.5226		C	5.82812	13.9104	19.2883		C	4.95785	30.6117	26.8453		C	-3.67171	8.77328	9.74338		O	14.3125	-1.39102	1.56449		O	0.65344	34.6919	16.8254
C	7.79604	32.7303	2.24999		C	0.38071	18.5062	20.0805		H	22.998	26.8995	36.6913		H	7.74921	13.9559	17.8202		H	3.85403	32.3049	25.9439		H	-2.50718	8.96451	13.2394		C	12.1478	-0.72526	2.7688		C	2.16033	35.2525	18.787
H	7.02458	31.0939	3.53823		H	-0.06409	16.4185	19.8859		H	21.6572	27.6787	35.8517		H	6.81565	12.6108	17.3512		H	5.49849	32.6378	26.439		H	-4.09755	9.50638	13.3781		H	14.2087	-0.99183	3.58922		H	1.04685	33.449	18.4704
C	8.62679	32.9476	4.76175		C	1.61938	16.5396	18.2657		O	22.7154	27.5631	33.3638		O	5.70303	13.7153	20.7165		O	6.24581	30.6439	27.4362		O	-4.14462	9.6516	7.85293		C	13.8452	-2.72712	1.49257		C	-0.49824	35.2501	17.4871
C	9.00142	33.6951	2.57969		C	2.05909	18.3472	19.7472		C	22.3924	25.4471	34.6437		C	4.30314	14.2693	18.6927		C	5.0223	29.9828	25.3897		C	-3.36697	6.64299	8.91832		C	11.6706	-2.29562	2.40633		C	0.75096	35.8897	19.4954
H	7.75796	32.5218	1.16785		H	0.02464	19.5101	19.806		H	24.2456	26.6749	34.4505		H	6.21719	14.9236	19.0695		H	4.25899	30.02	27.4653		H	-2.59304	8.63349	10.2023		H	11.8641	-0.52156	3.80951		H	2.82389	34.8493	19.5639
H	6.85443	33.2586	2.48796		H	0.20742	18.3838	21.1617		C	22.728	26.6943	32.2259		C	5.6505	15.018	21.3398		C	7.00132	29.4489	27.3086		C	-4.73256	9.64119	5.84002		H	11.6342	0.03698	2.17354		H	2.69305	36.0501	18.2495
O	8.97721	34.0807	3.95921		O	2.283	16.979	19.4638		C	22.2375	24.6971	33.2637		C	3.71134	15.5642	19.7962		C	6.05469	28.763	25.2999		C	-3.81684	5.93426	6.62145		O	12.4424	-2.80851	1.33247		O	-0.18357	36.2665	18.4555
C	9.38785	33.0159	6.15747		C	2.93458	16.5192	17.236		H	22.8824	24.7995	35.389		H	4.40786	14.6604	17.6528		H	4.01731	29.6782	25.0518		H	-2.21226	5.75366	9.51464		C	14.3482	-3.31814	0.12557		C	-2.13964	35.9009	16.6823
H	7.5406	33.0183	4.96879		H	1.43284	15.4709	18.4751		H	21.3703	25.6531	35.0123		H	3.6987	13.3474	18.7279		H	5.36772	30.7647	24.6882		H	-4.28028	5.95909	9.85883		H	14.1792	-3.31631	2.36876		H	-0.95991	34.4337	18.049
H	9.93626	33.1336	2.40958		H	2.26126	18.9449	18.8426		O	21.7903	25.6223	32.2847		O	4.3905	15.6729	21.077		O	7.28038	29.0941	25.9517		O	-4.34465	7.63631	5.7478		H	11.9024	-2.86387	3.3274		H	0.34441	35.0147	20.0141
C	8.88738	31.9787	7.17212		C	3.54599	16.3607	15.7982		C	22.4168	27.5111	30.9038		C	6.14845	14.9379	23.2542		C	8.34138	29.8233	28.0602		C	-5.50829	11.571	4.06875		C	15.8328	-3.62994	-0.07443		C	-3.00703	35.749	15.3532
H	9.28157	34.0306	6.57938		H	3.55802	15.7735	17.7754		H	23.7463	26.2737	32.0897		H	6.42321	15.615	20.8453		H	6.49891	28.6056	27.8265		H	-4.0994	9.48821	4.90492		H	14.0227	-2.57283	-0.6216		H	-1.9983	36.9863	16.7923
H	10.4647	32.8608	5.97262		H	3.40852	17.48	17.5307		H	23.2158	24.2766	32.9641		H	4.18388	16.3714	19.1962		H	5.61315	27.8732	25.7886		H	-2.80024	4.72739	6.35636		H	13.7657	-4.2317	-0.09252		H	-2.78998	35.6436	17.5307
C	9.3808	32.2063	8.60521		C	3.36757	16.504	14.2797		C	21.3534	28.6204	30.9708		C	7.54005	14.858	24.019		C	8.09272	30.2133	29.525		C	-6.12365	13.7603	3.49889		C	16.2727	-4.91749	0.62374		C	-4.35559	36.5003	15.1737
H	9.18374	30.9712	6.83362		H	3.65575	15.2699	15.7991		H	22.1758	26.79	30.1031		H	5.6314	14.0174	23.5059		H	8.76817	30.6903	27.5283		H	-6.49877	11.2954	2.87493		H	16.453	-2.77745	0.24884		H	-3.32766	34.747	15.1489
H	7.78381	31.9892	7.18359		H	4.56155	16.7563	15.9931		H	23.3449	28.0055	30.5776		H	5.74825	15.7683	23.8154		H	9.08327	29.0117	28.0019		H	-5.04873	11.4578	2.59758		H	16.0221	-3.75601	-1.15442		H	-2.48951	35.8939	14.4166
H	10.4776	32.1359	8.67502		H	3.44442	17.5193	13.8632		C	19.9184	28.2993	30.5555		C	7.82192	15.0874	25.5517		C	9.23672	30.973	30.1988		C	-6.70858	15.5888	2.33787		H	16.0519	-4.8822	1.70055		H	-5.19056	35.7845	15.2943
H	8.95062	31.4619	9.29575		H	2.4723	16.0187	13.8667		H	21.6968	29.3839	30.2565		H	8.38013	15.3588	23.5027		H	7.87197	29.3027	30.1043		H	-5.3835	14.6147	4.13193		H	17.353	-5.09255	0.49741		H	-4.52491	37.3671	15.8162
H	9.08182	33.2031	8.96853		H	4.24077	15.9499	13.8884		H	21.353	29.1007	31.9643		H	7.66757	13.8039	24.0692		H	7.19297	30.8497	29.5861		H	-6.97917	14.3966	4.39095		H	15.7423	-5.78637	0.20298		H	-4.45634	36.8538	14.1318
C	10.2629	31.0669	0.48715		C	-5.1971	16.2429	19.7998		H	19.3956	27.6426	31.2659		H	8.42352	15.9715	25.7471		H	10.1231	30.3366	30.3233		H	-6.50295	16.9221	1.67457		C	15.3924	3.10937	3.67713		C	3.03724	29.3277	16.5535
C	9.85962	29.9965	1.52262		C	-3.67667	17.0974	19.4587		H	19.8896	27.8353	29.5569		H	8.47282	14.2596	25.877		H	8.93588	31.3235	31.1999		H	-7.11049	16.9263	2.59061		C	15.064	2.33424	2.33133		C	3.02625	31.1451	16.0794
H	10.7103	31.9334	0.99461		H	-5.505	16.2719	18.7296		H	19.3572	29.2474	30.487		H	7.01024	15.1468	26.287		H	9.52408	31.8575	29.6082		H	-7.4297	15.4495	0.9381		H	15.6172	2.38611	4.48177		H	3.71167	29.3916	17.4134
H	9.32397	31.4263	0.02942		H	-5.88507	16.9692	20.2489		C	24.722	28.9091	36.9454		C	8.10545	10.7676	19.5282		C	4.65288	34.1722	28.2905		C	-3.78635	12.4414	11.5678		H	14.44	3.55993	4.00416		H	3.59193	28.9131	15.7043
C	10.9411	29.7779	2.62183		C	-3.61301	18.3429	20.308		C	23.2666	28.9771	36.4092		C	8.48019	12.1477	18.8249		C	4.04562	32.7716	28.0771		C	-3.07415	11.4916	13.2103		C	16.1391	2.48977	1.20928		C	2.65514	31.5244	14.5852
H	9.77731	29.0295	0.99863		H	-4.08954	17.6044	18.5616		H	24.9341	27.847	37.1671		H	8.08467	9.98548	18.7508		H	3.94501	34.8257	28.8331		H	-5.07699	12.1813	11.0642		H	14.1786	2.87067	1.9334		H	4.13119	31.2043	15.9912
O	11.3558	28.4947	2.50308		O	-4.84342	18.5646	20.8421		H	24.7461	29.3921	37.9394		H	7.04022	10.863	19.7983		H	4.80604	34.6501	27.3098		H	-3.7746	12.2078	10.0826		O	16.4534	3.80697	1.02052		O	1.38571	32.0698	14.3821
O	11.3125	30.5589	3.46264		O	-2.68874	19.1172	20.4127		C	22.8799	30.1462	35.5236		C	9.75958	12.3351	17.9924		C	2.56042	32.8969	27.896		C	-3.20855	12.5204	15.2501		O	16.6649	1.61049	0.56314		O	3.38926	31.3826	13.6438
C	12.0179	27.8591	3.59238		C	-5.21224	19.8975	21.1738		H	22.6496	29.1287	37.3181		H	8.91989	12.7471	19.6135		H	4.22778	32.1325	28.9501		H	-1.79495	11.1389	12.7625		C	15.4049	4.71197	0.7098		C	0.73502	31.7302	13.1146
H	12.5524	26.9961	3.17353		H	-4.60808	20.3236	21.9883		O	23.6495	31.24	35.834		O	10.1698	11.3094	17.2042		O	2.35422	33.8766	26.979		O	-4.33381	13.9155	14.9561		H	15.8625	5.52233	0.13206		H	-0.19396	32.2832	12.9531
H	11.2793	27.5076	4.32826		H	-6.27114	19.8539	21.4626		O	22.0411	30.1272	34.6546		O	10.443	13.3343	18.0436		O	1.69127	32.2323	28.4047		O	-2.63732	12.4433	16.6603		H	14.924	5.11407	1.61269		H	0.30355	30.7208	13.1316
H	12.721	28.5356	4.08867		H	-5.11594	20.53	20.2818		C	23.6683	32.3168	34.8783		C	9.61449	10.043	16.8706		C	1.03769	34.1158	26.4636		C	-5.38458	15.0089	13.832		H	14.6449	4.24325	0.07866		H	1.39712	31.8599	12.2519
C	11.3756	29.9036	-4.15402		C	-7.92475	11.5027	23.2302		H	24.7004	32.6676	34.7187		H	10.0561	9.81561	15.8969		H	1.01473	35.1544	26.1046		H	-6.68414	15.4243	13.4823		C	17.7571	7.67985	6.51378		C	-1.54657	23.6828	19.1056
C	11.6663	29.0572	-2.81883		C	-6.99148	12.4701	22.0188		H	23.0918	33.1761	35.2324		H	8.52517	10.0728	16.7703		H	0.27223	33.9833	27.2382		H	-5.45822	14.6483	12.602		C	17.6589	6.41462	5.54566		C	-0.64023	25.303	18.0079
H	11.4615	30.9838	-3.94779		H	-8.96324	11.3864	22.8653		H	23.2702	31.9775	33.9118		H	9.92779	9.27908	17.5982		H	0.81625	33.4407	25.6233		H	-5.17014	16.2006	13.0419		H	17.2375	7.4658	7.46249		H	-2.57631	23.9007	19.1889
H	10.321	29.7161	-4.4187		H	-8.02896	12.1116	24.1495		C	25.6119	28.9502	32.2239		C	7.24267	11.5492	25.5183		C	6.66322	34.8281	33.0127		C	2.55557	16.3829	11.6071		H	17.2336	8.5352	6.0534		H	-1.2827	23.8069	20.149
O	13.0332	29.0923	-2.40378		O	-6.50166	11.6689	20.9474		C	26.6374	29.4573	33.3653		C	8.38895	10.3259	24.1561		C	7.08162	34.6009	31.4963		C	0.228	15.8866	12.4447		O	18.1643	6.87474	4.3109		O	-0.98689	25.7506	16.6249
C	10.6646	29.4396	-1.62192		C	-7.3881	14.1398	21.4661		H	24.6602	29.5056	32.3677		H	7.95945	12.3746	25.5781		H	6.24355	33.9038	33.4421		H	3.21063	17.4678	11.0305		C	16.2808	5.59717	5.15827		C	0.80691	26.5806	18.5177
H	11.4724	28.006	-3.07398		H	-6.1135	12.6797	22.6424		H	25.4073	27.8813	32.4232		H	7.49119	11.1242	26.5085		H	5.85111	35.5782	33.0091		H	3.08424	16.1334	10.0324		H	18.3365	5.67076	5.99799		H	-1.27774	25.9312	18.6012
C	13.2838	30.3217	-1.72127		C	-6.60169	12.2832	19.658		O	27.5755	28.483	33.8204		O	9.86167	10.5072	24.0042		O	7.4689	35.8792	31.0095		O	-0.95495	16.1097	14.0768		C	18.546	5.74512	3.5431		C	-0.64999	27.1874	16.329
C	11.2087	30.6725	-0.77633		C	-6.31336	14.6205	19.9848		C	25.6765	29.967	34.5658		C	7.86607	9.49778	22.3847		C	5.85452	34.0021	30.6458		C	-1.30125	14.7859	10.9653		C	16.7048	4.44681	4.01004		C	1.65179	27.7677	17.0298
H	9.6554	29.6391	-2.01593		H	-8.41373	14.117	21.058		H	27.1924	30.3274	32.977		H	8.56699	9.57809	24.9093		H	7.93721	33.9029	31.4254		H	0.44152	16.886	12.0826		H	15.8217	5.09507	6.02213		H	0.0766	27.3757	18.7807
H	10.5759	28.5714	-0.95331		H	-7.41918	14.857	22.2979		C	27.978	28.8374	35.1519		C	10.337	9.70028	22.8484		C	7.66037	35.8947	29.6031		C	-2.47655	16.0813	15.4066		H	15.5385	6.28583	4.72349		H	1.10064	26.5532	19.5439
O	12.5944	30.4352	-0.46621		O	-5.81787	13.444	19.4102		C	25.9879	29.4477	36.098		C	8.96201	9.83743	20.9996		C	6.02883	34.265	29.0785		C	-3.3807	14.516	11.9279		O	17.4499	5.04007	2.94414		O	0.75651	27.3677	15.9399
C	14.9981	30.5879	-1.94617		C	-5.91479	11.3042	18.6777		H	24.6479	29.7335	34.2801		H	7.9806	8.42095	22.6133		H	5.72498	32.9293	30.8628		H	-1.37498	15.0576	9.49301		C	19.5908	6.31125	2.52371		C	-1.91217	28.4813	15.7689
H	12.8897	31.1295	-2.36492		H	-7.66151	12.4493	19.3882		H	25.7704	31.0565	34.5726		H	6.87668	9.5309	21.9396		H	4.93005	34.5116	30.973		H	-0.84762	13.675	10.0602		H	19.1311	5.05956	4.17548		H	-0.79373	27.6234	17.2779
H	11.1471	31.5795	-1.40907		H	-7.10574	15.0251	19.3217		O	27.0039	28.4561	36.1372		O	10.1897	10.2865	21.5187		O	6.47232	35.6041	28.8767		O	-3.23729	15.192	13.7704		H	17.4107	3.83721	4.58519		H	1.08174	28.4032	17.6689
C	16.0721	31.4103	-1.17144		C	-6.45749	9.89833	18.6453		C	29.5333	28.6131	35.9595		C	11.606	8.66737	22.4195		C	8.03122	37.3845	29.2759		C	-2.94505	16.8331	17.9536		C	20.4984	7.33448	3.22999		C	-2.56212	29.6229	14.7557
H	15.0102	31.0952	-2.93759		H	-4.8481	11.2728	18.9692		H	27.9896	29.9317	35.1887		H	9.73341	8.80042	22.9609		H	8.47301	35.201	29.3043		H	-3.19083	16.9971	15.2126		H	19.0528	6.81973	1.7162		H	-1.43571	29.2679	16.3953
H	15.4043	29.6012	-2.21991		H	-5.94839	11.72	17.6561		H	26.3622	30.3256	36.6579		H	9.07918	8.83725	20.5491		H	6.76964	33.559	28.6575		H	-4.46052	14.5798	10.7267		H	20.1794	5.49327	2.09295		H	-2.77038	28.2023	16.4074
C	17.0164	31.2564	0.02955		C	-5.61921	9.0891	17.6645		C	31.0572	28.1846	35.8225		C	12.6626	7.71529	23.0116		C	9.37935	37.87	29.8001		C	-2.21631	17.8854	19.9293		C	21.9635	7.38375	2.80738		C	-3.12238	30.3787	13.502
H	16.7285	31.7369	-1.996		H	-7.51739	9.92903	18.3523		H	29.2002	27.9785	36.7988		H	12.1545	9.38105	21.7749		H	7.23193	38.0051	29.719		H	-3.9815	16.0654	18.6964		H	20.4945	7.15291	4.31925		H	-3.28706	29.9922	15.5863
H	15.589	32.3112	-0.8255		H	-6.41475	9.48315	19.662		H	29.6313	29.5811	36.4919		H	11.0931	8.07991	21.6223		H	7.9935	37.575	28.1942		H	-4.51227	17.115	18.2029		H	20.0392	8.3234	3.08075		H	-1.63041	30.3142	14.7566
H	16.579	31.1605	1.0199		H	-5.65952	9.54512	16.6645		C	31.9327	27.4922	34.773		C	13.9941	8.31875	22.5717		C	10.5819	37.3109	29.0536		C	-2.67409	18.9228	22.0162		H	22.55	6.73162	3.46606		H	-2.40924	31.1532	13.1475
H	17.7953	30.4952	-0.01729		H	-5.92413	8.04113	17.5802		H	31.5986	29.106	36.0892		H	12.5263	6.70193	22.5846		H	9.48579	37.6302	30.8675		H	-1.31647	18.8481	19.516		H	22.3536	8.40656	2.91498		H	-3.79311	31.0367	14.0285
H	17.5012	32.2482	0.06386		H	-4.57125	9.09555	17.9806		H	31.1953	27.5562	36.7162		H	12.6357	7.55369	24.0941		H	9.40045	38.9653	29.7039		H	-0.94884	17.4683	20.109		H	22.1237	7.0532	1.77245		H	-3.75986	30.0264	12.7126
C	13.7788	26.0452	-6.39763		C	-4.70475	7.26103	27.1094		H	32.9143	27.3372	35.2588		H	13.9668	8.5658	21.494		H	10.5018	37.5285	27.9803		H	-3.72016	18.1387	22.7774		C	22.5149	10.5122	5.12148		C	-2.61078	17.2362	21.6087
C	13.3892	27.5527	-6.79802		C	-6.1178	7.8974	25.7869		H	32.1145	28.0907	33.8715		H	14.8849	7.69162	22.6877		H	10.6647	36.221	29.1825		H	-2.63217	20.325	22.7072		C	21.5852	9.79128	6.2986		C	-1.93541	18.854	20.4892
H	12.7971	25.5337	-6.36241		H	-3.97029	6.88403	26.3791		H	31.5742	26.4982	34.4747		H	14.1092	9.24458	23.1573		H	11.5091	37.7774	29.4218		H	-1.35719	18.907	23.0775		H	22.0378	10.4159	4.13221		H	-2.51653	16.6367	20.6813
H	14.146	26.0901	-5.35916		H	-5.20728	6.32582	27.4218		C	28.3129	26.9541	28.4909		C	1.13711	15.6037	27.7004		C	8.14887	36.66	37.7688		C	10.0265	11.8656	11.1651		H	23.4287	9.89951	5.08368		H	-3.65619	17.5028	21.6467
O	14.4449	28.5076	-6.88907		O	-5.87872	7.25084	24.5105		C	27.2877	28.1638	28.63		C	3.0102	14.6083	27.5081		C	8.51236	36.2561	36.27		C	7.69717	12.3637	12.1819		O	22.2291	8.61048	6.73707		O	-0.59914	19.2149	20.2195
C	12.2768	28.001	-5.72338		C	-7.38923	9.24382	25.4125		H	27.673	26.0652	28.6339		H	1.08689	15.7297	26.6071		H	7.38946	37.4582	37.6893		H	10.6473	11.2962	9.91421		C	20.0013	9.43442	5.93364		C	-2.87839	20.459	19.9089
H	12.9351	27.5585	-7.80041		H	-6.85598	7.17505	26.1745		H	28.9258	27.0295	29.4084		H	1.57602	16.6091	27.919		H	9.04308	37.1679	38.1693		H	10.5949	10.4801	10.8509		H	21.5817	10.4628	7.17422		H	-2.24526	18.2909	19.5851
C	14.6765	29.2303	-5.6758		C	-5.52968	8.0193	23.3696		O	27.8809	29.4519	28.5353		O	2.92313	14.7142	26.1222		O	8.79255	37.499	35.6156		O	6.30094	12.0918	13.7142		C	21.4323	8.04965	7.79052		C	-0.27307	19.5844	18.8668
C	12.2968	29.5525	-5.41171		C	-7.36698	9.71198	23.7056		C	26.7093	27.9315	30.0998		C	4.66663	13.3735	27.6857		C	7.37429	35.4855	35.4677		C	7.02461	14.4185	11.6282		C	19.3305	8.25975	6.94168		C	-1.77996	21.6119	18.876
H	11.2653	27.6761	-6.01615		H	-8.31132	8.63619	25.4768		H	26.4702	28.0777	27.8888		H	3.57876	15.5095	27.8076		H	9.42188	35.6227	36.2637		H	9.00566	12.7802	12.1308		H	19.4158	10.3372	6.08989		H	-3.38198	20.0244	19.0272
H	12.5075	27.488	-4.77946		H	-7.59416	10.0671	26.1035		C	26.9198	30.4206	28.9734		C	4.08725	14.6175	25.332		C	9.10909	37.3417	34.2357		C	4.55877	11.9343	14.8622		H	19.8657	9.20327	4.87294		H	-3.72688	20.9258	20.4103
O	13.6206	30.0665	-5.20632		O	-6.17653	9.29938	23.0801		C	25.9313	29.1568	30.655		C	5.51734	12.7753	25.9311		C	7.80126	35.4077	33.941		C	4.59235	15.1865	12.5493		O	20.3116	7.27589	7.30798		O	-0.85469	20.7303	18.2179
C	15.9115	30.1645	-6.01386		C	-5.62162	7.59047	21.727		H	26.084	27.0302	30.1374		H	5.40517	14.1613	27.9514		H	7.18732	34.4766	35.8713		H	7.96379	15.5286	11.2559		C	22.4609	7.33415	8.76024		C	1.31629	19.7893	18.8214
H	14.9525	28.5267	-4.8658		H	-4.47167	8.28971	23.4783		H	27.546	27.7517	30.7859		H	4.78233	12.6246	28.4588		H	6.43436	36.0586	35.5476		H	6.96825	14.8232	10.1287		H	21.0355	8.86727	8.42521		H	-0.49918	18.7387	18.2183
H	11.8883	30.0814	-6.28962		H	-8.19632	9.12117	23.2874		O	26.6325	30.3687	30.3791		O	4.54528	13.2749	25.0302		O	8.07597	36.7251	33.4755		O	4.23569	13.7059	13.8806		H	19.0861	8.82471	7.86326		H	-2.52359	21.7	18.0739
C	17.1284	29.3467	-6.4455		C	-5.67975	6.98259	20.2513		C	27.4569	31.8643	28.586		C	3.49543	15.2027	23.9782		C	9.22044	38.7849	33.6312		C	3.72048	10.2401	16.8523		C	23.4514	6.39395	8.0764		C	1.81149	19.9044	20.2649
H	16.1683	30.7862	-5.14014		H	-5.2557	8.60093	21.3693		H	25.9767	30.2828	28.4056		H	4.89174	15.2296	25.7683		H	10.0564	36.7822	34.117		H	4.48389	12.6528	16.0236		H	21.9629	6.89341	9.63984		H	1.54172	20.6837	18.2241
H	15.59	30.8504	-6.81875		H	-6.7365	7.6624	21.7826		H	24.9472	29.1972	30.153		H	6.24834	13.5603	26.04		H	8.70776	34.7766	33.8638		H	3.93952	16.7642	12.3047		H	23.0553	8.18558	9.14386		H	1.83943	18.9611	18.3097
C	18.3132	30.0941	-7.04887		C	-5.64922	5.88058	19.1926		C	27.7979	31.9851	27.1		C	2.43885	16.2977	24.0655		C	10.4038	39.6607	34.0443		C	3.80094	8.3075	18.2384		C	24.8004	6.39728	8.78734		C	3.03582	20.6556	20.7614
H	16.8093	28.597	-7.18826		H	-4.91084	7.62096	19.8044		H	28.3624	32.0941	29.1667		H	3.22791	14.3742	23.3146		H	8.28006	39.2817	33.9065		H	2.2322	10.3166	17.0124		H	23.0494	5.37739	7.99071		H	1.86028	18.8736	20.6193
H	17.4822	28.7965	-5.55896		H	-6.6117	7.51184	19.9547		H	26.7007	32.6146	28.8748		H	4.16169	15.7424	23.342		H	9.20049	38.7217	32.5338		H	3.11166	10.8907	18.149		H	23.6272	6.75008	7.05068		H	1.00738	20.3967	20.8162
H	18.0631	30.527	-8.02936		H	-5.79845	4.82279	19.4364		C	28.2178	33.3904	26.6702		C	2.69935	17.349	22.9767		C	11.7237	39.2309	33.4028		C	3.08229	6.85904	19.8568		H	25.2607	7.39536	8.72608		H	3.89693	19.9902	20.8551
H	18.6845	30.8919	-6.38867		H	-4.71445	5.97373	18.6083		H	26.9307	31.6653	26.4967		H	2.41742	16.7774	25.052		H	10.5033	39.6786	35.1422		H	4.90099	7.98366	18.6352		H	25.5067	5.69957	8.33489		H	2.80736	20.9764	21.7831
H	19.1381	29.3851	-7.21312		H	-6.44555	6.16521	18.4882		H	28.6211	31.2854	26.871		H	1.44734	15.8697	23.8955		H	10.1901	40.6988	33.7328		H	4.10526	7.16451	17.5973		H	24.7204	6.13045	9.84814		H	3.30693	21.5582	20.1932
C	16.2367	25.5562	-7.34203		C	-2.98687	7.08223	29.5469		H	28.5763	33.3829	25.6294		H	2.3757	18.3505	23.2992		H	12.0073	38.2129	33.7099		H	3.41742	6.38143	21.2995		C	23.8467	12.922	4.48568		C	-1.56881	14.6757	23.2566
C	14.7455	25.1315	-7.18198		C	-3.93837	7.83444	28.4449		H	29.0327	33.7766	27.3029		H	2.21731	16.9891	22.0694		H	12.5402	39.9129	33.6868		H	2.78611	5.33337	20.1019		C	22.9397	12.0031	5.40991		C	-2.62748	15.7503	22.5943
H	16.2076	26.4782	-7.95317		H	-2.56843	6.19421	29.1138		H	27.375	34.0962	26.7311		H	3.72616	17.4386	22.6093		H	11.644	39.2396	32.3036		H	1.85249	6.67765	20.6343		H	24.0473	13.8393	5.06096		H	-0.78751	15.163	23.8581
H	16.7333	24.8005	-7.97737		H	-3.68577	6.67256	30.3026		C	29.8373	25.1943	27.9495		C	-2.04874	16.5523	28.6606		C	8.58872	35.3498	39.9722		C	12.1913	14.2568	11.5357		H	23.2074	13.2497	3.64722		H	-1.00511	14.3016	22.3896
C	14.612	23.7689	-6.54348		C	-3.16783	8.99158	27.9625		C	29.3972	26.6126	27.4342		C	-0.49846	15.7068	28.4114		C	7.69325	35.5154	38.7102		C	11.7828	12.2595	12.3184		C	21.6604	12.7718	5.72688		C	-3.84013	15.8147	23.4892
H	14.3479	25.0218	-8.21125		H	-4.67222	8.12162	29.1761		H	28.9139	24.6031	28.0927		H	-2.25551	16.0451	29.6264		H	9.5874	35.2028	39.5207		H	12.0235	14.8454	10.3504		H	23.525	11.8957	6.33546		H	-3.06123	15.1081	21.7961
O	15.8027	23.1237	-6.65815		O	-2.35717	8.51783	26.9807		H	30.1772	25.4543	28.972		H	-2.66	16.1218	27.8531		H	8.36269	34.3962	40.4767		H	13.2204	14.7109	11.2542		O	21.7257	14.0722	5.32027		O	-3.51418	15.2124	24.6648
O	13.6319	23.2999	-6.01048		O	-3.19429	10.1053	28.4031		C	29.1488	26.9542	25.9767		C	-1.10546	14.3428	28.6707		C	6.23453	35.6125	39.0572		C	11.5475	11.6314	14.5298		O	20.6713	12.3293	6.25436		O	-4.9433	16.2296	23.2357
C	16.0048	21.9268	-5.90176		C	-1.2184	9.23993	26.4849		H	30.2305	27.2998	27.644		H	-0.12347	15.9886	29.4223		H	7.79006	34.5694	38.1421		H	12.6823	11.4603	11.456		C	20.5575	14.8915	5.53936		C	-4.49883	14.9088	25.6571
H	16.4663	22.1472	-4.92809		H	-1.28037	10.3145	26.692		O	28.2051	26.1938	25.3541		O	-2.40019	14.2304	28.2311		O	6.04999	34.9504	40.2256		O	11.9242	13.2567	14.7609		H	19.6354	14.3012	5.52881		H	-3.99857	14.8148	26.6328
H	16.6776	21.2761	-6.47244		H	-1.16668	9.0756	25.403		O	29.7461	27.8237	25.385		O	-0.55432	13.4454	29.2265		O	5.3466	36.1354	38.4266		O	10.9979	10.6794	15.7237		H	20.4875	15.6306	4.73671		H	-5.2547	15.6978	25.7036
H	15.057	21.4117	-5.72742		H	-0.30311	8.83771	26.9528		C	27.0895	25.5416	25.9503		C	-3.20323	13.0435	28.3623		C	4.74084	34.8864	40.7881		C	11.939	15.4645	14.8589		H	20.6201	15.4357	6.48478		H	-4.95778	13.943	25.443
C	17.41	24.8784	-4.96836		C	-1.24489	7.6183	32.0212		H	26.4441	26.2539	26.479		H	-2.57503	12.1842	28.6018		H	4.34699	35.8884	41.0012		H	12.4534	16.6752	14.6576		C	26.562	12.9473	4.57337		C	-1.16891	13.0093	25.4126
C	17.1113	25.8958	-6.11234		C	-1.91195	7.96397	30.4764		H	27.3973	24.7454	26.6318		H	-3.71151	12.8455	27.4049		H	4.83586	34.3295	41.7307		H	11.5193	16.4669	13.974		C	25.2247	12.5355	3.84174		C	-1.97822	13.2321	24.0445
H	18.3125	25.2012	-4.42054		H	-1.93505	7.02635	32.6386		H	26.5234	25.1006	25.1178		H	-3.9809	13.1742	29.1337		H	4.0473	34.3665	40.1122		H	13.0319	15.9031	14.0664		H	26.5904	12.4623	5.55457		H	-1.37045	13.8786	26.0515
H	17.664	23.8816	-5.35733		H	-1.36661	8.62448	32.366		C	30.9103	23.0766	28.6763		C	-2.87503	19.7683	28.2972		C	7.73511	36.8861	42.2189		C	10.9836	14.9322	13.2382		H	26.4904	14.0326	4.77104		H	-0.13251	13.1218	25.0501
C	18.4726	26.4205	-6.58782		C	-0.83024	8.77205	29.8319		C	30.8662	24.1158	27.4954		C	-3.13255	18.0113	28.8502		C	8.64504	36.544	40.957		C	11.594	16.1734	11.8672		C	25.1116	11.1374	3.35049		C	-3.34958	12.6943	23.7225
H	16.6327	26.7816	-5.65821		H	-2.62108	8.75783	30.7731		H	30.0178	22.4418	28.6199		H	-3.52815	20.6414	28.4157		H	6.82456	36.9904	41.5863		H	10.2405	15.2134	14.0083		H	25.2242	13.1452	2.93418		H	-1.42417	12.5235	23.4144
O	19.1234	26.8477	-5.48133		O	0.33539	8.20957	30.2065		H	30.7808	23.6798	29.5963		H	-3.5392	19.634	27.4372		H	7.98941	37.9506	42.2954		H	11.7699	14.3338	13.6434		O	26.3051	10.5162	3.54481		O	-3.92786	11.8203	24.5901
O	18.9057	26.4725	-7.71039		O	-0.87125	9.80444	29.2066		C	30.5148	23.522	26.1617		C	-4.42326	17.2048	29.0693		C	10.1064	36.6269	41.445		C	12.1644	18.3396	11.7694		O	24.1264	10.6034	2.89428		O	-3.96245	12.9103	22.7012
C	20.4477	27.3845	-5.4392		C	1.46724	8.98029	29.8574		H	31.864	24.5659	27.3713		H	-3.007	17.9808	29.9472		H	8.4888	37.4807	40.3776		H	10.5922	15.7156	11.0769		C	26.1573	9.29493	4.21843		C	-4.06288	11.0453	25.7989
H	20.4709	28.4541	-5.69222		H	1.38921	10.0112	30.2419		O	30.6823	22.1801	26.2314		O	-5.64428	17.8486	29.1851		O	10.1579	37.5593	42.4219		O	12.3561	18.7361	13.5025		H	27.1468	8.92671	4.4752		H	-3.27968	10.2955	25.9471
H	21.1551	26.844	-6.08078		H	1.52235	8.99182	28.7665		O	30.1419	24.1113	25.1747		O	-4.35624	16.0074	29.2794		O	11.0688	36.0133	41.0501		O	12.4908	19.3854	10.7153		H	25.6253	8.56554	3.62053		H	-5.01212	10.5193	25.63
H	20.7336	27.2585	-4.3915		H	2.35802	8.50479	30.2798		C	30.3197	21.3626	25.1133		C	-6.65263	16.9643	28.6129		C	11.4003	37.9486	43.0198		C	11.9836	18.3965	15.321		H	25.6076	9.462	5.14382		H	-4.16144	11.659	26.7015
C	16.7966	24.0819	-2.54083		C	0.69458	8.31452	34.7291		H	30.5077	20.3246	25.4211		H	-7.60034	17.1429	29.1038		H	11.2557	38.9752	43.3827		H	10.9989	18.4951	15.8747		C	29.3949	13.5301	4.03946		C	0.35722	11.3671	27.4024
C	16.2942	24.8278	-3.84751		C	0.5711	7.82618	32.819		H	30.9166	21.5961	24.2208		H	-6.47162	15.8941	28.852		H	11.676	37.3361	43.8768		H	12.0088	18.7722	16.8256		C	28.0377	12.6186	3.79787		C	-1.13264	11.6886	26.6403
H	17.6037	24.6918	-2.09911		H	-0.33017	8.21651	35.1005		H	29.2565	21.482	24.8637		H	-6.88049	17.1914	27.5299		H	12.2386	37.8852	42.3204		H	12.4667	17.3708	15.9164		H	29.1218	14.5674	4.26868		H	0.68535	12.2773	27.9175
H	17.2571	23.121	-2.83474		H	0.87855	9.40184	34.6782		C	32.7459	21.0225	28.1232		C	0.21077	22.1493	28.0107		C	5.65363	37.0039	45.238		C	10.1677	12.5012	16.1354		H	29.9126	13.5537	3.06601		H	1.13217	11.0961	26.6688
O	16.0119	26.1886	-3.56414		O	1.66671	7.17988	32.2355		C	32.2137	22.2069	29.0745		C	-0.94605	20.7135	27.913		C	6.64702	36.9669	43.7954		C	10.2635	13.7204	13.8386		O	28.4649	11.3138	4.07616		O	-1.99115	12.0073	27.7299
H	15.3943	24.3365	-4.23974		H	0.68597	8.87786	32.4889		H	32.8051	21.364	27.0865		H	0.10456	23.1374	28.4784		H	4.95352	37.7848	44.8806		H	11.2447	11.903	17.0865		H	27.8348	12.6962	2.72466		H	-1.41785	10.7264	26.1917
H	15.115	26.2201	-3.25994		H	2.22559	7.89635	31.946		H	31.9959	20.2189	28.1042		H	0.27542	22.4041	26.9188		H	6.35235	37.5557	45.9166		H	9.55738	11.3858	16.8717		H	28.3795	10.8182	3.27648		H	-2.88862	11.9857	27.4249
C	14.9447	24.9453	-0.6983		C	2.53895	8.38327	37.5536		O	33.2523	23.0986	29.4271		O	0.20399	20.0313	27.3736		O	6.97675	38.3648	44.0062		O	8.74032	14.2561	12.9522		C	31.8759	12.2105	4.86485		C	1.94944	10.1615	29.2459
C	15.6986	23.7379	-1.42907		C	1.93078	7.67354	35.9169		H	31.9449	21.7285	30.0314		H	-1.29546	21.1336	27.0226		H	5.73366	37.0098	43.1571		H	10.815	12.915	13.5973		C	30.4196	13.0507	5.21331		C	0.4007	10.2932	28.6667
H	15.689	25.5601	-0.1655		H	1.92438	9.2057	37.9472		H	33.5896	23.444	28.607		H	0.67315	19.6488	28.1092		H	7.92529	38.3894	44		H	7.6146	13.6711	13.1474		H	32.3543	12.6168	3.96189		H	2.39361	11.1734	29.277
H	14.335	24.4933	0.10355		H	3.52991	8.81675	37.339		C	35.2685	21.1055	29.3345		C	2.97201	22.7686	28.3419		C	4.34796	37.2672	47.4614		C	11.4916	14.906	18.2548		H	31.6474	11.1571	4.6405		H	2.53898	9.59774	28.5006
O	14.7828	22.8165	-2.01285		O	1.66152	6.33136	36.2211		C	34.1572	20.282	28.5143		C	2.06189	21.5649	28.1224		C	4.7933	36.1645	46.2773		C	9.59667	13.7182	17.9146		O	30.6867	14.2104	5.99403		O	-0.47179	10.6982	29.7112
H	16.2412	23.2005	-0.62719		H	2.87594	7.76242	35.3552		H	34.8902	21.2288	30.3631		H	3.86991	22.5099	28.9226		H	4.5425	38.3015	47.0993		H	11.5395	15.9937	18.4546		H	29.8468	12.3568	5.8409		H	0.08394	9.29311	28.3266
H	14.3401	22.3819	-1.29236		H	1.69933	5.85819	35.401		H	35.3824	22.1192	28.9196		H	2.43924	23.512	28.9478		H	5.08453	37.1514	48.2807		H	12.1747	15.2756	17.388		H	30.9224	13.8955	6.85948		H	-1.23686	10.1434	29.6465
C	13.0798	25.3087	-2.73982		C	3.95299	6.66625	39.8619		O	33.871	19.1122	29.276		O	2.59469	20.3997	28.7297		O	3.74043	35.4535	45.6398		O	8.00699	14.3264	17.6285		C	33.8515	11.2007	6.77904		C	3.86645	9.43179	30.8573
C	13.9491	25.9467	-1.51149		C	2.62603	7.23095	38.8939		H	34.6109	19.9611	27.559		H	2.20096	21.2669	27.0708		H	5.45266	35.4454	46.7955		H	9.78351	12.8057	18.9208		C	32.9272	12.4363	6.12354		C	2.25956	9.51253	30.7183
H	13.6768	24.5225	-3.21937		H	4.60083	5.96886	39.3085		H	33.481	18.4911	28.6721		H	2.8276	20.6322	29.6236		H	3.45785	34.8124	46.2824		H	6.74823	14.3506	17.7261		H	33.257	10.2712	6.71959		H	4.27325	10.4538	30.7778
H	12.9651	26.0892	-3.50003		H	3.39203	6.04657	40.5959		C	37.6971	20.9146	30.5904		C	3.78775	24.8645	27.1047		C	2.0198	36.1589	48.7639		C	11.3903	15.4961	21.4616		H	33.9506	11.4185	7.85581		H	4.15452	8.88649	29.953
O	13.189	26.7045	-0.58186		O	1.76929	7.71934	39.914		C	36.7631	20.4256	29.3648		C	3.51552	23.2127	26.9502		C	2.89029	37.4093	48.231		C	12.7012	14.7641	19.8219		O	33.653	13.6177	5.84221		O	1.63567	10.2794	31.7425
H	14.5681	26.7196	-1.9738		H	2.18277	6.29148	38.5268		H	38.5981	20.2744	30.6008		H	3.49418	24.8997	28.1266		H	2.53157	35.7196	49.6385		H	10.9205	16.7066	21.7671		H	32.2515	12.6654	6.95503		H	1.85306	8.48419	30.7513
H	12.5815	26.093	-0.18416		H	0.88069	7.60142	39.6013		H	37.1637	20.6666	31.5269		H	2.959	25.4124	26.6725		H	1.93385	35.3502	48.0195		H	11.6176	15.3345	22.6665		H	33.5518	14.1763	6.60019		H	1.80029	9.81564	32.5573
C	11.6034	23.8164	-1.15905		C	5.73064	6.68053	42.0393		O	36.6794	19.0042	29.3337		O	4.48406	22.1926	26.7537		O	3.24955	38.2477	49.3305		O	13.25	13.2233	19.418		C	36.5738	11.7681	6.7918		C	6.07024	8.36083	32.3515
C	11.6266	24.7237	-2.48747		C	4.93554	7.60613	40.7457		H	37.2384	20.7357	28.4246		H	2.68978	23.0893	26.223		H	2.21929	37.9798	47.5633		H	13.5647	15.7479	19.5059		C	35.3371	10.791	6.32612		C	4.47733	8.68066	32.1387
H	12.6369	23.7231	-0.7924		H	6.14771	5.7629	41.5967		H	37.5223	18.7043	29.011		H	4.84248	22.2798	25.8778		H	2.44895	38.5736	49.7212		H	13.6923	12.226	19.8949		H	36.5535	11.6548	7.89129		H	6.22402	7.33453	31.9858
H	11.3454	22.7821	-1.46214		H	4.88101	6.34788	42.668		C	39.7896	22.6619	30.3629		C	6.5761	25.5496	27.2091		C	-0.27088	35.2978	49.793		C	8.60312	16.1666	19.8088		H	36.3262	12.8267	6.61623		H	6.12972	8.22644	33.451
O	10.6498	25.748	-2.56981		O	5.81902	8.29336	39.8711		C	38.165	22.4946	30.6238		C	5.05214	25.9719	27.1533		C	0.50408	36.5997	49.2279		C	9.92628	14.7339	21.1745		O	35.5199	9.49086	6.89372		O	3.91943	9.20691	33.3377
H	11.4461	24.0377	-3.336		H	4.30294	8.35438	41.2576		H	40.2118	21.7107	30.0029		H	6.86341	25.4461	28.2542		H	0.45838	34.8497	50.495		H	8.06762	15.3665	19.6904		H	35.2722	10.676	5.25046		H	4.08957	7.65951	32.0919
H	9.90977	25.3594	-3.022		H	6.1749	9.02765	40.3582		H	40.2506	22.7392	31.3603		H	7.1237	26.4446	26.9097		H	-0.38279	34.5889	48.9563		H	8.76458	16.2389	18.6748		H	36.1311	9.02775	6.33432		H	3.99765	8.50698	33.9779
C	11.1842	23.1094	1.13366		C	8.32833	6.98578	42.8006		O	37.3571	23.3688	29.8785		O	4.90762	26.9645	26.1467		O	0.59342	37.6555	50.1793		O	10.4178	12.9512	21.2622		C	38.6441	12.2795	5.09003		C	8.16029	8.81816	30.637
C	10.6812	24.0527	0.04436		C	6.78988	7.37728	43.0002		H	38.0065	22.8194	31.6602		H	4.85834	26.5122	28.1003		H	-0.01296	36.994	48.3364		H	9.28675	14.7937	22.3966		C	38.038	11.4408	6.27916		C	7.39515	9.0819	31.9811
H	12.0276	23.6198	1.62674		H	8.68511	7.66413	42.002		H	37.5254	23.1759	28.9624		H	3.98061	27.0551	25.9771		H	-0.26796	38.0557	50.2111		H	9.79371	11.9822	21.6815		H	39.7067	12.0231	4.95082		H	8.42239	7.75922	30.7781
H	11.6692	22.2508	0.6353		H	8.30667	5.99964	42.3095		C	40.1055	23.9018	28.0189		C	7.0316	24.6756	24.8317		C	-2.98778	35.7555	50.0421		C	9.1826	18.8742	19.3176		H	38.6071	13.3346	5.41282		H	9.11056	9.3492	30.7108
C	10.433	25.4248	0.64617		C	6.45052	8.83576	42.8711		C	40.4149	23.8263	29.519		C	6.88098	24.3162	26.3356		C	-1.58383	35.4128	50.611		C	7.42498	17.8587	19.5449		C	39.0107	11.6693	7.4313		C	7.61846	10.3936	32.6886
H	9.67645	23.7306	-0.26343		H	6.47311	7.07585	44.0088		H	40.2019	24.8875	27.5605		H	8.11286	24.7018	24.6585		H	-3.62252	35.8909	50.936		H	10.5666	19.0012	19.865		H	38.0898	10.3618	6.04739		H	8.04797	8.4656	32.643
O	9.7721	25.2193	1.8216		O	7.44128	9.48415	42.2083		H	39.0646	23.6231	27.8015		H	6.54537	25.6153	24.7584		H	-3.37489	34.8529	49.53		H	9.45541	20.0644	20.0905		O	40.2191	12.0421	6.92114		O	8.61213	11.1549	32.1184
O	10.6808	26.5152	0.2042		O	5.40538	9.35083	43.1928		C	40.318	25.0957	30.3041		C	7.95799	23.2803	26.7759		C	-1.79462	34.054	51.294		C	5.39934	18.3529	18.5139		O	38.7948	11.5545	8.61208		O	7.15194	10.675	33.7653
C	9.16844	26.2898	2.56863		C	7.21706	10.8495	41.8081		H	41.4775	23.5682	29.6044		H	6.00975	23.6897	26.479		H	-1.37679	36.1341	51.4266		H	7.58827	18.3901	20.6484		C	41.26	12.5863	7.72592		C	8.56042	11.6219	30.7724
H	8.07233	26.1941	2.53435		H	7.01493	10.8977	40.7262		O	40.7253	26.2607	29.7076		O	7.26378	22.2088	27.2502		O	-3.06343	33.963	51.7919		O	5.89069	19.8378	17.357		H	41.7046	13.4265	7.18784		H	9.4	11.2189	30.1941
H	9.43519	27.269	2.16872		H	8.12004	11.4281	42.0478		O	40.0017	25.1168	31.4607		O	9.15633	23.3336	26.6746		O	-0.99608	33.1575	51.3949		O	4.11216	17.6446	18.4957		H	42.0291	11.8421	7.93577		H	8.72977	12.694	30.7959
H	9.50495	26.2149	3.61249		H	6.37079	11.3064	42.3343		C	41.1531	26.7371	28.4266		C	7.91958	20.9633	27.4435		C	-3.50627	32.697	52.2949		C	6.91389	21.5973	17.4056		H	40.8591	12.9727	8.64959		H	7.59818	11.3983	30.2972
C	8.56928	22.7616	2.01869		C	9.2067	6.18089	45.2422		H	41.8663	26.0804	27.9196		H	7.13773	20.2083	27.6062		H	-2.77313	32.2462	52.9746		H	7.47826	22.3398	18.1588		C	38.8383	11.217	2.74954		C	6.3815	9.07857	28.6709
C	10.115	22.4966	2.07065		C	9.55782	6.90922	43.8848		H	41.6322	27.6931	28.6471		H	8.61775	20.9758	28.2887		H	-3.69632	31.9951	51.4706		H	7.32738	22.8308	16.7426		C	38.1034	12.2213	3.65907		C	7.81022	8.84116	29.1241
H	8.34539	23.4831	2.8309		H	8.45271	5.40208	44.9891		H	40.3002	26.9242	27.7654		H	8.47484	20.718	26.5396		H	-4.44088	32.8739	52.8441		H	8.02191	21.4655	16.9989		H	38.7806	10.2381	3.2258		H	6.06156	10.116	28.8624
H	8.15281	21.8182	2.40834		H	8.43209	6.86828	45.5587		C	42.6136	23.3189	27.4047		C	4.73587	23.8829	24.4197		C	-3.07048	38.3409	49.654		C	10.7799	17.5649	17.4331		H	39.9111	11.4839	2.79191		H	5.82097	8.42549	29.3471
C	10.5128	22.5238	3.52541		C	10.8076	6.69238	42.9981		C	41.0788	22.9636	27.2973		C	6.20969	23.7776	23.8915		C	-3.39933	36.9291	49.134		C	9.39051	19.2228	17.4421		C	36.6301	12.1499	3.79943		C	8.86109	9.5717	28.3213
H	10.2094	21.4299	1.83995		H	9.77219	7.95951	44.2002		H	42.6488	24.0872	26.6214		H	4.81147	24.4622	25.3253		H	-3.26348	39.0919	48.8681		H	11.0344	17.1162	16.2287		H	38.2962	13.2176	3.21838		H	8.00096	7.77626	28.8952
O	11.7215	23.1251	3.61091		O	11.9762	6.65513	43.7019		H	43.2162	22.4695	27.0342		H	4.33767	22.8972	24.6651		H	-2.00693	38.4246	49.9274		H	10.2282	16.4581	17.8358		O	36.0963	10.9885	3.30706		O	8.20718	10.0834	27.2062
O	9.88953	22.0705	4.45557		O	10.7937	6.66333	41.7962		C	40.5862	21.583	27.6088		C	6.42229	23.894	22.1944		C	-3.00437	36.6603	47.6758		C	7.74124	19.9441	16.0011		O	35.9539	13.0359	4.27747		O	10.0537	9.66045	28.5279
C	12.4046	23.4247	4.82973		C	13.2412	6.60807	42.9855		H	40.8843	23.0364	26.2062		H	6.60266	22.9423	24.4276		H	-4.50667	36.8412	49.0952		H	10.1853	20.0146	17.9231		C	36.4808	9.62003	3.53622		C	8.05851	11.4884	27.0684
H	13.4209	23.7254	4.53914		H	13.7506	5.65612	43.126		O	41.5643	20.6491	27.5114		O	6.4462	22.787	21.2428		O	-3.85951	37.3633	46.8802		O	7.81006	18.7543	14.6858		H	37.1558	9.51098	4.39014		H	8.53529	12.026	27.8947
H	12.4587	22.5498	5.4817		H	13.9189	7.38284	43.3744		O	39.4294	21.3191	27.8478		O	6.40095	24.9517	21.6448		O	-2.18226	35.8776	47.2698		O	6.71844	21.1043	15.5568		H	36.9365	9.19425	2.63436		H	6.98043	11.7229	27.0736
H	11.9327	24.2605	5.36373		H	13.1342	6.72326	41.9053		C	41.1228	19.3086	27.7964		C	6.31	21.34	20.8137		C	-4.00434	36.9349	45.5229		C	8.79091	17.2805	14.0179		H	35.5581	9.0539	3.74659		H	8.48942	11.8196	26.1121
C	7.05007	23.1589	-0.66476		C	10.1972	4.65012	48.5892		H	41.8843	18.8278	28.4166		H	5.28234	21.0481	20.4908		H	-4.57907	35.9986	45.4706		H	8.80855	16.0098	14.4952		C	38.7346	9.8045	0.41562		C	7.19988	7.69373	26.4264
C	7.36508	23.2174	0.92189		C	9.60448	5.28742	46.9307		H	40.9486	18.7527	26.8636		H	6.65219	20.6129	21.5549		H	-3.0322	36.7835	45.0366		H	9.59499	16.7237	13.8587		C	38.4159	11.177	1.17129		C	5.99195	8.59273	27.1756
H	5.97653	23.4395	-0.65523		H	9.80049	3.60531	48.511		H	40.1904	19.2776	28.376		H	6.99119	21.1783	19.9774		H	-4.56486	37.7134	44.9891		H	8.31138	15.991	13.4023		H	38.2984	8.98129	1.0047		H	8.04194	7.50819	27.1022
H	7.06981	22.1085	-1.01449		H	9.34986	5.0625	49.1656		C	44.7201	24.8749	27.6816		C	2.20435	24.7729	24.3603		C	-3.5303	39.9986	51.7493		C	13.8405	14.6896	17.1425		H	39.8236	9.63558	0.37083		H	7.65337	8.35072	25.6615
O	6.19578	22.5777	1.45703		O	10.1566	6.45681	47.5347		C	43.652	24.0919	28.5609		C	3.61599	24.688	23.7606		C	-4.00336	38.6973	50.9161		C	13.0817	16.9622	17.4856		O	37.052	11.4461	0.93872		O	4.68685	8.052	27.2223
H	7.27727	24.2932	1.14594		H	8.55221	5.21246	47.1624		H	44.1691	25.6265	27.0873		H	1.96016	25.0061	25.3884		H	-3.29821	40.8354	51.0731		H	13.37	13.4509	16.6802		H	38.9781	11.9721	0.66931		H	5.88267	9.4842	26.5458
H	6.11455	22.8771	2.35416		H	10.2225	7.1566	46.9132		H	45.1579	24.1334	26.9985		H	1.70332	23.801	24.2457		H	-2.56503	39.7253	52.2152		H	13.0899	13.5438	17.5115		H	36.8808	12.3189	1.26847		H	4.71566	7.38027	27.8967
H	6.55762	22.6877	-3.16682		H	11.7737	2.33914	49.9412		O	43.2313	24.9396	29.6123		O	4.12714	25.9123	23.3273		O	-5.37102	38.6849	50.5235		O	13.6532	18.5289	16.8349		H	39.3862	11.0565	-2.16757		H	5.28207	5.75095	27.0943
C	6.83836	23.7516	-3.09063		C	11.1843	3.15814	50.3953		H	44.2068	23.2833	29.042		H	3.16626	24.2403	22.9012		H	-3.92828	37.8673	51.6334		H	12.7817	17.0738	18.5628		C	38.3245	10.8871	-1.94356		C	6.14468	5.30968	26.5918
C	7.65022	24.0103	-1.80251		C	11.318	4.56342	49.7412		H	42.9338	25.7444	29.2024		H	4.69943	25.6676	22.6086		H	-5.47091	39.3946	49.8984		H	14.4346	19.3732	16.9608		C	38.1184	9.68895	-0.99903		C	6.97718	6.31566	25.7882
H	7.38272	24.02	-4.00828		H	10.1254	2.85354	50.3524		H	47.0962	23.7539	28.4556		H	2.80413	26.9914	25.0056		H	-3.26047	42.2893	53.4336		H	14.9575	10.5884	16.7085		H	37.9268	11.8043	-1.47726		H	6.76478	4.8751	27.3904
H	5.90513	24.33	-3.08119		H	11.4189	3.18237	51.4686		C	46.7702	24.5418	29.1481		C	2.15115	27.1998	24.1454		C	-3.6614	41.373	53.8944		C	15.1513	11.6391	16.9771		H	37.7735	10.757	-2.88622		H	5.76409	4.49849	25.9645
C	7.65444	25.5007	-1.50679		C	12.6563	5.22351	50.0535		C	45.8768	25.562	28.425		C	1.53698	25.8967	23.6119		C	-4.45546	40.526	52.8778		C	15.3217	13.9088	16.6308		C	38.5171	8.3579	-1.59495		C	6.61384	6.44362	24.3216
H	8.69127	23.703	-2.00126		H	10.7908	5.20305	50.5078		H	46.2051	24.0627	29.9619		H	1.34694	27.7887	24.5578		H	-2.81251	40.7786	54.2699		H	15.9776	10.904	18.1242		H	37.0263	9.5828	-0.85788		H	7.99944	5.884	25.7278
O	7.54357	26.1678	-2.68975		O	13.045	4.70552	51.2684		H	47.657	25.0101	29.597		H	2.74186	27.8198	23.4707		H	-4.27729	41.6525	54.7649		H	16.5899	10.8787	16.9477		O	38.3858	8.40649	-2.94842		O	6.71469	5.19695	23.7767
O	7.72479	26.0494	-0.43246		O	13.2667	6.11767	49.5221		C	46.6326	26.4294	27.4522		C	1.26787	25.7532	22.0872		C	-5.65534	41.274	52.3564		C	16.5251	15.0297	15.1401		O	38.8403	7.36734	-0.98239		O	6.40184	7.456	23.701
C	7.48515	27.6044	-2.73409		C	14.1064	5.28538	52.0477		H	45.4772	26.249	29.1846		H	0.54907	25.8387	24.0707		H	-4.85542	39.6551	53.4303		H	15.421	14.4566	17.9062		C	38.5197	7.19132	-3.69226		C	6.96162	5.08942	22.3731
H	6.81243	27.8765	-3.56162		H	13.7732	6.1702	52.6116		O	47.9852	26.183	27.6412		O	2.35923	25.4192	21.2968		O	-5.74459	42.4691	52.9989		O	17.6951	13.7545	14.4401		H	38.0874	7.37985	-4.67861		H	6.52939	4.14121	22.0291
H	8.47794	28.0234	-2.9401		H	14.9715	5.56641	51.4372		O	46.1867	27.2287	26.6529		O	0.16614	25.7605	21.587		O	-6.43612	40.9117	51.5131		O	16.2539	16.4049	14.5025		H	37.9626	6.38038	-3.22097		H	8.04524	5.07058	22.1818
H	7.09288	28.0331	-1.80793		H	14.4203	4.52355	52.7736		C	48.5085	25.2148	26.7415		C	3.47415	25.9437	20.5412		C	-6.76495	43.4061	52.6208		C	18.2536	11.9594	14.2774		H	39.5627	6.88288	-3.80259		H	6.51686	5.91556	21.8039
C	-5.10006	24.7322	14.7512		C	25.9508	2.76233	32.8618		H	49.2236	24.598	27.3044		H	3.78752	25.0528	19.9695		H	-6.38918	44.4084	52.8656		H	18.535	11.2178	15.3703		C	28.3087	26.5622	-13.5968		C	13.6039	38.6382	7.85193
C	-5.96757	23.4245	14.9252		C	26.5311	2.42846	31.4968		H	49.0224	25.6817	25.8882		H	3.25117	26.7435	19.8265		H	-7.69498	43.2316	53.1675		H	19.3342	10.9789	13.8967		C	27.127	26.7167	-14.6807		C	13.5062	39.6797	6.639
H	-5.59953	25.5828	15.2458		H	25.5276	1.85933	33.2985		H	47.7114	24.559	26.3588		H	4.32296	26.2661	21.1535		H	-6.98621	43.3499	51.5498		H	17.6132	10.7603	13.9463		H	29.2619	26.6149	-14.1489		H	12.8762	38.9302	8.62711
H	-5.07038	24.9675	13.6719		H	25.118	3.46905	32.6873		C	16.7382	26.8373	37.007		C	15.876	16.1906	-2.08508		C	37.2488	8.73537	19.076		C	23.3411	12.6558	35.0678		H	28.2664	25.5586	-13.1463		H	14.6102	38.7499	8.28918
O	-5.46642	22.3966	14.0787		O	25.5024	2.07787	30.6004		C	16.6696	28.3319	36.7144		C	16.729	15.7193	-0.82051		C	37.1989	7.19698	18.7868		C	24.2784	11.152	36.645		O	25.8468	27.0663	-14.1909		O	14.6519	39.6383	5.79987
H	-7.0162	23.6409	14.6535		H	27.2391	1.60175	31.5948		H	17.65	26.4236	36.5459		H	14.9957	15.5197	-2.11764		H	38.097	8.90212	19.7599		H	23.6882	14.1256	35.492		H	27.0019	25.7595	-15.1992		H	13.4257	40.697	7.0582
H	-5.95678	23.0874	15.9762		H	27.0496	3.31739	31.1305		H	15.9064	26.408	36.4443		H	16.4403	15.9972	-3.01347		H	36.3417	9.00777	19.6428		H	22.4171	13.0768	34.7171		H	27.4186	27.4546	-15.4387		H	12.6134	39.4803	6.02764
H	-6.04464	21.6523	14.1994		H	25.0427	2.90026	30.4672		O	15.3303	28.7955	36.7987		O	17.8536	16.5556	-0.59142		O	35.925	6.83972	18.2784		O	23.8608	9.56703	37.3864		H	25.8463	28.0126	-14.1204		H	14.5378	40.3248	5.15534
C	-0.62172	27.1017	14.2051		C	30.5123	3.97609	35.7543		H	17.0465	28.4352	35.6854		H	17.0598	14.6737	-0.96504		H	37.3772	6.65411	19.7324		H	25.1864	11.5403	37.5904		C	31.0445	27.5087	-9.35925		C	13.5483	33.4131	9.4504
C	-1.24734	25.8124	14.905		C	29.1656	4.22898	34.7881		H	17.3019	28.8823	37.4231		H	16.0811	15.7292	0.07382		H	37.9977	6.89868	18.0884		H	25.5365	10.6852	36.3828		C	29.7474	28.2602	-10.1951		C	13.9407	34.6614	7.92434
H	-0.90486	27.9907	14.7979		H	31.2683	4.0424	34.9631		H	15.3734	29.7202	36.5806		H	18.1727	16.3187	0.2725		H	35.9807	5.91963	18.0498		H	23.6503	8.9158	38.3738		H	31.8445	27.8363	-10.0401		H	12.4832	33.6353	9.4421
H	-1.12561	27.2228	13.2281		H	30.6133	4.93488	36.2978		C	13.5537	23.8477	38.7969		C	16.5497	21.6115	-2.36347		C	35.8472	11.8311	14.8317		C	19.7625	13.7071	28.0045		H	30.8592	26.4502	-9.59844		H	13.9143	34.1373	10.1216
O	-0.90259	24.6379	14.1686		O	28.1363	5.01805	35.4271		C	14.6479	24.9627	39.2167		C	15.5993	20.3517	-2.01289		C	36.8255	11.2373	15.9386		C	21.4251	12.454	29.5649		O	28.4656	28.4124	-9.62214		O	14.9639	34.7137	6.87925
C	-2.83214	25.9959	14.9543		C	28.4703	3.0776	33.8404		H	12.635	24.2226	39.2801		H	16.5164	21.6209	-3.47768		H	34.7803	11.7013	15.0824		H	19.8678	14.7355	27.0251		C	29.6145	27.3152	-11.4831		C	13.8247	36.0916	8.60882
H	-0.85999	25.7213	15.9377		H	29.6437	4.92619	34.0702		H	13.8003	22.9369	39.3686		H	17.594	21.3536	-2.11126		H	36.0217	11.23	13.9265		H	18.9973	15.0559	28.2343		H	30.1209	29.2505	-10.5155		H	12.9678	34.5909	7.40013
C	-1.58383	23.5173	14.7311		C	27.4281	5.68728	34.3647		O	14.0633	26.2537	39.0518		O	15.2295	20.2879	-0.6412		O	37.9354	10.6769	15.2269		O	22.2387	10.5898	29.9168		C	27.4407	28.5931	-10.6186		C	14.5905	35.6414	5.85288
C	-3.5969	24.6287	15.2488		C	26.9383	3.4781	33.8109		C	16.1295	24.9332	38.618		C	16.2625	18.9323	-2.48917		C	36.2501	10.1212	16.8993		C	22.6318	13.6093	31.3088		C	28.3791	27.6158	-12.4187		C	13.4175	37.1044	7.47553
H	-3.10668	26.7685	15.6919		H	28.8947	3.12828	32.8227		H	14.771	24.8124	40.3003		H	14.681	20.4818	-2.62213		H	37.163	12.0709	16.5837		H	21.9692	13.0237	28.7881		H	30.571	27.2204	-12.0089		H	13.0877	36.0724	9.42465
H	-3.15935	26.3677	13.9656		H	28.6078	2.04155	34.1722		C	14.7867	27.2198	39.8058		C	14.3061	19.2016	-0.51807		C	38.9813	10.2998	16.1178		C	23.0947	8.87579	30.6724		H	29.3691	26.3275	-11.0764		H	14.8069	36.3537	9.03407
O	-2.99377	23.555	14.5377		O	26.8335	4.83786	33.4057		C	16.7224	26.4269	38.5479		C	15.3084	17.7084	-2.02781		C	37.4647	9.74521	17.8502		C	23.8297	12.1593	32.7469		O	27.2326	27.5309	-11.5652		O	14.2987	36.9171	6.39535
C	-1.08895	22.189	14.0281		C	26.2847	6.68312	34.8239		H	16.7724	24.2744	39.2216		H	16.3868	18.9315	-3.58635		H	35.3954	10.4916	17.4886		H	23.0982	14.9938	31.0791		C	26.1663	28.8255	-9.76782		C	15.2774	36.4903	4.23571
H	-1.3486	23.4431	15.8125		H	28.1519	6.31533	33.8155		H	16.1744	24.5176	37.5963		H	17.2692	18.8331	-2.05091		H	35.9097	9.26851	16.3034		H	21.8856	14.6801	32.0925		H	27.6136	29.4556	-11.259		H	13.6711	35.26	5.37302
H	-3.56223	24.4166	16.3341		H	26.5934	3.37043	34.8539		O	16.1237	27.4204	39.387		O	14.8772	17.9093	-0.68518		O	38.6136	9.33179	17.0989		O	23.7855	10.3505	31.8996		H	28.4467	28.6246	-12.8722		H	12.3773	36.8975	7.15705
C	-1.47784	22.0772	12.5471		C	26.7359	7.72212	35.8236		C	14.0309	28.6045	39.7082		C	13.6275	19.2662	0.89291		C	40.1874	9.72498	15.2639		C	23.1642	6.1763	30.161		C	26.0511	30.0882	-8.86724		C	15.9915	37.1129	2.94116
H	-1.54018	21.336	14.5663		H	25.428	6.15838	35.2728		H	14.8261	26.92	40.8698		H	13.4852	19.333	-1.25039		H	39.3769	11.2022	16.6069		H	24.1326	8.79751	30.1921		H	26.1811	27.9454	-9.12036		H	14.9845	37.5047	4.61824
H	0.00481	22.0872	14.1338		H	25.8826	7.1055	33.8859		H	17.7683	26.4374	38.8735		H	14.4336	17.7369	-2.71011		H	37.6899	10.706	18.3292		H	25.2332	12.9242	32.7928		H	25.2681	28.7316	-10.3889		H	14.3612	36.1843	3.64541
C	-1.21361	20.6816	11.9753		C	25.6155	8.52869	36.4555		C	12.7936	28.7566	40.6005		C	12.7764	20.5339	1.02606		C	40.6571	10.6658	14.1496		C	22.6463	4.25038	28.9287		C	26.9515	30.1048	-7.61387		C	17.3218	37.8692	2.71659
H	-0.93221	22.8314	11.9551		H	27.4454	8.45361	35.4103		H	13.7441	28.7903	38.6605		H	14.3952	19.2092	1.68343		H	39.8945	8.76263	14.8166		H	23.456	5.26491	31.3417		H	26.1914	31.0242	-9.41638		H	15.1884	37.8096	2.6549
H	-2.55243	22.3007	12.4299		H	27.28	7.18603	36.6081		H	14.726	29.4156	39.9445		H	12.9904	18.3715	1.0053		H	41.0276	9.50848	15.9475		H	24.3418	5.2452	30.1471		H	25.0035	30.1981	-8.54469		H	16.0242	36.3828	2.12682
H	-0.1443	20.4234	12.0292		H	24.5886	8.19973	36.2201		C	12.8239	29.9909	41.5077		C	11.4844	20.3313	1.82107		C	41.9508	10.2023	13.4765		C	22.6763	2.07741	28.3098		H	27.6166	30.9756	-7.61825		H	17.4514	38.0294	1.64223
H	-1.52732	20.615	10.9214		H	25.7357	8.53696	37.5443		H	12.6184	27.8432	41.1864		H	12.5041	20.8779	0.01208		H	39.8619	10.744	13.3888		H	22.5607	4.53885	27.5595		H	27.5797	29.2058	-7.53318		H	18.2523	37.349	2.98854
H	-1.77436	19.9179	12.5394		H	25.767	9.5392	36.0794		H	11.9419	28.88	39.9268		H	13.3777	21.3482	1.46096		H	40.8018	11.6823	14.5537		H	21.3042	4.17971	28.6337		H	26.3492	30.1778	-6.69743		H	17.3366	38.8616	3.20115
C	1.68632	27.3044	15.2993		C	32.5641	3.4477	37.2019		H	13.6704	29.9834	42.2131		H	10.9564	21.2851	1.97215		H	42.2058	10.8395	12.6145		H	23.3489	1.17636	27.2759		C	30.9953	26.8083	-6.66554		C	14.1129	31.0392	11.3732
C	0.90439	27.1519	13.9744		C	31.2722	2.83777	36.5241		H	11.897	30.0754	42.0979		H	11.6698	19.8727	2.80298		H	42.7981	10.2338	14.1804		H	21.7366	0.92366	27.8422		C	31.7352	27.3203	-7.94762		C	13.7461	31.8009	9.9676
H	1.59576	26.3889	15.9061		H	33.2191	3.83561	36.4049		H	12.9002	30.8994	40.8898		H	10.8005	19.6575	1.28692		H	41.8513	9.16767	13.1126		H	23.0582	0.86525	28.9603		H	30.7506	25.7406	-6.72922		H	14.3362	31.6631	12.2356
H	1.12656	28.0807	15.8556		H	33.1634	2.57805	37.5355		C	11.7176	22.8205	37.4245		C	15.9742	23.8768	-0.58444		C	35.3288	14.2135	15.557		C	16.4377	14.5417	26.3807		H	30.0208	27.3266	-6.64827		H	15.048	30.4872	11.1702
C	1.3022	26.0285	13.0636		C	30.7773	1.58399	37.2027		C	13.1917	23.2957	37.3792		C	16.2529	23.119	-1.99001		C	36.0864	13.3352	14.5259		C	18.2966	13.4013	26.4252		C	32.9729	26.5295	-8.3739		C	12.6066	30.8789	9.46817
H	1.08517	28.0755	13.3894		H	31.8051	2.29613	35.716		H	11.549	22.4013	38.4354		H	15.1223	23.2836	-0.21545		H	35.4773	13.8014	16.572		H	15.6587	15.5827	27.18		H	32.1433	28.301	-7.64253		H	14.5697	31.3629	9.40169
O	2.3593	25.3617	13.585		O	29.4522	1.61502	37.6001		H	11.5835	21.9493	36.763		H	15.5548	24.8281	-0.94589		H	34.2596	14.0395	15.3349		H	15.0995	14.2664	25.9891		O	33.346	25.4635	-7.61903		O	13.2142	29.7725	8.97508
O	0.75492	25.7349	12.0256		O	31.5234	0.65963	37.4345		C	13.5575	24.1301	36.1534		C	17.2626	23.7996	-3.0049		C	37.557	13.5784	14.3492		C	19.2381	12.0224	24.5412		O	33.6739	26.7739	-9.33114		O	11.4162	31.0454	9.525
C	2.79782	24.189	12.8911		C	29.1361	0.60192	38.5887		H	13.8029	22.3832	37.2687		H	15.2739	23.3078	-2.47915		H	35.6429	13.5543	13.5385		H	18.5364	13.2665	27.4984		C	32.9803	24.5742	-6.55923		C	12.406	28.7561	8.39993
H	1.99792	23.4363	12.8331		H	28.6632	-0.24484	38.1404		O	13.1471	23.5953	34.9514		O	16.5095	24.3009	-4.02269		O	37.9822	14.4412	15.3009		O	17.8246	12.3766	23.3789		H	33.8124	23.8612	-6.55262		H	11.4668	28.6536	8.952
H	3.63622	23.7755	13.4628		H	28.4913	0.9834	39.4018		O	14.1671	25.1623	36.1569		O	18.4659	23.752	-2.97842		O	38.2716	13.0722	13.5144		O	20.138	10.962	24.6165		H	32.0376	24.0487	-6.74202		H	12.9702	27.8202	8.46288
H	3.1346	24.4262	11.8726		H	30.0363	0.177	39.0494		C	12.7318	22.2625	34.6242		C	17.0358	24.6267	-5.31784		C	39.3811	14.7366	15.342		C	16.1715	13.2176	22.8486		H	32.9373	25.0502	-5.5771		H	12.1819	28.99	7.35268
C	3.48608	28.8411	16.3575		C	33.2514	5.97706	38.0219		H	11.6324	22.1984	34.601		H	17.6009	25.5691	-5.32838		H	39.7326	15.1376	14.3813		H	15.4746	13.9155	21.7018		C	31.4564	26.6995	-3.64858		C	13.5469	28.2862	13.1125
C	3.23827	27.7164	15.2333		C	32.7678	4.52739	38.4505		H	13.1296	21.5227	35.3269		H	17.6725	23.8191	-5.70414		H	39.9661	13.8392	15.5889		H	15.8116	14.5229	23.1663		C	31.8307	27.2549	-5.23445		C	12.9601	29.6082	11.9035
H	3.03193	28.4328	17.2817		H	33.6459	5.98055	36.9998		H	13.1214	22.0577	33.6148		H	16.1628	24.7304	-5.98183		H	39.5278	15.4922	16.1245		H	14.7635	13.1785	23.0997		H	30.3606	26.7675	-3.55854		H	14.3469	28.748	13.716
H	2.87653	29.7155	16.0654		H	34.1504	6.19896	38.6346		C	9.99405	24.8111	38.2008		C	16.0358	25.8556	1.77253		C	35.8638	16.6951	14.4187		C	17.8679	14.8926	23.6518		H	31.889	27.523	-3.04966		H	14.0667	27.5672	12.4596
O	4.00842	26.5349	15.4234		O	31.9785	4.56843	39.6205		C	10.4973	23.8098	37.0715		C	16.6815	24.2524	0.97309		C	35.4919	15.8364	15.7075		C	15.8869	15.6038	24.8283		O	33.2184	27.3754	-5.49057		O	11.6051	29.9861	11.9871
H	3.4694	28.1387	14.2393		H	33.7033	4.12226	38.8422		H	9.91655	24.2371	39.1406		H	15.1027	25.5064	2.25293		H	36.8728	16.3468	14.1357		H	17.8642	14.0238	22.9808		H	31.5152	28.3074	-5.1293		H	12.9946	28.9775	11.007
H	4.89844	26.744	15.1622		H	31.1355	4.97052	39.4631		H	8.96092	25.0445	37.9094		H	15.708	26.5692	1.00052		H	36.0126	17.7362	14.7533		H	18.505	14.273	24.1108		H	33.5397	26.5033	-5.68297		H	11.5485	30.5493	12.7479
C	5.79478	29.9973	15.6904		C	30.9904	7.3225	38.9042		O	10.6885	24.4331	35.8073		O	16.2457	23.2387	1.88089		O	34.3069	16.2806	16.3619		O	14.1987	16.1983	24.299		C	31.7337	25.6773	-1.26669		C	11.0408	27.2978	14.2324
C	4.89932	29.3184	16.7761		C	32.2797	7.18452	38.0467		H	9.64736	23.1118	36.9764		H	17.7732	24.2349	1.00256		H	36.3374	16.0014	16.4027		H	16.2907	16.7282	25.4462		C	31.9197	25.4212	-2.84251		C	12.6197	27.4693	14.1732
H	5.22764	30.7635	15.1384		H	30.9498	8.39541	39.1637		H	9.82709	24.7212	35.526		H	16.6774	22.4258	1.63951		H	34.4837	17.163	16.6689		H	13.1468	16.8517	24.438		H	30.8721	26.3561	-1.15744		H	10.5736	27.9376	13.4668
H	6.05653	29.219	14.9596		H	30.9662	6.7943	39.8704		C	11.7455	26.7933	37.5903		C	16.4837	27.8475	3.8538		C	33.8968	17.8437	13.0544		C	20.8817	14.83	21.8299		H	32.6056	26.2879	-0.97055		H	10.8453	27.8333	15.1866
C	4.56311	30.2902	17.9915		C	33.2343	8.34697	38.1233		C	10.6947	26.1516	38.539		C	16.9113	26.5903	2.91458		C	34.95	16.7126	13.1672		C	19.1293	15.856	22.1751		C	31.3054	24.147	-3.37553		C	13.3564	26.6518	15.2128
H	5.43502	28.4302	17.1357		H	31.921	7.27673	37.0121		H	12.4864	25.9918	37.5205		H	17.1694	27.697	4.70965		H	33.544	17.8337	12.0063		H	21.1945	14.0116	20.8671		H	33.0083	25.2808	-3.00294		H	12.5949	28.3195	14.8262
O	5.05752	29.8922	19.204		O	33.6984	8.66245	39.3588		H	12.176	27.5258	38.2912		H	15.4391	27.7771	4.17382		H	34.4012	18.8109	13.2136		H	21.7294	13.9008	22.5287		O	31.543	23.1716	-2.4669		O	12.4952	25.7248	15.7177
O	3.86834	31.2701	17.8944		O	33.7023	8.92711	37.1755		C	9.67691	26.965	39.3058		C	17.3811	25.514	3.88001		C	35.9437	16.9018	11.9959		C	17.7757	16.6101	20.4775		O	30.7307	23.9964	-4.42465		O	14.4691	26.8554	15.6362
C	6.23166	29.1202	19.4748		C	33.4713	8.41707	40.7483		H	11.389	25.8829	39.3639		H	17.8354	26.8754	2.39221		H	34.4679	15.7299	13.0059		H	19.3607	16.5421	23.2583		C	31.0323	21.8369	-2.60016		C	12.7878	24.9179	16.876
H	7.14213	29.7154	19.3179		H	33.4596	7.35168	40.9978		O	9.96011	28.2874	39.2144		O	16.8092	25.5194	5.1257		O	36.7617	15.8156	11.9558		O	18.7937	16.3341	18.7289		H	30.1379	21.7954	-3.22414		H	12.3367	23.9268	16.7142
H	6.29607	28.2017	18.8834		H	32.5553	8.90509	41.0981		O	8.78581	26.5061	39.9862		O	18.2201	24.6722	3.66672		O	36.0398	17.8513	11.2599		O	16.2237	16.8226	20.2963		H	30.7836	21.5024	-1.58715		H	12.336	25.358	17.7789
H	6.17577	28.8466	20.5381		H	34.326	8.91603	41.2381		C	9.21416	29.1926	40.0445		C	15.7742	26.1028	5.94929		C	37.8308	15.779	11.0055		C	20.3	15.5403	18.0809		H	31.7891	21.1709	-3.02201		H	13.863	24.8026	17.0302
C	8.65119	31.23	16.1655		C	28.6677	5.56304	38.2488		H	9.74918	30.1492	40.0179		H	14.7616	25.9449	5.55496		H	38.4576	14.9155	11.2687		H	20.9191	14.3329	18.3039		C	32.1744	24.9003	1.42801		C	8.78103	26.8932	15.1416
C	7.05803	30.6895	16.4267		C	29.5948	7.1092	37.9946		H	9.16778	28.8444	41.0883		H	15.9098	27.1739	6.1525		H	38.4396	16.691	11.0591		H	21.4289	15.6063	18.5545		C	31.4097	24.5198	-0.00753		C	10.0008	26.0224	14.4834
H	8.91946	31.1779	17.2424		H	29.1037	5.14213	39.1762		H	8.19393	29.3466	39.6678		H	15.8945	25.5699	6.90128		H	37.4512	15.6581	9.98098		H	20.953	15.1	16.8961		H	32.0956	25.9894	1.59651		H	8.7718	27.8566	14.604
H	8.45117	32.3151	16.0329		H	28.9805	4.86185	37.4709		C	12.9007	27.2627	34.5976		C	15.7899	30.7001	4.97864		C	31.3015	18.5837	13.3596		C	24.4008	14.2531	20.3952		H	33.2472	24.7184	1.23638		H	9.08494	27.1159	16.1837
O	6.61793	31.8756	17.1064		O	28.8563	8.31399	38.0974		C	11.9417	27.6579	36.1557		C	16.8218	29.5575	3.69898		C	32.5713	17.7834	14.0005		C	22.496	15.6635	21.0207		O	29.9958	24.4637	0.12125		O	9.56118	25.2518	13.3751
H	7.25421	29.9335	17.2059		H	29.9114	7.04635	36.9377		H	13.6288	28.0751	34.8077		H	14.8413	30.1502	5.04586		H	30.9105	17.9439	12.5579		H	24.7669	13.386	19.8931		H	31.7766	23.5169	-0.2724		H	10.3511	25.314	15.2526
H	5.99285	31.5998	17.7642		H	29.1441	8.82325	37.347		H	12.2208	27.7969	33.9032		H	15.7028	31.4556	4.1753		H	31.667	19.4873	12.859		H	25.0574	13.9068	21.7932		H	29.8051	23.8228	0.79725		H	10.3186	24.7843	13.0421
C	13.5386	29.3321	14.5052		C	22.3095	5.76186	36.9327		O	10.9208	28.4589	35.5943		O	18.134	29.7794	3.26687		O	32.236	16.4353	14.2843		O	21.6418	17.0211	20.1642		C	30.4506	21.2691	5.80964		C	6.80927	29.3385	17.9563
C	12.538	30.4745	14.8917		C	23.9766	5.98493	38.1703		H	12.6661	28.4011	36.5455		H	16.268	29.8631	2.81138		H	32.822	18.2306	14.9727		H	22.7422	16.0879	22.3275		C	31.1452	22.6258	4.93265		C	6.1622	27.8044	17.479
H	13.4659	28.5653	15.3006		H	22.8229	5.33036	36.0678		H	10.6868	29.1095	36.2457		H	18.0469	30.4663	2.61388		H	32.1358	16.0102	13.4406		H	21.372	18.1952	20.0471		H	29.3766	21.4501	5.69165		H	6.2134	29.9797	17.2743
H	14.5584	29.7536	14.5811		H	22.2783	6.83348	36.6449		C	17.1415	24.7533	31.2894		C	12.3891	34.734	7.97064		C	26.1503	19.2006	15.1385		C	26.2351	22.0827	22.6424		H	30.7014	21.5363	6.84357		H	7.82648	29.3237	17.5162
O	12.9175	30.7915	16.2292		O	24.0424	6.34586	39.6033		C	15.7821	25.7087	31.5295		C	13.7856	33.7665	7.29153		C	27.7393	19.6045	15.2504		C	25.5835	20.3666	20.6457		O	30.4398	23.757	5.47467		O	6.35226	26.5132	18.094
C	11.0068	30.0762	14.8446		C	25.4781	4.91244	37.6694		H	17.2636	24.1087	32.1746		H	11.4971	34.7248	7.34141		H	25.746	19.2067	16.1643		H	27.2014	23.0685	22.5765		C	31.1284	22.8117	3.32177		C	6.55854	27.8552	15.8301
H	12.6912	31.3442	14.2273		H	24.262	6.94028	37.7234		H	17.9798	25.4676	31.3038		H	12.6723	35.7581	7.66045		H	26.1856	18.1235	14.8788		H	26.8467	21.9352	23.9351		H	32.205	22.6806	5.24499		H	5.07605	27.9721	17.5147
C	12.2198	31.9351	16.7018		C	25.4003	6.34087	40.1424		O	16.2403	27.061	31.4972		O	14.6889	34.8033	6.84178		O	28.1108	20.9826	15.3277		O	24.5042	19.8752	18.9826		C	30.9704	25.0196	5.05199		C	6.04769	25.5944	17.0146
C	10.1651	31.2632	15.4869		C	26.8621	5.40163	38.5477		C	15.0273	25.4133	32.9825		C	13.9888	32.7375	5.94899		C	28.6105	18.8588	14.1264		C	26.2539	17.8521	20.7044		C	31.8065	24.2593	2.98555		C	7.27334	26.5077	15.24
H	10.6934	29.9155	13.8006		H	25.2168	3.91004	38.0458		H	15.0417	25.5668	30.7236		H	14.2128	33.2126	8.14306		H	28.0118	19.1287	16.2099		H	26.5364	21.0202	20.5939		H	31.6155	21.9826	2.82177		H	5.63279	28.0685	15.2808
H	10.8798	29.1209	15.3725		H	25.5514	4.8327	36.5905		C	15.1589	27.9697	31.6888		C	16.066	34.4102	6.80168		C	29.5226	20.9509	15.6103		C	23.747	19.148	17.232		H	30.0786	22.8479	2.98899		H	7.19781	28.7322	15.628
O	10.804	31.815	16.6594		O	26.3265	6.583	39.062		C	13.9206	26.586	33.2627		C	15.5062	32.1088	6.16294		C	30.1777	19.0905	14.4074		C	25.4535	16.1625	19.2178		O	30.9826	25.227	3.63618		O	7.13082	25.4046	16.1021
C	12.8324	33.295	16.1205		C	26.925	6.99509	41.2276		H	14.5579	24.4172	32.9459		H	13.3265	31.9266	5.67332		H	28.3446	17.7983	14.1273		H	27.439	17.4629	21.5427		C	30.0247	26.1638	5.60198		C	5.62655	24.0266	17.0421
H	12.4407	31.9476	17.7811		H	25.5431	5.29125	40.4894		H	15.8079	25.3713	33.7615		H	14.002	33.372	5.04339		H	28.3077	19.2701	13.1576		H	26.5191	17.3282	22.1585		H	31.9952	25.1432	5.45396		H	5.18326	26.0218	16.4788
H	10.156	32.0554	14.7142		H	26.9319	4.61639	39.3237		O	14.5109	27.8526	32.9439		O	16.4093	33.1933	6.12167		O	30.353	20.4939	14.5384		O	24.5375	17.4104	17.9664		H	32.7977	24.2745	3.48181		H	6.83105	26.2579	14.2614
C	14.3618	33.2516	16.1742		C	28.0008	7.654	42.1816		C	15.7497	29.425	31.7425		C	16.9261	35.383	5.85193		C	30.1124	22.3381	15.9647		C	22.2769	20.0749	15.1557		C	30.0136	26.4457	7.10925		C	4.65495	23.0325	17.6991
H	12.4636	34.145	16.7216		H	27.2164	7.70666	40.4405		H	14.4224	27.865	30.8678		H	16.4606	34.367	7.83412		H	29.6995	20.3172	16.503		H	24.4741	19.0785	16.3935		H	29.0024	25.9115	5.26808		H	6.59425	23.5083	17.1739
H	12.495	33.4705	15.0852		H	27.5318	6.15098	40.9055		H	13.14	26.3921	32.4994		H	15.4562	31.6393	7.16545		H	30.4068	18.6341	15.3825		H	26.6784	15.2252	19.2986		H	30.2886	27.1021	5.08076		H	5.44663	23.9434	15.9485
C	14.9926	34.5624	15.7288		C	28.0762	9.02677	42.8321		C	16.2963	30.0049	30.4394		C	17.2265	36.8909	5.96914		C	29.8468	22.867	17.3644		C	21.2055	21.7208	13.8677		C	28.7944	27.2772	7.53872		C	4.21875	22.0825	16.561
H	14.7341	32.4271	15.5421		H	28.9043	7.59047	41.497		H	16.5497	29.4049	32.5064		H	16.4663	35.246	4.85404		H	29.798	23.0816	15.2257		H	21.2097	19.1348	14.6058		H	30.9388	26.9792	7.38714		H	3.74318	23.3646	18.1978
H	14.6754	33.0265	17.2083		H	28.2729	6.94348	42.9773		H	14.9659	30.0987	32.1353		H	17.9019	34.8675	5.78221		H	31.207	22.2224	15.8552		H	22.5363	19.4566	13.7829		H	30.0207	25.5054	7.67855		H	5.21256	22.5162	18.4873
H	14.8247	34.7269	14.654		H	29.1287	9.31594	42.799		C	17.0031	31.3452	30.6548		C	18.5933	37.1484	5.30098		C	30.7521	24.0661	17.6393		C	20.0724	22.662	12.1317		H	29.0142	27.8834	8.43016		H	3.79515	22.6552	15.7182
H	14.5318	35.3914	16.2842		H	27.8537	9.02931	43.9078		H	15.4626	30.1425	29.7279		H	17.2543	37.2694	7.00281		H	30.0646	22.0791	18.1023		H	21.9033	22.8892	13.8871		H	27.9385	26.6293	7.78035		H	3.43686	21.3688	16.8553
H	16.0759	34.5958	15.9113		H	27.4923	9.79858	42.3093		H	16.9975	29.2907	29.9756		H	16.4488	37.472	5.44373		H	28.7834	23.1318	17.4781		H	20.5629	22.6202	14.7577		H	28.4675	27.9622	6.74137		H	5.07044	21.5187	16.1562
C	14.5263	27.5227	13.1647		C	19.113	5.15542	36.0508		H	17.3883	31.75	29.706		H	19.3801	36.5739	5.82012		H	31.7899	23.8313	17.3523		H	20.238	23.1072	10.7518		C	29.7822	18.8347	6.83449		C	7.2673	31.6926	18.8403
C	13.4103	28.5777	13.1836		C	20.6096	5.46798	37.0362		H	17.8564	31.2371	31.3435		H	18.8976	38.2074	5.31622		H	30.7628	24.3365	18.705		H	19.1519	23.9119	11.7491		C	30.5751	19.7032	5.70298		C	7.07579	30.1783	19.2359
H	15.3698	27.8584	13.7953		H	18.3915	5.01863	36.8626		H	16.3129	32.0878	31.0858		H	18.5887	36.8193	4.24796		H	30.4374	24.9413	17.0513		H	18.9219	22.3692	11.4101		H	29.3266	18.0468	6.20494		H	7.58939	32.253	19.7375
H	14.9769	27.4514	12.16		H	19.3714	4.13431	35.7613		C	18.3126	22.6323	29.884		C	11.3565	34.2876	11.0497		C	23.7883	18.8417	14.4309		C	24.4155	22.5733	25.5508		H	28.8779	19.3587	7.17478		H	6.2655	32.0662	18.5835
C	13.5349	29.485	11.9421		C	20.4365	4.40408	38.118		C	17.3078	23.8822	29.9963		C	11.8103	34.9561	9.54583		C	25.0271	19.7797	14.2268		C	25.3714	23.7179	23.9532		C	31.954	19.2138	5.38294		C	6.03877	30.1481	20.3443
H	12.4118	28.1074	13.1551		H	20.3077	6.35918	37.6106		H	18.0204	22.2074	28.9093		H	10.7382	35.1577	11.3537		H	23.3636	19.0009	15.4376		H	23.7835	21.1961	25.4825		H	30.014	19.4558	4.77514		H	8.01025	29.797	19.6925
O	13.185	28.8435	10.7746		O	19.2127	4.58169	38.6879		H	17.8503	21.9873	30.6267		H	12.2015	34.4766	11.7222		H	24.1895	17.8101	14.4475		H	23.1304	22.6595	25.88		O	32.037	17.9142	5.76075		O	5.9721	31.3873	20.9128
O	13.9079	30.6284	11.9338		O	21.2428	3.57755	38.4727		C	15.9501	23.1454	29.7416		C	12.2152	36.4184	9.89632		C	24.6674	21.2236	14.4193		C	25.6531	25.9775	24.5353		O	32.8389	19.8279	4.83496		O	5.37197	29.2135	20.7118
C	12.6984	27.5029	10.6112		C	18.9395	3.82696	39.8573		H	17.4432	24.5672	29.1392		H	10.8285	35.3394	9.23761		H	25.3723	19.703	13.1844		H	24.6548	23.5325	22.8535		C	33.3019	17.2623	5.6881		C	4.98229	31.7379	21.891
H	12.2195	27.4728	9.62128		H	19.1417	2.76342	39.6793		O	15.9424	22.6785	28.4659		O	13.457	36.7535	9.40605		O	23.4438	21.2469	15.0021		O	25.0786	26.0341	26.2199		H	33.8366	17.5178	4.77597		H	4.02776	31.9944	21.4089
H	11.9552	27.2261	11.3681		H	17.8919	3.96672	40.1514		O	15.0587	22.9725	30.536		O	11.4573	37.2349	10.361		O	25.316	22.1967	14.1212		O	26.0032	27.5027	24.189		H	33.9123	17.5486	6.54288		H	5.36411	32.6253	22.4194
H	13.5175	26.7698	10.6225		H	19.562	4.22155	40.6583		C	14.8313	21.9176	27.9669		C	14.443	35.8174	9.79895		C	22.7449	22.4443	15.3847		C	24.2292	25.3331	27.7278		H	33.1056	16.1891	5.71571		H	4.80976	30.9323	22.6141
C	14.7213	22.4939	15.9622		C	15.3515	6.72871	30.5367		H	13.9435	22.0089	28.6007		H	15.3291	36.322	10.2096		H	22.4059	22.3273	16.4245		H	24.3319	24.9349	29.1273		C	30.1552	16.1034	12.4593		C	7.67397	35.4262	14.7498
C	14.8531	23.8204	14.6971		C	15.6722	5.78718	32.2918		H	15.1026	20.854	27.9025		H	14.7585	35.144	9.0035		H	21.8536	22.5565	14.7526		H	23.9132	24.0631	27.7604		C	30.6432	16.1331	10.8134		C	8.7346	34.2043	15.5335
H	14.8987	21.8931	15.088		H	15.2548	7.66758	31.0981		H	14.5874	22.2993	26.9637		H	13.9804	35.1973	10.5601		H	23.3784	23.3352	15.3086		H	22.9487	25.2897	28.3722		H	29.0771	16.3126	12.3984		H	8.38753	35.9992	14.1259
H	13.6608	22.3148	16.1982		H	14.3761	6.21478	30.6705		C	23.8083	20.4263	29.7904		C	10.1503	29.2687	14.3692		C	23.2678	18.3105	9.40133		C	21.508	20.3928	33.6047		H	30.5187	17.0667	12.8651		H	7.3419	36.1314	15.5244
O	13.9824	23.3419	13.6452		O	14.9247	4.74417	32.8781		C	22.2427	20.4958	30.1287		C	10.04	30.5773	13.4279		C	22.3078	18.3834	10.7119		C	23.456	21.7112	31.9393		O	32.0112	16.3892	10.5678		O	9.01567	33.0009	14.7886
C	14.5772	25.4523	14.8983		C	17.1	6.31109	33.3435		H	24.323	21.2547	30.3088		H	10.4508	29.5431	15.3946		H	23.4711	17.252	9.24057		H	21.4189	20.2093	34.7479		C	29.6195	17.1798	9.73918		C	8.37525	33.8807	17.3342
H	15.8524	23.7709	14.2416		H	14.9232	6.48097	32.6428		H	23.8581	20.6555	28.7124		H	10.9503	28.6216	13.968		H	24.2503	18.7305	9.66105		H	21.2854	18.9205	33.4483		H	30.4677	15.1326	10.3982		H	9.68022	34.7758	15.5885
C	14.0903	24	12.3806		C	15.925	3.91639	33.4493		O	21.672	19.5055	29.297		O	9.6299	30.1178	12.1417		O	21.4558	19.512	10.7899		O	24.5092	23.3606	31.2936		C	32.1468	16.4028	9.13803		C	9.46392	32.0427	15.7604
C	14.0173	26.0707	13.5217		C	17.6328	5.2082	34.5544		C	21.5039	21.9385	29.7771		C	11.2012	31.7506	13.0714		C	23.2819	18.335	11.9699		C	23.5373	21.0494	29.4777		C	30.4695	17.6597	8.22729		C	8.34357	32.1806	17.7271
H	13.9783	25.7425	15.7751		H	17.8152	6.9007	32.7614		H	22.0677	20.2696	31.1987		H	9.23132	31.1518	13.8968		H	21.6596	17.4969	10.6971		H	24.0126	20.9527	32.2329		H	28.7729	16.5569	9.44955		H	9.21776	34.3312	17.8733
H	15.5589	25.9361	15.017		H	16.5776	6.98968	34.0061		C	20.2796	19.3789	29.5203		C	8.62657	31.0343	11.7833		C	20.8875	19.5579	12.1028		C	25.6575	24.9504	30.703		H	29.1601	17.9842	10.3003		H	7.5128	34.4406	17.6977
O	14.5668	25.3237	12.4618		O	16.4868	4.30911	34.7815		C	19.9052	21.7011	29.9689		C	10.3658	32.9546	12.2045		C	22.6205	18.7614	13.3324		C	24.7753	22.3942	27.9222		O	31.8534	17.6473	8.47476		O	8.39243	31.4443	16.5199
C	14.9814	23.5858	11.087		C	15.4816	2.37407	33.1883		H	21.9141	22.754	30.3905		H	11.795	32.1231	13.9154		H	23.7085	17.3408	12.1086		H	23.4833	19.4715	29.3023		C	33.5979	16.0394	8.69981		C	10.7211	30.87	15.8884
H	13.0495	24.012	12.0241		H	16.7815	3.9264	32.7518		H	21.7187	22.1719	28.7217		H	11.925	31.2837	12.4232		H	24.1272	19.0119	11.7657		H	22.4669	20.0084	28.8365		H	31.5295	15.5878	8.71211		H	10.051	32.7038	16.4261
H	12.9152	26.028	13.4754		H	18.177	4.56292	33.9008		O	19.5171	20.5461	29.1943		O	9.0148	32.4168	12.0237		O	21.8178	19.928	13.1403		O	25.6196	23.7979	29.0231		H	30.2687	16.7445	7.63159		H	9.28185	31.9854	18.2566
C	15.1286	22.2697	10.3262		C	14.562	2.05354	31.9878		C	19.8676	18.2016	28.5647		C	7.94754	30.6355	10.3631		C	19.6651	20.5321	12.0209		C	26.7097	27.2619	31.6203		C	34.4206	15.1377	9.60362		C	12.0305	30.507	15.2229
H	16.0069	23.9596	11.2759		H	15.3003	1.78525	34.0783		H	20.1052	19.0862	30.5712		H	7.80338	30.8807	12.5024		H	20.4498	18.5702	12.3589		H	26.7367	24.7293	30.5946		H	34.155	16.9694	8.52899		H	10.2054	29.9457	16.2079
H	14.5664	24.3184	10.3645		H	16.3973	2.00831	32.7085		H	19.8694	21.3782	31.0289		H	10.1952	33.7199	12.9775		H	21.9648	17.9339	13.6726		H	25.172	21.3012	27.0582		H	33.5137	15.5568	7.7127		H	11.1295	31.2337	16.8245
C	15.5129	22.604	8.87775		C	13.0674	1.81091	31.6866		C	20.7184	16.9381	28.7482		C	7.41281	29.2034	10.2051		C	18.4622	19.8558	11.3508		C	27.1585	28.8718	33.2569		C	35.4223	14.4122	8.7325		C	12.9515	29.9031	16.3654
H	14.2129	21.669	10.3334		H	15.0507	1.12833	31.6001		H	20.0206	18.5646	27.5377		H	8.67786	30.7496	9.55388		H	19.9478	21.4509	11.4821		H	26.8719	28.4122	30.6058		H	33.7972	14.3944	10.1186		H	12.505	31.3964	14.7967
H	15.913	21.6342	10.7626		H	14.7564	2.89455	31.3318		H	18.7983	17.9599	28.6688		H	7.10753	31.3168	10.1576		H	19.3766	20.8314	13.0284		H	28.0644	27.5981	31.1183		H	34.9139	15.7376	10.3835		H	11.8482	29.8738	14.354
H	14.7269	23.1887	8.37146		H	12.9791	0.77088	31.3855		C	20.2441	15.7801	27.8715		C	6.79559	29.0435	8.80967		C	17.2774	20.7865	11.0697		C	28.0142	30.7267	34.2135		H	35.9688	15.1219	8.099		H	12.6088	30.183	17.3732
H	15.686	21.6985	8.27806		H	12.8465	2.2799	30.749		H	20.7115	16.6261	29.8066		H	6.65747	28.9528	10.972		H	18.129	19.016	11.9825		H	27.3578	28.2627	34.492		H	34.8816	13.7182	8.08223		H	13.9803	30.2575	16.298
H	16.436	23.2041	8.8641		H	12.2004	2.18004	32.248		H	21.7686	17.1683	28.4939		H	8.24195	28.482	10.2992		H	18.7922	19.3796	10.4172		H	26.0262	29.1835	34.0048		H	36.1215	13.8309	9.32769		H	13.037	28.8173	16.4679
C	17.3655	19.8892	19.9276		C	12.2765	4.64622	25.3005		H	19.225	15.4707	28.1516		H	5.80103	29.5132	8.76112		H	16.8408	21.1888	11.9957		H	28.7173	31.8713	33.7255		C	29.0339	10.9423	15.9073		C	1.8909	34.8554	14.2755
C	16.3839	19.1958	18.8501		C	12.6564	6.04998	26.7976		H	20.9039	14.9033	27.9667		H	6.68666	27.9878	8.51523		H	16.4787	20.2534	10.5286		H	29.0604	31.151	35.2623		C	28.6925	12.9427	15.9185		C	3.62321	34.496	13.2599
H	16.6823	20.1418	20.7428		H	11.386	4.17691	25.7648		H	20.2305	16.0786	26.812		H	7.43537	29.5358	8.05836		H	17.5874	21.6452	10.454		H	27.5355	31.9379	35.0229		H	29.3819	10.8857	16.9664		H	1.85585	35.8321	13.8132
H	17.7365	20.8208	19.4749		H	13.016	3.8455	25.4583		C	26.5206	16.244	27.4176		C	6.719	25.8746	11.7898		C	26.2988	18.5584	5.83878		C	14.5492	15.7405	35.4665		H	30.0591	11.0609	15.5062		H	2.33004	35.1012	15.2573
O	17.0187	18.587	17.7541		O	12.1403	7.36946	26.7664		C	26.2088	17.0236	28.8874		C	7.32526	26.3444	13.1607		C	24.9852	19.1862	6.48476		C	15.8998	17.3844	33.9161		O	27.582	13.7716	15.527		O	4.2617	33.5332	12.39
C	15.2074	20.1755	18.2878		C	14.0579	6.13671	27.9828		H	26.6855	17.0088	26.6457		H	7.45409	25.8447	10.9693		H	26.0817	17.9623	4.94194		H	14.4619	15.6504	37.0439		C	30.3218	13.7438	15.2604		C	4.83521	35.5478	13.9622
H	15.8571	18.3735	19.3542		H	12.0556	5.49371	27.5121		H	25.5571	15.7716	27.1932		H	6.02817	26.7022	11.5356		H	26.7409	17.861	6.57124		H	15.0166	14.6029	36.3631		H	28.855	13.0735	17.0043		H	3.30835	35.1611	12.4254
C	17.7002	19.511	16.9224		C	12.767	8.50481	27.337		O	25.4914	16.1501	29.7647		O	6.21533	26.9693	13.7676		O	25.4094	19.8234	7.68599		O	15.9022	18.2567	32.0462		C	27.9875	15.1649	15.5246		C	5.46337	32.9039	12.9274
C	15.7971	21.0778	16.9806		C	14.358	7.63813	28.9393		C	25.2577	18.3249	28.6778		C	8.50225	27.4213	13.0585		C	23.7111	18.2622	6.7878		C	17.8877	18.5792	34.6348		C	30.1086	15.1546	14.1632		C	6.4279	35.0422	13.6556
H	14.4425	19.4936	17.8741		H	13.5332	5.72829	28.8452		H	27.1534	17.3351	29.3685		H	7.65656	25.4923	13.7771		H	24.5677	19.9394	5.80203		H	15.2215	18.0381	34.5184		H	30.6493	14.3143	16.1554		H	4.73419	36.5348	13.4707
H	14.7358	20.6506	19.1457		H	14.9582	5.54092	27.8321		C	25.0401	16.8601	30.9352		C	6.57841	27.5463	15.0071		C	24.4423	20.7669	8.12217		C	16.3551	19.1693	30.2636		H	31.0935	12.9885	15.1046		H	4.58726	35.7693	15.0018
O	17.2219	20.8869	16.9161		O	13.1519	8.39194	28.6876		C	24.7523	18.9777	30.0468		C	8.73777	28.1905	14.4546		C	22.8799	18.9428	8.01835		C	19.0808	19.9899	33.0766		O	28.8249	15.6302	14.4721		O	6.58699	33.7021	13.2583
C	17.7293	18.6535	15.5996		C	11.5324	9.41955	27.4348		H	25.7192	19.0619	28.0156		H	9.43062	26.9574	12.697		H	23.0958	18.2325	5.87423		H	17.8639	19.0867	36.0437		C	27.0595	16.6218	15.2555		C	6.19013	31.832	11.9567
H	18.731	19.6293	17.2794		H	13.5716	8.94808	26.7309		H	24.3301	17.9561	28.2218		H	8.19651	28.1885	12.3387		H	23.9317	17.209	7.00064		H	18.6829	17.8396	35.6345		H	28.4782	15.3389	16.4909		H	5.22717	32.3667	13.8484
H	15.4587	20.3269	16.2451		H	13.6156	7.59211	29.7619		O	24.0918	17.9296	30.7365		O	7.45231	28.7079	14.8931		O	23.0786	20.3572	8.04059		O	17.881	19.896	31.438		H	30.7759	15.8436	14.6877		H	6.6662	35.6297	12.7539
C	18.4995	17.3344	15.7856		C	11.1236	10.1463	26.1676		C	24.3189	15.8339	31.8842		C	5.15947	27.7485	15.6943		C	24.9074	21.2188	9.60957		C	15.2807	19.283	27.7544		C	25.8466	17.572	15.3279		C	7.128	30.9711	12.8357
H	18.1322	19.1822	14.7264		H	11.6124	10.141	28.2563		H	25.9209	17.2688	31.4707		H	7.08277	26.7904	15.639		H	24.4876	21.6577	7.47178		H	15.8923	20.1987	30.2371		H	27.0385	16.5671	14.1479		H	6.77689	32.3983	11.2175
H	16.6777	18.3805	15.4274		H	10.7297	8.71297	27.7295		H	25.6286	19.322	30.6279		H	9.06392	27.4401	15.1993		H	21.8106	18.8003	7.82229		H	19.5201	21.2024	33.9504		H	27.9006	17.3022	15.4903		H	5.49917	31.1951	11.3896
C	18.1287	16.2529	14.765		C	9.61679	10.1436	26.1252		C	25.2375	14.8558	32.6256		C	4.00686	28.2162	14.787		C	23.8016	21.639	10.5903		C	13.7791	18.7458	26.03		C	26.2816	18.8953	14.6637		C	8.15608	30.0234	12.2134
H	18.2917	16.9133	16.7809		H	11.4671	9.5587	25.3183		H	23.5677	15.2776	31.2969		H	5.22575	28.4147	16.5591		H	25.6519	22.0208	9.51183		H	15.9084	19.6838	26.435		H	25.3487	17.7458	16.2839		H	7.68418	31.6399	13.5053
H	19.5807	17.5335	15.7548		H	11.5564	11.1595	26.1468		H	23.7569	16.4273	32.6263		H	4.84495	26.7764	16.1137		H	25.462	20.3804	10.0661		H	15.3436	20.6609	27.0603		H	25.0529	17.2522	14.6818		H	6.4914	30.3688	13.5031
H	17.1148	15.8754	14.9659		H	9.3215	9.09048	26.039		C	24.6062	14.2947	33.9012		C	2.73384	28.3677	15.6402		C	22.7307	22.5819	10.0373		C	12.8025	18.7451	23.9871		H	27.2321	19.271	15.0496		H	7.665	29.2074	11.6751
H	18.8122	15.3909	14.8267		H	9.13731	10.6756	25.2943		H	26.1805	15.3671	32.8804		H	3.80948	27.5267	13.9518		H	24.2543	22.0688	11.4987		H	12.5026	18.6678	26.5165		H	25.5293	19.6829	14.8097		H	8.75173	29.561	13.0188
H	18.143	16.633	13.7326		H	9.24909	10.5421	27.0745		H	25.5043	14.0134	31.9727		H	4.32397	29.141	14.2929		H	23.3005	20.733	10.9335		H	13.4683	17.3956	26.0082		H	26.413	18.7521	13.5823		H	8.86083	30.5186	11.528
C	19.6365	18.6875	19.5663		C	11.2975	5.83547	22.2868		H	25.3258	13.68	34.4653		H	1.9987	29.0947	15.2664		H	22.6076	22.4851	8.95224		H	11.5613	19.3099	23.277		C	28.6914	7.44852	15.2592		C	-1.23624	33.7246	14.9146
C	18.6033	19.197	20.5682		C	11.7038	4.60727	23.5766		H	23.737	13.6636	33.6581		H	3.0037	28.6654	16.6648		H	22.9884	23.624	10.2455		H	12.2859	17.7954	22.8729		C	28.9273	9.17996	15.6339		C	0.26072	34.4979	14.2641
H	19.8997	19.5236	18.8965		H	10.3005	5.49768	21.9681		H	24.2664	15.106	34.5653		H	2.21465	27.4062	15.7296		H	21.7514	22.3865	10.4967		H	13.175	19.1622	22.6653		H	29.0225	6.95742	16.1833		H	-0.85381	32.6941	14.7056
H	19.0961	17.9797	18.915		H	11.9289	5.48552	21.4548		C	27.9036	14.3009	25.8726		C	5.68503	23.7063	13.0549		C	28.783	19.0768	5.20613		C	12.5527	12.8812	36.8527		H	29.6303	7.3401	14.6748		H	-1.88479	33.9171	14.0328
C	19.1884	20.1382	21.5859		C	12.5844	3.5758	22.8493		C	27.6279	15.142	27.2426		C	5.8895	24.5437	11.7384		C	27.3728	19.6353	5.53913		C	12.4907	14.788	35.7104		C	28.2228	9.04309	17.0646		C	-0.40156	35.6713	13.5345
H	18.287	18.3348	21.1596		H	10.8336	3.93593	23.6558		H	28.6752	13.5669	26.1664		H	6.72921	23.6026	13.4076		H	29.0604	18.4517	6.07365		H	11.6984	11.8378	36.2883		H	29.9999	9.05682	15.9051		H	0.26813	33.9152	13.3602
O	20.3648	20.6186	21.1126		O	12.0492	3.14414	21.6516		H	28.4461	15.0349	25.2459		H	5.42964	22.7023	12.6862		H	29.5105	19.9054	5.22928		H	11.6769	12.6584	37.6375		O	28.8714	8.10905	17.806		O	-0.61861	36.731	14.3577
O	18.7129	20.418	22.6593		O	13.6485	3.15619	23.2192		C	29.0025	15.7212	27.5439		C	4.83833	24.8873	10.6968		C	26.8589	20.6836	4.57449		C	10.7272	16.6699	35.2205		O	27.2757	9.67274	17.4692		O	-0.67564	35.666	12.3568
C	21.1847	21.4674	21.928		C	10.6634	3.02084	21.2946		H	27.5146	14.4292	28.0578		H	6.5346	23.8281	11.1886		H	27.5127	20.1584	6.49821		H	13.6019	14.6213	34.7047		C	28.4127	7.78284	19.1216		C	-1.33496	37.8574	13.8131
H	21.4211	20.9919	22.8896		H	10.3513	1.96542	21.3277		O	29.4103	16.4515	26.4753		O	3.56637	24.6014	11.104		O	27.7764	20.8971	3.60615		O	9.77169	15.0911	35.3168		H	27.3314	7.92106	19.1998		H	-1.12437	37.993	12.7548
H	20.7107	22.4415	22.1154		H	10.5453	3.40666	20.271		O	29.6606	15.5485	28.5423		O	5.09318	25.4298	9.63948		O	25.8168	21.296	4.6207		O	11.0188	18.1056	34.4776		H	28.9167	8.40484	19.8715		H	-1.03159	38.7573	14.3562
H	22.1208	21.6236	21.3723		H	9.99662	3.57605	21.955		C	30.7528	16.9468	26.4101		C	3.31928	23.2653	11.4834		C	27.4297	21.8468	2.59488		C	9.25848	14.0958	37.241		H	28.6563	6.72665	19.3083		H	-2.42019	37.7409	13.9003
C	21.5261	17.6414	21.3886		C	9.63278	7.96059	21.865		H	31.0212	17.5192	27.3064		H	2.28462	23.0011	11.2977		H	27.2813	22.8426	3.03565		H	7.97166	13.3588	38.0972		C	27.9857	4.87719	13.7903		C	-2.04975	31.7724	16.9907
C	21.0266	18.07	19.9782		C	11.141	7.54085	21.9413		H	30.7975	17.6046	25.5303		H	3.45216	23.1419	12.5509		H	26.5106	21.5554	2.06623		H	9.20659	13.4737	38.3698		C	27.6806	6.37063	14.4815		C	-2.41377	32.8496	15.9082
H	21.3548	18.496	22.062		H	9.47242	9.05041	21.9177		H	31.4758	16.127	26.29		H	3.95302	22.5689	10.9277		H	28.2628	21.8734	1.88037		H	8.65548	12.9542	37.306		H	27.0124	4.69267	13.292		H	-1.7013	30.981	16.3549
H	22.6258	17.6113	21.2673		H	9.09498	7.63124	22.7611		C	26.9207	11.9497	24.458		C	3.59655	24.7102	14.4666		C	29.8761	19.0042	2.93548		C	14.9341	12.3962	38.4289		H	28.0281	4.16163	14.6319		H	-2.90157	31.3164	17.5242
C	21.18	16.9702	18.9697		C	11.7622	8.86667	22.6382		C	27.0497	13.6319	24.6761		C	4.85499	23.8324	14.3869		C	28.8609	18.2878	3.87574		C	13.6557	11.2281	37.8595		C	26.6464	5.77863	15.3979		C	-3.91999	33.1339	16.2794
H	21.7177	18.88	19.7235		H	11.5082	7.60453	20.8962		H	27.9776	11.9506	24.7036		H	3.979	25.5164	13.8172		H	29.7488	20.0807	3.12594		H	15.8208	13.6791	37.8849		H	27.0846	6.86913	13.7023		H	-2.66922	32.1907	15.0576
O	20.2848	16.0141	19.3217		O	11.1961	10.0338	22.1381		H	26.9789	11.6369	23.4392		H	3.67718	25.1311	15.4865		H	30.8563	18.8173	3.41551		H	15.9153	12.7726	38.7577		O	27.247	5.47475	16.5792		O	-4.15299	32.9912	17.6406
O	21.8549	16.9472	17.9712		O	12.5748	9.00172	23.5118		C	26.0338	14.6994	24.2696		C	4.97013	22.4688	15.0451		C	29.1305	16.7818	4.12841		C	13.0928	9.25185	39.0371		O	25.5247	5.42855	15.1012		O	-4.82176	33.1361	15.4667
C	19.9728	14.9999	18.3707		C	11.5253	11.3096	22.7742		H	27.8308	13.7527	23.8974		H	5.50564	24.4395	15.0559		H	27.8245	18.2742	3.50898		H	13.9481	11.0844	36.5901		C	26.5711	4.51129	17.3907		C	-5.50057	32.6182	17.9935
H	20.8617	14.6759	17.8389		H	12.1204	11.9462	22.0991		O	25.112	14.8192	25.2555		O	3.798	21.9678	15.5421		O	28.5311	16.0694	3.14109		O	13.9483	9.38257	40.5565		H	26.4081	3.58014	16.8271		H	-6.23466	33.3578	17.6804
H	19.2261	15.3371	17.6436		H	12.0819	11.1919	23.7146		O	26.0709	15.3858	23.2721		O	6.01313	21.8802	15.2209		O	29.7173	16.2872	5.05863		O	12.161	7.94182	38.8362		H	25.5998	4.88638	17.7389		H	-5.53387	32.6166	19.0545
H	19.5664	14.1525	18.9167		H	10.5939	11.8403	23.0267		C	23.7775	15.2618	24.9837		C	2.48344	21.9629	14.9702		C	28.49	14.6411	3.25997		C	14.81	10.3421	41.8682		H	27.2166	4.29296	18.2514		H	-5.83617	31.6449	17.5796
C	22.201	15.1139	22.0986		C	8.83028	6.21419	19.9273		H	23.7397	16.0008	24.1783		H	1.86678	22.7002	15.4941		H	28.1273	14.248	2.29942		H	16.0429	10.794	41.7997		C	29.1334	2.26729	11.9856		C	-0.2692	30.5132	18.2335
C	21.088	16.3309	22.2068		C	8.70278	7.6157	20.6488		H	23.3687	15.6175	25.9358		H	2.0448	20.9689	15.1536		H	27.7988	14.3338	4.05914		H	15.1995	10.6437	43.2608		C	29.1712	4.07219	12.7323		C	-0.78395	31.9307	17.7702
H	23.2159	15.5511	22.125		H	8.65955	5.38443	20.63		H	23.1067	14.4418	24.7055		H	2.46952	22.1362	13.8906		H	29.4848	14.2264	3.47357		H	14.4997	11.2349	42.798		H	29.8094	1.77884	12.7079		H	-0.98242	29.6941	18.109
H	22.1072	14.6566	21.0983		H	9.85785	6.13044	19.5323		C	26.3571	8.71366	24.2164		C	0.71843	24.2305	13.5334		C	30.548	18.8709	-0.46865		C	12.3434	15.1237	40.3296		H	29.77	2.47389	11.1386		H	-0.09999	30.5132	19.3226
O	20.816	16.7053	23.5542		O	7.3812	7.90561	21.1147		C	25.9712	10.1383	24.9142		C	1.96617	24.91	14.2742		C	30.3557	19.179	1.27278		C	13.659	13.0196	40.3279		O	30.0407	4.80563	11.8823		O	-0.02599	32.4142	16.6874
H	20.1276	15.9543	21.8389		H	8.89791	8.37023	19.8678		H	27.3503	8.6284	23.8982		H	0.50853	23.1691	13.7296		H	31.6593	18.9116	-0.47563		H	12.7794	16.3838	40.2686		H	29.8609	3.81422	13.5343		H	-0.80506	32.65	18.5835
H	21.6587	16.9265	23.9358		H	7.24918	7.33402	21.8626		H	25.7002	8.58924	23.3698		H	0.81593	24.3153	12.4352		H	30.3415	19.9317	-0.73754		H	11.8451	15.7213	41.1299		H	29.5128	5.2373	11.2234		H	0.84599	32.5974	17.0102
C	22.8381	12.5373	22.664		C	7.92753	4.89912	17.8024		O	25.2774	9.60276	26.0152		O	1.52151	25.1222	15.6179		O	31.6505	19.7697	1.51535		O	13.2168	11.4991	40.6635		C	27.9265	-0.85105	10.9093		C	1.02156	29.8068	15.5342
C	22.1781	13.9705	23.2593		C	7.78748	6.15713	18.743		H	25.1255	10.3656	24.277		H	1.99637	25.9098	13.7983		H	29.7071	20.0656	1.09253		H	15.3611	13.3529	40.6317		C	27.8873	0.99317	11.7492		C	1.10024	30.3269	17.5542
H	23.4699	12.7728	21.793		H	7.70073	3.99794	18.4097		H	25.9159	9.3889	26.6861		H	2.10675	25.7844	15.9681		H	31.8914	20.2058	0.70674		H	12.7711	10.9804	41.5164		H	27.1696	-1.35274	11.5486		H	0.40798	30.6615	15.2553
H	21.974	12.0022	22.245		H	8.98072	4.79529	17.4878		C	26.3118	6.17289	23.6929		C	-1.26763	24.8569	15.4449		C	29.2734	16.9985	-2.85447		C	12.73	16.1375	36.7864		H	28.9035	-1.23378	11.2562		H	0.16986	29.1781	15.303
O	22.7309	14.5246	24.4403		O	6.45384	6.21705	19.2437		C	26.1129	7.2642	24.9335		C	-0.55058	25.12	13.9042		C	30.4339	18.1664	-2.09945		C	12.0185	14.8578	38.9097		O	27.2394	0.82262	12.9923		O	1.99941	30.0362	18.6499
H	21.1269	13.7284	23.4973		H	7.99532	7.06187	18.1555		H	27.1892	6.52723	23.1281		H	-0.63563	25.035	16.3283		H	28.5739	16.6364	-2.11205		H	13.587	16.7967	36.4779		H	27.2055	1.59125	11.1524		H	1.40257	31.3326	17.4828
H	22.5307	13.9144	25.1418		H	6.33647	7.11645	19.539		H	25.4566	6.30064	23.0048		H	-1.4127	23.7603	15.4303		H	29.9111	16.1212	-2.97842		H	12.7938	17.1339	36.4895		H	26.3861	1.21854	12.8835		H	2.84725	30.3841	18.4047
C	23.4176	10.0021	22.9195		C	6.7566	5.97621	15.3419		O	26.9449	6.96283	26.0428		O	-0.29825	26.4514	13.4567		O	30.8571	19.3432	-2.73757		O	11.0729	13.2921	39.3193		C	27.8694	-3.39244	7.65503		C	4.0465	28.8782	13.2502
C	23.6777	11.4796	23.5415		C	7.01478	4.73312	16.4516		H	25.0699	7.21141	25.2536		H	-1.33699	24.7917	13.2148		H	31.3083	17.4941	-2.05362		H	10.7727	15.6837	39.678		C	27.9209	-2.16134	9.3248		C	2.12328	29.138	13.8838
H	23.2984	10.0934	21.8261		H	5.78985	5.75165	14.8517		H	26.6854	7.55272	26.7409		H	0.47145	26.7627	13.9248		H	31.4084	19.0965	-3.46889		H	10.1717	12.5438	39.5539		H	27.964	-4.4103	8.06388		H	4.12629	27.8269	13.535
H	22.4697	9.64151	23.3239		H	7.51539	5.88441	14.5558		C	25.3768	3.60166	23.8752		C	-3.28487	26.7841	16.7446		C	27.5157	15.5627	-4.02717		C	12.62	17.3795	32.9725		H	28.9069	-3.23873	7.2951		H	4.75919	29.3902	13.8976
O	25.0492	11.8374	23.5279		O	7.49495	3.5667	15.779		C	26.6253	4.60754	23.9062		C	-2.79652	25.487	15.5657		C	28.2727	16.9985	-4.1127		C	12.1847	15.6187	34.3442		O	28.6006	-1.44091	8.38076		O	1.24858	28.1017	13.5502
H	23.3332	11.4914	24.5867		H	6.01268	4.4354	16.7953		H	25.0233	3.59166	22.833		H	-2.75149	26.4272	17.6426		H	26.5533	15.6462	-4.55088		H	13.5098	18.1454	33.0111		H	28.5957	-2.85918	9.86679		H	1.81337	29.7935	13.0787
H	25.4734	11.2605	24.1559		H	8.43362	3.7051	15.6773		H	24.5283	3.96801	24.4661		H	-4.34021	26.5195	16.9268		H	27.2316	15.3965	-2.97209		H	11.9239	18.4031	32.5605		H	28.2391	-0.56902	8.30035		H	1.1512	28.1215	12.6069
C	23.6388	7.39139	22.6696		C	6.40323	8.6935	15.0507		O	27.5409	4.20434	22.8825		O	-3.2366	25.4356	14.2362		O	27.3307	18.0478	-3.99798		O	12.2677	13.6942	34.4487		C	25.9752	-2.57508	4.407		C	6.05708	28.2483	10.0068
C	24.4036	8.78766	23.1861		C	6.75453	7.43565	15.9575		H	27.1867	4.47246	24.8399		H	-3.39497	24.6882	16.0134		H	28.7347	17.0992	-5.09516		H	10.9571	15.1707	34.4034		C	27.0908	-3.66506	5.78911		C	4.62403	28.4244	11.4058
H	22.802	7.6533	21.9957		H	5.34921	8.93603	15.2614		H	27.0659	4.31488	22.0644		H	-2.75686	26.1092	13.7681		H	26.8881	18.1033	-4.83617		H	13.287	13.0358	34.5065		H	24.9791	-3.01663	4.46432		H	5.30164	28.0876	9.20633
H	23.1487	6.95058	23.5567		H	6.41505	8.42707	13.9984		C	24.4918	1.06086	24.7306		C	-2.6735	30.2879	16.727		C	28.4573	14.2088	-6.12426		C	12.8694	17.9356	29.4313		H	26.336	-3.05287	3.49047		H	6.30025	27.1948	10.2517
O	25.7418	8.98774	22.7642		O	5.78894	7.35511	16.9818		C	25.7837	2.08049	24.3202		C	-3.4844	28.5937	17.2153		C	28.2363	14.2247	-4.54601		C	12.9417	15.8619	30.9045		O	28.2361	-4.29335	5.2091		O	4.35978	27.0481	11.2977
H	24.4691	8.67345	24.2742		H	7.75898	7.57799	16.3608		H	23.5612	1.63521	24.8136		H	-3.43023	30.8925	17.2649		H	29.0766	15.0583	-6.42459		H	12.8994	17.6549	28.2833		H	26.4217	-4.54194	5.88681		H	3.84882	28.9165	10.789
H	25.7171	9.10557	21.8216		H	6.07936	7.93418	17.675		H	24.6956	0.64161	25.7327		H	-3.01548	30.2963	15.6978		H	27.4621	14.4159	-6.54246		H	13.7301	18.8318	29.27		H	27.965	-5.14719	4.8992		H	3.60966	27.0135	10.7156
C	23.6238	5.0002	21.7401		C	8.65555	10.434	15.3175		O	26.7129	1.49525	23.417		O	-4.84927	29.0064	17.3705		O	29.3999	13.9516	-3.78638		O	14.2579	14.67	31.3257		C	26.5692	0.81122	4.38326		C	7.656	27.2549	8.12214
C	24.4564	6.28291	21.9778		C	7.10749	10.0864	15.2062		H	26.3599	2.19127	25.2487		H	-3.39432	28.2202	18.2343		H	27.5091	13.4305	-4.31922		H	11.9112	15.9828	31.3546		C	25.7144	-0.81807	3.98363		C	7.42826	28.5456	9.13379
H	24.2511	4.31195	21.1434		H	8.65309	11.2279	16.067		H	26.2535	1.41245	22.5882		H	-4.81357	29.5938	18.1201		H	29.5749	13.0249	-3.89586		H	14.3562	13.8619	31.9965		H	26.1001	0.73033	5.34442		H	6.61285	26.9865	7.90738
H	22.7484	5.24981	21.1175		H	8.99324	10.9742	14.4219		C	22.9707	-1.02556	24.1979		C	-2.10171	32.5052	15.6696		C	28.8028	12.9612	-8.36601		C	9.47324	17.9527	29.579		H	25.892	1.43241	3.77694		H	8.02587	26.495	8.83819
C	24.9669	6.7838	20.5827		C	6.33172	10.9569	14.2109		C	24.1959	-0.14668	23.8334		C	-1.40371	31.3094	16.3776		C	29.0291	12.938	-6.81359		C	11.2477	19.3283	29.7218		C	24.8748	-0.9572	2.66303		C	7.39523	29.9095	8.51112
H	25.3516	6.03791	22.5761		H	6.74024	10.469	16.1691		H	22.9434	-1.81892	23.433		H	-3.15675	32.2142	15.6095		H	29.2725	12.071	-8.7898		H	8.47526	18.1064	29.1127		H	24.7958	-0.4178	4.42198		H	8.30986	28.5896	9.79687
O	26.2639	7.1593	20.6965		O	7.12503	11.924	13.656		H	22.0785	-0.41905	24.0355		H	-1.83385	32.4594	14.5973		H	29.3342	13.8175	-8.80205		H	9.07467	17.528	30.5195		O	25.3915	-1.86568	1.77328		O	7.4278	29.725	7.14796
O	24.3209	6.83767	19.5655		O	5.15044	10.8525	13.9659		C	23.9285	0.24319	22.4121		C	-0.0606	31.7255	17.029		C	30.4499	12.6195	-6.43563		C	11.5554	21.1009	31.0706		O	23.7851	-0.45814	2.50183		O	7.34565	30.9951	9.05286
C	26.9409	7.68689	19.5503		C	6.68433	12.6479	12.4728		H	25.0905	-0.79284	23.823		H	-0.92671	30.8642	15.4858		H	28.5053	12.0666	-6.38938		H	11.6527	19.7888	28.3365		C	24.8391	-2.03073	0.45465		C	6.13375	29.5187	6.60352
H	26.8714	7.00526	18.6912		H	7.58667	12.8294	11.8702		O	24.0659	1.58096	22.2516		O	0.62005	32.6984	16.3159		O	31.2549	12.7677	-7.5198		O	10.1736	20.6765	32.1433		H	23.7519	-2.00796	0.45052		H	6.15012	28.6046	5.99426
H	27.9965	7.80335	19.833		H	6.26648	13.6374	12.6904		O	23.6002	-0.51459	21.5366		O	0.5169	31.3552	18.0197		O	30.8381	12.2658	-5.34822		O	12.5058	22.3024	31.2878		H	25.1831	-2.98862	0.06459		H	5.82331	30.3754	5.98586
H	26.5327	8.66675	19.2632		H	5.94286	12.0821	11.9035		C	23.8806	2.14438	20.945		C	0.48735	33.581	15.1884		C	32.6799	12.6303	-7.34814		C	8.53303	19.7522	32.52		H	25.209	-1.28158	-0.25084		H	5.38207	29.3707	7.38986
C	22.3747	2.95565	22.4207		C	10.861	9.14135	14.6397		H	23.1767	1.55736	20.3426		H	-0.02724	33.1499	14.3304		H	33.1696	13.52	-7.76716		H	7.14439	19.3323	32.3068		C	28.4386	3.15144	6.32551		C	10.0383	26.9721	6.61655
C	23.11	4.21598	22.9895		C	9.78094	9.42793	15.74		H	24.8404	2.19143	20.4097		H	1.463	33.8612	14.8036		H	33.0394	11.7307	-7.86848		H	7.20572	19.7906	33.138		C	27.573	2.23644	4.98562		C	8.46057	27.0285	6.69777
H	22.932	2.76648	21.4804		H	11.2404	8.11036	14.7585		H	23.4705	3.15762	21.0716		H	0.11757	34.5479	15.5298		H	32.9624	12.5656	-6.28909		H	8.18838	18.6735	32.7455		H	27.767	3.94835	6.60837		H	10.4409	27.5626	7.45991
H	21.4452	3.39926	22.0067		H	11.7277	9.79686	14.8274		C	21.9697	-0.9269	26.6312		C	-1.91494	34.2343	17.6909		C	26.9139	13.2665	-10.3104		C	11.2565	15.1053	29.139		H	29.1406	3.82666	5.81634		H	10.3123	27.5283	5.70567
C	24.2431	4.18582	23.9713		C	10.5445	9.95275	16.9665		C	22.8666	-1.66159	25.5921		C	-2.16613	33.9972	16.183		C	27.2856	13.0362	-8.75304		C	9.17771	15.8882	28.9224		C	28.852	2.14211	4.17873		C	7.67672	25.9261	5.95147
H	22.348	4.83902	23.4911		H	9.41422	8.45148	16.096		H	22.2892	0.12833	26.5795		H	-1.12138	33.5896	18.0807		H	27.8891	13.5956	-10.7253		H	12.3562	15.7081	29.3026		H	26.8892	3.00417	4.60132		H	8.23044	27.9165	6.07196
O	25.2469	3.43841	23.4577		O	11.5873	9.10924	17.2099		H	22.3675	-1.32272	27.5866		H	-2.83119	33.812	18.1604		H	26.3969	14.2333	-10.2993		H	12.0444	14.4784	28.6038		O	29.2025	0.82574	4.20744		O	8.19484	25.3638	4.80952
O	24.3221	4.83284	24.9908		O	10.2992	10.927	17.6348		C	22.6698	-3.15603	25.4963		C	-1.90565	34.9435	14.9501		C	26.6007	12.1421	-7.72751		C	7.32482	14.4677	29.3028		O	29.5106	3.02917	3.69775		O	6.55214	25.5774	6.20766
C	26.4946	3.46898	24.1559		C	12.4769	9.37009	18.3108		H	23.8741	-1.57957	26.0514		H	-3.24354	33.9869	16.3712		H	26.9849	14.0169	-8.36724		H	9.31938	16.4224	27.7001		C	30.4698	0.17422	4.17442		C	9.29981	25.0507	3.91357
H	27.1395	2.73318	23.6691		H	13.4283	9.78827	17.9454		O	22.2642	-3.59975	26.7116		O	-1.97933	36.2938	15.1393		O	27.1078	10.883	-7.79366		O	8.0574	12.9985	30.1001		H	30.3921	-0.81356	3.75602		H	9.56978	24.0026	4.09646
H	26.3899	3.1956	25.2121		H	12.669	8.41009	18.8088		O	22.888	-3.87314	24.5484		O	-1.74955	34.5766	13.8015		O	25.8331	12.5047	-6.86617		O	5.81862	14.2313	28.9993		H	30.7168	-0.07593	5.20184		H	10.2071	25.6789	3.98047
H	26.9637	4.46173	24.1001		H	12.0415	10.0643	19.0422		C	22.0018	-4.99354	26.9022		C	-1.47754	37.3606	15.9494		C	26.3671	9.87807	-7.09022		C	9.73878	12.1299	30.4631		H	31.2248	0.76389	3.67984		H	8.81752	25.109	2.92693
C	21.3829	-0.45421	23.0677		C	8.91839	8.92919	12.7976		H	21.3391	-5.38404	26.1185		H	-0.84109	36.977	16.729		H	26.5299	8.9186	-7.60268		H	10.5946	11.9695	31.1805		C	30.1126	1.18006	9.05426		C	12.4265	25.5549	5.906
C	21.7737	1.27106	22.5851		C	10.4405	9.41741	13.0966		H	21.4975	-5.0809	27.8731		H	-2.34269	37.92	16.3339		H	25.2964	10.1044	-7.11818		H	10.7938	11.8004	29.7275		C	29.2713	2.86373	8.25083		C	10.8548	25.5669	6.58943
H	20.904	-0.56585	22.0614		H	8.38435	8.82428	13.742		H	22.9296	-5.58363	26.921		H	-0.86446	38.0586	15.3571		H	26.6936	9.80417	-6.04955		H	10.1709	10.8027	30.9088		H	29.2632	0.69901	9.53788		H	12.5747	26.427	5.23977
H	20.5451	-0.06273	23.6824		H	8.93979	7.91546	12.4832		C	18.828	-0.51609	26.6192		C	-0.02783	35.7365	18.5689		C	25.2122	11.5975	-13.1525		C	13.6095	12.5374	31.3712		H	30.6487	1.63607	9.87875		H	12.4431	24.6736	5.23831
O	20.4026	1.51795	22.1613		O	10.6368	10.7791	12.7423		C	20.3651	-0.97177	27.0874		C	-1.73803	35.6179	18.4326		C	26.094	12.7856	-12.0032		C	11.8161	14.1463	31.0327		O	30.03	4.02481	8.47002		O	10.7831	24.9979	7.8725
H	22.2108	0.96976	21.62		H	11.1214	8.8225	12.4634		H	18.3368	-0.66767	27.601		H	0.28309	34.8656	17.9621		H	25.8922	11.6848	-14.0241		H	14.8411	12.9736	31.3564		H	28.5398	3.02793	9.04286		H	10.31	24.8701	5.94966
H	19.969	1.87187	22.9265		H	11.5484	10.8426	12.4861		H	18.4422	-1.36478	26.0243		H	0.06437	35.3628	19.6075		H	24.4173	12.2755	-13.511		H	14.0366	12.0233	30.5679		H	29.6159	4.45692	9.20058		H	10.9634	24.0771	7.71641
H	22.2223	-3.44621	22.3215		H	8.65687	9.47362	9.71744		O	20.0528	-2.28734	27.5582		O	-2.76458	36.5114	18.0754		O	25.4701	14.0132	-12.3977		O	10.7441	15.2365	32.2281		H	30.3671	-2.24371	9.10769		H	13.9551	23.4068	7.62229
C	21.2421	-2.95292	22.353		C	8.43396	10.2006	10.4961		H	20.4866	-0.31737	27.9654		H	-1.96616	35.3083	19.4708		H	26.9999	12.9513	-12.5862		H	11.0687	13.4331	30.2466		C	30.9148	-1.40587	9.52621		C	13.7266	24.4178	7.98784
C	21.0781	-1.93607	23.5143		C	7.96364	9.61193	11.8197		H	20.7291	-2.52331	28.1829		H	-2.77041	37.2033	18.7242		H	24.6224	14.0234	-11.9685		H	9.7787	15.0118	32.9233		C	31.0711	-0.13145	8.65174		C	13.6719	25.4339	6.82541
H	21.0764	-2.46299	21.3854		H	9.34388	10.7911	10.6714		H	16.1048	0.69574	26.8855		H	2.12374	35.2069	19.905		H	26.5759	9.09848	-13.5025		H	12.1643	9.38775	30.0798		H	30.5484	-1.17048	10.5163		H	12.8027	24.3313	8.56026
H	20.4829	-3.74526	22.4523		H	7.65658	10.8879	10.1291		C	16.6273	0.55477	25.9363		C	2.32643	35.6549	18.924		C	25.5664	8.92675	-13.1146		C	12.6551	9.65085	31.3289		H	31.8825	-1.90615	9.59987		H	14.5102	24.7198	8.70003
C	21.6365	-2.60574	24.7633		C	6.65353	8.78805	11.716		C	18.1561	0.76546	26.0558		C	1.22393	36.6436	18.475		C	24.6392	10.1413	-13.3316		C	14.1576	10.7918	32.2651		C	31.592	-0.71482	7.33677		C	14.9135	25.0825	5.98172
H	19.9908	-1.87965	23.6599		H	7.63969	10.5027	12.3291		H	16.4157	-0.46856	25.5872		H	3.30539	36.1429	18.9732		H	25.1496	8.06808	-13.6405		H	11.1949	9.49281	31.4994		H	32.0365	0.16175	9.06157		H	13.8497	26.4332	7.25593
O	21.3913	-3.95199	24.6928		O	5.66384	9.664	11.4352		H	16.1779	1.2484	25.2096		H	2.36571	34.8226	18.202		H	25.6418	8.60305	-12.0702		H	12.3893	8.37615	31.5061		O	30.932	-1.88365	7.06398		O	15.9914	24.9474	6.85667
O	22.1993	-2.09204	25.6992		O	6.46994	7.61339	11.9325		C	18.5022	2.05568	26.7401		C	1.82015	37.2297	17.2434		C	23.2956	9.78885	-12.7221		C	16.0691	10.0509	33.1715		O	32.5584	-0.34566	6.72034		O	14.9803	24.8669	4.79431
C	21.8388	-4.73623	25.7975		C	4.29792	9.25722	11.5631		H	18.4707	1.00725	25.0352		H	1.16345	37.5372	19.1032		H	24.4219	10.1595	-14.4183		H	13.4263	11.7	33.0061		C	31.5307	-2.90597	6.24679		C	16.5721	26.1968	7.16059
H	21.2427	-4.52619	26.6959		H	3.71742	10.1838	11.4662		O	17.4998	2.93367	26.4822		O	1.70711	36.3435	16.2298		O	23.4472	8.72801	-11.8828		O	15.7936	8.19023	33.1806		H	32.0083	-3.66015	6.8951		H	16.9541	26.6589	6.2446
H	22.8929	-4.53	26.0231		H	4.10202	8.8034	12.5454		O	19.51	2.30472	27.3512		O	2.46211	38.2579	17.2145		O	22.2257	10.2855	-12.9729		O	17.2177	10.8546	33.6541		H	32.2854	-2.50542	5.56133		H	17.4246	26.0861	7.82167
H	21.7322	-5.79702	25.5327		H	4.00334	8.54567	10.7803		C	17.5144	4.28376	26.9543		C	2.45419	36.6291	15.0392		C	22.3416	8.16127	-11.1583		C	14.8402	6.81231	32.3121		H	30.7414	-3.40422	5.66173		H	15.8831	26.8548	7.70811
C	24.4527	31.3732	11.4473		C	22.325	24.9482	22.1678		H	16.4842	4.6486	26.8672		H	2.62086	37.7082	14.9251		H	21.3812	8.38177	-11.6339		H	13.5156	6.64414	32.3672		C	-17.1515	8.99121	35.6833		C	24.4312	35.675	26.067
C	24.9538	29.8772	11.4656		C	20.8139	24.8506	21.7073		H	18.1961	4.91535	26.3891		H	3.44434	36.1482	15.0855		H	22.3257	8.54055	-10.1288		H	14.5886	5.3682	32.2106		C	-18.4134	8.03141	35.5353		C	25.035	36.7807	27.0381
H	23.3948	31.4316	11.1456		H	22.5775	26.0043	22.3618		H	17.8338	4.37135	27.9925		H	1.87325	36.2608	14.1774		H	22.4883	7.07152	-11.1254		H	14.3704	6.38985	31.0504		H	-16.7034	8.82149	36.6734		H	23.6496	36.2197	25.5017
H	25.0237	31.9135	10.6724		H	22.9429	24.618	21.3148		C	22.5035	31.1791	17.3908		C	11.5564	19.869	30.7301		C	27.9342	31.2326	-0.01862		C	5.12666	21.6719	26.099		H	-17.5697	10.0002	35.6766		H	23.8766	34.9376	26.6727
O	26.371	29.866	11.3685		O	20.4623	23.5107	21.3857		C	23.6159	31.0644	16.2821		C	11.4082	21.309	30.2599		C	28.9697	30.289	-0.72525		C	6.37783	19.9616	25.4028		O	-19.0184	8.00113	34.2509		O	24.0514	37.8124	27.1043
H	24.5198	29.3025	10.6299		H	20.6805	25.4855	20.812		H	22.8621	30.5518	18.2247		H	12.5475	19.7779	31.1968		H	27.9543	31.0864	1.07387		H	4.64797	22.1389	27.308		H	-19.1674	8.314	36.2918		H	26.0049	37.2012	26.7578
H	24.6464	29.3783	12.3985		H	20.1439	25.2363	22.4938		H	21.5999	30.6922	17.0075		H	11.5988	19.2691	29.8018		H	26.9341	30.926	-0.36922		H	4.00731	21.5442	25.7976		H	-18.1068	7.00921	35.7695		H	25.1804	36.3675	28.0386
H	26.6294	28.952	11.375		H	19.5801	23.5528	21.0331		O	23.1012	31.1107	14.9625		O	12.4253	21.5301	29.2811		O	28.6832	30.3088	-2.11499		O	6.68133	18.4826	24.1723		H	-19.3522	8.87807	34.0996		H	24.4193	38.5318	27.6008
C	23.9249	35.7255	14.7198		C	26.8176	23.2519	24.2325		H	24.1523	30.109	16.4199		H	11.5113	22.0523	31.0667		H	28.8729	29.2582	-0.34333		H	6.44777	19.5657	26.7765		C	-12.3769	11.0962	33.2211		C	28.2935	32.5774	22.0883
C	24.4879	34.2478	14.2524		C	25.175	23.1035	24.2376		H	24.3807	31.8468	16.3803		H	10.4299	21.4437	29.7778		H	30.0053	30.6227	-0.54711		H	7.66244	20.297	25.8504		C	-13.8782	10.0352	33.4475		C	26.8896	33.6478	23.0449
H	24.0963	35.6929	15.8128		H	27.1457	22.2885	24.6463		H	22.8152	30.2268	14.763		H	13.0512	20.8298	29.4178		H	29.2593	29.6709	-2.51668		H	6.69831	17.2705	24.6775		H	-12.7317	12.0444	32.8352		H	29.0291	33.345	21.8068
H	22.8299	35.7445	14.5797		H	27.0111	24.024	24.9929		C	20.5161	32.9205	21.6012		C	8.14072	18.8147	34.6892		C	26.2724	36.2968	-0.02828		C	8.70511	21.7768	19.5273		H	-12.0764	10.6569	32.2611		H	27.738	32.4699	21.1378
O	25.9093	34.1845	14.3879		O	24.7083	21.8511	23.6961		C	21.0893	33.4062	20.2653		C	8.93844	18.4117	33.4023		C	27.3045	35.1492	-0.3975		C	8.29232	22.7443	21.7781		O	-14.7445	10.3199	32.3069		O	26.6347	34.7918	22.1639
C	24.0876	33.5763	12.8514		C	24.3441	24.3769	23.6873		H	21.2789	32.5102	22.2751		H	7.99109	19.9072	34.5178		H	26.9389	37.1588	0.17779		H	8.17592	20.9804	18.5902		C	-14.7674	9.8947	34.8063		C	26.5229	34.094	24.7997
H	24.0374	33.5889	15.0218		H	24.9628	23.0707	25.3276		H	19.8601	32.0978	21.2942		H	8.9324	18.6983	35.4432		H	25.92	35.9362	0.95625		H	8.83242	20.5561	18.7681		H	-13.4864	9.01126	33.2908		H	26.0023	33.0057	22.9374
C	26.343	32.8233	14.3099		C	23.2828	21.8234	23.8817		O	19.9462	33.7058	19.506		O	9.7163	17.2148	33.6128		O	27.8472	35.2276	-1.70671		O	9.2619	23.9499	23.1208		C	-15.8448	9.38728	32.2538		C	25.3889	35.38	22.5903
C	24.6593	32.1088	12.8335		C	22.7888	24.0589	23.3902		C	21.8193	32.2653	19.5424		C	9.94981	19.6158	32.9783		C	26.866	33.666	-0.07471		C	6.24537	22.3192	22.9445		C	-16.0556	8.95352	34.5364		C	25.1674	34.9405	24.8379
H	23.004	33.6026	12.6594		H	24.4313	25.203	24.4134		H	21.7283	34.2949	20.3363		H	8.28457	18.3089	32.5229		H	28.107	35.369	0.34154		H	7.78247	23.2772	20.9426		H	-14.1715	9.53434	35.6539		H	26.4288	33.2119	25.4399
H	24.5997	34.0735	12.0185		H	24.7938	24.7482	22.7568		C	20.3926	34.1722	18.2506		C	10.192	16.933	32.2973		C	28.9673	34.3499	-1.78647		C	9.76288	24.8391	24.881		H	-15.1882	10.8719	35.0584		H	27.2888	34.7583	25.2084
O	26.0607	32.1796	13.0692		O	22.606	22.7106	22.9988		C	22.0696	32.5836	18.0126		C	10.4905	19.1429	31.5908		C	28.1565	32.7781	-0.30728		C	6.17101	23.3529	25.052		O	-16.7059	9.45516	33.3865		O	25.373	35.9746	23.892
C	27.9091	32.831	14.3838		C	22.5342	20.4216	23.6197		H	22.7613	32.0098	20.0422		H	9.44057	20.5913	32.9567		H	26.5147	33.5737	0.96616		H	4.9497	22.3426	22.1813		C	-16.9501	9.55441	31.1023		C	24.1657	36.4126	21.8531
H	25.9077	32.2357	15.1438		H	23.049	22.0813	24.9349		H	21.1598	31.3895	19.6056		H	10.7885	19.672	33.6813		H	26.0519	33.3365	-0.7409		H	5.54062	20.9897	22.8355		H	-15.4372	8.36454	32.1624		H	24.7762	34.5051	22.7214
H	24.1682	31.5227	13.6278		H	22.1873	24.259	24.2961		O	20.8822	33.1249	17.3974		O	11.1157	17.8951	31.8222		O	28.6238	32.9757	-1.63995		O	7.88233	24.2956	25.4088		H	-15.7519	7.91111	34.3492		H	24.3513	34.2529	24.5271
C	28.56	33.2775	15.6939		C	23.0777	19.1161	24.2078		C	19.079	34.9667	17.7996		C	10.9781	15.6021	31.7907		C	29.6013	34.5569	-3.19976		C	11.9006	26.2011	25.8076		C	-16.7267	9.26276	29.6075		C	23.6356	36.9841	20.5288
H	28.2354	33.5017	13.5732		H	22.3994	20.3059	22.532		H	21.197	34.9225	18.3907		H	9.28779	16.8979	31.6593		H	29.7303	34.6243	-1.0271		H	9.431	25.8851	24.8194		H	-17.4208	10.5466	31.213		H	24.303	37.3253	22.4647
H	28.282	31.8269	14.1169		H	21.5073	20.5879	24.0002		H	22.8881	33.3199	17.9598		H	9.61179	18.9784	30.9463		H	28.9316	33.1236	0.40438		H	4.64672	23.7628	25.3066		H	-17.7277	8.84313	31.4473		H	23.2639	35.9849	22.3459
C	28.5785	32.1815	16.754		C	22.0089	18.0199	24.3144		C	18.0459	34.1792	17.0047		C	10.8616	14.1639	32.2682		C	30.1824	35.9556	-3.3925		C	14.002	27.1987	25.5731		C	-17.8683	8.40064	29.0345		C	24.3636	38.163	19.8847
H	28.039	34.157	16.1011		H	23.471	19.2943	25.2214		H	19.27	35.9504	17.3499		H	12.0547	15.8493	31.8104		H	28.8197	34.3581	-3.95333		H	12.1848	26.0828	27.3265		H	-15.7687	8.75451	29.4242		H	22.6343	37.3555	20.8269
H	29.5971	33.5911	15.4822		H	23.9211	18.7539	23.5972		H	18.612	35.2414	18.7529		H	10.7151	15.6349	30.7157		H	30.4027	33.8154	-3.34865		H	11.684	27.4468	26.6349		H	-16.6934	10.2149	29.0536		H	23.4437	36.2374	19.7471
H	27.5531	31.8774	17.0146		H	21.203	18.3383	24.9962		C	16.962	35.0379	16.3278		C	11.1583	13.0966	31.2217		C	30.6169	36.2727	-4.8134		C	15.9133	28.1257	26.5304		H	-17.7854	7.35543	29.37		H	23.6746	38.659	19.1803
H	29.0776	32.5198	17.6755		H	22.4384	17.0905	24.7234		H	17.6063	33.4587	17.6931		H	9.85317	13.9162	32.571		H	31.0478	36.077	-2.71995		H	14.317	27.4486	24.3335		H	-17.8696	8.3967	27.9353		H	25.2552	37.8454	19.3277
H	29.1191	31.2969	16.3824		H	21.5549	17.7797	23.3395		H	18.5673	33.5648	16.2679		H	11.5127	14.0152	33.1418		H	29.4457	36.7199	-3.10187		H	14.951	26.1643	24.8673		H	-18.8491	8.77615	29.3596		H	24.6775	38.9223	20.6142
C	24.0693	37.5997	12.8481		C	27.6542	24.9132	22.2764		H	17.3214	35.466	15.3826		H	10.4585	13.1556	30.3697		H	30.9935	37.3075	-4.8507		H	16.6481	29.3555	26.2215		C	-10.6288	12.6392	34.9294		C	29.368	30.4184	20.9134
C	24.5236	37.0703	14.2255		C	27.8197	23.5961	23.0778		H	16.6319	35.8536	16.9889		H	11.0006	12.1172	31.7057		H	29.7705	36.1925	-5.51483		H	17.4714	27.9158	26.3486		C	-11.0122	11.3334	34.0582		C	29.1328	31.1766	22.2476
H	24.6686	38.4842	12.5688		H	27.8045	25.7965	22.9265		H	16.0635	34.4589	16.0615		H	12.187	13.1457	30.8444		H	31.4167	35.5975	-5.15425		H	16.5723	28.4987	27.6381		H	-10.9881	12.5447	35.953		H	28.3835	30.32	20.4497
H	23.0108	37.9088	12.9064		H	26.6121	24.9713	21.9494		C	18.7496	33.1561	23.3478		C	5.35979	17.4522	35.5747		C	23.812	37.144	-1.68988		C	9.23487	21.7367	15.8181		H	-11.1408	13.5284	34.5489		H	29.6274	29.3855	21.1827
C	24.1783	38.1674	15.2276		C	29.22	23.5454	23.6804		C	19.6288	33.9156	22.34		C	6.72791	18.5195	35.4456		C	25.0462	37.0665	-0.66179		C	9.20334	22.6366	17.803		C	-10.6638	9.94717	34.6338		C	30.4402	31.0246	23.0949
H	25.6254	36.9837	14.2139		H	27.7754	22.7925	22.3279		H	18.47	33.7681	24.1902		H	4.45968	18.0534	35.332		H	23.7803	38.2539	-1.70452		H	9.37487	22.2862	14.4527		H	-10.2503	11.4261	33.2677		H	28.5362	30.3818	22.6858
O	24.3085	39.3704	14.6034		O	29.6996	24.8134	23.7175		H	19.2828	32.2952	23.7849		H	5.26005	17.2415	36.6476		H	23.0965	36.8216	-0.91499		H	8.3095	21.3401	15.0078		O	-9.32621	9.79747	34.8342		O	30.7213	29.722	23.4669
O	23.8407	38.0463	16.3805		O	29.8225	22.5727	24.0678		C	20.4512	35.1038	22.7703		C	6.9559	19.3083	36.7076		C	24.6127	37.8893	0.59783		C	8.56898	24.6585	18.2418		O	-11.4615	9.05772	34.7994		O	31.2363	31.8624	23.3998
C	23.9593	40.5832	15.2769		C	30.972	25.2187	24.2506		H	18.9349	34.3211	21.5878		H	6.24698	19.29	34.8604		H	25.6495	37.8481	-1.18731		H	10.2551	22.0646	17.8843		C	-8.91398	8.50552	35.2985		C	29.9179	28.5398	23.5203
H	24.1718	41.398	14.5701		H	31.1413	24.8548	25.2772		O	20.3263	35.337	24.0968		O	5.91173	19.0821	37.5219		O	23.3829	38.4783	0.4678		O	8.28914	24.8816	16.5019		H	-9.49544	8.20616	36.1782		H	30.3239	27.8912	24.3
H	22.8918	40.6027	15.5382		H	30.9411	26.3196	24.2275		O	21.1308	35.7852	22.0378		O	7.85255	20.0864	36.9678		O	25.2902	38.0653	1.58632		O	8.36266	25.8899	19.2268		H	-7.85229	8.56651	35.5618		H	29.9267	27.9733	22.5939
H	24.5558	40.7251	16.1877		H	31.8072	24.8976	23.6142		C	20.9615	36.5191	24.6197		C	5.85127	19.8436	38.7197		C	22.922	39.3602	1.52507		C	8.36477	24.8542	14.6036		H	-9.0591	7.74178	34.5265		H	28.8772	28.7416	23.7278
C	23.6239	37.0215	10.3514		C	28.8277	26.4727	20.3889		H	20.2525	37.3599	24.6366		H	4.82957	19.7031	39.0794		H	23.5314	39.2913	2.43023		H	7.86028	25.1722	13.2879		C	-8.29162	14.7841	35.7261		C	31.2819	32.0677	20.1533
C	24.2189	36.5589	11.718		C	28.6027	24.969	20.8963		H	21.8362	36.8136	24.0264		H	6.0562	20.9058	38.5151		H	21.885	39.1003	1.77475		H	7.63058	23.943	13.9959		C	-8.79937	13.1148	34.9049		C	30.3969	30.8303	19.7997
H	24.3386	37.669	9.8178		H	29.4018	26.9273	21.2204		H	21.2959	36.3007	25.6426		H	6.56391	19.4747	39.4709		H	22.9436	40.4098	1.19709		H	9.1103	24.836	13.4421		H	-9.01135	14.8683	36.5318		H	32.2269	31.8495	19.6577
H	22.7376	37.6492	10.5546		H	27.8578	26.9977	20.3567		C	16.5554	31.5274	23.331		C	4.4388	14.6455	33.8551		C	21.9201	35.8445	-3.92495		C	12.2621	20.4792	15.2954		H	-8.62599	15.4708	34.9537		H	31.5617	31.8722	21.1948
O	25.5856	36.1844	11.5792		O	29.8914	24.3796	21.0592		C	17.3204	32.7893	22.6888		C	5.54178	15.9342	34.8178		C	22.5036	37.0313	-2.95185		C	9.87252	19.5448	15.289		O	-7.99568	11.9713	35.0002		O	31.2779	29.7536	19.4679
H	23.5896	35.7101	12.0145		H	28.054	24.3868	20.1378		H	15.479	31.7665	23.324		H	4.0856	15.1318	32.9313		H	21.5606	35.1279	-3.1816		H	12.9372	21.2904	14.2984		H	-8.77458	13.4282	33.8522		H	29.8415	30.8363	18.8723
H	25.7737	35.5816	12.289		H	29.7488	23.4635	21.2727		H	16.8422	31.4092	24.3915		H	3.54299	14.5473	34.4841		H	22.7161	35.314	-4.47514		H	13.1804	19.7194	14.7987		H	-7.37757	12.0245	34.2854		H	31.7398	29.536	20.2658
C	21.865	36.2901	8.73814		C	29.047	26.528	17.671		O	16.4501	33.9127	22.8211		O	6.77495	16.424	34.405		O	21.4525	37.4912	-2.09922		O	9.24186	18.1556	15.7873		C	-5.53037	15.5487	35.867		C	30.2949	34.8938	19.8929
C	23.1665	35.8383	9.45402		C	29.6329	26.777	19.0794		H	17.4499	32.5954	21.6105		H	5.78201	15.3087	35.6804		H	22.7717	37.8818	-3.59743		H	9.59012	19.463	13.7563		C	-6.99394	15.485	36.4281		C	31.2558	33.6379	20.0082
H	22.0235	37.2995	8.33854		H	29.8329	26.8612	16.9741		H	16.7782	34.5796	22.2294		H	7.0593	16.2363	33.5312		H	20.8414	37.9763	-2.63658		H	8.24916	17.6914	15.2799		H	-5.53902	16.1609	34.9498		H	31.0187	35.6662	19.5384
H	21.1729	36.4314	9.59189		H	28.1362	27.1278	17.5105		C	18.3336	30.0281	22.5974		C	4.73355	11.624	33.8745		C	19.8255	34.8311	-4.97714		C	15.414	21.3872	16.8345		H	-5.23017	14.5444	35.5336		H	30.0514	35.1958	20.9298
C	24.3615	35.2449	8.76047		C	30.106	28.2205	19.236		C	16.8084	30.197	22.5852		C	5.04249	13.1783	33.4402		C	20.7171	36.1236	-4.94881		C	13.3226	21.7655	16.5201		C	-7.42201	16.7624	37.0997		C	32.432	33.9303	20.9237
H	22.8472	35.0122	10.1215		H	30.5676	26.1835	19.129		H	18.6292	30.1216	23.6591		H	5.75197	11.1816	33.7752		H	20.4904	34.025	-5.32715		H	16.1302	21.4912	17.8349		H	-6.86698	14.8815	37.3129		H	31.737	33.7093	19.0161
O	24.0518	34.8712	7.50094		O	30.1397	29.0275	18.1308		H	18.682	30.9245	22.0829		H	4.19515	11.2072	32.9839		H	19.6128	34.6957	-3.9241		H	16.3326	21.9275	16.1579		O	-7.45282	17.9009	36.3474		O	32.1004	34.8699	21.8437
O	25.4532	35.065	9.25344		O	30.5043	28.7241	20.2615		C	16.0746	29.0425	23.3084		C	5.31843	13.0068	31.9181		C	19.9294	37.3732	-4.65424		C	11.9835	23.4834	17.0456		O	-7.79389	16.9027	38.254		O	33.4944	33.3415	20.9176
C	25.1116	34.2013	6.80819		C	29.8375	29.2095	16.7343		H	16.4132	30.3069	21.5591		H	6.07662	13.28	33.7744		H	21.1341	36.2678	-5.95204		H	13.1601	20.3686	16.7685		C	-7.45145	19.0857	35.4542		C	32.6715	34.6711	23.1366
H	24.6898	33.8068	5.88377		H	28.7692	29.1255	16.5054		O	16.0912	27.8799	22.5811		O	5.91928	11.7961	31.6373		O	19.1955	37.1763	-3.53443		O	13.3071	24.5409	17.6037		H	-8.33707	19.1357	34.8596		H	32.1766	33.8496	23.6465
H	25.5055	33.3622	7.3979		H	30.4009	28.5364	16.0781		O	15.588	29.1022	24.4098		O	5.10094	13.7829	31.0261		O	19.9311	38.3995	-5.29032		O	10.5213	23.7636	16.836		H	-6.61489	19.1299	34.808		H	32.4466	35.5727	23.7154
H	25.94	34.8795	6.56925		H	30.1672	30.2388	16.5364		C	16.0079	27.8622	21.1557		C	6.36272	11.606	30.2772		C	18.3856	38.267	-3.07445		C	15.153	24.8146	17.8497		H	-7.44862	19.977	36.1787		H	33.7455	34.4432	23.1397
C	19.519	35.9951	7.67279		C	28.1162	25.2197	15.5804		H	15.9319	26.8036	20.8679		H	5.54753	11.2954	29.6087		H	18.9122	39.2239	-3.12982		H	16.2736	24.8471	17.0285		C	-2.22504	15.9263	37.2075		C	27.0803	35.1935	18.5004
C	21.0622	35.5344	7.59561		C	28.7657	25.0612	17.1029		H	16.8908	28.3026	20.673		H	7.12855	10.819	30.2631		H	18.1336	38.0713	-2.02273		H	16.059	24.0359	18.5482		C	-4.11862	16.3531	36.9514		C	28.8521	35.4167	19.009
H	19.5221	37.0944	7.6871		H	28.5503	26.1001	15.0744		H	15.1116	28.3949	20.8072		H	6.81725	12.5259	29.8809		H	17.4635	38.3499	-3.66866		H	16.2624	25.714	18.3084		H	-2.29287	15.8096	38.298		H	27.1228	35.7429	17.5447
H	19.087	35.6972	8.64309		H	27.047	25.4821	15.6971		C	20.7538	29.4979	22.3594		C	3.04685	10.3133	36.296		C	17.7022	32.9366	-5.2203		C	18.9486	19.7418	17.7724		H	-1.75787	16.9231	37.1168		H	26.7322	36.0647	19.1201
O	21.5668	35.8839	6.31251		O	29.9618	24.294	17.0215		C	19.2751	28.911	21.992		C	4.15298	10.3726	35.0483		C	18.3496	34.5394	-5.67402		C	16.7502	19.528	16.6318		O	-4.54302	16.8734	38.2067		O	29.302	35.7882	17.7137
H	21.1013	34.4485	7.72494		H	28.0428	24.5063	17.7248		H	20.7657	29.6369	23.453		H	2.52608	11.2655	36.4808		H	18.577	32.2856	-5.39321		H	19.8486	20.4999	17.3742		H	-3.97941	17.2969	36.4002		H	28.7409	36.4024	19.4681
H	22.3559	35.3737	6.17853		H	30.1714	24.031	17.9098		H	20.7814	30.5029	21.9302		H	3.64056	10.1453	37.2161		H	16.9879	32.7016	-6.03056		H	19.7177	18.7253	17.464		H	-4.76849	16.1404	38.7667		H	29.0606	35.0723	17.1611
C	16.781	32.1954	4.95559		C	25.4435	22.176	11.9079		O	19.0773	27.6001	22.4861		O	4.03925	9.28025	34.1442		O	17.5328	35.684	-5.54828		O	15.4546	18.1979	16.3281		C	2.66826	15.2594	34.2793		C	21.8209	31.2762	18.2627
C	17.891	33.3136	5.18838		C	26.9429	22.2503	13.1362		H	19.1737	28.8801	20.8968		H	5.06941	10.1613	35.6305		H	18.5403	34.3709	-6.74994		H	16.9069	19.7684	15.4374		C	1.69875	14.3279	35.2869		C	22.922	32.9773	17.9996
H	16.8362	32.0067	3.8654		H	25.354	23.2785	11.8183		H	18.3894	27.2231	21.949		H	4.64385	8.61782	34.4514		H	16.8428	35.5909	-6.1922		H	14.6598	17.2997	16.1523		H	3.23046	15.881	35.0013		H	22.4954	30.4954	18.5141
H	15.8224	32.7288	5.09282		H	24.7175	21.9499	12.7081		C	25.3427	29.2561	19.5618		C	0.46756	5.71493	34.474		C	14.0637	33.2608	-0.63941		C	20.7429	25.8819	22.5319		H	1.93392	15.9273	33.8152		H	21.7373	31.2351	17.1626
O	17.4009	34.3229	4.30936		O	28.0126	21.3826	13.527		C	24.1712	28.5504	20.4311		C	0.30371	7.24754	35.3479		C	15.1503	31.9884	-1.73954		C	21.0545	23.3857	21.9259		O	0.849	13.3299	34.7016		O	23.1606	33.2725	16.5659
C	18.0825	33.9629	6.63211		C	27.4483	23.7989	13.2787		H	24.8786	29.7051	18.6706		H	-0.32837	5.18151	34.9925		H	13.0784	32.7603	-0.73564		H	19.5533	26.8498	22.5878		C	0.75577	15.3992	36.2507		C	24.5915	33.0244	18.692
H	18.8811	32.967	4.8428		H	26.2508	22.1876	13.9873		H	26.0118	28.4646	19.1857		H	1.42763	5.36582	34.9063		H	13.8915	34.0456	-1.39517		H	20.8856	27.1649	21.6311		H	2.40756	13.8549	35.989		H	22.3782	33.852	18.3475
C	18.2553	35.4453	4.16407		C	28.1674	21.5202	14.9506		O	23.4523	27.601	19.6043		O	-0.71434	8.26647	35.2133		O	16.1934	31.0629	-1.40095		O	22.1999	21.7039	22.3207		C	0.12684	12.7404	35.8085		C	23.82	34.5987	16.489
C	18.5287	35.5101	6.49663		C	28.3286	23.9077	14.6556		C	23.0852	29.5413	21.0406		C	1.7948	7.89699	35.3652		C	15.4206	32.5797	-3.26657		C	19.6693	22.4159	20.1808		C	-0.75459	14.7046	36.8713		C	25.4071	34.4232	18.2769
H	17.1706	33.8914	7.24458		H	28.049	24.0873	12.3985		H	24.6656	28.012	21.2642		H	0.14938	6.77865	36.3416		H	14.3105	31.2969	-1.92073		H	20.1546	23.5802	22.6521		H	1.35405	15.7014	37.1255		H	24.6302	32.7577	19.7591
H	18.872	33.4181	7.15787		H	26.5633	24.4488	13.3321		C	22.5981	26.8544	20.4792		C	-0.4486	9.13172	36.3495		C	17.5671	31.1685	-1.79537		C	23.054	19.8219	22.5836		H	0.6124	16.3267	35.7029		H	25.123	32.2392	18.1452
O	19.1584	35.7092	5.23737		O	27.975	22.8281	15.4998		C	22.064	28.7151	21.8865		C	1.85019	9.20205	36.2996		C	16.9658	32.2124	-3.81903		C	19.9974	20.0562	19.9653		O	-1.00996	13.4285	36.3267		O	25.2011	34.6224	16.876
C	17.3209	36.7154	3.86488		C	29.3932	21.038	16.1724		H	23.5036	30.3487	21.6481		H	2.47917	7.12958	35.765		H	14.7071	32.0839	-3.93388		H	18.1609	22.7652	20.2445		C	-0.36759	11.1218	35.7297		C	23.8617	35.6822	15.1804
H	18.9055	35.2599	3.29301		H	27.308	20.9693	15.3646		H	22.5488	29.9656	20.1861		H	2.09212	8.07657	34.3208		H	15.1607	33.6326	-3.28712		H	19.1291	23.1241	19.0546		H	0.83515	12.7189	36.6127		H	23.2423	35.2294	17.19
H	17.6215	36.1406	6.57171		H	29.4061	23.8456	14.406		O	21.6068	27.6727	21.0797		O	0.67595	9.96713	36.1139		O	17.8514	32.2124	-2.70076		O	21.4851	19.5339	21.2721		H	-0.45563	14.5679	37.921		H	24.8628	35.2365	18.7696
C	16.0222	36.3707	3.14052		C	30.5484	20.4399	17.0609		C	21.5522	25.8096	19.8356		C	-1.49265	10.2141	36.9814		C	18.644	30.848	-0.33163		C	25.12	18.638	24.0379		C	0.11488	10.1448	34.6494		C	24.4866	35.585	13.7558
H	17.8546	37.453	3.25847		H	28.8209	21.5002	16.998		H	23.2561	26.382	21.2215		H	-0.27917	8.48832	37.232		H	17.7258	30.215	-2.32762		H	22.5241	19.1236	23.1608		H	-1.46456	11.1145	35.765		H	24.4368	36.4913	15.6828
H	17.0846	37.2339	4.8091		H	30.0436	21.8879	15.8712		H	22.5965	28.3605	22.7762		H	1.81622	8.79517	37.3301		H	16.8782	31.1716	-4.19202		H	18.6198	19.3413	19.7717		H	-0.15604	10.6651	36.7109		H	22.8701	36.1367	15.0282
C	15.2234	37.6187	2.78181		C	31.4717	19.2556	16.8963		C	21.4912	24.2501	19.8492		C	-2.9991	9.96667	37.1373		C	19.7218	31.6859	0.43351		C	26.9279	18.2876	25.6442		C	-0.70069	8.85781	34.6256		C	26.0116	35.7123	13.5648
H	15.4084	35.7159	3.78058		H	30.0067	20.1863	17.994		H	21.2826	26.1434	18.8186		H	-1.2752	11.1468	36.4442		H	19.191	29.95	-0.63399		H	25.5423	17.439	23.4996		H	1.14805	9.85149	34.8691		H	24.0499	36.4438	13.2048
H	16.2536	35.8022	2.22358		H	31.1454	21.3296	17.3361		H	20.6399	26.0104	20.4364		H	-1.06915	10.431	37.9848		H	17.9336	30.4954	0.42494		H	24.8165	17.273	24.4782		H	0.10847	10.6123	33.6517		H	24.14	34.7012	13.2101
H	14.2876	37.3545	2.26685		H	32.1444	19.3052	16.0453		C	21.8458	23.3584	21.0482		C	-3.79881	11.1925	37.6757		C	20.18	31.0771	1.75471		C	28.3538	17.2899	27.2487		H	-0.68425	8.37577	35.6114		H	26.2604	35.6203	12.4908
H	15.8075	38.2763	2.11845		H	30.8552	18.3477	16.81		H	21.8812	23.8292	18.9134		H	-3.13658	9.00094	37.6297		H	19.3959	32.7113	0.66979		H	26.6766	19.0259	26.7693		H	-0.28363	8.15395	33.8959		H	26.5724	34.9365	14.1055
H	14.9644	38.1935	3.68556		H	32.1217	19.1902	17.7809		H	20.3989	24.1008	19.7854		H	-3.43875	9.72506	36.1866		H	20.6426	31.7682	-0.15733		H	27.4494	19.63	25.453		H	-1.74205	9.05556	34.3497		H	26.3989	36.6973	13.8794
C	17.4535	29.5663	5.62962		C	23.5475	22.5431	10.1365		H	21.6013	23.8312	22.0058		H	-4.66561	11.0705	38.3303		H	19.4094	31.1989	2.51532		H	28.7694	16.7518	28.0743		C	4.00753	16.404	32.5305		C	19.7893	28.9255	19.3483
C	16.527	30.8227	5.61048		C	24.5482	21.4982	10.7629		H	22.8829	23.0067	21.092		H	-4.2805	11.6871	36.83		H	21.0713	31.6133	2.12251		H	29.7157	17.842	27.482		C	3.63558	14.9754	33.0552		C	20.1626	30.6222	18.592
H	16.6893	28.768	5.75436		H	23.5526	23.4744	10.7253		H	21.2004	22.4674	20.9715		H	-3.15089	11.8961	38.216		H	20.4398	30.0137	1.66181		H	29.8225	16.6628	26.8463		H	4.28681	16.9794	33.4364		H	19.3383	29.143	20.3201
H	17.9767	29.6122	6.60602		H	22.5221	22.1692	10.2115		C	27.2043	31.0652	19.2844		C	0.05697	3.39746	33.4643		C	14.5913	34.1929	2.36197		C	21.2079	29.3011	23.8039		H	3.07516	16.8328	32.1498		H	20.8194	28.6768	19.6569
C	16.0514	30.928	7.06619		C	25.0073	20.625	9.60059		C	26.2619	30.2946	20.2487		C	0.35134	5.02326	33.066		C	13.8541	33.9306	0.90192		C	21.1037	27.2028	24.1701		C	4.90756	14.2166	33.272		C	19.5011	31.9479	18.127
H	15.5945	30.5069	5.09703		H	23.8695	20.7975	11.2881		H	27.4202	32.025	19.8033		H	0.07414	3.41565	34.5556		H	13.6841	34.3153	2.98119		H	21.9821	30.3581	23.0163		H	3.10007	14.4244	32.2675		H	20.0367	30.2403	17.5771
O	15.9517	29.6666	7.58339		O	23.8637	20.3032	8.90398		H	26.621	31.3148	18.3766		H	1.05396	2.96222	33.4667		H	15.0676	35.1854	2.27612		H	22.1633	30.0715	24.424		O	5.21658	14.2209	34.5895		O	18.3764	32.4002	18.7245
O	15.7735	31.9267	7.68027		O	26.117	20.3022	9.27561		C	25.5224	31.4822	20.8185		C	0.0771	5.98352	31.923		C	12.9427	35.1611	0.70555		C	20.6395	26.5834	26.2233		O	5.60077	13.737	32.4032		O	20.0259	32.6046	17.2443
C	15.6773	29.3933	8.96473		C	23.8325	20.0147	7.49523		H	26.8122	29.8275	21.0772		H	1.41395	4.91661	32.8024		H	13.022	33.282	1.24642		H	22.3095	26.9412	23.6004		C	6.46842	13.636	34.979		C	17.9311	33.6904	18.2104
H	15.0551	30.1705	9.42157		H	24.5732	20.5933	6.93114		O	25.0585	32.1966	19.7154		O	-0.85794	5.44616	31.1282		O	12.9985	35.9232	1.82675		O	21.0899	28.1706	27.2459		H	6.50748	13.6739	36.0759		H	18.5406	34.5023	18.6273
H	16.6134	29.2913	9.53575		H	22.8243	20.3015	7.16999		O	25.4688	31.8309	21.9745		O	0.6982	7.01325	31.769		O	12.2136	35.3694	-0.22208		O	20.1861	25.1383	26.5918		H	7.32135	14.1877	34.5599		H	16.8715	33.8302	18.4659
H	15.1532	28.4271	8.99662		H	23.9548	18.9681	7.24501		C	25.4423	33.5663	19.5411		C	-1.33778	5.70389	29.7863		C	12.2207	37.0355	2.30813		C	21.1424	30.1974	27.7653		H	6.54743	12.5896	34.6501		H	18.0234	33.7548	17.1199
C	20.2854	25.9156	2.34721		C	27.6503	23.7087	8.12009		H	24.5632	34.1399	19.2147		H	-2.42329	5.73524	29.7697		H	12.8477	37.479	3.09698		H	19.7602	31.1321	27.719		C	3.92508	20.6108	30.7331		C	16.6003	24.7773	15.9306
C	19.4945	26.5523	3.63344		C	26.1131	23.9259	9.0331		H	26.2194	33.6477	18.7622		H	-1.10036	4.8376	29.1776		H	11.2757	36.7088	2.7657		H	20.4206	30.8503	26.5232		C	5.07106	19.5325	30.3344		C	17.0978	24.9057	17.8745
H	19.5473	25.8261	1.53124		H	28.1914	24.6362	7.92682		H	25.8484	33.9973	20.4655		H	-0.97008	6.59834	29.2906		H	12.0063	37.8036	1.55071		H	20.9892	30.9465	28.4244		H	4.21614	20.8781	31.77		H	15.7423	24.166	16.2394
H	20.57	24.8904	2.61578		H	27.3353	23.4442	7.09528		C	32.4862	30.8509	19.9937		C	-3.77844	-1.46778	33.7872		C	19.6443	34.124	4.23836		C	15.3454	26.2225	26.4475		H	2.99906	20.0391	30.8547		H	17.4024	24.0656	15.6487
O	20.2369	26.3518	4.86224		O	25.3128	25.1909	9.13714		C	31.1012	30.9463	19.2311		C	-2.28412	-0.87007	33.2844		C	18.2255	33.5681	4.61905		C	16.2992	27.7047	24.5049		O	4.75138	18.7996	29.165		O	16.3281	25.2947	19.0177
C	18.9338	28.1173	3.39419		C	25.2519	22.9236	8.15096		H	32.9133	31.8605	19.8847		H	-4.03841	-0.91689	34.7041		H	19.6318	35.2286	4.29498		H	14.1609	26.6847	27.4547		C	5.23884	18.5322	31.6663		C	18.8444	25.2107	18.2136
H	18.5764	25.9408	3.72566		H	26.2355	23.3746	9.9893		H	33.1503	30.1708	19.4342		H	-3.51743	-2.44195	34.2178		H	19.7766	33.8651	3.17307		H	15.478	25.7538	27.8025		H	6.05643	20.0092	30.1995		H	17.0937	23.8008	17.8669
C	19.6131	26.8604	6.04552		C	23.8365	25.2531	8.7804		O	31.0183	32.3382	18.9315		O	-1.45508	-1.03713	34.4295		O	18.2855	32.2052	4.24146		O	16.2695	28.1671	22.4971		C	5.38154	17.517	29.1823		C	17.2401	25.0725	20.1194
C	18.6241	28.7399	4.87356		C	23.7715	22.8631	8.55551		C	29.7359	30.5278	19.8755		C	-2.17766	0.65707	32.7356		C	17.1126	34.3009	3.72444		C	18.2071	29.0599	24.9541		C	5.09292	16.8761	31.3971		C	19.2056	26.8006	19.2892
H	19.7113	28.7166	2.89363		H	25.2293	23.5921	7.30284		H	31.211	30.3718	18.2905		H	-1.95173	-1.54198	32.4777		H	17.9928	33.6767	5.69495		H	15.3872	28.5583	24.9795		H	6.22242	18.7172	32.1301		H	19.2194	24.5106	18.9845
H	18.127	28.0607	2.64973		H	25.7453	21.9676	7.82583		C	30.1045	32.6024	17.888		C	-0.19168	-0.39372	34.2736		C	17.0702	31.4957	4.38262		C	16.5039	29.0503	20.663		H	4.5097	18.8363	32.4365		H	19.3182	24.745	17.3695
O	18.4861	27.65	5.76038		O	23.32	24.1281	8.08593		C	28.6467	30.801	18.7511		C	-0.71573	1.58271	33.348		C	15.7113	33.4556	3.66969		C	19.197	30.205	23.2277		O	4.72794	16.5686	30.0484		O	18.2759	26.1969	20.3333
C	18.8039	26.0154	7.16118		C	22.4259	25.5827	9.69013		H	29.7029	29.4807	20.2171		H	-2.10514	0.61541	31.6441		H	16.9027	35.3184	4.09116		H	18.2045	29.8711	26.2211		C	5.41757	17.0462	27.6693		C	17.3309	24.311	21.735
H	20.3995	27.4479	6.55265		H	23.8077	26.0699	8.04473		H	29.5417	31.1739	20.7502		H	-3.142	1.09551	32.9803		H	17.5414	34.4178	2.71331		H	19.1683	28.3171	25.6654		H	6.44804	17.6068	29.4801		H	17.7557	24.1544	19.7806
H	19.551	29.2582	5.14338		H	23.2536	22.1799	7.85482		O	28.8079	32.1115	18.1632		O	-0.19097	1.01554	34.5377		O	15.9135	32.0491	3.73977		O	18.0687	29.9079	21.6255		H	6.07807	16.4241	31.6061		H	20.1085	26.5546	19.8493
C	19.2494	24.9162	8.11866		C	21.863	26.9752	10.0245		C	30.0013	34.1891	17.8286		C	1.04021	-0.98991	34.9913		C	17.273	30.1576	3.50948		C	15.3817	28.8956	18.1996		C	4.07233	17.0609	26.9436		C	17.223	23.5057	23.1178
H	17.8897	25.6765	6.65043		H	22.4008	25.0083	10.618		H	30.4804	32.1886	16.9321		H	0.12805	-0.56748	33.2397		H	16.8532	31.335	5.45334		H	16.064	30.1137	20.5377		H	5.83576	16.0295	27.606		H	16.8898	25.2013	22.2045
H	18.427	26.8337	7.81279		H	21.6209	25.1138	9.05613		H	28.7159	30.0255	17.9693		H	-0.00911	1.21323	32.5874		H	15.1628	33.771	4.57479		H	19.8614	31.5224	23.8772		H	6.11476	17.7187	27.1365		H	18.4163	24.4437	21.6638
C	19.9624	25.482	9.35093		C	20.3888	26.8024	10.4426		C	31.351	34.9177	17.7862		C	1.19149	-1.04537	36.4851		C	18.4371	29.1556	3.57758		C	13.7837	28.1767	16.6362		C	4.19473	16.6076	25.4884		C	16.8747	22.1506	23.7596
H	19.8372	24.1394	7.61677		H	21.906	27.6692	9.16971		H	29.4524	34.5065	18.7346		H	1.80939	-0.28553	34.6404		H	17.4116	30.6017	2.51116		H	16.3417	28.932	16.9983		H	3.61112	18.062	26.9786		H	16.7563	24.2392	23.8143
H	18.3249	24.42	8.46746		H	22.441	27.4281	10.8411		H	29.3883	34.5062	16.9678		H	1.31698	-1.99096	34.6273		H	16.3229	29.6083	3.46367		H	15.385	30.1706	17.3362		H	3.40472	16.3811	27.4806		H	18.2925	23.4939	23.4022
H	19.2684	26.1172	9.92834		H	19.8234	26.2957	9.64099		C	31.203	36.4387	17.8544		C	2.69819	-1.11017	36.714		C	18.0803	27.7593	4.0699		C	12.7048	27.9389	14.6591		H	4.77143	15.6718	25.4198		H	16.873	22.3561	24.8408
H	20.822	26.1069	9.06536		H	19.8573	27.7438	10.6621		H	31.8859	34.642	16.8615		H	0.81189	-2.00681	36.8353		H	19.3276	29.5571	4.07968		H	12.5095	28.1746	17.2044		H	4.71464	17.3688	24.8916		H	17.7239	21.4753	23.6328
H	20.3207	24.69	10.026		H	20.3243	26.1703	11.3411		H	31.9868	34.588	18.6273		H	0.65157	-0.23215	36.9968		H	18.7472	28.9937	2.53034		H	13.442	26.8381	16.799		H	3.21358	16.4299	25.0208		H	15.9746	21.5953	23.4886
C	24.2204	26.279	-1.78934		C	33.2113	21.9942	8.36062		H	30.5848	36.8099	17.0221		H	3.06778	-1.95102	36.1081		H	17.2452	27.3531	3.4819		H	13.0091	28.2995	13.3095		C	5.10295	24.6827	26.8984		C	17.6406	24.3764	9.76615
C	23.4889	26.5696	-0.1086		C	31.2949	21.6236	8.5603		H	32.1824	36.9401	17.7983		H	2.98408	-1.30825	37.7509		H	17.7942	27.731	5.12535		H	11.4029	28.3738	13.954		C	4.39123	24.7169	28.8275		C	16.3502	24.4153	11.1285
H	23.3022	26.4253	-2.37883		H	33.2254	23.0854	8.49867		H	30.7236	36.744	18.7988		H	3.23112	-0.21483	36.3703		H	18.9398	27.0884	3.92315		H	12.1536	26.8461	13.6921		H	4.81277	25.7021	26.5796		H	16.7793	24.1101	9.07567
H	24.3522	25.2006	-1.95844		H	33.4276	21.8664	7.28838		C	33.3044	27.3285	23.9874		C	-5.05835	-5.6112	31.1527		C	24.0779	31.4681	6.48151		C	17.665	21.5091	21.7297		H	4.32055	24.0432	26.4552		H	17.9993	23.3474	10.083
O	24.321	26.4895	1.04508		O	30.7484	20.3099	8.82904		C	33.1055	28.7637	23.2921		C	-6.16868	-4.03508	31.5558		C	22.9798	32.5235	5.95778		C	15.7077	22.938	22.4038		O	5.04435	24.9355	30.1141		O	15.1878	25.2158	11.1637
C	22.1169	25.8417	0.32935		C	30.1982	22.4214	7.72078		H	32.8869	27.4773	24.9964		H	-5.1686	-5.59545	30.0596		H	24.6479	32.1114	7.18255		H	19.1883	21.5722	21.6471		C	3.21906	23.5792	29.0251		C	17.0043	24.2351	12.8234
H	23.168	27.6059	-0.17522		H	31.1647	22.1274	9.51192		H	34.3923	27.2098	24.1353		H	-5.74587	-6.43184	31.3854		H	23.5289	30.749	7.12099		H	18.0463	20.9041	20.3922		H	3.8024	25.6368	28.6853		H	16.0407	23.3811	10.9063
C	23.8066	27.2185	2.15409		C	29.3778	20.0557	8.50833		O	32.2321	29.541	24.118		O	-6.05778	-3.19809	30.3868		O	22.7031	33.2145	7.18118		O	14.0166	23.9134	21.835		C	5.07612	23.903	31.1106		C	14.353	24.7	12.2124
C	21.5987	26.594	1.72132		C	28.874	22.4293	8.67336		C	32.6885	28.9353	21.7925		C	-6.32217	-2.90856	33.0257		C	21.5489	32.236	5.23303		C	15.6921	23.4785	24.7052		C	3.73879	22.2356	30.2467		C	15.8095	24.7949	14.0637
H	21.3253	25.9093	-0.43125		H	30.407	23.4561	7.44651		H	34.1059	29.2274	23.3721		H	-7.16151	-4.50779	31.4647		H	23.4949	33.2207	5.28195		H	15.6097	21.8101	22.5817		H	2.46376	24.1206	29.6271		H	17.1562	23.156	13.0121
H	22.3054	24.78	0.55812		H	29.9581	21.8659	6.80227		C	32.3666	30.9085	23.718		C	-6.27549	-1.81757	30.7016		C	22.117	34.4801	6.92705		C	12.2559	24.9141	21.7776		H	2.76184	23.4369	28.0437		H	17.998	24.6581	12.967
O	22.6402	26.608	2.69734		O	28.4563	21.0657	8.97767		C	32.6961	30.4824	21.5133		C	-5.33132	-1.53994	32.8901		C	20.9583	33.7265	5.04479		C	13.8583	24.7532	25.358		O	5.03824	22.6088	30.5827		O	14.6187	25.3432	13.4706
C	24.9071	27.204	3.289		C	28.8027	18.2124	8.83629		H	33.4395	28.4835	21.1284		H	-7.34549	-2.50072	32.9131		H	21.6439	31.725	4.2655		H	16.1572	22.4516	25.6914		C	6.34995	23.6032	32.1369		C	12.7125	24.6249	11.8302
H	23.6095	28.2608	1.87718		H	29.2471	20.0764	7.41924		H	31.7025	28.4892	21.5836		H	-6.29657	-3.36609	34.0198		H	20.8854	31.6242	5.85835		H	16.9843	23.8171	25.3744		H	4.19675	24.074	31.7541		H	14.5495	23.6212	12.3555
H	21.3493	27.6336	1.4411		H	29.1272	22.804	9.68109		O	31.8402	31.1804	22.4166		O	-5.27691	-1.18322	31.5248		O	20.8422	34.3783	6.31246		O	12.6881	25.0548	23.7621		H	3.05006	22.5075	31.0639		H	15.4018	23.7972	14.2911
C	26.0254	28.2531	3.4008		C	29.7719	16.9874	9.12039		C	31.7097	31.8145	24.8199		C	-6.28865	-0.8407	29.4506		C	21.9397	35.1763	8.31986		C	10.5272	25.7039	19.8499		C	7.77142	23.4192	31.5804		C	12.0462	25.4917	10.7234
H	25.4596	26.2728	3.16199		H	28.2584	17.8741	7.93956		H	33.4399	31.1994	23.7318		H	-7.29174	-1.70703	31.1248		H	22.7936	35.0952	6.30119		H	11.366	24.3197	22.0437		H	6.06655	22.5993	32.519		H	12.1436	24.6676	12.7681
H	24.394	27.1518	4.26425		H	28.0278	18.2456	9.61051		H	33.7453	30.8063	21.6858		H	-5.86827	-0.73801	33.424		H	21.7512	34.2131	4.451		H	13.5138	24.333	26.8653		H	6.35468	24.1967	33.0567		H	12.5703	23.5923	11.4515
C	26.8541	27.9328	4.64678		C	29.2047	15.6225	9.66258		C	32.3878	31.5865	26.1726		C	-6.87242	-1.21267	28.0879		C	23.2218	35.2375	9.15374		C	9.75044	26.2105	17.666		C	8.83456	22.9946	32.5737		C	11.1779	26.6883	11.1048
H	25.6434	29.2844	3.39555		H	30.6435	17.273	9.69643		H	30.6271	31.6207	24.8891		H	-5.26283	-0.48069	29.3294		H	21.1672	34.6128	8.86743		H	9.91772	27.1254	19.9605		H	8.18476	24.3343	31.1356		H	11.3743	24.8036	10.1819
H	26.738	28.1858	2.56934		H	30.2089	16.6811	8.17696		H	31.8332	32.8701	24.521		H	-6.82362	0.05435	29.8093		H	21.5521	36.1983	8.18426		H	9.2174	24.8841	20.3254		H	7.7397	22.6442	30.7981		H	12.7827	25.8465	9.98473
H	27.6541	28.6666	4.82036		H	29.4571	15.3551	10.689		C	32.0734	32.6484	27.2161		C	-7.27159	0.05738	27.324		C	24.264	36.1993	8.59869		C	8.12969	26.7294	16.1206		H	9.07465	23.8099	33.2696		H	10.2618	26.4135	11.6328
H	27.3311	26.9513	4.50074		H	29.649	14.775	9.1123		H	33.4843	31.5786	26.0275		H	-7.7595	-1.85407	28.2081		H	23.6647	34.231	9.2275		H	10.5377	25.4558	16.9341		H	9.74534	22.7771	32.0021		H	10.8348	27.2079	10.2004
H	26.2344	27.8716	5.55402		H	28.1085	15.5711	9.62472		H	32.1203	30.5924	26.5701		H	-6.13857	-1.78652	27.4991		H	22.9704	35.5605	10.1777		H	10.4978	26.2178	16.7031		H	8.55817	22.0912	33.131		H	11.7227	27.4053	11.7163
C	26.4234	28.2407	-3.13316		C	34.6786	20.0303	9.5659		H	32.7281	32.4844	28.0841		H	-7.67959	-0.16199	26.3249		H	24.5444	35.932	7.57058		H	6.99669	25.8059	15.4435		C	7.93775	23.6383	25.8983		C	19.634	24.9537	7.10022
C	25.4296	26.9373	-2.75847		C	34.4215	21.5018	9.31201		H	31.0323	32.6036	27.5666		H	-6.4084	0.73004	27.1953		H	25.1791	36.2009	9.21265		H	7.96639	27.0741	14.6466		C	6.52076	24.5461	25.9695		C	18.6924	24.4919	8.42602
H	26.2708	28.1034	-4.22291		H	35.7069	19.8518	9.94428		H	32.2578	33.6577	26.81		H	-8.04874	0.60843	27.8784		H	23.859	37.2203	8.58871		H	6.92543	27.3452	16.0809		H	8.47232	24.0671	25.0428		H	20.4551	24.2342	7.20315
H	27.4045	27.8229	-2.86332		H	34.6286	19.4878	8.6179		C	33.3296	25.3173	22.2012		C	-2.00427	-6.12406	32.0457		C	26.0965	31.0569	4.58564		C	19.8518	20.3048	23.983		H	7.61297	22.6408	25.5358		H	19.0597	24.4859	6.27311
C	26.461	25.8105	-3.08935		C	35.8838	21.9974	9.26198		C	32.7983	25.9452	23.5159		C	-3.46737	-6.33171	31.4162		C	25.1483	30.5969	5.73939		C	18.2275	19.8181	22.7315		C	6.02601	24.435	24.4983		C	19.8617	24.105	9.34693
H	24.858	26.8811	-3.71576		H	34.18	21.9823	10.2791		H	33.1389	24.2368	22.2664		H	-1.95732	-6.6111	33.0145		H	26.4129	30.1336	4.0784		H	19.3914	21.3083	25.0168		H	6.8567	25.5885	26.0195		H	18.3757	23.5243	8.00276
O	27.2909	26.2382	-4.13124		O	36.6728	21.1708	8.49481		H	34.4283	25.4164	22.2295		H	-1.69045	-5.14403	32.4179		H	27.0478	31.4844	4.93788		H	20.7157	21.6154	23.9706		O	6.85493	25.057	23.5852		O	20.1807	25.0029	10.3238
O	26.5892	24.733	-2.57017		O	36.3199	22.867	9.97657		C	33.3736	24.9828	24.5869		C	-3.53356	-7.79989	31.3245		C	25.9659	30.0508	6.88274		C	16.3858	18.7185	23.1829		O	5.05306	23.8404	24.1173		O	20.4755	23.0742	9.24535
C	28.693	25.9866	-4.0503		C	38.1031	21.3466	8.25086		H	31.697	25.9097	23.5854		H	-3.20766	-6.29636	30.3838		H	24.5927	29.7362	5.32684		H	19.2904	19.2911	21.794		C	8.02339	25.8988	23.7365		C	19.4652	26.044	11.0072
H	28.9178	25.002	-3.63192		H	38.494	22.2018	8.79712		O	32.9931	23.7003	24.3221		O	-3.01759	-8.50472	32.4093		O	27.3084	30.2692	6.60605		O	16.6282	18.6653	24.9431		H	7.90724	26.7775	23.0849		H	20.1374	26.9051	11.0814
H	29.1789	26.7595	-3.44616		H	38.3173	21.522	7.17878		O	34.1119	25.276	25.4937		O	-3.87553	-8.36014	30.3135		O	25.5584	29.5563	7.90985		O	15.362	17.7526	22.5243		H	8.91473	25.3367	23.4148		H	19.2662	25.7085	12.0311
H	29.1196	26.0772	-5.0568		H	38.6494	20.4293	8.53062		C	33.6301	22.697	25.1101		C	-2.91226	-8.44899	33.8733		C	27.9217	31.1076	7.56594		C	17.5739	19.063	26.5268		H	8.18225	26.2572	24.7516		H	18.5269	26.3552	10.5385
C	27.7945	29.7264	-4.54348		C	32.6628	18.5775	10.3994		H	33.486	22.9102	26.1757		H	-1.86212	-8.36819	34.1554		H	28.0734	30.5933	8.5232		H	17.403	19.0626	28.0057		C	10.0108	22.0878	26.1739		C	21.885	26.0684	6.49645
C	27.0451	29.705	-3.16868		C	33.7277	19.6619	10.681		H	34.7083	22.6726	24.9112		H	-3.31856	-9.38608	34.2791		H	27.3105	32.0052	7.73856		H	17.5942	20.393	26.9941		C	9.1324	23.1742	26.8903		C	20.3502	26.271	6.53933
H	27.0758	29.9963	-5.33475		H	31.8228	19.2002	10.102		H	33.1929	21.7275	24.8345		H	-3.43112	-7.64178	34.3776		H	28.8867	31.4404	7.16013		H	18.7106	19.0998	26.8749		H	11.0965	22.1915	26.3127		H	22.174	25.2779	5.77824
H	28.0998	28.6937	-4.79352		H	32.3148	18.0846	11.32		C	33.8884	25.1595	19.7127		C	-0.69847	-8.17404	31.2676		C	24.1833	31.5327	2.97677		C	22.2439	20.3213	26.9259		H	9.90061	22.174	25.0809		H	22.1601	25.6268	7.46971
C	26.2781	31.0482	-3.01335		C	34.3435	19.9436	12.0335		C	32.864	25.6732	20.7659		C	-0.77699	-6.60885	31.1573		C	25.5469	32.0098	3.50691		C	21.081	18.9858	25.2782		C	9.96301	24.0432	27.8314		C	20.0062	27.3412	5.47886
H	27.8211	29.7526	-2.38269		H	33.0444	20.5317	10.7588		H	34.892	25.463	20.0627		H	-1.43345	-8.69888	30.6355		H	23.5962	32.3706	2.5802		H	22.7712	21.6607	27.1362		H	8.62186	22.6136	27.6876		H	20.2686	26.9128	7.39931
O	26.3434	31.4387	-1.71131		O	33.3727	19.7332	12.9764		H	33.744	25.703	18.763		H	-1.03549	-8.23526	32.3103		H	23.5875	31.1465	3.81363		H	23.1628	20.4152	27.4392		O	11.2779	23.6995	27.7481		O	21.0095	27.316	4.52595
O	25.7258	31.6454	-3.89775		O	35.4092	20.4793	12.235		C	31.4636	25.196	20.479		C	-0.24766	-5.27311	30.5561		C	25.5732	33.4372	4.02455		C	19.634	17.5205	26.1683		O	9.60353	24.831	28.6752		O	19.158	28.1858	5.56125
C	25.4928	32.458	-1.16867		C	33.4573	20.454	14.214		H	32.8139	26.7576	20.6297		H	0.00048	-6.49248	31.9564		H	26.2754	32.0254	2.67419		H	21.8049	19.1922	24.5267		C	12.0437	24.0823	28.8878		C	21.5932	28.3869	3.74424
H	25.4501	32.2806	-0.08483		H	33.712	19.8399	15.0764		O	30.8693	24.9143	21.6659		O	-0.12884	-4.61669	29.2895		O	26.5469	33.5398	4.97076		O	19.7958	17.5694	27.9925		H	11.7541	23.4687	29.7445		H	22.611	28.0802	3.49609
H	24.4754	32.4111	-1.57791		H	34.2182	21.2284	14.1497		O	30.9385	25.0824	19.3974		O	-0.04205	-4.40983	31.3712		O	24.9125	34.3809	3.67218		O	18.5866	16.6208	25.7166		H	11.9207	25.136	29.1566		H	21.7066	29.3205	4.30302
H	25.8874	33.4579	-1.34748		H	32.4806	20.8825	14.4541		C	29.5462	24.3556	21.7593		C	-0.13077	-4.41976	27.7844		C	26.7639	34.7873	5.63715		C	20.5957	18.1644	29.5807		H	13.0872	23.8883	28.6566		H	21.0914	28.6575	2.81519
C	30.359	29.6815	-4.6186		C	31.9852	18.1752	7.6867		H	29.0973	24.1962	20.7722		H	0.78793	-3.8459	27.6173		H	26.9357	35.6066	4.92563		H	21.8822	18.0611	29.9208		C	10.6995	19.4607	26.8518		C	23.3573	29.0753	6.17971
C	29.097	30.645	-4.70167		C	32.8287	17.5448	9.11839		H	28.9104	25.0366	22.3472		H	-0.90718	-3.66419	27.5211		H	27.6572	34.6546	6.26332		H	20.5893	18.2188	31.0838		C	9.56471	20.5404	26.6097		C	23.0919	27.3131	6.1465
H	30.2004	28.9408	-5.42651		H	32.8585	18.1354	7.00597		H	29.6145	23.3894	22.2836		H	-0.14439	-5.15464	27.0166		H	25.9107	35.0439	6.27668		H	20.7261	19.4336	29.9371		H	11.1853	19.1838	25.9109		H	23.7019	29.2826	5.14539
H	30.3165	29.0985	-3.68225		H	31.9469	19.266	7.64861		C	35.3365	23.0803	18.6477		C	1.3708	-8.74309	32.6991		C	25.4562	29.4934	1.50723		C	22.3307	20.2248	30.7944		H	10.1502	18.5552	27.1771		H	24.3077	29.1083	6.73153
O	29.1412	31.2512	-5.99101		O	34.1879	17.4434	8.75625		C	33.8708	23.5334	19.3935		C	0.50153	-9.19906	31.4886		C	24.1257	30.364	1.83223		C	21.4643	21.385	28.8967		O	8.69199	20.4047	27.7217		O	24.2987	26.7759	6.69353
H	29.1485	31.4306	-3.92817		H	32.489	16.5467	9.45253		H	35.9283	24.0143	18.5722		H	0.68645	-8.42386	33.5001		H	26.352	30.0655	1.7818		H	23.7653	20.0169	30.9557		H	8.99795	20.1994	25.7457		H	23.2272	27.1321	5.07665
H	28.4991	31.9516	-5.98788		H	34.6751	17.2576	9.55716		H	35.0311	22.951	17.5968		H	1.92457	-7.85588	32.3692		H	25.4977	29.3664	0.41074		H	22.6008	18.9593	31.1641		H	7.83631	20.6976	27.4312		H	24.9753	27.0161	6.07101
C	32.6443	29.4434	-5.85779		C	29.445	16.6565	5.12026		O	33.2527	22.8113	20.4333		O	-0.08496	-10.4376	31.877		O	23.0302	29.4903	2.08266		O	21.0832	23.164	28.8136		C	13.0204	20.7313	28.0911		C	21.3462	30.0705	7.7486
C	31.8691	30.311	-4.78106		C	30.6253	17.7958	6.26732		H	33.1628	23.427	18.5587		H	1.08393	-9.39938	30.596		H	23.9196	30.9035	0.88856		H	20.5917	20.6672	28.574		C	11.7229	19.7371	28.0627		C	22.5579	30.421	6.68858
H	32.4335	29.8927	-6.8441		H	28.434	17.0756	5.28319		H	33.8264	22.8851	21.1878		H	0.63739	-11.0071	32.1239		H	22.2486	30.0286	2.0258		H	20.8979	24.1374	29.4803		H	13.3657	20.4458	29.1114		H	21.4392	28.9892	7.92234
H	32.2296	28.4194	-5.89725		H	29.6698	17.1761	4.17029		C	37.8688	20.6771	18.9232		C	3.78133	-9.65097	33.3706		C	26.9872	27.3888	1.48997		C	23.0837	19.68	34.194		H	12.5588	21.7122	28.2849		H	20.3987	30.2324	7.2215
O	31.9311	31.6668	-5.20836		O	30.353	19.0866	5.72033		C	36.7066	21.9716	18.6565		C	2.26617	-9.93786	33.2634		C	25.6368	28.0264	2.11199		C	21.9385	20.9609	32.1345		O	11.0022	20.2775	29.1716		O	23.6145	31.2818	7.12065
H	32.3647	30.2267	-3.79769		H	31.5125	17.5501	5.72913		H	38.7363	21.3258	18.6077		H	4.25868	-9.74882	32.3991		H	27.8218	28.0893	1.67064		H	22.6537	18.3442	34.7458		H	12.0649	18.7467	28.3975		H	22.1003	30.9079	5.81401
H	31.4968	32.1872	-4.54146		H	30.5604	19.7054	6.40992		H	37.6156	20.1966	17.9457		H	4.18606	-10.4712	33.9897		H	26.8717	27.3188	0.39951		H	22.8773	19.9088	35.6258		H	10.7903	19.5467	29.7367		H	23.2984	32.1764	7.08965
C	34.7925	28.4815	-6.98168		C	29.6004	12.9415	5.09759		O	37.0544	22.1933	17.2607		O	1.8621	-10.3987	34.5484		O	25.7176	27.9865	3.53057		O	21.8517	22.8087	32.3322		C	15.9562	21.0264	26.3977		C	20.5819	30.406	10.6025
C	34.2259	29.2429	-5.68667		C	29.1519	14.7992	4.45299		H	37.337	22.7079	19.2052		H	2.21126	-10.7917	32.5647		H	24.79	27.3899	1.79568		H	20.896	20.4247	31.9936		C	14.4801	21.3211	27.4156		C	21.378	30.8415	9.14585
H	34.8549	29.211	-7.80768		H	30.1907	12.4066	4.31871		H	37.9698	21.9595	17.1875		H	1.07145	-10.9084	34.4224		H	24.8536	28.2082	3.85913		H	21.393	23.6618	31.8286		H	16.6854	21.6009	27.0047		H	21.1449	30.9639	11.3347
H	34.0205	27.7527	-7.28794		H	28.6565	12.401	5.01912		C	39.0661	18.0023	20.46		C	3.92894	-6.82446	33.4772		C	28.2243	24.9656	1.20848		C	25.5419	18.5023	37.2659		H	15.8032	21.7345	25.5661		H	21.0371	29.4143	10.6739
O	34.9624	30.4079	-5.34549		O	27.7495	14.7958	4.29995		C	38.8753	19.3504	19.444		C	4.26569	-8.32997	34.0148		C	27.387	25.9908	2.1159		C	24.9478	18.5281	34.8991		O	14.1758	22.6608	27.0121		O	22.7349	30.8068	9.57343
H	34.3445	28.5918	-4.80809		H	29.5615	14.7857	3.43441		H	40.1326	18.0596	20.7395		H	4.62901	-6.40785	32.7435		H	27.5492	24.5601	0.43235		H	25.7087	19.1325	38.2308		H	14.9033	21.5517	28.3948		H	21.1767	31.8823	8.88524
H	34.8068	31.0346	-6.04365		H	27.4875	15.6819	4.07214		H	39.0774	17.1997	19.7083		H	4.29289	-6.44171	34.4297		H	28.4586	24.1149	1.86428		H	26.8013	18.509	37.4411		H	14.4914	23.1931	27.7343		H	22.9492	29.8842	9.64445
C	37.4336	28.4468	-7.45977		C	30.8625	12.197	8.75449		O	39.3274	18.9166	18.1511		O	3.9677	-8.37732	35.4043		O	28.0852	26.2003	3.33936		O	25.7344	17.2854	33.5018		C	18.3174	20.0241	25.3068		C	19.1222	31.1815	12.8619
C	36.2044	27.7017	-6.77948		C	30.1913	12.1204	6.80505		H	39.712	19.9599	19.8301		H	5.36413	-8.38792	33.9455		H	26.4598	25.4309	2.33917		H	25.1564	19.8465	34.6475		C	16.7838	19.7295	25.6896		C	18.9914	30.1491	11.5865
H	37.4486	29.5017	-7.14374		H	31.8275	11.7372	8.4595		H	40.1614	18.4853	18.289		H	3.45756	-9.16765	35.5164		H	27.4556	26.5617	3.9512		H	25.5878	16.3193	33.1193		H	18.9563	19.8225	26.1898		H	18.5667	32.0919	12.5648
H	37.2442	28.4544	-8.54891		H	30.3596	11.2295	8.98914		C	39.1882	17.4989	23.1797		C	2.19581	-4.26716	32.4808		C	30.6705	26.2688	1.27767		C	25.5451	14.9859	36.8914		H	18.4759	21.0777	25.0217		H	20.1872	31.4349	12.9845
O	36.3919	27.4767	-5.39442		O	29.2168	11.0807	6.88871		C	38.2743	17.3462	21.7647		C	2.36097	-5.88519	33.6631		C	29.5968	25.331	0.44817		C	25.4039	16.7586	38.4479		O	16.8493	18.4538	26.2892		O	17.6621	30.2547	11.1311
H	36.1085	26.7197	-7.27818		H	31.0649	11.5796	6.41266		H	39.8909	18.3408	23.0869		H	3.3346	-4.27626	32.3631		H	30.0653	26.8205	2.00184		H	26.5087	14.4224	36.159		H	16.2429	19.6195	24.7325		H	19.1081	29.1207	11.9524
H	37.0566	26.8027	-5.3161		H	29.3921	10.5105	6.14636		H	39.8403	16.6075	23.235		H	1.95356	-3.72658	33.4015		H	30.9866	26.9998	0.5321		H	25.1801	15.2978	35.6212		H	16.0314	18.0187	26.0876		H	17.5554	29.6324	10.4197
C	39.7785	28.1749	-8.37604		C	31.0021	13.6791	11.894		O	36.8874	17.5645	21.9232		O	1.56158	-6.59163	34.5965		O	30.0979	24.0892	-0.03433		O	25.8076	17.1676	40.1503		C	19.1545	17.6427	24.2745		C	17.1719	31.4694	14.4258
C	38.8219	27.7891	-7.23072		C	31.3138	12.7321	10.4049		H	38.3394	16.2682	21.5521		H	2.78095	-5.22448	34.4151		H	29.299	25.9519	-0.41784		H	24.1966	17.272	38.2908		C	18.7954	19.1718	24.0771		C	18.6262	31.0328	14.2953
H	39.6844	29.2555	-8.5798		H	29.9306	13.8816	11.9988		H	36.7763	18.4749	22.1693		H	0.77556	-6.97743	34.2353		H	30.7866	24.2892	-0.65675		H	25.5676	16.8174	41.2721		H	18.833	17.2604	25.2637		H	16.6439	31.2851	13.4758
H	39.3386	27.6649	-9.25359		H	31.3445	14.7413	11.6769		C	37.9476	19.0433	24.9504		C	0.66395	-1.9473	31.2591		C	33.1439	26.6706	2.47309		C	26.1872	11.8465	35.1797		H	20.2507	17.6501	24.3618		H	17.2755	32.5775	14.4831
C	39.3208	27.9536	-5.81397		C	32.3437	11.5761	10.6982		C	38.4604	17.6394	24.5367		C	1.99878	-2.88786	31.5976		C	31.9331	25.653	1.97128		C	25.799	13.0839	36.9618		C	17.8935	19.5977	22.9541		C	19.2272	29.8301	14.9128
H	38.6829	26.6979	-7.30708		H	31.8603	13.6035	9.93872		H	37.6524	18.9102	26.0112		H	0.94218	-0.90819	31.4659		H	33.4996	27.0648	1.52828		H	25.696	11.883	33.8698		H	19.7636	19.6074	23.7693		H	19.1827	31.8322	14.8203
O	39.8747	29.1716	-5.53393		O	31.9928	10.6901	11.7019		H	37.0378	19.2245	24.3546		H	-0.13963	-2.17352	31.9745		H	33.8895	25.928	2.73532		H	25.0485	10.9275	34.6944		O	17.4006	18.4988	22.3813		O	18.5995	28.6592	14.629
O	39.2468	27.1031	-4.96093		O	33.392	11.3885	10.1305		C	37.2498	16.7112	24.6322		C	2.90304	-1.90269	32.3416		C	31.223	24.5203	2.83546		C	26.493	12.6147	38.9916		O	17.6151	20.7412	22.6833		O	20.2734	29.8782	15.5033
C	40.0162	30.3761	-6.29675		C	30.6601	10.5262	12.1571		H	39.1811	17.309	25.3106		H	2.59105	-3.23825	30.7525		H	32.4789	25.1044	1.17932		H	24.3671	13.5984	36.9741		C	16.4462	18.4376	21.3294		C	17.3348	28.423	14.0044
H	40.8138	30.304	-7.04773		H	30.3687	11.3823	12.7742		O	36.2786	17.3745	25.3586		O	2.97313	-0.68216	31.718		O	31.8136	23.3196	2.63222		O	26.981	10.9145	38.7231		H	16.9323	18.0935	20.424		H	16.556	28.2737	14.7646
H	40.3032	31.1423	-5.56277		H	30.5755	9.59195	12.7445		O	37.1102	15.6136	24.1457		O	3.48877	-2.08986	33.3766		O	30.2197	24.6269	3.49662		O	26.7905	13.2854	40.2894		H	15.9867	19.3948	21.1554		H	17.4439	27.4942	13.4296
H	39.0872	30.6838	-6.78732		H	30.0217	10.4417	11.2755		C	34.8893	17.3077	25.0229		C	3.2458	-0.65855	30.3264		C	31.3241	22.2492	3.44122		C	27.4047	9.54206	37.4983		H	15.7049	17.689	21.613		H	17.0287	29.2192	13.3262
C	41.686	26.3506	-8.17098		C	30.7951	13.6173	14.9274		H	34.5119	18.3435	25.0082		H	2.31825	-0.41989	29.8243		H	31.9802	21.3874	3.2781		H	26.5261	9.10744	36.6135		C	19.8244	15.3698	22.9664		C	16.8499	30.9981	16.9824
C	41.2834	27.8353	-8.36064		C	31.6431	13.4215	13.5213		H	34.3166	16.763	25.7843		H	3.6928	-1.60684	29.9997		H	30.2912	22.0113	3.16592		H	27.829	8.1779	37.2547		C	18.8221	16.5448	23.1656		C	16.2131	31.0542	15.5658
H	42.5989	26.1643	-8.76677		H	29.9177	13.0214	15.2492		H	34.7289	16.8612	24.0338		H	3.93811	0.15231	30.0802		H	31.3539	22.5064	4.50924		H	28.2125	9.55702	36.316		H	19.336	14.6808	22.2502		H	17.6133	31.7587	16.8903
H	40.9274	25.692	-8.62846		H	30.2481	14.561	14.7569		C	39.5083	21.0021	23.8313		C	-0.98059	-0.47243	29.6943		C	33.769	28.6695	4.84962		C	27.0235	9.39656	33.0764		H	19.8298	14.8658	23.9265		H	17.431	30.0745	16.958
C	41.8384	28.2787	-9.73115		C	32.816	12.4343	13.6595		C	38.7032	20.3889	24.9989		C	-0.0787	-1.79271	29.8847		C	33.7542	27.8413	3.46514		C	27.5682	11.0746	34.2957		C	17.5755	15.8229	23.6353		C	15.1495	32.0534	15.3849
H	41.8007	28.4641	-7.61378		H	32.1559	14.4048	13.7102		H	40.2938	20.272	23.5758		H	-0.90767	-0.78323	28.6584		H	34.1336	29.6028	4.36165		H	27.802	8.17217	33.2068		H	18.7344	16.9697	22.1664		H	15.7891	30.0639	15.345
O	43.1889	28.1226	-9.72258		O	32.6818	11.466	14.6294		H	40.0645	21.8511	24.2603		H	-0.35755	0.44675	29.7914		H	34.5845	28.0466	5.2611		H	27.3399	9.14925	31.9078		O	17.8835	15.3687	24.8745		O	14.9756	32.5531	16.6133
O	41.2141	28.6816	-10.6817		O	33.8623	12.4615	13.0552		C	37.6524	21.3456	25.5535		C	0.98229	-1.9529	28.7809		C	35.1716	28.2754	2.9347		C	29.1116	12.5432	34.1677		O	16.5315	15.6107	23.0718		O	14.55	32.3759	14.3847
C	43.9115	28.4111	-10.923		C	31.5581	10.8709	15.2933		H	39.47	20.256	25.777		H	-0.7635	-2.63755	29.7343		H	33.3535	28.7054	2.91479		H	27.1849	10.5243	35.4775		C	17.0132	14.5951	25.7085		C	13.6768	32.9602	16.932
H	43.6175	27.7327	-11.7361		H	30.6966	10.8453	14.6299		O	38.0423	22.627	25.3322		O	0.62773	-1.3523	27.5771		O	36.0903	28.345	3.94764		O	29.9529	11.8096	32.7666		H	17.6645	14.1012	26.4477		H	13.8265	33.6648	17.7459
H	44.975	28.2642	-10.6917		H	31.3208	11.4116	16.2207		O	36.6213	21.0442	26.1104		O	1.99777	-2.59586	28.8641		O	35.3949	28.7335	1.83828		O	29.5238	13.7327	34.9409		H	16.4653	13.8398	25.1347		H	13.0721	32.1342	17.3051
H	43.7496	29.4473	-11.2514		H	31.8223	9.82827	15.5562		C	37.1631	23.6884	25.7439		C	1.01575	0.00775	27.4812		C	37.1182	29.3281	3.81533		C	30.12	10.4644	31.4782		H	16.2995	15.2405	26.2377		H	13.1768	33.341	16.0462
C	43.1841	24.7504	-6.77357		C	31.0153	13.9442	18.2263		H	36.7491	24.2021	24.8645		H	1.40699	0.38267	28.43		H	37.7253	29.1757	2.91501		H	29.2536	10.0782	30.4871		C	22.8571	14.8787	21.9034		C	16.9808	31.0525	20.1971
C	42.019	25.8299	-6.65882		C	31.8706	14.0692	16.5089		H	37.7482	24.4027	26.333		H	0.10695	0.57113	27.2442		H	37.7346	29.2426	4.71706		H	30.1449	9.1623	31.7163		C	21.301	15.7708	22.3419		C	16.0071	31.1169	18.7364
H	43.6366	24.5657	-5.78348		H	30.4698	12.9959	18.1414		H	36.3326	23.3264	26.3612		H	1.78843	0.1609	26.7189		H	36.6881	30.3405	3.78236		H	30.9704	9.88242	30.3966		H	23.4759	15.7432	21.6059		H	17.9012	30.5467	19.9017
H	43.9925	25.1977	-7.38327		H	30.2364	14.7151	18.126		C	37.4263	20.8076	22.1412		C	-3.37437	1.59337	28.6196		C	33.3289	28.8917	7.77125		C	25.6443	6.75134	30.7382		H	22.4994	14.5084	20.9306		H	16.3672	30.3498	20.7743
O	42.3999	26.921	-5.82956		O	33.258	13.8858	16.3402		C	38.8045	21.543	22.5013		C	-2.72251	0.002	28.7866		C	33.6921	29.4609	6.32328		C	25.2227	7.97084	32.8357		O	21.0742	16.3975	21.0804		O	14.8059	31.8009	18.9532
H	41.119	25.3581	-6.22676		H	31.7523	15.1534	16.3746		H	37.593	19.7482	22.359		H	-3.95995	1.42658	27.6957		H	34.2643	28.942	8.35154		H	24.8498	6.65611	29.7454		H	21.6184	16.5606	23.0302		H	15.6219	30.0957	18.7784
H	42.4484	26.5747	-4.94498		H	33.4492	12.9707	16.5142		H	37.2951	20.8827	21.0599		H	-2.50483	2.19694	28.2823		H	33.0192	27.8369	7.77687		H	25.8698	5.32653	30.8498		H	20.6028	17.2009	21.2692		H	14.991	32.7285	18.9271
H	44.7762	22.5305	-7.32077		H	32.7	15.4933	20.8204		O	38.7463	22.9619	22.5862		O	-3.44574	-1.0937	28.2117		O	35.0443	29.9563	6.29766		O	25.0503	7.84006	34.6983		H	25.2063	12.3171	23.2677		H	16.8471	33.932	20.489
C	43.9574	22.6788	-8.0425		C	32.8385	14.4527	20.4895		H	39.5014	21.2923	21.6784		H	-2.22017	0.16302	27.8087		H	33.0401	30.337	6.15512		H	24.7755	8.78736	32.4292		C	24.1397	12.5523	23.1906		C	17.6764	33.4999	21.058
C	42.7515	23.4289	-7.44402		C	31.5892	13.8662	19.756		H	38.5357	23.2766	21.7138		H	-4.31691	-1.16095	28.5736		H	35.0919	30.6745	6.91547		H	24.2549	7.33881	35.4987		C	24.0158	13.8349	22.3075		C	17.335	32.0632	21.3534
H	44.3525	23.2766	-8.87911		H	33.7878	14.399	19.9475		H	36.3905	23.3958	22.9605		H	-5.07302	3.58446	27.5259		H	30.455	28.5844	7.83398		H	26.3023	3.68809	27.7773		H	23.6557	11.6588	22.7849		H	18.6168	33.5943	20.5221
H	43.6568	21.6966	-8.44186		H	32.963	13.8712	21.4219		C	35.7662	22.7225	22.3586		C	-4.50443	3.83686	28.4337		C	30.8425	29.6147	7.83459		C	27.0021	4.91455	28.0291		H	23.8282	12.6457	24.233		H	17.756	34.0846	21.9728
C	42.0434	22.5369	-6.47137		C	30.6336	13.8738	20.9693		C	36.0732	21.2619	22.7073		C	-4.25715	2.63366	29.395		C	32.2343	29.7102	8.48423		C	26.559	6.84873	28.8542		C	24.7032	13.4165	20.9829		C	18.3736	31.3277	22.1896
H	42.0436	23.6354	-8.25682		H	31.7332	12.7947	19.7572		H	34.723	22.9582	22.5923		H	-3.51967	4.22821	28.1132		H	30.1433	30.2469	8.39287		H	27.9828	3.8073	28.1946		H	24.7815	14.4863	22.7782		H	16.4562	32.1293	22.0182
O	43.0008	22.0364	-5.65727		O	30.5408	15.1222	21.5162		H	35.9581	22.9434	21.3003		H	-5.0084	4.68244	28.9311		H	30.8576	29.9868	6.79727		H	27.26	4.54387	26.8815		O	25.8281	12.7044	21.2896		O	19.3839	32.0602	22.7235
O	40.8614	22.2932	-6.40792		O	30.2061	12.8796	21.5038		C	35.0446	20.3468	22.1018		C	-5.43204	2.17179	30.1887		C	32.154	29.3171	9.93959		C	26.2024	8.66481	27.6327		O	24.3499	13.6051	19.85		O	18.4	30.1469	22.4222
C	42.6754	21.1258	-4.59627		C	29.6482	15.3777	22.62		H	35.9906	21.1237	23.785		H	-3.74214	3.10453	30.2283		H	32.521	30.7786	8.4758		H	27.5283	6.75231	29.8225		C	26.3913	11.8428	20.2996		C	19.7626	33.3878	23.0573
H	43.2853	20.225	-4.71749		H	30.1389	15.3612	23.5951		O	34.8268	20.7591	20.8296		O	-6.51001	2.89944	29.8223		O	30.8528	29.3543	10.3234		O	26.3106	8.0437	25.9231		H	26.3381	12.2669	19.2897		H	20.8061	33.2668	23.3432
H	41.6236	20.8368	-4.62286		H	28.8728	14.6215	22.6745		O	34.5212	19.3897	22.6202		O	-5.40917	1.36689	31.0926		O	33.0653	29.0344	10.6793		O	25.8667	10.0958	27.9432		H	27.441	11.6848	20.5769		H	19.1867	33.784	23.888
H	42.9074	21.5984	-3.63009		H	29.1905	16.3695	22.4807		C	33.9264	20.0395	19.968		C	-7.7957	2.57386	30.3635		C	30.4635	28.914	11.6283		C	26.6012	6.6506	24.6937		H	25.8681	10.8751	20.3118		H	19.7092	34.1302	22.2703
C	19.6837	5.36926	42.8421		C	5.70876	14.5785	5.63634		H	33.1039	20.6834	19.6258		H	-8.33442	3.51821	30.5203		H	31.1817	29.2201	12.4001		H	27.5202	5.7457	24.7636		C	40.3721	20.4708	13.6136		C	-7.91216	21.7091	4.04929
C	18.1252	5.2476	42.6447		C	4.41035	14.2058	6.51509		H	33.4762	19.1843	20.4845		H	-7.73725	2.02146	31.3134		H	30.3493	27.8212	11.6567		H	27.0052	6.24835	23.3082		C	41.0639	19.2807	12.8597		C	-7.3227	22.4327	5.36838
H	20.0694	4.44195	43.2969		H	6.30219	13.6417	5.67909		H	34.4922	19.7074	19.0845		H	-8.32584	1.95734	29.6281		H	29.4917	29.3829	11.8306		H	25.92	5.47746	24.4451		H	40.2195	20.2363	14.6755		H	-8.44937	22.4569	3.44058
H	19.8806	6.16924	43.5775		H	6.27346	15.3354	6.20888		C	9.98292	43.8242	24.9698		C	-12.0616	-5.2325	14.0007		C	22.0017	20.6355	37.3594		C	13.6653	13.6574	-6.89525		H	39.3792	20.5805	13.1675		H	-8.67441	21.0054	4.4046
O	17.5866	6.52374	42.3266		O	3.53232	13.3036	5.86053		C	10.4696	43.9141	26.4715		C	-12.0817	-3.87329	13.1909		C	21.6317	20.7468	38.8529		C	12.8777	12.0823	-8.38808		O	40.0942	18.3061	12.5287		O	-6.66815	21.5	6.22285
H	17.6552	4.85956	43.5649		H	3.869	15.0952	6.88057		H	10.5359	44.5903	24.4024		H	-11.0147	-5.50814	14.2195		H	22.2531	21.6249	36.9456		H	13.3969	15.0779	-6.61848		H	41.8072	18.7996	13.4757		H	-8.16214	22.8896	5.92226
H	17.8863	4.52781	41.8421		H	4.81361	13.7386	7.43372		H	8.91867	44.12	24.9578		H	-12.4438	-6.0211	13.3292		H	21.1191	20.281	36.8051		H	14.4473	14.4018	-6.98259		H	41.5928	19.6293	11.9641		H	-6.62342	23.2436	5.10268
H	16.6455	6.40233	42.2719		H	2.90745	13.011	6.51801		O	10.3407	45.2535	26.9337		O	-13.4075	-3.58006	12.762		O	21.1632	19.4879	39.3119		O	13.4943	10.978	-9.64609		H	40.5521	17.5915	12.1047		H	-6.32216	21.9988	6.95455
C	20.4786	3.9944	37.9795		C	6.7994	18.4051	1.46016		H	11.5193	43.5983	26.5433		H	-11.4402	-3.96743	12.2982		H	20.8363	21.4964	38.9805		H	12.0304	12.5756	-8.70818		C	42.4327	21.5665	9.75624		C	-7.41018	16.985	1.72679
C	21.0807	4.90256	39.0948		C	6.40106	16.8279	2.21563		H	9.87104	43.2438	27.1127		H	-11.6812	-3.04676	13.8034		H	22.512	21.069	39.4354		H	11.8397	11.4115	-7.7854		C	42.307	22.5186	11.0588		C	-6.3092	18.428	1.87406
H	19.3973	4.19669	37.9965		H	5.90412	19.0392	1.40915		H	10.6666	45.2546	27.8264		H	-13.3248	-2.93704	12.0664		H	20.9626	19.594	40.2336		H	13.4659	10.4728	-10.7312		H	42.5498	20.5291	10.1164		H	-8.01386	17.2616	0.83986
H	20.5849	2.96228	38.3477		H	7.02559	18.1368	0.41216		C	7.58008	40.429	21.7684		C	-16.0392	-3.69151	17.2521		C	24.6703	18.5095	33.6466		C	19.2087	15.7689	-1.53237		H	43.3864	21.807	9.25138		H	-8.09501	17.1518	2.58044
O	22.2856	4.30811	39.583		O	5.52556	16.0434	1.37636		C	8.86987	40.5281	22.8126		C	-14.6307	-4.37542	17.0297		C	24.4579	18.6058	35.1816		C	17.6812	14.0427	-2.6799		O	43.4611	22.3158	11.8735		O	-5.21126	18.4082	2.79668
C	19.983	4.935	40.2372		C	5.87528	16.6444	3.73108		H	6.92842	41.3001	21.9451		H	-16.6229	-4.4803	17.7709		H	23.8405	19.0093	33.117		H	19.1943	17.3033	-1.19622		C	40.9267	22.2325	11.8543		C	-7.42871	19.6988	2.22318
H	21.2701	5.93043	38.7329		H	7.39378	16.3557	2.25419		H	6.98148	39.5573	22.0879		H	-16.4467	-3.59712	16.2316		H	24.6286	17.4585	33.3258		H	20.4461	16.647	-2.00847		H	42.2966	23.575	10.742		H	-5.88295	18.6062	0.86794
C	22.7418	5.02994	40.7268		C	5.3732	14.6647	1.77267		O	8.57402	39.9	24.073		O	-13.6264	-3.74048	17.765		O	24.1638	17.3354	35.755		O	17.3373	12.0591	-3.10295		C	43.1932	22.7251	13.2192		C	-4.83987	19.7333	3.19501
C	20.5516	5.61515	41.5265		C	5.79723	15.0524	4.01496		C	9.25528	42.0843	23.0089		C	-14.2188	-4.45548	15.496		C	23.3466	19.6298	35.5106		C	15.9236	14.9074	-4.05839		C	41.0707	21.8612	13.4422		C	-6.83607	20.9192	3.12434
H	19.0617	5.43147	39.8892		H	6.57073	17.0168	4.47549		H	9.73878	39.993	22.4003		H	-14.7646	-5.42257	17.375		H	25.3745	18.9994	35.6525		H	17.3255	14.4744	-1.68857		H	40.213	23.0591	11.7114		H	-7.90845	20.0712	1.30774
H	19.715	3.88794	40.4459		H	4.92361	17.1634	3.90266		C	9.69723	40.1426	24.9329		C	-12.4679	-4.53322	17.6774		C	24.089	17.5491	37.1635		C	16.8878	10.2081	-3.93092		H	40.4379	21.3732	11.3888		H	-8.20957	19.2199	2.81914
O	21.8238	5.04557	41.8165		O	4.89056	14.4397	3.10454		C	10.1448	42.3723	24.3205		C	-12.8258	-5.22652	15.414		C	23.2092	19.7065	37.0502		C	14.6543	13.1244	-5.02432		O	42.3968	21.7882	13.9294		O	-5.83335	20.3974	3.96709
C	24.0139	4.31501	41.3459		C	4.34216	13.9318	0.75858		H	9.74936	42.4605	22.1		H	-15.0032	-4.95309	14.9012		H	23.5821	20.6201	35.0845		H	15.1821	16.1467	-3.49237		C	44.5532	22.8742	13.9889		C	-3.48069	19.9966	4.16306
H	22.9973	6.06696	40.432		H	6.34254	14.1503	1.67781		H	8.30469	42.6282	23.096		H	-14.1125	-3.42774	15.1163		H	22.3923	19.2825	35.0831		H	15.8736	16.2365	-4.68932		H	42.7002	23.7181	13.2228		H	-4.63315	20.3322	2.29063
H	20.6448	6.69778	41.3245		H	6.82543	14.6937	3.79431		O	9.75436	41.4964	25.3542		O	-11.9151	-4.64432	16.3602		O	23.0098	18.3947	37.5681		O	15.3719	11.3094	-4.65392		H	40.5172	22.6124	14.0318		H	-6.38372	21.677	2.46583
C	25.3366	4.35308	40.5863		C	4.96678	12.7414	-0.00239		C	9.68561	39.4424	26.3506		C	-11.4371	-3.77065	18.5783		C	23.8368	16.1796	37.8608		C	17.5988	7.53772	-3.9762		C	45.3285	21.5715	14.1228		C	-2.63524	18.9367	4.8706
H	23.7523	3.25598	41.5117		H	3.94105	14.6619	0.03438		H	10.6353	39.8566	24.4136		H	-12.6478	-5.54492	18.0979		H	25.0463	17.9728	37.5265		H	16.2938	10.2637	-3.06949		H	44.3674	23.3147	14.9831		H	-3.86864	20.6324	4.97783
H	24.1716	4.75911	42.3441		H	3.48532	13.5433	1.3369		H	11.2078	42.1921	24.0778		H	-13.0214	-6.28241	15.6898		H	24.1278	20.144	37.4824		H	13.1504	13.5493	-4.73727		H	45.1858	23.5702	13.4267		H	-2.77537	20.6481	3.61444
C	26.449	3.59614	41.3157		C	4.10942	11.477	-0.19498		C	9.96474	37.954	26.5828		C	-11.9292	-3.26592	19.9663		C	24.9958	15.1911	37.965		C	19.0914	5.9649	-3.05684		C	46.7803	21.7882	14.5378		C	-1.39776	19.5192	5.54596
H	25.6508	5.39675	40.425		H	5.87182	12.4417	0.54456		H	8.74431	39.7241	26.8581		H	-11.0388	-2.92296	17.9936		H	23.0022	15.6932	37.3302		H	17.2565	6.71168	-4.75531		H	45.312	21.0641	13.1445		H	-2.21638	18.2388	4.15864
H	25.1949	3.89946	39.5983		H	5.30762	13.0686	-0.99902		H	10.4875	39.9925	26.8868		H	-10.6044	-4.46605	18.7004		H	23.4986	16.3939	38.8879		H	16.5827	6.58077	-3.35129		H	44.8246	20.9203	14.8552		H	-3.24111	18.3811	5.59836
H	26.6192	4.01245	42.3206		H	4.78969	10.625	-0.35096		C	10.4456	37.7713	28.0321		C	-10.9531	-2.33953	20.7227		C	24.5606	13.9726	38.784		C	19.9894	3.92866	-2.77306		H	47.2097	22.6679	14.0404		H	-0.72509	19.9599	4.79414
H	27.4012	3.6401	40.7629		H	3.46067	11.5503	-1.08096		H	10.7277	37.5704	25.879		H	-12.191	-4.10423	20.6139		H	25.8455	15.6811	38.4694		H	19.602	6.20237	-1.7091		H	47.4039	20.9249	14.2652		H	-0.83889	18.7292	6.07074
H	26.1855	2.53574	41.4325		H	3.47103	11.219	0.6653		H	9.05379	37.3619	26.4271		H	-12.9082	-2.76898	19.9062		H	25.3441	14.8823	36.9657		H	20.454	6.31769	-3.02326		H	46.8521	21.9485	15.622		H	-1.64546	20.2904	6.27781
C	21.6445	2.75348	36.1117		C	8.8477	20.4801	1.57932		H	11.449	38.2122	28.1628		H	-10.2115	-2.88935	21.3152		H	24.2302	14.2964	39.785		H	19.9303	2.96307	-2.04523		C	39.8795	21.085	9.06676		C	-5.98897	14.7643	2.35315
C	20.9977	4.13366	36.5266		C	8.05784	19.1233	2.11997		H	10.5027	36.7165	28.3322		H	-11.4913	-1.70529	21.4439		H	25.3696	13.2387	38.9219		H	21.2968	3.0919	-2.63657		C	41.309	21.578	8.68486		C	-7.21274	15.4032	1.6437
H	20.8582	2.0092	35.9116		H	8.42441	21.357	2.11012		H	9.75768	38.2629	28.7415		H	-10.4039	-1.67139	20.0412		H	23.715	13.4565	38.2996		H	19.7461	2.65074	-3.30315		H	39.2733	21.0495	8.14574		H	-6.07177	15.0048	3.41884
H	22.1097	2.39161	37.0519		H	8.53322	20.7785	0.57678		C	6.70586	40.4634	19.2061		C	-15.9626	-0.91163	18.0598		C	27.1482	18.0858	33.3787		C	20.6871	17.4021	1.58154		H	39.4287	21.8669	9.69847		H	-5.17178	15.3433	1.92924
C	19.7322	4.60166	35.6827		C	7.68065	19.3476	3.55712		C	7.86567	40.2548	20.2366		C	-16.5005	-2.42004	18.0498		C	26.0251	19.1444	33.3233		C	19.8252	15.76	0.46428		C	41.1529	22.9793	8.12407		C	-8.51307	14.7678	2.14848
H	21.7211	4.95827	36.4883		H	8.74211	18.281	2.15838		H	6.44887	41.5185	19.0525		H	-15.9749	-0.59819	19.1194		H	28.0475	18.5554	32.9576		H	20.0986	18.7254	1.54066		H	41.673	20.9477	7.85039		H	-7.14278	15.1413	0.56787
O	19.9734	5.7758	35.0467		O	7.11249	20.5603	3.63213		H	5.80206	40.0377	19.6831		H	-16.7432	-0.28913	17.5839		H	26.8242	17.2572	32.7316		H	21.6014	18.5931	1.57251		O	39.8821	23.1021	7.65151		O	-8.29184	13.4366	2.22805
O	18.6662	4.04288	35.656		O	7.87853	18.6411	4.51304		C	9.25521	40.6861	19.7895		C	-18.0235	-2.52542	17.7096		C	25.9923	19.8734	31.9793		C	18.3645	14.3556	1.38985		O	41.9747	23.8649	8.0933		O	-9.5368	15.3259	2.45754
C	18.9551	6.37972	34.2247		C	6.82335	21.1071	4.91583		H	7.99438	39.1674	20.1822		H	-16.4298	-2.71603	19.1194		H	26.229	19.962	34.0447		H	21.1796	15.5923	-0.16898		C	39.3348	24.3957	7.42802		C	-9.13169	12.4724	2.87723
H	19.1865	7.45228	34.1753		H	6.76695	22.1826	4.74276		O	9.31727	41.6146	18.7862		O	-18.7941	-1.51614	18.219		O	27.2429	20.3329	31.6925		O	18.2287	14.9644	3.17406		H	39.8285	24.9184	6.59935		H	-10.1913	12.712	2.85444
H	17.9475	6.24405	34.6389		H	7.63043	20.9074	5.6314		O	10.278	40.1899	20.1952		O	-18.5245	-3.41815	17.0559		O	25.0307	20.0728	31.2765		O	17.7735	13.1185	0.92222		H	39.4216	24.9971	8.34232		H	-8.84824	12.3563	3.92848
H	18.9667	5.98007	33.2016		H	5.87219	20.7221	5.30752		C	8.44519	42.6573	18.329		C	-20.1659	-1.64958	17.7845		C	27.449	21.0642	30.4735		C	18.6	15.943	4.79653		H	38.2711	24.245	7.19509		H	-8.97492	11.5194	2.35445
C	23.0708	1.98377	33.5867		C	12.4305	20.594	2.31768		H	9.10895	43.3795	17.8289		H	-20.2061	-1.8345	16.6975		H	26.8781	22.0024	30.4706		H	18.3692	16.8428	5.39798		C	38.24	19.8877	10.7366		C	-4.38909	12.7324	3.71749
C	22.9519	2.7741	35.0404		C	10.7967	21.055	1.68167		H	7.91841	43.1524	19.1543		H	-20.7047	-0.71514	17.9775		H	27.1628	20.4736	29.5908		H	18.67	17.2889	4.36474		C	39.6082	19.6733	9.78088		C	-5.37657	13.1412	2.25458
H	22.112	2.05699	33.0551		H	12.9845	21.5083	2.02163		H	7.72158	42.2855	17.5874		H	-20.6738	-2.49198	18.2854		H	28.5228	21.2903	30.415		H	19.7018	16.4947	5.32341		H	37.5325	20.4165	10.0842		H	-3.98265	13.6955	4.0622
H	23.2613	0.91007	33.7464		H	12.7281	19.8983	1.50987		C	6.69369	39.6574	16.2268		C	-13.035	-0.50367	18.1666		C	28.9405	16.2555	34.479		C	20.2988	19.257	5.30176		H	38.5153	20.6595	11.4663		H	-3.51434	12.2301	3.24448
O	23.3189	4.12066	34.8736		O	11.4315	21.4947	0.49048		C	7.02257	39.4885	17.8166		C	-14.4876	-0.34265	17.3549		C	27.6068	17.4607	34.8549		C	20.861	17.2251	3.87392		O	39.6551	18.5986	8.85851		O	-6.25094	12.1581	1.76124
H	23.716	2.27205	35.6448		H	10.5628	21.9985	2.20236		H	7.17854	38.7238	15.8785		H	-12.2805	-0.58547	17.3667		H	29.4097	16.9416	33.7963		H	21.0611	20.4793	4.97117		H	40.442	19.4371	10.4385		H	-4.58437	13.2593	1.48712
H	24.2543	4.14107	34.7091		H	10.8207	21.593	-0.21403		H	7.35086	40.4635	15.8467		H	-13.0994	-1.51901	18.5677		H	28.3334	15.5224	33.9181		H	20.786	19.4455	6.37152		H	39.0708	18.8212	8.14366		H	-5.74944	11.6479	1.1415
C	25.6588	2.67521	33.1095		C	14.2801	19.074	3.19723		O	8.38949	39.0759	17.7787		O	-14.1877	-0.99811	16.1291		O	27.64	18.5397	35.747		O	20.1609	15.6623	3.79362		C	36.7149	19.0887	12.8035		C	-3.98477	12.3168	6.16573
C	24.1631	2.68126	32.6992		C	13.155	20.075	3.61499		H	6.49951	38.5684	18.0997		H	-14.6555	0.73195	17.1514		H	26.7809	16.8229	35.2016		H	22.1077	17.3162	3.43222		C	37.429	18.7486	11.4396		C	-4.79961	11.7559	4.92859
H	25.6908	2.56227	34.203		H	15.1753	19.6182	2.86267		H	8.88887	39.8652	17.6038		H	-14.8194	-0.71515	15.481		H	28.187	19.2024	35.3406		H	19.8987	14.6853	3.31172		H	35.9654	18.278	12.9186		H	-4.28474	13.3902	6.11539
H	26.0148	3.70452	32.9496		H	13.9364	18.5606	2.27918		C	5.86601	39.3276	13.9654		C	-11.1605	1.24742	19.456		C	30.7098	14.789	33.3246		C	18.5568	20.7581	3.33969		H	36.1804	20.0353	12.5956		H	-3.0047	12.339	5.63789
C	23.8921	2.59572	31.2296		C	13.6059	21.3013	4.43177		C	5.39189	39.7809	15.3942		C	-12.519	0.42638	19.3219		C	30.3079	15.4981	34.7191		C	18.669	19.7743	5.2371		C	36.2433	18.4305	10.545		C	-6.12077	11.0546	4.68282
H	23.8961	3.74512	32.7996		H	12.5449	19.5216	4.34915		H	6.35871	38.3434	14.0819		H	-11.2379	1.63513	20.4878		H	29.7535	14.5559	32.8333		H	17.4965	20.6259	2.49994		H	38.0108	17.8203	11.509		H	-4.18662	10.8747	4.66401
O	24.8676	3.30971	30.5979		O	14.3438	20.8555	5.51714		H	6.67027	40.0372	13.691		H	-11.3426	2.04789	18.7285		H	31.0705	13.8005	33.6788		H	19.155	20.4294	2.04784		O	35.163	19.0967	11.0335		O	-7.20722	11.3555	5.4276
O	22.9172	2.12183	30.7109		O	13.2936	22.4609	4.24471		C	4.20901	38.9571	15.9643		C	-13.5987	1.38842	19.8524		C	31.4203	16.119	35.5049		C	17.4153	18.2267	6.10909		O	36.207	17.7397	9.55872		O	-6.28403	10.2483	3.79969
C	24.807	3.73206	29.2213		C	15.7597	20.8353	5.40904		H	5.08794	40.8426	15.381		H	-12.4828	-0.2794	20.1708		H	30.0491	14.6143	35.3326		H	19.1729	20.8821	5.74291		C	33.8334	18.7585	10.6742		C	-7.74788	12.1429	6.48866
H	25.8223	3.68185	28.7988		H	16.2005	21.833	5.27532		O	3.04652	39.141	15.2592		O	-13.2069	2.72276	19.86		O	32.5325	16.1479	34.7364		O	16.2375	18.0859	4.70548		H	33.1801	19.4718	11.196		H	-7.12102	12.9699	6.82397
H	24.4581	4.77357	29.155		H	16.0834	20.1876	4.58539		O	4.25772	38.2004	16.9015		O	-14.6357	1.04596	20.3743		O	31.384	16.5123	36.6461		O	17.633	17.2915	7.30284		H	33.6132	17.7514	11.0335		H	-8.00393	11.4404	7.29401
H	24.1369	3.10434	28.6346		H	16.143	20.3873	6.3389		C	2.60814	40.4183	14.8049		C	-13.0189	3.57764	18.7152		C	33.7259	16.7189	35.2866		C	15.7729	18.0687	2.87253		H	33.6763	18.8272	9.59321		H	-8.68436	12.4919	6.06608
C	27.2296	1.53635	31.0168		C	14.6407	17.8653	5.73636		H	3.34248	40.9185	14.1639		H	-12.9973	3.02587	17.7663		H	34.4895	16.6808	34.4978		H	16.4507	17.9451	1.70774		C	37.4143	18.0585	15.2427		C	-2.84635	12.0531	9.66262
C	26.907	1.76426	32.575		C	14.6727	17.8047	4.15245		H	2.37528	41.0801	15.651		H	-12.0569	4.09915	18.857		H	34.0749	16.1512	36.1606		H	15.5311	19.2803	2.32468		C	37.0586	19.3246	14.371		C	-3.262	12.5657	7.87738
H	28.3207	1.66143	30.9074		H	13.6807	17.422	6.06245		H	1.69291	40.2353	14.2247		H	-13.8113	4.34168	18.6658		H	33.5687	17.7651	35.584		H	14.7216	17.9195	1.86764		H	36.6761	17.2701	15.0072		H	-3.10804	13.0221	10.1132
H	26.7885	2.26987	30.3316		H	14.6171	18.8637	6.17988		C	5.8091	38.8742	11.3586		C	-8.51141	0.82186	20.5029		C	32.2944	15.8621	30.5783		C	16.7967	23.3645	3.63478		H	37.2308	18.3538	16.2908		H	-1.74434	12.1185	9.69326
O	28.0791	2.3623	33.1424		O	13.7893	16.722	3.87166		C	4.92737	39.1471	12.6878		C	-9.47283	1.28763	19.2325		C	31.9906	14.9113	32.0223		C	18.8044	22.7354	2.82169		O	37.8554	20.418	14.7859		O	-2.16264	13.4005	7.46213
H	26.831	0.76906	33.0312		H	15.6778	17.4872	3.82508		H	6.51105	39.7163	11.221		H	-8.51784	-0.27513	20.6272		H	33.1311	15.2608	30.1699		H	15.4424	23.1445	3.29633		H	36.026	19.556	14.7127		H	-3.94501	13.3511	8.17272
H	28.1917	1.96081	33.9948		H	13.6802	16.7064	2.92714		H	5.11557	38.9088	10.4971		H	-8.98922	1.22125	21.4122		H	32.8036	16.7661	30.9555		H	16.0922	24.6154	3.2828		H	37.3283	21.1984	14.6719		H	-2.35084	14.2564	7.81633
C	26.4776	0.06588	26.5091		C	16.3877	15.7874	10.0033		O	3.99365	38.1002	12.9328		O	-8.96146	1.02427	17.9411		O	33.3117	14.9731	32.5496		O	20.559	22.9643	3.1116		C	40.0048	14.0931	17.1338		C	-1.21419	8.18846	8.58594
C	26.2733	0.19114	28.0673		C	17.0481	16.602	8.75145		H	4.37386	40.0841	12.5013		H	-9.36543	2.38113	19.2898		H	31.8362	13.8964	31.604		H	18.6348	22.6662	1.50866		C	40.0924	15.3869	16.2305		C	-2.26283	8.68493	9.80508
H	26.8795	-0.93009	26.2529		H	15.5352	15.2141	9.59349		H	3.33298	38.1695	12.2529		H	-8.98213	0.08357	17.8265		H	33.433	14.2286	33.1245		H	21.5463	23.5475	2.79413		H	38.9642	13.8979	17.4538		H	-2.06248	7.70914	8.06161
H	27.2317	0.80875	26.1961		H	15.9171	16.6122	10.5741		C	7.82328	35.5322	7.97255		C	-3.11478	0.59695	22.3471		C	30.4089	16.6792	25.4808		C	22.0065	26.1887	8.78561		H	40.5847	14.2347	18.0592		H	-0.69169	7.42797	9.19981
O	25.1133	-0.56641	28.4044		O	17.7823	15.8749	7.7784		C	7.72203	35.8142	9.53336		C	-4.4923	1.27369	21.4471		C	30.5454	17.0062	27.0119		C	20.5678	24.1747	7.90747		O	41.1084	16.3039	16.6538		O	-3.54518	8.92325	9.15211
C	27.3836	-0.29056	29.047		C	15.7839	17.3023	8.00383		H	8.41074	36.3555	7.52644		H	-2.60907	0.04518	21.5462		H	30.15	15.6179	25.392		H	22.998	27.4342	8.3964		C	38.6984	16.0987	16.1384		C	-2.07659	9.7552	10.9959
H	26.1196	1.27007	28.261		H	17.7056	17.3891	9.16634		H	6.79666	35.6264	7.58018		H	-3.54431	-0.18092	23.0045		H	31.3844	16.7616	24.9872		H	23.2093	26.0813	9.57957		H	40.3597	15.0655	15.2051		H	-2.3677	7.69522	10.2889
C	24.6242	-0.05624	29.6346		C	18.1289	16.8197	6.73618		O	6.82797	34.8647	10.0979		O	-4.5597	2.66696	21.2731		O	30.9685	18.3627	27.1792		O	19.9956	22.1882	7.69497		C	41.0703	17.3741	15.6962		C	-4.58459	9.04691	10.1282
C	26.8782	0.0647	30.5362		C	15.8014	17.0087	6.44157		C	7.15421	37.2921	9.76133		C	-6.02067	0.86521	21.7846		C	31.516	16.0035	27.8771		C	18.6282	24.7096	6.53029		C	38.8184	17.3597	15.2235		C	-3.2284	10.8656	10.8768
H	27.4546	-1.38416	28.9445		H	14.8227	16.9314	8.39487		H	8.71388	35.7251	10.0144		H	-4.29362	0.78036	20.4725		H	29.517	16.9073	27.4023		H	20.0397	24.6857	8.71532		H	37.9381	15.4096	15.7326		H	-2.2585	9.20875	11.9434
H	28.3784	0.13461	28.8436		H	15.784	18.3943	8.15938		C	6.48525	35.177	11.4434		C	-5.30319	2.95332	20.0832		C	30.7813	18.6703	28.544		C	19.3826	20.217	7.57851		H	38.3836	16.4147	17.1489		H	-1.08536	10.2096	11.0774
O	25.4888	-0.23299	30.7466		O	17.084	17.2727	5.87213		C	6.62244	37.497	11.2517		C	-6.90902	1.3015	20.4679		C	31.3237	16.4077	29.3921		C	17.241	22.9062	5.82832		O	39.8769	18.1747	15.731		O	-4.50237	10.2115	10.9447
C	23.2355	-0.82339	30.0082		C	19.2884	16.1487	5.91212		H	7.90778	38.0521	9.49803		H	-6.1766	-0.19336	22.034		H	31.2333	14.9622	27.699		H	17.8218	25.9789	6.84387		C	42.3639	18.312	15.797		C	-6.1744	8.90834	9.60138
H	24.4488	1.01468	29.4821		H	18.5558	17.7298	7.20055		H	6.29532	37.4326	9.07889		H	-6.3632	1.48146	22.6327		H	32.5588	16.1117	27.5713		H	18.6885	25.8429	5.50942		H	41.1181	16.9183	14.6899		H	-4.49123	8.21352	10.8253
H	27.4027	-0.60531	31.2361		H	15.5806	15.9378	6.27805		O	5.77319	36.4055	11.5953		O	-6.72082	2.71265	20.1959		O	31.4765	17.8241	29.4663		O	17.8577	21.2266	6.66691		H	39.0487	17.0176	14.1992		H	-3.1932	11.4771	11.7949
C	22.8352	-1.89455	28.9839		C	20.476	15.8705	6.83647		C	5.53033	34.0234	11.9263		C	-4.78844	4.46871	19.7124		C	31.3302	20.0991	29.0347		C	20.0862	17.6516	8.13416		C	43.4792	17.7874	14.8562		C	-6.62903	8.15566	8.34031
H	22.3601	-0.15955	30.1138		H	19.5895	16.8025	5.07493		H	7.39534	35.1866	12.0774		H	-4.93117	2.32982	19.2464		H	29.6965	18.6799	28.7535		H	18.5652	19.9097	8.27417		H	42.0505	19.3321	15.5313		H	-6.58883	9.91675	9.48992
H	23.3555	-1.29277	30.9982		H	18.9124	15.2099	5.47053		H	7.48379	37.5249	11.946		H	-6.47863	0.7321	19.6298		H	30.3034	16.0737	29.5578		H	15.7664	23.3578	5.70538		H	42.7308	18.3772	16.8269		H	-6.741	8.4967	10.4598
C	21.6573	-2.75395	29.4286		C	21.5517	14.9896	6.22371		C	6.1504	32.6246	11.8949		C	-3.28489	4.52532	20.1269		C	31.5896	21.4179	28.3165		C	21.4479	15.9839	9.0539		C	44.1286	18.7068	13.8018		C	-8.16457	8.22846	8.25321
H	23.6918	-2.55055	28.7672		H	20.1137	15.3717	7.75095		H	4.63445	34.0412	11.2798		H	-5.36841	5.23412	20.2522		H	32.2776	19.8756	29.5602		H	19.6965	16.54	7.12102		H	42.9989	17.0263	14.2386		H	-6.31171	7.10053	8.3534
H	22.5851	-1.37953	28.0445		H	20.9108	16.8348	7.15513		H	5.1839	34.2464	12.9493		H	-4.90059	4.68395	18.6407		H	30.6019	20.424	29.7951		H	19.0651	16.6106	8.54934		H	44.2463	17.2403	15.4217		H	-6.19448	8.61445	7.43608
H	21.3412	-3.44875	28.6369		H	21.1456	14.0013	5.96597		C	5.20428	31.555	12.4398		C	-2.25069	5.41775	19.4351		C	32.0951	22.3315	29.4498		C	22.1991	13.9404	9.64738		H	44.1501	18.1817	12.8307		H	-8.62835	7.81165	9.16296
H	20.7895	-2.13405	29.6855		H	22.3872	14.8306	6.91973		H	7.08099	32.622	12.4885		H	-2.87983	3.50694	20.0136		H	30.6585	21.8167	27.8874		H	21.9689	16.4371	10.1987		H	45.1617	18.9761	14.048		H	-8.57377	7.67462	7.39342
H	21.9274	-3.35022	30.3124		H	21.9523	15.4492	5.31428		H	6.43448	32.3649	10.8609		H	-3.22525	4.73143	21.2109		H	32.3354	21.35	27.5129		H	22.7692	16.2162	8.86831		H	43.5619	19.6309	13.6296		H	-8.49779	9.27541	8.16214
C	24.2847	1.44872	26.3343		C	16.9386	13.3454	10.747		H	4.93633	31.7695	13.4851		H	-2.25357	5.31522	18.3405		H	31.3582	22.3509	30.2719		H	22.1995	12.9379	10.6451		C	39.656	12.7342	14.9783		C	0.95285	9.36239	6.40666
C	25.1297	0.28569	25.7558		C	17.0371	14.8645	11.0771		H	5.66625	30.556	12.4097		H	-1.25609	5.08675	19.7847		H	32.2836	23.3711	29.1623		H	23.4368	13.1361	10.1778		C	40.4827	12.868	16.3191		C	-0.05537	8.15872	7.34459
H	24.8402	2.38842	26.2042		H	16.0145	13.2087	10.1563		H	4.27232	31.5181	11.8535		H	-2.34693	6.48207	19.6882		H	33.0369	21.9331	29.8629		H	22.1569	12.6103	9.0948		H	40.2859	12.7254	14.0722		H	1.90489	9.68532	6.85379
H	24.2033	1.30207	27.4175		H	16.7105	12.8174	11.6889		C	7.68812	32.8862	7.83801		C	-0.4853	1.42707	22.3975		C	29.9896	18.1223	23.4245		C	23.54	29.1806	10.508		H	39.0089	13.6231	14.8724		H	0.55607	10.3576	6.59754
C	25.3504	0.42232	24.276		C	18.3339	15.452	11.6341		C	8.43151	34.2092	7.46016		C	-1.88143	1.16546	23.1651		C	29.3921	17.5864	24.7344		C	21.9729	28.3218	9.18571		C	41.9868	12.9991	16.1815		C	-0.21856	6.55985	7.21887
H	24.5441	-0.64274	25.8811		H	16.3278	14.99	11.9261		H	7.99626	32.5986	8.8585		H	-0.56369	0.77204	21.51		H	30.8729	18.6695	23.7451		H	24.2648	28.654	11.5939		H	40.3528	11.9649	16.9446		H	-0.88825	8.12961	6.66516
O	26.6714	0.2402	24.0281		O	18.9726	14.7186	12.606		H	8.05608	32.0773	7.18112		H	0.22903	0.84998	23.0193		H	29.3396	18.9004	22.9875		H	23.3288	29.9198	11.4299		O	42.4107	12.3883	15.0462		O	0.87809	5.78662	7.40291
O	24.5266	0.64955	23.4233		O	18.7858	16.5326	11.3454		C	8.48647	34.3353	5.90113		C	-2.29919	1.99633	24.3266		C	28.1077	16.895	24.3713		C	21.1524	29.6683	7.61748		O	42.7262	13.5163	16.9877		O	-1.29893	6.04889	7.0006
C	27.2021	0.3579	22.7012		C	18.9851	13.3863	13.157		H	9.46738	34.1542	7.84273		H	-1.58726	0.21461	23.6714		H	29.1178	18.4485	25.3719		H	21.1555	27.569	10.024		C	43.824	12.2314	14.8006		C	0.695	4.36315	7.19406
H	26.634	1.07224	22.0911		H	19.7238	12.7339	12.6684		O	9.32893	33.4183	5.32356		O	-1.15923	2.65883	24.7475		O	27.5891	17.5473	23.2936		O	22.0025	31.3106	7.98267		H	44.0099	12.4914	13.7546		H	0.59209	3.83968	8.15379
H	27.2047	-0.61672	22.2002		H	18.0138	12.8886	13.1894		O	7.82916	35.0954	5.23524		O	-3.39367	2.05638	24.8543		O	27.6247	15.9385	24.91		O	19.9841	29.5028	6.65567		H	44.1599	11.1954	14.9138		H	1.54923	3.94824	6.64694
H	28.238	0.71405	22.8038		H	19.3648	13.5323	14.167		C	10.5403	32.9653	5.93212		C	-1.35889	4.04725	24.6213		C	26.5014	17.0677	22.5002		C	22.9072	32.4636	9.20546		H	44.4261	12.8478	15.4759		H	-0.17485	4.14607	6.56276
C	20.7091	4.17188	28.2777		C	20.1608	9.06766	8.95612		H	11.0911	32.424	5.1487		H	-1.75091	4.26341	23.6149		H	26.7159	16.0819	22.0701		H	24.0281	33.4033	9.22881		C	35.5927	10.2806	12.4939		C	1.21891	7.49796	1.4123
C	21.4061	2.76587	27.9176		C	19.7146	10.4004	10.1942		H	10.3551	32.286	6.77592		H	-0.38044	4.53049	24.7127		H	26.3884	17.7931	21.6834		H	23.5997	31.8692	10.1848		C	36.5819	10.4437	13.7632		C	1.98496	8.8761	1.83655
H	19.6692	4.05961	27.9276		H	19.8105	8.23113	9.6034		H	11.1543	33.8082	6.27963		H	-2.05977	4.4452	25.3723		H	25.5665	17.0256	23.0634		H	22.9075	33.3707	10.3235		H	35.4068	9.206	12.3329		H	0.22294	7.83186	1.06452
H	21.2074	4.90269	27.6164		H	21.2532	8.96375	9.00261		C	2.82017	30.3519	8.3168		C	5.43956	2.75065	21.532		C	29.8507	13.16	21.2843		C	30.9131	31.7614	14.2039		H	36.1484	10.6288	11.605		H	1.00832	6.95088	2.34537
O	20.4337	1.71548	27.7808		O	20.7679	11.3753	10.4653		C	3.73126	31.8045	7.85903		C	3.47383	3.34851	21.5772		C	30.7642	14.6171	21.3787		C	28.7937	32.0446	12.7007		O	35.9297	10.4416	15.0428		O	3.16116	8.63542	2.58972
C	22.2166	3.01881	26.5403		C	18.225	11.0352	10.3939		H	2.89834	30.3973	9.4192		H	5.59527	2.75858	20.4371		H	29.8645	12.8329	20.2293		H	31.4534	30.63	14.8622		C	37.564	11.6864	13.6803		C	0.98821	9.86434	2.75218
H	22.1376	2.41517	28.6461		H	19.8464	9.74978	11.0776		H	3.43426	29.4839	8.04701		H	5.38326	1.68223	21.7936		H	28.8443	13.5964	21.404		H	30.9237	31.6972	15.7445		H	37.2317	9.55084	13.685		H	2.24814	9.43307	0.91923
C	20.6696	0.94465	26.5984		C	20.5329	12.7541	10.1206		O	3.46622	32.52	6.64928		O	3.00523	4.61136	22.0615		O	32.1958	14.7613	21.563		O	27.8083	33.4008	11.5064		C	36.9579	10.31	16.034		C	3.5009	9.86377	3.26032
C	22.7798	1.64532	25.9047		C	18.182	12.6099	10.047		C	5.32805	31.5501	7.95565		C	2.24897	2.26403	22.1145		C	29.9788	15.5222	22.4713		C	27.2926	30.2057	12.1194		C	38.6147	11.5147	14.8684		C	1.49505	9.95292	4.53465
H	21.5294	3.50511	25.824		H	17.4354	10.4693	9.87647		H	3.4905	32.4797	8.70438		H	3.32904	3.33479	20.4817		H	30.4985	15.0409	20.3874		H	29.6522	31.5741	12.1321		H	38.0673	11.7197	12.7012		H	1.20173	10.9116	2.4548
H	23.023	3.74116	26.7352		H	18.0023	10.9517	11.4755		C	4.23795	33.7396	6.7089		C	1.65203	4.96928	21.6781		C	32.4228	16.1903	21.3935		C	26.4706	34.431	10.3475		H	36.9966	12.6254	13.8035		H	-0.0637	9.74896	2.46055
O	22.0292	0.54102	26.3996		O	19.3099	13.2566	10.5972		C	6.08465	32.938	7.80162		C	0.69371	2.79061	21.7994		C	30.4898	17.0101	22.3558		C	25.4786	30.6274	10.5705		O	37.8934	11.3896	16.0858		O	2.93787	9.98569	4.57207
C	19.7547	-0.33377	26.6358		C	21.699	13.7102	10.743		H	5.59869	31.0728	8.905		H	2.41556	1.20987	21.8623		H	28.9005	15.4514	22.288		H	27.951	28.8414	11.921		C	36.4149	10.2767	17.5493		C	5.1044	10.0398	3.26518
H	20.3398	1.53273	25.7197		H	20.4903	12.926	9.03398		H	5.64142	30.9004	7.12773		H	2.19178	2.35424	23.2043		H	30.1844	15.1008	23.4592		H	27.0164	29.1772	13.1862		H	37.4938	9.35419	15.8578		H	3.18228	10.7171	2.63204
H	22.6819	1.70449	24.8137		H	18.166	12.7603	8.95297		O	5.64757	33.5599	6.6028		O	0.58597	4.14969	22.2038		O	31.902	16.9719	22.4603		O	25.7411	32.5466	10.0869		H	39.156	10.575	14.6821		H	1.23285	11.0102	4.72852
C	18.2773	0.03188	26.6117		C	22.7107	14.1908	9.6674		C	3.8416	34.7173	5.54331		C	1.37394	6.46803	22.2501		C	33.863	16.8607	20.9428		C	26.0889	37.0209	9.62605		C	35.0594	9.65348	17.9001		C	5.73619	8.9374	2.40059
H	20.0215	-0.94183	27.5136		H	22.1658	13.2243	11.6106		H	4.00586	34.2563	7.66204		H	1.59993	5.00921	20.5755		H	31.9142	16.4662	20.4472		H	26.8087	34.4068	9.23744		H	36.4169	11.3199	17.9135		H	5.48293	10.0188	4.2902
H	19.9612	-0.944	25.7473		H	21.2069	14.6071	11.1541		H	5.762	33.5561	8.65536		H	0.52562	2.734	20.7257		H	30.2055	17.3377	21.341		H	25.3533	29.3236	9.72479		H	37.2005	9.77565	18.1468		H	5.39898	11.0312	2.87099
C	17.2872	-1.12801	26.6177		C	24.2326	14.2676	9.80943		C	3.39526	36.1172	6.02703		C	0.6189	7.49082	21.3662		C	35.198	17.485	21.5774		C	26.8416	39.287	9.52399		C	35.0451	9.1727	19.3551		C	7.24031	8.96589	2.18962
H	18.1004	0.61876	25.696		H	22.3429	15.1412	9.24098		H	3.02315	34.2665	4.97124		H	2.33368	6.94081	22.5046		H	33.4224	17.816	20.5979		H	24.6807	37.5256	9.22867		H	34.8316	8.80394	17.2381		H	5.23881	8.94083	1.41601
H	18.0661	0.69456	27.4638		H	22.6537	13.4706	8.86632		H	4.68167	34.8245	4.83397		H	0.82199	6.40279	23.2083		H	34.2033	16.3676	20.0023		H	25.5802	37.1528	8.11986		H	34.2616	10.3984	17.7456		H	5.48794	7.96535	2.85596
H	17.4032	-1.75076	27.5141		H	24.6353	14.3324	8.7838		C	4.4677	37.2103	6.00675		C	1.20752	7.73852	19.9715		C	35.7503	17.8804	22.9517		C	26.1024	41.5473	8.39353		H	35.3748	9.96764	20.0439		H	7.75215	8.92994	3.15565
H	17.4094	-1.77135	25.733		H	24.7065	13.3762	10.2152		H	2.99068	36.0474	7.05181		H	-0.43844	7.19771	21.2609		H	35.2823	18.4119	20.9838		H	28.1732	39.3876	9.53971		H	35.7284	8.3171	19.4806		H	7.5906	9.8684	1.6733
H	16.2553	-0.74248	26.6172		H	24.6117	15.1118	10.383		H	2.55626	36.4457	5.39293		H	0.60809	8.45797	21.9073		H	36.0383	16.8992	21.196		H	26.8367	39.5611	10.6351		H	34.0416	8.84959	19.6687		H	7.53999	8.08595	1.5978
C	22.937	6.43659	32.802		C	20.9829	9.38514	3.52124		H	5.33061	36.9536	6.63852		H	0.84213	8.6964	19.5664		H	35.2232	18.6532	23.5136		H	25.4598	42.2023	8.2551		C	31.8395	11.6681	9.36964		C	3.7382	2.99736	1.53442
C	21.6202	5.87529	31.9497		C	19.8875	8.7232	4.65059		H	4.05285	38.1613	6.38041		H	0.9116	6.94767	19.2655		H	36.7625	18.2725	22.7513		H	26.9199	42.8571	7.69553		C	32.1833	11.63	10.8931		C	2.85158	3.70671	0.35127
H	23.3911	7.28711	32.2608		H	21.1129	8.6786	2.68237		H	4.8264	37.3899	4.98237		H	2.3086	7.78336	19.9907		H	35.8899	17.0177	23.6078		H	26.1728	42.9422	9.20468		H	32.0901	10.663	8.98962		H	2.93307	2.70731	2.23833
H	23.7059	5.65368	32.7536		H	22.0031	9.40865	3.95685		C	-1.81857	28.4338	10.2323		C	11.6035	3.25973	21.419		C	25.5065	11.0203	24.09		C	35.918	30.4415	8.80983		H	32.5889	12.3441	8.93309		H	4.28095	3.85189	1.97804
O	21.0089	4.73125	32.5879		O	18.8513	9.65139	4.94276		C	-0.99245	28.8539	8.87142		C	9.99906	3.58385	22.4909		C	27.2739	10.5851	23.2499		C	35.7115	30.9791	11.2056		O	32.3925	12.956	11.3658		O	3.55798	4.21739	-0.7655
C	21.9752	5.4905	30.4305		C	20.663	8.1464	6.02284		H	-1.8553	29.3582	10.8388		H	11.674	4.2611	20.9478		H	25.0389	10.1204	23.6422		H	35.1776	30.7716	7.49178		C	33.4582	10.6916	11.1022		C	2.09092	4.91839	1.17929
H	20.8639	6.68077	31.9124		H	19.4083	7.86019	4.16567		H	-1.1372	27.7463	10.7681		H	11.0797	2.67361	20.6375		H	25.772	10.597	25.0538		H	36.0517	29.2817	7.84218		H	31.3553	11.159	11.423		H	2.0855	2.99877	-0.01945
C	20.2349	3.93579	31.6726		C	17.9143	9.28642	5.9511		O	-0.64503	27.7618	8.01831		O	9.77691	3.32371	23.8819		O	28.2054	10.5199	24.3527		O	36.6076	30.9521	12.9704		C	33.0788	13.0005	12.6135		C	2.77272	5.19356	-1.45378
C	20.6082	5.04691	29.6571		C	19.5936	8.21628	7.36455		C	0.4017	29.5795	9.26126		C	8.7101	2.90203	21.573		C	28.2117	10.9373	21.7487		C	33.6093	31.7169	11.9979		C	34.1915	10.9874	12.4776		C	1.69854	6.2296	0.2988
H	22.4812	6.30885	29.8969		H	20.9452	7.09798	5.8214		H	-1.62852	29.5434	8.29985		H	9.91878	4.67405	22.3093		H	27.0377	9.52094	23.1231		H	35.9241	31.9396	10.5746		H	33.1307	9.63999	11.0513		H	1.19148	4.51302	1.67258
H	22.6873	4.65899	30.4722		H	21.6178	8.67024	6.21143		C	0.07543	28.2462	6.86522		C	8.45661	3.79673	24.2342		C	29.5578	10.3213	23.8823		C	37.3066	31.3549	14.7577		H	34.1734	10.8399	10.2719		H	2.75681	5.25829	1.99308
O	19.6207	4.62157	30.5878		O	18.2674	8.25748	6.87439		C	1.31199	29.8593	7.93237		C	7.20854	3.32917	22.2018		C	29.7907	11.6436	22.0162		C	33.3802	32.2948	14.2599		O	34.3651	12.3889	12.6215		O	2.6682	6.44593	-0.72984
C	19.0362	3.17877	32.3668		C	16.4054	8.78571	5.4597		H	0.23057	30.512	9.82125		H	8.83825	3.15483	20.5125		H	28.4308	9.91422	21.3884		H	32.7856	32.588	11.1803		C	33.3147	14.4972	12.9632		C	3.38152	5.3665	-3.0017
H	20.8943	3.15724	31.2573		H	17.781	10.2231	6.51786		H	0.96115	28.8921	9.92057		H	8.93545	1.85927	21.7383		H	27.7464	11.4245	20.8913		H	32.4339	31.011	11.4347		H	32.4557	12.5521	13.4096		H	1.75138	4.79746	-1.61189
H	20.1738	5.98363	29.2653		H	19.679	7.18885	7.76039		O	1.41283	28.6323	7.18012		O	7.35377	3.09505	23.599		O	30.2	11.4851	23.3467		O	35.3024	31.9999	14.9298		H	33.5663	10.5996	13.304		H	0.73449	5.99196	-0.19247
C	19.4424	2.15449	33.4143		C	15.8309	8.97901	4.04035		C	-0.35762	27.2469	5.50539		C	7.93189	3.54063	25.7605		C	30.5689	9.86283	24.9993		C	39.4572	30.6071	16.416		C	33.7376	14.7101	14.4129		C	4.8369	4.84702	-3.14843
H	18.4669	2.69318	31.554		H	15.6865	9.22191	6.18058		H	-0.44775	29.1562	6.52823		H	8.37056	4.87314	24.0029		H	29.5509	9.49934	23.1368		H	37.1863	32.5336	14.8628		H	32.3948	15.0522	12.7516		H	3.25057	6.39535	-3.35593
H	18.3514	3.91298	32.822		H	16.3656	7.6987	5.65994		H	0.76789	30.583	7.32032		H	7.31549	4.40012	22.0152		H	30.4611	11.0418	21.3754		H	32.3637	33.2698	14.4841		H	34.0935	14.9005	12.2989		H	2.76932	4.7792	-3.71231
C	18.2687	1.43569	34.0804		C	14.3068	8.83621	4.08617		C	0.34025	26.2682	4.53677		C	8.30372	4.06393	27.169		C	31.2819	8.55855	24.5981		C	41.7733	30.1537	16.7751		C	33.5982	16.1669	14.8361		C	5.81513	5.46365	-4.16634
H	20.03	2.68874	34.1659		H	16.254	8.22379	3.3575		H	-1.19193	26.6571	5.89724		H	7.84788	2.4417	25.8235		H	30.1111	9.76858	25.9874		H	39.3875	30.2258	17.9238		H	33.121	14.0778	15.0748		H	4.75555	3.79011	-3.43736
H	20.1287	1.41004	32.9817		H	16.0716	9.9618	3.61407		H	-0.84072	27.9511	4.79634		H	6.96333	3.95743	25.5887		H	31.3443	10.642	25.0965		H	39.776	31.6459	17.6317		H	34.7797	14.3734	14.5456		H	5.32623	4.87218	-2.16382
H	18.6244	0.76699	34.8797		H	13.8104	9.02258	3.12176		C	0.87187	24.9383	5.06068		C	7.77821	5.15206	28.1663		C	32.4176	8.11816	25.5292		C	43.8096	29.8435	17.7797		H	33.8891	16.314	15.8845		H	6.24228	4.66598	-4.79375
H	17.5551	2.14796	34.5199		H	13.8985	9.57595	4.79079		H	1.11682	26.7504	3.93213		H	9.14298	4.63653	26.8753		H	31.7043	8.67204	23.5835		H	42.6506	30.7256	15.758		H	32.5603	16.5013	14.7349		H	6.67252	5.91602	-3.64836
H	17.7092	0.82582	33.357		H	14.0228	7.8247	4.41853		H	-0.47262	26.0306	3.82084		H	8.57235	3.19027	27.7737		H	30.5312	7.75895	24.5298		H	42.286	29.1395	16.0083		H	34.2046	16.8242	14.198		H	5.37036	6.21849	-4.82567
C	24.1523	6.85884	35.0817		C	21.1943	10.809	1.38343		H	1.10815	24.2677	4.21787		H	8.10339	6.14235	27.8286		H	33.282	8.79346	25.4384		H	45.2118	30.5618	17.9886		C	29.4014	12.5942	9.9826		C	6.19997	2.13554	1.01547
C	22.7876	6.8442	34.3027		C	20.7725	10.8094	2.87845		H	0.13772	24.4225	5.69936		H	8.34543	4.99786	29.1226		H	32.7448	7.0973	25.2577		H	45.0082	28.8689	17.9834		C	30.3932	12.0737	8.885		C	4.78312	1.84333	1.60224
H	24.6605	7.77774	34.7448		H	20.7195	10.0766	0.72084		H	1.79561	25.0897	5.62537		H	6.70591	5.2779	28.3922		H	32.109	8.11215	26.5866		H	44.245	29.826	19.1877		H	30.029	13.2379	10.6133		H	6.80351	1.22991	1.12978
H	24.7743	6.0474	34.6727		H	22.1532	10.3222	1.63225		C	-3.3449	27.3312	11.886		C	14.181	3.91744	21.0573		C	23.9609	12.9294	25.4371		C	36.9995	33.0491	7.31666		H	29.1238	11.7236	10.5658		H	6.67205	2.91872	1.6323
C	22.108	8.20011	34.4094		C	19.6792	11.7075	3.42631		C	-3.22588	27.7396	10.385		C	13.1298	2.74107	21.1748		C	24.0517	11.6833	24.4412		C	37.3101	30.9398	8.14346		C	29.9156	10.994	7.93824		C	4.90017	1.64613	3.18204
H	22.1153	6.12136	34.779		H	21.6424	11.3677	3.2452		H	-3.16765	28.2472	12.4813		H	14.0765	4.58241	21.9272		H	24.8886	13.5037	25.4771		H	36.2058	33.9691	7.73452		H	30.5563	12.9337	8.2107		H	4.37355	0.90318	1.1908
O	22.3026	8.67474	35.6653		O	18.4661	11.482	2.86871		H	-2.48293	26.6635	12.0684		H	13.8079	4.52217	20.2088		H	23.8521	12.4928	26.4348		H	36.5639	34.0893	6.44104		O	28.5631	10.8788	8.01646		O	5.10671	0.34381	3.5669
O	21.5028	8.78449	33.5439		O	19.8561	12.5459	4.27929		C	-4.51943	28.4173	9.96401		C	13.6749	1.37019	21.5811		C	22.8894	12.0377	23.4568		C	39.3515	30.4465	9.24505		O	30.6141	10.3552	7.18455		O	4.73016	2.51919	3.99979
C	21.8685	9.98919	36.0351		C	17.4316	12.241	3.50026		H	-3.22694	26.8117	9.79258		H	13.0026	2.51365	20.0945		H	23.6873	10.8186	25.0248		H	37.277	30.4395	6.89991		C	27.8361	10.153	7.01454		C	6.20864	-0.45791	3.15821
H	20.9232	10.2653	35.5541		H	17.3761	11.9778	4.56561		O	-5.1068	28.9942	11.0551		O	14.6318	1.28188	22.5439		O	21.6944	11.4895	23.8577		O	39.9153	32.246	9.60628		H	28.4688	9.48875	6.43391		H	6.11791	-1.40963	3.70325
H	22.6267	10.7389	35.7753		H	16.4741	11.9964	3.02922		O	-5.06417	28.3465	8.8931		O	13.3978	0.33076	21.0225		O	22.9111	12.7838	22.5145		O	40.0206	29.3253	9.71787		H	27.4115	10.8191	6.26517		H	7.16146	0.0031	3.44867
H	21.7341	9.97788	37.1251		H	17.6191	13.3227	3.42422		C	-6.52516	29.2521	11.0161		C	15.4318	1.71653	23.6709		C	21.2796	10.9983	25.1404		C	39.5399	34.1229	9.52877		H	27.0306	9.59572	7.50457		H	6.20707	-0.66103	2.08076
C	24.3942	5.3779	37.307		C	21.822	13.3228	1.67027		H	-6.72257	30.1882	11.5575		H	16.3583	1.12744	23.5715		H	21.8226	10.1041	25.4671		H	39.8538	35.4436	9.82946		C	27.676	14.4547	10.7276		C	7.43633	2.93274	-1.33859
C	24.1737	6.76351	36.6507		C	21.3359	12.2208	0.7062		H	-6.91028	29.337	9.99362		H	14.9455	1.4192	24.6135		H	20.2205	10.7447	25.0161		H	38.7954	35.2625	9.84414		C	28.059	13.344	9.66552		C	6.18263	2.60234	-0.45845
H	23.6109	4.67579	37.0071		H	20.8388	13.662	2.08497		H	-7.07154	28.4282	11.5036		H	15.6639	2.7831	23.7216		H	21.3618	11.7621	25.921		H	39.6048	35.1087	8.37377		H	27.1181	15.2727	10.2814		H	7.07042	3.62964	-2.1122
H	24.1858	5.50748	38.3834		H	22.0948	14.2495	1.13398		C	-5.28207	25.5353	11.6127		C	16.4504	2.70657	19.9549		C	22.4845	14.6345	26.7618		C	38.0459	36.6352	7.03363		H	28.6255	14.9014	11.0186		H	7.7607	2.03082	-1.88724
C	25.2918	7.6308	37.2066		C	21.74	12.325	-0.76688		C	-4.61875	26.6246	12.4854		C	15.7484	3.76518	20.8718		C	22.809	14.0374	25.3601		C	38.6051	34.4996	6.93686		C	28.0258	13.8507	8.22784		C	5.33755	1.53828	-1.24548
H	23.2264	7.15651	37.0649		H	20.2981	12.5533	0.48141		H	-5.45208	26.0279	10.6349		H	15.8485	1.78067	19.9604		H	22.5397	13.8228	27.4985		H	37.4291	37.412	8.12007		H	27.29	12.5545	9.63823		H	5.6263	3.54834	-0.42425
O	25.6537	7.20867	38.4562		O	22.858	13.0788	-1.08833		H	-6.29874	25.3194	11.9757		H	17.3575	2.4241	20.5189		H	21.4257	14.9458	26.7801		H	37.1505	37.7283	6.44739		O	27.8927	15.194	8.13225		O	4.46237	2.18507	-2.04096
O	25.8212	8.56401	36.6715		O	21.0557	11.8221	-1.62526		C	-4.24304	26.3219	13.9238		C	16.333	5.16352	20.7118		C	23.2316	15.1427	24.3479		C	40.5735	33.7903	7.84289		O	28.071	13.1655	7.2378		O	5.42937	0.33976	-1.13594
C	26.8333	7.77832	39.0408		C	23.3633	12.7421	-2.40953		H	-5.40467	27.3941	12.602		H	16.1075	3.4732	21.8751		H	21.8672	13.5995	25.0035		H	38.4461	34.5991	5.5961		C	27.7347	15.7256	6.80218		C	3.33293	1.5155	-2.60504
H	26.8624	8.87123	38.9371		H	24.4146	12.5937	-2.41227		O	-5.01488	25.4003	14.5827		O	17.6547	5.05474	20.3791		O	22.2211	15.9372	23.8742		O	41.2044	35.2717	8.85146		H	26.7549	15.4748	6.36928		H	2.9135	2.19183	-3.36339
H	27.741	7.36119	38.5794		H	23.3607	13.5007	-3.18059		O	-3.3667	26.8906	14.53		O	15.7588	6.21288	20.864		O	24.3562	15.317	23.9723		O	41.1611	32.4841	8.02652		H	28.5243	15.3553	6.14696		H	2.57289	1.33529	-1.83193
H	26.8176	7.51622	40.1067		H	23.0399	11.7798	-2.83392		C	-6.25272	24.7164	14.3406		C	18.435	6.22533	20.0496		C	20.9702	16.2267	24.4832		C	40.7636	37.0157	9.52982		H	27.8147	16.8153	6.858		H	3.5991	0.56198	-3.07235
C	25.7341	3.09657	37.1556		C	23.8602	12.5767	4.60218		H	-7.02381	25.3681	13.9098		H	19.4281	6.08366	20.4799		H	20.4771	15.3255	24.84		H	40.8409	38.1735	8.74958		C	25.472	13.6483	13.1811		C	9.76881	4.14073	-1.91603
C	25.8923	4.66559	37.1486		C	22.7397	13.5303	3.29567		H	-6.57643	24.3826	15.339		H	17.9922	7.14609	20.4477		H	20.3602	16.7155	23.712		H	40.9207	37.8812	10.7518		C	27.0169	14.2793	12.3125		C	8.79534	3.57519	-0.71305
H	25.3955	2.82495	36.1568		H	23.4507	11.5456	4.61367		H	-6.1077	23.8313	13.7025		H	18.5755	6.33449	18.9615		H	21.0732	16.925	25.3213		H	39.5814	37.6885	9.81688		H	25.7886	13.9112	14.201		H	9.16363	4.92106	-2.38681
H	24.9347	2.82464	37.8631		H	23.3546	13.0811	5.44502		C	-5.54679	23.3452	10.251		C	17.0348	4.37286	17.705		C	24.8496	15.7336	27.553		C	39.1401	40.0175	8.53043		H	25.6528	12.5726	13.1337		H	9.80056	3.32587	-2.64993
O	26.6659	5.13177	36.0529		O	22.7062	14.9397	3.15846		C	-4.56081	24.1518	11.287		C	17.0716	2.95082	18.3879		C	23.2822	15.8894	27.3546		C	39.4826	38.1321	7.21587		O	27.9215	13.4972	13.0543		O	8.59287	4.54332	0.30234
H	26.4794	4.95046	38.0313		H	21.907	13.3939	3.98698		H	-6.09425	24.1068	9.66296		H	18.0485	4.60171	17.3375		H	25.3286	15.267	26.679		H	39.7354	40.2806	9.5336		H	27.1236	15.3176	12.653		H	9.26521	2.70415	-0.2663
H	26.1613	4.92626	35.2729		H	23.514	15.2341	2.75593		H	-6.33432	22.8409	10.8401		H	16.7778	5.1824	18.3922		H	25.0257	15.0503	28.3965		H	38.2034	40.6404	9.09607		H	28.2928	12.8599	12.4618		H	8.71641	4.08594	1.12436
C	26.5779	0.74022	37.8711		C	26.9232	13.3878	6.42767		O	-3.27409	24.3528	10.7249		O	18.4424	2.56688	18.4044		O	22.9798	17.0864	26.6607		O	40.6489	36.8344	7.03605		C	21.5679	13.6058	13.2259		C	12.7484	5.69822	-2.5183
C	27.0131	2.22623	37.427		C	25.7395	12.2763	5.25034		H	-4.44725	23.5441	12.2017		H	16.6081	2.20193	17.7294		H	22.8578	16.0523	28.3564		H	39.0692	38.4996	5.99484		C	23.5477	13.4071	13.3674		C	11.4744	4.65354	-1.48631
H	25.9722	0.88	38.7803		H	27.1724	12.519	7.07641		H	-2.7231	24.67	11.4314		H	18.9232	3.38663	18.3966		H	23.3143	16.9653	25.7796		H	41.6946	36.5421	7.38575		H	21.47	12.5947	12.7787		H	12.9251	5.13671	-3.43934
H	27.4807	0.20404	38.2125		H	26.3261	13.9927	7.12598		C	-5.75858	22.3256	7.80241		C	14.5931	4.0452	17.0452		C	25.8674	17.9146	26.4091		C	38.8315	42.5416	5.75286		H	21.4366	13.1406	14.241		H	13.6783	5.42988	-2.01947
O	27.8388	2.28414	36.269		O	26.5075	11.616	4.2733		C	-4.91673	22.2538	9.18292		C	16.0073	4.5657	16.56		C	25.5865	17.1397	27.8189		C	39.0366	42.0008	8.07039		O	23.5561	12.1371	12.7589		O	11.3946	4.94615	-0.11112
H	27.5602	2.6608	38.2841		H	25.4281	11.572	6.05431		H	-6.04306	23.3734	7.59384		H	14.4159	4.28474	18.1071		H	25.7841	17.1691	25.6047		H	37.9479	41.6021	5.61485		H	23.6144	13.1029	14.4152		H	12.024	3.70767	-1.50642
H	28.6675	1.8843	36.5075		H	26.6851	10.7182	4.52943		H	-6.70798	21.7866	7.96698		H	14.5641	2.94451	16.9617		H	26.936	18.1986	26.4186		H	40.0558	41.6872	4.90734		H	23.0845	11.5782	13.3704		H	12.2168	4.66738	0.27146
C	24.5626	-1.01947	37.5229		C	30.7081	14.7269	6.2457		O	-3.54094	22.3998	8.89821		O	15.9258	5.95327	16.2251		O	24.9327	17.9431	28.7882		O	38.951	43.107	9.58046		C	17.867	14.6745	12.4345		C	12.7242	9.04931	-2.99332
C	25.7789	-0.24136	36.8064		C	28.7135	14.2949	6.73815		H	-5.06444	21.2435	9.60437		H	16.2897	4.00121	15.6564		H	26.6033	16.9046	28.1734		H	40.4272	41.2365	8.36708		C	19.5641	13.8979	13.0346		C	13.2508	7.36102	-3.3722
H	24.9474	-1.42406	38.4715		H	31.073	14.2567	7.18273		H	-3.07817	22.1874	9.7014		H	16.7297	6.168	15.7675		H	25.0377	17.4937	29.6191		H	39.7034	43.8801	10.261		H	17.7698	13.927	11.6678		H	12.4337	9.03246	-1.93748
H	24.2995	-1.89778	36.9115		H	30.7546	15.7136	6.6738		C	-6.23261	21.0998	5.53795		C	12.1359	3.80473	16.3024		C	24.2089	18.8695	24.5509		C	38.0409	44.7594	6.0718		H	17.7376	15.5792	11.8634		H	11.8056	9.0546	-3.607
O	25.3768	0.4427	35.6333		O	28.3109	15.4948	7.32027		C	-5.05978	21.7821	6.4616		C	13.4459	4.67268	16.2217		C	25.0488	19.2311	25.9046		C	39.7299	43.5425	5.30148		O	19.3787	12.5146	13.0704		O	14.5584	7.01665	-3.77705
H	26.515	-1.0093	36.5057		H	28.9166	13.7297	7.65239		H	-7.10872	21.7407	5.68526		H	11.8977	3.58624	17.3604		H	23.9251	17.8079	24.5542		H	37.694	44.8914	7.25941		H	19.4804	14.1932	14.0539		H	12.7269	7.26149	-4.32871
H	25.217	-0.22772	34.9791		H	27.9741	16.0327	6.61648		H	-6.49782	20.134	5.99843		H	12.325	2.83012	15.815		H	24.9006	18.9694	23.6958		H	36.8485	44.8679	5.8031		H	18.4474	12.3726	13.1802		H	15.123	7.2162	-3.04055
C	21.9507	-1.06531	38.213		C	33.9984	15.007	3.84548		O	-4.24635	22.7716	5.84002		O	13.2617	6.04704	16.5554		O	24.3388	19.9085	26.9215		O	41.4045	43.8944	5.03284		C	15.3036	14.1807	11.3719		C	13.6037	12.0139	-3.94084
C	23.223	-0.16713	37.7827		C	32.1949	14.279	4.86434		H	-4.34	20.998	6.7121		H	13.7745	4.69366	15.1845		H	25.855	19.8862	25.5609		H	39.449	43.0556	4.14108		C	16.2377	14.5469	12.9682		C	13.0111	10.7833	-2.98201
H	21.6297	-1.54496	37.2699		H	34.7854	14.9589	4.58358		H	-4.8069	23.5166	5.65424		H	12.9885	6.05334	17.4654		H	24.2669	20.8109	26.6348		H	42.3122	44.368	5.52016		H	14.8611	13.1864	11.446		H	14.6242	11.7941	-4.28233
H	21.1241	-0.40122	38.5126		H	34.3978	14.0571	3.51963		C	-6.61687	19.6815	3.23623		C	9.70114	3.49844	15.7165		C	23.2716	21.1529	23.7103		C	40.068	47.3383	7.12675		H	16.2361	14.1826	10.8279		H	13.7429	12.798	-3.17352
O	23.5043	0.88504	38.6981		O	32.4995	13.5869	6.03159		C	-6.06923	21.0218	3.94841		C	10.8939	4.50661	15.6636		C	22.8996	19.691	24.2481		C	38.1914	46.2232	5.98325		O	16.0525	13.5933	13.9635		O	11.6978	11.1165	-2.51463
H	22.9557	0.28938	36.8115		H	31.8966	13.5111	4.1399		H	-7.0004	20.0017	2.25038		H	9.74956	2.95773	16.6806		H	24.0059	21.562	24.4265		H	41.0966	46.514	7.00464		H	15.9359	15.543	13.3101		H	13.6864	10.8995	-2.11732
H	22.7761	1.49405	38.6419		H	33.2727	13.075	5.92236		H	-7.50123	19.3077	3.78458		H	9.88156	2.72234	14.9488		H	22.3839	21.8066	23.7777		H	40.1897	47.4346	8.21641		H	16.4998	13.9185	14.7379		H	11.7414	11.9907	-2.15108
C	22.0758	-1.78336	40.7542		C	35.2918	18.104	2.43442		O	-6.7641	22.1212	3.36648		O	10.6779	5.71735	16.3798		O	22.1157	18.8913	23.366		O	37.2548	46.6448	4.5303		C	14.0218	14.7718	8.56659		C	11.7715	13.7775	-4.44727
C	22.2199	-2.17748	39.2556		C	34.965	16.481	3.15447		H	-5.02473	21.21	3.69048		H	11.1015	4.73786	14.6101		H	22.3345	19.8094	25.1849		H	37.3324	46.5871	6.04289		C	14.5733	15.1216	10.2659		C	12.7306	12.6834	-5.05581
H	21.0203	-1.49326	40.8834		H	36.0753	18.3974	3.15584		H	-7.68371	21.9758	3.561		H	10.1751	6.2888	15.8138		H	21.2714	19.3134	23.2759		H	36.9619	47.024	3.39225		H	13.6545	15.7768	8.40982		H	12.3235	14.5656	-3.91855
H	22.6427	-0.85002	40.8366		H	34.4686	18.7991	2.67289		C	-6.46825	17.3008	2.32125		C	7.93207	4.99285	16.8268		C	22.7054	20.7641	21.2698		C	39.0887	50.3393	6.90398		H	13.0538	14.2591	8.62568		H	11.2432	13.2409	-3.63962
C	21.3357	-3.36437	38.9633		C	36.3567	15.8305	2.88944		C	-5.67388	18.4821	2.98357		C	8.27758	4.07487	15.5862		C	23.8097	21.2262	22.2652		C	40.9624	49.1808	6.94355		C	13.8656	16.2074	11.0822		C	13.5956	12.9321	-6.28407
H	23.222	-2.56574	39.0185		H	35.0433	16.9812	4.13673		H	-6.88616	17.6687	1.36449		H	8.31366	6.03017	16.8302		H	21.7189	20.8603	21.7568		H	39.7993	51.5698	7.03205		H	15.4137	15.7844	10.1248		H	12.0485	11.9259	-5.46835
O	21.863	-4.38769	39.7219		O	36.8977	15.3563	4.05569		H	-7.3552	17.1662	2.96452		H	8.50567	4.48801	17.6315		H	22.833	19.6716	21.1558		H	37.9441	50.5509	7.20438		O	13.4098	15.6619	12.2365		O	14.142	14.1729	-6.39915
O	20.4096	-3.44008	38.191		O	36.9031	15.7566	1.81736		C	-4.45665	18.8985	2.20434		C	7.93645	4.06168	14.0566		C	24.439	22.5955	22.047		C	43.0948	49.5641	7.62612		O	13.9257	17.4025	10.8974		O	13.8185	12.0989	-7.13532
C	22.1751	-5.55837	39.0021		C	37.1784	16.4479	4.91511		H	-5.29478	18.1397	3.96365		H	7.66653	3.23767	15.9009		H	24.6703	20.5374	22.1573		H	40.9858	48.617	5.67294		C	12.8243	16.5323	13.203		C	14.4695	15.2528	-5.52056
H	22.9431	-5.33982	38.2488		H	37.2395	17.3809	4.34357		O	-4.15234	17.9025	1.34696		O	8.81585	4.82166	13.3314		O	24.7236	22.7294	20.7259		O	42.8886	51.2606	8.208		H	12.3921	15.8889	13.9877		H	13.6712	15.5432	-4.84818
H	21.3116	-5.96747	38.4788		H	38.1472	16.3387	5.40667		O	-3.81175	19.9168	2.29973		O	7.16186	3.29573	13.5221		O	24.7061	23.4063	22.8989		O	44.4169	48.7881	7.64881		H	12.0694	17.1617	12.7136		H	14.6826	16.0939	-6.189
H	22.5543	-6.29778	39.7187		H	36.3909	16.5699	5.66467		C	-2.96037	18.0224	0.57615		C	8.8829	4.61696	11.8944		C	25.3353	23.9085	20.1597		C	41.6277	52.6553	8.24973		H	13.5439	17.2055	13.6798		H	15.3532	15.0788	-4.90901
C	21.5371	-3.64486	42.7114		C	36.2117	20.3809	0.83636		H	-2.0726	17.9783	1.22331		H	8.15479	5.20932	11.3127		H	24.7243	24.2766	19.3256		H	40.9146	53.2096	7.48583		C	15.5279	14.8919	5.74021		C	9.80392	15.5633	-4.71079
C	22.4886	-2.64199	42.0095		C	35.9079	18.8042	0.98545		H	-2.9659	18.9642	0.01643		H	8.77758	3.55506	11.6176		H	26.3145	23.6426	19.747		H	41.4552	54.1222	8.66376		C	14.6275	14.1492	6.89396		C	10.6849	14.4309	-5.34379
H	22.0613	-3.97407	43.6283		H	36.9058	20.7584	1.5673		H	-2.94638	17.1709	-0.11523		H	9.88665	4.93475	11.5881		H	25.4401	24.7081	20.8991		H	40.4513	52.8802	9.01474		H	16.4299	15.4255	6.05107		H	9.27179	16.0711	-5.53028
H	21.424	-4.54631	42.0818		H	35.2592	20.8539	1.13646		C	-5.87104	15.5011	0.5611		C	6.20985	5.53584	18.8063		C	22.068	22.8236	19.7047		C	37.1878	48.4414	4.81271		H	14.9428	15.6736	5.26745		H	10.4808	16.3183	-4.26873
C	23.741	-3.45428	41.8325		C	37.0738	18.181	0.16591		C	-5.86149	15.8786	2.07148		C	6.45873	4.97596	17.3507		C	22.5005	21.3205	19.8354		C	37.4698	50.618	5.22798		C	15.3312	12.759	6.50123		C	11.4161	15.0644	-6.49266
H	22.7222	-1.88262	42.7836		H	35.0772	18.937	0.30488		H	-5.48832	16.3326	-0.05526		H	5.14	5.71165	18.6996		H	22.9162	23.4801	19.498		H	38.1648	48.4944	4.78319		H	13.6741	14.1793	6.36408		H	10.0446	13.6403	-5.75613
O	24.4255	-2.95047	40.7776		O	36.8091	18.4151	-1.13807		H	-6.9352	15.4004	0.28713		H	6.64376	6.56051	18.755		H	21.408	22.9587	18.8325		H	35.9783	47.9583	4.54062		O	16.6941	12.8799	6.52655		O	11.8327	16.2824	-6.05731
O	24.0969	-4.41481	42.4815		O	38.0961	17.6928	0.5659		C	-4.55473	15.5529	2.75332		C	5.61756	5.75276	16.3374		C	23.6873	20.9277	19.0053		C	36.1976	52.2124	4.82975		O	14.8993	11.7446	6.02451		O	11.613	14.6049	-7.59242
C	25.2914	-3.87585	40.1439		C	37.7432	18.1243	-2.18896		H	-6.57097	15.1798	2.54759		H	6.11347	3.94432	17.2547		H	21.6606	20.7111	19.4569		H	38.1521	51.0066	4.11234		C	17.5098	11.7108	6.344		C	12.409	17.282	-6.91536
H	25.9918	-3.30742	39.5231		H	38.4736	18.9375	-2.32492		O	-3.60806	15.472	1.79597		O	4.76891	6.57483	16.995		O	24.0033	21.9544	18.1843		O	34.5059	51.4159	5.09422		H	17.0108	10.9024	5.79459		H	11.6609	18.0664	-7.11227
H	24.7015	-4.55161	39.5117		H	37.1377	18.0502	-3.10496		O	-4.37035	15.3417	3.9265		O	5.65562	5.6506	15.133		O	24.2976	19.8842	19.0617		O	36.2889	53.9631	4.87587		H	17.8418	11.3135	7.31677		H	12.7616	16.8604	-7.86212
H	25.8314	-4.48688	40.8762		H	38.2654	17.1798	-2.00308		C	-2.25398	15.1057	2.06595		C	3.80433	7.43892	16.3787		C	25.2477	21.9042	17.4864		C	33.4243	49.8551	5.26953		H	18.3756	12.0462	5.76887		H	13.2592	17.7311	-6.3889
C	20.0167	-1.92564	44.0753		C	37.2923	22.7891	-1.22756		H	-1.75335	15.0999	1.08722		H	4.11048	8.4793	16.5661		H	26.0897	22.1742	18.1355		H	33.3256	48.6996	5.92096		C	15.3068	14.0791	3.07551		C	7.33029	14.5921	-4.16561
C	20.0879	-3.22535	43.1232		C	36.5317	21.3001	-0.94139		H	-2.1832	14.1097	2.5218		H	2.83943	7.25953	16.8791		H	25.4386	20.9155	17.0682		H	33.7228	48.656	4.61763		C	16.2275	14.0759	4.3538		C	8.69495	15.2861	-3.58985
H	20.6478	-1.12329	43.6618		H	37.605	23.3927	-0.38757		H	-1.7639	15.8342	2.71966		H	3.70211	7.2572	15.3024		H	25.1721	22.6322	16.6782		H	32.1706	49.0291	5.05482		H	15.2637	15.1122	2.69154		H	7.56003	13.6655	-4.70767
H	20.4763	-2.19553	45.0388		H	36.4826	23.4554	-1.59658		C	-5.06425	12.969	1.26391		C	5.44935	5.29932	22.625		C	21.2387	24.9324	21.2319		C	34.6483	45.628	6.39916		H	14.3184	13.8856	3.49958		H	6.96314	15.2248	-4.97736
O	19.3553	-3.12029	41.9121		O	36.4822	20.6056	-2.17474		C	-5.12351	14.116	0.06654		C	5.91623	5.6232	20.7323		C	21.2998	23.3531	20.9954		C	36.2603	47.5045	6.84085		O	17.4522	14.7629	4.16235		O	9.35161	14.6364	-2.51375
H	19.6848	-4.08668	43.6932		H	35.5717	21.8105	-0.93609		H	-5.73162	13.2588	2.0963		H	4.67817	6.08558	22.5207		H	20.6764	25.0357	22.17		H	34.1026	44.9659	6.9961		H	16.5032	13.0238	4.46655		H	8.39777	16.2953	-3.2384
H	18.4353	-3.06752	42.1442		H	35.5981	20.7432	-2.49882		H	-4.04754	12.9741	1.70073		H	6.2468	6.00391	22.9682		H	20.6318	25.4224	20.4577		H	35.5713	44.5769	6.59563		H	17.3902	15.5467	4.6908		H	8.7925	14.7321	-1.75438
H	17.6299	-2.87015	45.6361		H	36.6027	22.9993	-3.55716		O	-5.71132	13.7201	-1.16549		O	6.07831	7.02044	20.8469		O	20.0065	22.748	20.9941		O	37.4131	48.1115	8.12363		H	17.0645	11.5537	2.69046		H	5.15778	12.7406	-4.44744
C	17.5136	-2.37234	44.6659		C	37.7	23.0713	-3.664		H	-4.07387	14.3742	-0.1573		H	4.79672	5.51652	20.5096		H	21.8446	22.9884	21.8808		H	35.6491	48.506	6.81091		C	17.0281	12.3215	1.90782		C	4.92835	13.7717	-4.1387
C	18.6135	-1.34853	44.3201		C	38.3858	22.8184	-2.30466		H	-5.08438	13.1324	-1.57334		H	6.70341	7.10159	21.5582		H	19.678	22.8187	21.8821		H	37.3809	48.4205	9.24643		C	15.7671	13.188	1.85014		C	6.07375	14.3825	-3.29267
H	17.548	-3.15817	43.9014		H	37.9452	22.3405	-4.45569		H	-7.0782	11.7689	-0.47501		H	3.43514	6.07171	23.8362		H	22.5636	27.2255	19.9612		H	31.2445	46.8093	5.96045		H	17.906	12.9458	1.98625		H	4.7785	14.3785	-5.04597
H	16.5116	-1.91895	44.6309		H	37.8682	24.0776	-4.0671		C	-6.88673	11.3191	0.51011		C	3.71886	5.25118	24.4899		C	23.1255	26.2963	20.1266		C	31.6842	46.2295	4.74703		H	17.188	11.8529	0.92423		H	3.96789	13.768	-3.59874
C	18.6725	-0.19802	45.2808		C	39.4652	23.7678	-1.81286		C	-5.43276	11.5092	0.97365		C	5.05759	4.61027	24.0541		C	22.6287	25.5838	21.3878		C	33.6376	45.8541	4.32108		C	14.8386	12.4038	0.85777		C	6.2689	13.645	-2.00287
H	18.2658	-0.85125	43.4017		H	38.9374	21.8512	-2.33092		H	-7.54771	11.8138	1.24116		H	3.79868	5.65523	25.504		H	22.9865	25.6374	19.2561		H	30.579	45.543	5.16519		H	16.0778	13.9775	1.17504		H	5.71463	15.3842	-2.98197
O	17.4093	-0.01603	45.7313		O	40.0369	24.4953	-2.8236		H	-7.16435	10.2565	0.46507		H	2.864	4.56082	24.4421		H	24.1961	26.5468	20.1944		H	30.9695	46.8521	4.21631		O	15.4279	12.5051	-0.3684		O	5.18593	12.8406	-1.84694
O	19.6218	0.49076	45.5784		O	39.8987	23.7936	-0.68512		C	-4.45126	10.7974	0.06931		C	4.85481	3.27627	24.7797		C	22.7382	26.4785	22.5916		C	34.817	46.7965	2.43672		O	13.8352	11.7618	1.01825		O	7.15605	13.7579	-1.19232
C	17.172	1.00808	46.6858		C	41.4244	24.7908	-2.57001		H	-5.33479	10.9874	1.94834		H	5.76871	5.14399	24.726		H	23.3314	24.7732	21.5909		H	33.3044	44.3902	4.21996		C	14.7396	11.9591	-1.4958		C	4.8155	12.3629	-0.55337
H	16.1088	0.94316	46.9439		H	41.7378	25.699	-3.07771		O	-4.9681	9.56372	-0.16765		O	4.1157	2.40501	24.0524		O	23.15	27.6997	22.1734		O	33.6208	47.7156	1.6621		H	15.3465	12.1893	-2.38082		H	5.65675	12.3393	0.14751
H	17.3974	1.99431	46.2643		H	42.1375	24.0066	-2.89924		O	-3.38315	11.1949	-0.32781		O	5.11512	3.09468	25.9525		O	22.5278	26.1913	23.7452		O	36.0341	47.0094	1.46183		H	13.7557	12.4343	-1.60539		H	4.02846	13.0055	-0.13808
H	17.7983	0.85543	47.5729		H	41.5682	25.071	-1.53277		C	-4.2063	8.52496	-0.79801		C	3.6402	1.19762	24.7081		C	23.3864	28.7645	23.099		C	32.0857	48.4741	2.4237		H	14.61	10.87	-1.41114		H	4.41434	11.3558	-0.68048
C	32.265	11.4746	17.5769		C	42.5446	33.391	13.2293		H	-4.8515	7.97751	-1.49446		H	4.19914	0.98542	25.6248		H	22.5852	28.8497	23.8443		H	30.9943	48.0643	2.57028		C	15.3399	-0.18464	8.04031		C	14.8823	6.46546	15.1489
C	32.9752	10.1911	17.0138		C	42.2589	34.3905	14.4219		H	-3.84314	7.82922	-0.03113		H	2.56977	1.2672	24.9759		H	23.4302	29.6894	22.5054		H	31.3633	49.1263	1.80029		C	15.7422	-1.44256	7.18227		C	14.6927	7.39238	13.8717
H	33.0185	12.2562	17.7551		H	42.0476	32.4175	13.3751		H	-3.35426	8.9141	-1.35709		H	3.76949	0.35313	24.0181		H	24.3467	28.6227	23.6113		H	31.7373	49.4206	3.42606		H	15.4074	0.70778	7.38835		H	14.0864	5.69639	15.1745
H	31.8274	11.2456	18.5641		H	43.628	33.1751	13.2667		C	23.0464	9.18399	27.8303		C	19.7369	22.3619	13.211		C	29.1778	4.76799	33.7095		C	18.8597	6.12052	38.3212		H	16.1262	-0.01207	8.7866		H	14.6516	7.1178	16.0095
O	32.0436	9.11991	16.9474		O	43.3435	34.3036	15.3431		C	22.5407	10.6574	28.0162		C	18.8243	22.5531	14.4408		C	30.1721	3.55071	33.6396		C	19.9373	4.00809	38.3236		O	16.0265	-2.53678	8.04386		O	14.2952	8.67614	14.3471
H	33.821	9.91378	17.6669		H	41.3114	34.1437	14.9261		H	22.6014	8.59057	28.6475		H	20.5216	23.1238	13.0661		H	29.6764	5.54136	34.3207		H	17.532	6.15792	37.8399		H	16.6387	-1.19263	6.5895		H	13.9011	6.98548	13.2207
H	33.3818	10.402	16.0082		H	42.1879	35.4325	14.0675		H	24.1286	9.18801	28.0479		H	19.1362	22.3739	12.2862		H	28.2711	4.4769	34.2644		H	19.0987	6.76333	37.3794		H	14.9374	-1.71193	6.47716		H	15.5947	7.49099	13.2552
H	32.5316	8.36636	16.6371		H	43.2927	35.0781	15.8911		O	23.1057	11.1263	29.2382		O	17.6732	23.326	14.1757		O	30.7978	3.27647	34.8878		O	21.572	3.47087	37.8875		H	16.3737	-3.22839	7.4948		H	14.2667	9.25305	13.5934
C	28.8129	15.3164	16.676		C	39.5135	33.7558	8.77133		H	21.4408	10.6966	28.0788		H	19.3846	23.0015	15.2683		H	30.9897	3.76076	32.9368		H	19.1834	3.07928	38.003		C	10.542	-2.51968	9.25651		C	16.7397	4.55765	19.4225
C	29.2775	13.8349	16.4261		C	41.1498	33.9677	9.43059		H	22.8567	11.3151	27.1924		H	18.4912	21.5508	14.761		H	29.6567	2.64432	33.2968		H	19.7113	3.47014	39.5242		C	11.3969	-1.13452	8.87001		C	17.3514	4.65591	17.7604
H	27.8669	15.4294	16.1083		H	38.9766	34.5012	9.39367		H	22.8228	12.0275	29.3416		H	16.938	22.8151	14.491		H	30.146	2.81895	35.4052		H	22.1823	2.51084	37.3637		H	10.6295	-2.61496	10.3536		H	16.2483	3.56488	19.3903
H	29.5873	15.8538	16.089		H	39.2157	32.7556	9.14302		C	19.5339	6.87029	25.0272		C	23.2313	16.9699	13.9382		C	26.5766	9.04295	31.2816		C	15.1152	14.0622	39.2986		H	11.1279	-3.3562	8.85723		H	15.8617	5.23807	19.3833
O	28.2981	12.8221	16.7012		O	42.3224	33.3523	8.85246		C	21.112	6.79129	25.237		C	21.9379	18.623	13.8063		C	27.4537	7.50005	31.3833		C	17.1466	12.1643	39.5467		O	11.1045	-0.55341	7.59638		O	18.5514	5.25719	17.2876
C	30.7258	13.5071	17.0014		C	40.9837	33.5435	10.9929		H	19.3959	7.90433	24.6568		H	23.9521	17.063	14.7639		H	26.3642	8.9804	30.2029		H	13.5393	13.5371	38.8296		C	12.9901	-1.45799	8.98575		C	16.133	5.40244	17.0792
H	29.4238	13.8662	15.3242		H	41.3501	35.0513	9.41357		H	19.1038	6.85455	26.0432		H	23.9067	17.0689	13.0721		H	27.4067	9.76027	31.4104		H	14.2728	14.2005	38.1268		H	11.1325	-0.39392	9.64336		H	17.3304	3.59443	17.4403
C	28.8353	11.615	16.1442		C	43.4306	33.6695	9.72675		O	21.6655	5.65058	25.9262		O	21.018	18.7428	12.6974		O	26.8624	6.52074	30.5133		O	19.1591	11.8225	39.949		C	11.8312	0.666	7.48013		C	18.4552	5.25734	15.8431
C	31.1167	12.0151	16.6486		C	42.3058	33.8931	11.7584		C	21.3469	8.16464	26.0459		C	21.3891	20.382	14.4497		C	27.8982	6.73428	32.7019		C	16.9711	9.65653	39.2655		C	13.8282	-0.1371	8.60164		C	16.2356	5.62463	15.5277
H	31.4414	14.2107	16.5405		H	40.0858	34.0061	11.4258		H	21.6139	6.8936	24.2559		H	21.2486	18.2327	14.5558		H	28.3794	7.83012	30.8853		H	16.6268	11.8553	40.3923		H	13.2195	-1.81351	10.0037		H	15.2096	4.90416	17.3572
H	30.7966	13.6788	18.0888		H	40.8516	32.448	11.0087		C	23.0651	5.94876	26.0298		C	20.82	19.5157	11.4777		C	27.7027	5.36999	30.3257		C	21.1731	11.3572	40.1053		H	13.21	-2.28819	8.29211		H	16.0967	6.41143	17.5309
O	29.9979	11.1549	16.8351		O	43.3023	33.1896	11.052		C	22.8143	8.33342	26.503		C	20.3366	20.942	13.2278		C	28.749	5.45415	32.3482		C	18.9112	8.20278	39.5133		O	13.2273	0.46662	7.47948		O	17.5125	6.18965	15.2795
C	27.8541	10.3731	16.1949		C	44.9556	33.0323	9.43001		H	21.0765	8.97081	25.3655		H	20.7012	20.1424	15.2873		H	28.4751	7.34152	33.4068		H	15.7219	8.93346	39.837		C	11.8137	1.32164	6.04833		C	19.8701	5.55156	15.1744
H	29.071	11.7802	15.072		H	43.5294	34.7709	9.7652		H	20.632	8.28801	26.8689		H	21.999	21.1714	14.912		H	27.0235	6.34226	33.2256		H	15.9313	9.03811	38.3265		H	11.5113	1.3784	8.26623		H	18.1999	4.23052	15.5066
H	31.4393	11.9788	15.5893		H	42.5017	34.9813	11.7008		O	23.3631	7.07736	26.8439		O	20.8967	20.8315	11.9394		O	27.9808	4.60581	31.5037		O	20.4031	9.46627	39.9505		H	13.7573	0.55952	9.45296		H	16.1952	4.68406	14.958
C	26.6652	10.3028	15.2279		C	45.191	31.8899	8.42335		C	24.1807	4.92971	26.7631		C	21.3971	19.9439	9.8077		C	26.9463	4.45095	29.2556		C	23.5759	12.5759	40.491		C	10.6088	1.81951	5.26689		C	21.0445	4.91969	15.9201
H	27.5137	10.1973	17.2312		H	45.2719	32.625	10.411		H	23.4444	6.09849	24.9991		H	19.7805	19.1938	11.2793		H	28.6579	5.69892	29.8756		H	21.4567	11.0399	41.183		H	12.3453	0.58681	5.41641		H	20.0173	6.64089	15.1102
H	28.4984	9.50844	15.952		H	45.7055	33.8188	9.29627		H	23.3412	8.71928	25.6206		H	19.4614	20.2609	13.2809		H	29.6659	5.74742	31.8159		H	18.4287	6.85279	40.208		H	12.5109	2.17934	6.13555		H	19.8401	5.18384	14.1306
C	25.3597	10.8368	15.8026		C	46.4334	32.0279	7.53483		C	24.1821	3.43419	27.0722		C	22.8502	19.7342	9.34396		C	25.9577	3.43568	29.8644		C	24.969	14.4446	40.834		C	11.1045	2.39562	3.93339		C	22.3529	4.89578	15.1317
H	26.4904	9.23296	15.0213		H	44.2949	31.7441	7.81384		H	24.3767	5.39804	27.7362		H	21.1298	21.023	9.83712		H	27.6409	3.91051	28.587		H	24.7973	11.8519	39.8897		H	10.0925	2.614	5.82748		H	20.7813	3.88554	16.1996
H	26.9149	10.7623	14.2546		H	45.3235	30.9701	9.00445		H	25.1223	5.12402	26.2147		H	20.665	19.5353	9.09851		H	26.3997	5.14624	28.6004		H	24.6027	11.8942	41.4383		H	9.88469	1.00905	5.08954		H	21.1957	5.47399	16.8618
H	25.3655	11.9252	15.9248		H	46.1877	32.5487	6.6027		C	25.5347	3.05147	27.7		C	23.6558	20.0377	8.01152		C	26.5868	2.06175	30.0806		C	26.9218	15.5693	41.1917		H	11.5429	3.39505	4.07982		H	22.269	4.24034	14.2502
H	25.1912	10.3667	16.7842		H	46.8346	31.0429	7.24343		H	24.0397	2.85703	26.1642		H	23.0941	18.7103	9.65149		H	25.0714	3.31928	29.221		H	24.3887	15.3747	41.6266		H	10.2952	2.47504	3.19465		H	23.1725	4.5124	15.7599
H	24.4986	10.5819	15.1657		H	47.23	32.5776	8.05947		H	23.3674	3.13953	27.7388		H	23.3387	20.3842	10.0578		H	25.5951	3.81356	30.8323		H	24.6707	15.4482	39.9669		H	11.8932	1.7715	3.48865		H	22.6333	5.90225	14.7839
C	29.4114	16.1948	19.2938		C	37.2947	33.7505	7.47343		H	26.3767	3.45733	27.1158		H	24.4065	19.2318	7.9299		H	25.9189	1.3829	30.6341		H	27.6841	16.2506	42.3269		C	8.55072	-4.23832	9.20945		C	18.1863	3.94486	21.7069
C	28.6054	16.1916	17.9628		C	38.9103	33.7524	7.30733		H	25.6654	1.96065	27.7559		H	24.2693	20.9563	8.08964		H	27.5059	2.18152	30.6633		H	27.6994	16.8836	40.7501		C	9.07056	-2.80852	8.82877		C	17.1438	4.78756	20.9151
H	29.2726	17.1863	19.7307		H	37.2121	34.4245	6.58786		H	25.643	3.43493	28.7228		H	23.1926	20.0488	7.01214		H	26.8477	1.57729	29.125		H	28.3281	15.3263	40.9916		H	8.48812	-4.35693	10.2973		H	18.3033	4.40092	22.709
H	30.4934	16.1192	19.0754		H	37.1724	34.3959	8.3843		C	17.1934	6.88404	24.1728		C	21.666	13.686	14.0755		C	23.8745	10.1266	32.4967		C	13.5929	17.224	38.9349		H	9.33487	-4.92286	8.87741		H	19.1669	3.9594	21.2187
C	28.6858	17.5569	17.2956		C	39.3988	34.9419	6.53621		C	18.5354	6.06984	24.195		C	22.8432	15.1351	13.9236		C	25.399	9.97017	31.9094		C	14.4749	15.9501	40.2418		C	8.14799	-1.68079	9.19231		C	17.3476	6.26314	21.2278
H	27.5689	16.0334	18.278		H	39.361	32.928	6.73809		H	16.3604	6.25402	23.8173		H	21.7144	13.6021	15.158		H	23.9782	11.1312	32.963		H	12.402	17.223	38.6148		H	9.05756	-2.82173	7.73036		H	16.1667	4.59199	21.3984
O	29.6223	18.3186	17.9152		O	39.0052	36.0422	7.21349		H	17.3631	7.65495	23.3945		H	22.3552	12.9521	13.6613		H	24.0859	9.52636	33.397		H	13.8683	17.6357	37.8501		O	6.9699	-2.19905	9.6032		O	18.6329	6.69755	21.0564
O	28.0724	17.9216	16.3171		O	40.0499	34.9309	5.51595		C	18.791	5.90772	22.7067		C	23.323	14.8225	12.6109		C	25.5413	11.1973	30.9728		C	14.2427	15.7536	42.558		O	8.40895	-0.5069	9.13753		O	16.4901	7.01202	21.6304
C	29.8737	19.6373	17.4148		C	39.3764	37.3079	6.67602		H	18.4066	5.03274	24.5447		H	23.6795	14.6938	14.4706		H	25.8614	10.3699	32.8366		H	15.3172	15.1403	39.6726		C	5.8326	-1.43391	10.0108		C	19.6637	6.0984	20.2605
H	30.512	19.6169	16.5186		H	40.3768	37.5885	7.02946		O	17.5959	5.40145	22.241		O	22.2348	14.3858	11.9858		O	24.613	12.1377	31.3115		O	12.7194	16.7593	42.6896		H	5.98178	-0.98949	10.999		H	20.2515	6.91949	19.8275
H	30.3872	20.1824	18.2166		H	38.5954	38.0267	6.96299		O	19.7555	6.18372	22.035		O	24.3828	15.0884	12.1107		O	26.3579	11.38	30.1049		O	14.4135	14.5065	43.6353		H	4.97503	-2.11519	10.0512		H	19.2557	5.4849	19.4562
H	28.9367	20.1577	17.1772		H	39.4318	37.2515	5.5886		C	17.0124	5.89745	21.0526		C	22.2186	14.3241	10.6054		C	24.6752	13.4542	30.7605		C	11.5287	18.073	42.0977		H	5.58792	-0.67345	9.27296		H	20.3337	5.48654	20.8824
C	27.8001	15.2212	21.7531		C	34.2413	32.7821	6.38272		H	17.722	5.88629	20.2211		H	22.3814	15.2574	10.065		H	23.6804	13.9025	30.8915		H	10.3135	18.8823	42.2081		C	6.7245	-5.7954	7.5992		C	16.5046	2.13813	22.7082
C	29.0988	15.0827	20.4982		C	35.4602	33.5621	7.35681		H	16.6439	6.918	21.2082		H	21.2458	13.9935	10.3231		H	24.9274	13.4276	29.6966		H	11.0853	18.0894	40.8696		C	7.09676	-4.588	8.58424		C	17.8628	2.38454	21.8857
H	26.9693	14.6352	21.3411		H	33.7195	32.1574	7.12658		H	16.1464	5.25928	20.8298		H	22.9214	13.5956	10.2611		H	25.4166	14.0636	31.2935		H	11.9277	19.345	41.7851		H	6.53354	-6.66504	8.24933		H	15.8541	1.87	21.8634
H	27.4191	16.2509	21.857		H	34.6698	32.1786	5.56771		C	15.8791	8.96371	24.8034		C	19.2345	11.0805	13.2621		C	21.0238	8.87908	32.4011		C	11.4103	20.2009	39.0921		H	7.49179	-6.13552	6.89518		H	16.1293	3.11954	23.0533
O	28.9467	13.8203	19.8761		O	35.2628	33.1773	8.724		C	16.5735	7.63896	25.4188		C	19.9296	12.6846	14.2997		C	22.1132	10.008	32.8096		C	13.1494	18.844	39.9111		O	6.07105	-4.55425	9.57336		O	17.7246	1.82875	20.574
H	30.0419	15.0785	21.0751		H	35.2476	34.6362	7.28367		H	15.0288	8.62063	24.1855		H	19.8465	10.776	12.4481		H	21.3496	7.96676	32.9007		H	11.1885	21.2711	38.2001		H	6.93454	-3.71252	7.98076		H	18.7476	1.89145	22.3054
H	29.781	13.3796	19.9838		H	34.4244	33.5072	9.02167		H	16.594	9.44659	24.1075		H	18.3579	11.5517	12.831		H	21.0628	8.69815	31.3176		H	11.2285	21.3792	39.553		H	6.3252	-5.14952	10.2678		H	16.8034	1.92034	20.355
C	27.3266	13.9928	24.3535		C	31.9881	32.2807	5.11404		O	15.574	6.80889	26.0088		O	19.7188	12.5569	15.7017		O	22.1174	10.1786	34.2335		O	13.5814	18.0763	41.455		C	5.7439	-4.4647	5.5902		C	17.4868	1.5719	25.0337
C	28.2278	14.6437	23.1805		C	33.0149	33.4146	5.63822		H	17.3066	7.93775	26.1887		H	19.1543	13.3929	14.024		H	21.7306	10.9611	32.3994		H	14.2496	19.2288	39.4231		C	5.43508	-5.37386	6.82789		C	16.2546	1.16307	23.9397
H	28.0694	13.7942	25.1499		H	31.4429	32.7588	4.2824		H	16.0118	6.01832	26.3041		H	20.2232	11.7919	15.9726		H	22.3212	11.0954	34.3749		H	14.2384	17.3397	42.1736		H	5.18055	-4.70602	4.68474		H	18.3022	1.01675	24.5406
H	27.034	12.9882	24.0079		H	31.2463	32.0598	5.90127		C	14.6075	11.1564	24.987		C	17.9146	9.29676	12.037		C	18.5235	8.07545	32.0457		C	8.5432	21.6151	38.5568		H	6.78038	-4.66578	5.26873		H	17.7592	2.61693	24.8245
C	29.2536	13.5533	22.9017		C	32.0911	34.4492	6.41509		C	15.411	10.0765	25.7552		C	18.5807	9.61175	13.4473		C	19.5125	9.04282	32.7784		C	9.77064	19.7513	38.2171		C	4.46528	-6.53122	6.81462		C	14.6258	1.07627	23.7833
H	28.8027	15.4522	23.6596		H	33.3494	34.0028	4.77138		H	14.1686	11.8596	25.7158		H	18.0178	10.1583	11.365		H	17.5146	8.3395	32.4179		H	7.93556	22.6	37.6276		H	4.88009	-4.75156	7.54022		H	16.5172	0.13122	23.646
O	28.652	12.6055	22.1317		O	31.7857	35.4766	5.56134		H	13.7587	10.6589	24.4848		H	16.8344	9.21933	12.1915		H	18.7253	7.0391	32.3593		H	7.45163	22.1536	39.0874		O	3.84478	-6.88192	5.6588		O	13.7496	0.44857	24.6254
O	30.4072	13.531	23.2558		O	31.6887	34.3231	7.54012		C	14.4693	9.46912	26.8551		C	19.355	8.29233	13.7366		C	19.248	8.85259	34.2624		C	9.62263	17.7412	36.7082		O	4.14892	-7.1366	7.81488		O	14.0327	1.43597	22.7869
C	29.3817	11.506	21.5384		C	30.7529	36.4876	5.67136		H	16.3119	10.5196	26.2124		H	17.7804	9.61926	14.2149		H	19.1935	10.069	32.5253		H	9.58089	19.5403	39.4743		C	3.61225	-6.59201	4.27503		C	12.8925	-0.18143	25.6311
[truncated: 1,943 more rows]
