# Supplementary material for: Isomer design unlocks rainbow phosphorescence
Source: Nat Commun. 2026 Mar 17;17:4093. doi: 10.1038/s41467-026-70784-7 (PMC13144461; doi:10.1038/s41467-026-70784-7)
Supplement: Supplementary file 3 — Supplementary Data 1 [file 41467_2026_70784_MOESM3_ESM.zip › Dataset molecular dynamics trajectories-PVA.xlsx]

## Sheet: Sheet1
Ph-Cz					Ph-Cz					Ph-Bd[g]					Ph-Bd[g]					Ph-Bd[e]					Ph-Bd[e]					Ph-Bd[f]					Ph-Bd[f]
final configuration					initial configuration					final configuration					initial configuration					final configuration					initial configuration					final configuration					initial configuration
C	21.4489	25.645	26.5255		C	1.79397	3.02731	18.0277		C	15.1872	31.2862	25.7333		C	12.998	22.1527	5.43496		C	13.8644	20.9283	-0.82237		C	13.3508	18.8406	-0.6266		C	27.7686	31.398	23.4723		C	27.1184	8.4181	16.5657
C	21.5555	26.1493	27.8262		C	1.09316	3.45113	16.8667		C	15.7538	31.8721	24.5939		C	13.3786	23.3132	4.74289		C	13.7128	20.9864	0.6115		C	13.2306	18.5455	0.88008		C	28.8397	32.2642	23.6997		C	26.7152	9.452	15.7125
C	21.2768	25.0813	28.7428		C	1.34179	2.48368	15.861		C	14.9501	32.3893	23.5966		C	12.6468	23.7504	3.66419		C	13.2953	19.8175	1.27493		C	13.5537	17.139	1.41741		C	29.9541	31.8441	24.4045		C	25.4294	9.9547	15.7722
C	20.9303	23.9789	27.944		C	2.17648	1.49886	16.4371		C	13.5347	32.3652	23.7248		C	11.4527	23.0814	3.27238		C	13.1566	18.6409	0.51131		C	13.9971	16.0275	0.44808		C	30.0344	30.5245	24.9131		C	24.4973	9.4598	16.7188
N	20.9527	24.3807	26.5541		N	2.42694	1.85715	17.7329		C	12.9558	31.7416	24.8892		C	11.0408	21.911	4.00975		C	13.3358	18.5434	-0.83559		C	14.1173	16.3226	-1.0586		C	28.9137	29.6206	24.6717		C	24.9134	8.374	17.6015
C	22.037	26.3052	25.486		C	1.79898	3.71012	19.2021		C	13.8166	31.21	25.8785		C	11.8646	21.4583	5.06835		C	13.6558	19.6958	-1.51835		C	13.7942	17.7291	-1.59593		C	27.7923	30.1017	23.9492		C	26.2398	7.8737	17.4805
C	22.6087	27.5515	25.645		C	1.05839	4.89586	19.2459		C	11.5831	31.8021	24.9843		C	9.7497	21.466	3.76632		N	12.8496	17.6327	1.35643		N	14.2455	14.7496	1.27089		C	28.9868	28.2791	25.12		C	24.0351	7.9055	18.6053
C	22.6671	28.0665	26.923		C	0.33655	5.34912	18.1197		C	10.7478	32.4896	24.0902		C	8.82291	22.1403	2.96013		C	12.8754	18.0665	2.6605		C	13.9556	15.0714	2.74875		C	30.1129	27.8933	25.7448		C	22.8329	8.527	18.7214
C	22.107	27.3822	28.0483		C	0.34612	4.63867	16.9246		C	11.326	33.093	22.9495		C	9.26864	23.238	2.17915		C	13.0466	19.4946	2.60896		C	13.5281	16.5481	2.83931		C	31.2403	28.7238	25.9873		C	22.3977	9.6018	17.9115
C	20.868	22.7169	28.3725		C	2.61161	0.42705	15.7678		C	12.6883	33.0221	22.7742		C	10.5532	23.685	2.3376		C	13.0123	20.3789	3.80467		C	12.193	16.4329	3.5982		C	31.1806	30.06	25.5917		C	23.2259	10.0449	16.8751
C	20.8633	22.574	29.8179		C	2.24983	0.28414	14.3879		C	9.44216	32.4958	24.5982		C	7.52775	21.772	3.34126		C	13.0142	17.1027	3.69482		C	12.9628	14.1809	3.51873		C	32.2477	27.9512	26.5805		C	21.1878	10.0891	18.4238
C	21.1296	23.7016	30.7128		C	1.40539	1.27821	13.7791		C	9.49425	31.7532	25.8251		C	7.68919	20.9173	4.48076		C	13.1253	15.7008	3.41401		C	12.9694	12.656	3.30366		C	31.7028	26.6254	26.7136		C	20.8911	9.2763	19.5699
C	21.4125	24.8979	30.1218		C	0.96475	2.34336	14.5201		N	10.804	31.3727	26.0057		N	9.03718	20.6194	4.56474		C	13.4589	14.7876	4.38654		C	11.9766	11.7654	4.07364		N	30.4192	26.6661	26.2219		N	21.8922	8.3343	19.6678
C	20.6764	21.2642	30.3726		C	2.77114	-0.81883	13.6553		C	8.54198	31.453	26.8311		C	6.84781	20.6309	5.5777		C	13.6808	15.1743	5.7051		C	10.9772	12.3998	5.05869		C	33.5919	28.422	27.0123		C	20.4116	11.2506	17.9121
C	21.1068	23.6477	32.1849		C	0.95685	1.20854	12.3373		C	8.26644	33.1856	24.0021		C	6.2475	22.2937	2.79542		C	13.5458	16.5257	6.01735		C	10.9706	13.9247	5.27376		C	32.1514	25.4558	27.3676		C	19.8961	9.3408	20.5758
C	21.6581	20.6632	31.1937		C	2.82671	-2.13161	14.2327		C	7.14671	31.7414	26.6556		C	5.59571	21.3109	5.75463		C	13.2154	17.4626	5.06471		C	11.9634	14.8152	4.50378		C	33.514	25.3034	27.7776		C	18.86	10.3308	20.5613
C	21.3861	19.4268	31.7086		C	3.47489	-3.16821	13.5959		C	6.22074	31.4391	27.6285		C	4.90234	21.2564	6.94311		C	14.0638	14.1652	6.75985		C	10.4386	11.2671	5.95226		C	33.9272	24.2071	28.5108		C	17.9366	10.427	21.5832
C	20.2579	18.6686	31.3167		C	4.06589	-2.97112	12.3452		C	6.62588	30.8534	28.8365		C	5.35779	20.4581	7.99315		H	16.327	19.9668	2.98444		H	12.6982	19.4386	2.97182		C	33.02	23.2092	28.8687		C	17.9812	9.5438	22.6658
C	19.2487	19.2111	30.5004		C	4.01484	-1.71247	11.738		C	7.96617	30.5661	29.055		C	6.54181	19.7251	7.83941		H	13.232	17.5979	-1.37868		H	14.4455	15.4998	-1.77616		C	31.6833	23.3107	28.4789		C	18.9637	8.5554	22.7135
C	19.4496	20.4773	30.047		C	3.38853	-0.66016	12.3662		C	8.91288	30.8562	28.0764		C	7.26022	19.7964	6.67494		H	13.8015	19.6578	-2.60719		H	13.8832	17.9476	-2.71126		C	31.2554	24.3968	27.7401		C	19.8943	8.4486	21.6981
H	21.0758	23.6925	25.8222		H	2.96023	1.32875	18.3816		H	11.1473	30.8951	26.8089		H	9.42919	20.2487	5.40501		H	12.8678	16.673	1.09143		H	14.5718	13.7297	0.97859		H	26.8995	31.7502	22.903		H	28.1466	8.0342	16.4991
H	22.0095	25.896	24.5119		H	2.35578	3.38481	20.0913		H	15.8463	30.8722	26.5108		H	13.6076	21.8063	6.28101		H	12.7047	21.3998	3.54425		H	11.4524	17.1928	3.18167		H	28.7899	33.2891	23.3096		H	27.43	9.8644	14.9866
H	23.0392	28.0754	24.755		H	1.042	5.48634	20.1736		H	16.8467	31.9114	24.4997		H	14.2673	23.8704	5.06903		H	13.9895	20.4294	4.31253		H	12.3666	16.6391	4.70589		H	30.7937	32.5373	24.5527		H	25.1406	10.776	15.1007
H	23.3301	29.0154	27.1587		H	-0.23937	6.28283	18.1944		H	15.4054	32.8624	22.7165		H	12.9429	24.681	3.15634		H	12.2543	20.0446	4.52924		H	11.7719	15.3815	3.46883		H	26.9398	29.4361	23.7489		H	26.5825	7.0677	18.1459
H	22.2746	27.753	29.0835		H	-0.2195	4.99598	16.0539		H	13.398	30.7483	26.7841		H	11.568	20.5802	5.66314		H	13.006	15.3283	2.38637		H	13.7092	12.1864	2.57447		H	28.1474	27.5962	24.9306		H	24.3526	7.1081	19.2853
H	20.8182	21.8643	27.6777		H	3.25914	-0.32754	16.2279		H	10.71	33.64	22.223		H	8.56202	23.8097	1.56219		H	13.5638	13.7261	4.11801		H	11.9815	10.6366	3.91443		H	32.0338	30.7347	25.7515		H	22.9297	10.8903	16.2402
H	21.6656	25.7844	30.7463		H	0.33117	3.1118	14.0543		H	13.1429	33.5124	21.9011		H	10.8665	24.6022	1.81383		H	13.7204	16.8543	7.0525		H	10.2307	14.3943	6.00295		H	29.8043	25.8848	26.1887		H	21.9885	7.7006	20.4299
H	22.0895	23.4151	32.6777		H	1.70946	1.64478	11.6598		H	7.48084	32.4756	23.7049		H	5.42303	21.5753	2.9124		H	13.1828	18.5042	5.40009		H	11.9585	15.944	4.66299		H	33.7688	28.2301	28.0813		H	19.3664	10.9807	17.6919
H	20.4945	22.8171	32.5778		H	0.02865	1.77122	12.1794		H	8.54384	33.7469	23.0984		H	6.33458	22.4756	1.71463		H	14.4876	13.2545	6.31384		H	11.2991	10.5877	6.26457		H	33.7048	29.5057	26.8646		H	20.8368	11.6374	16.9747
H	20.7325	24.6139	32.6622		H	0.7599	0.17653	12.0143		H	7.82841	33.9138	24.7036		H	5.95328	23.2427	3.27136		H	13.1927	13.8666	7.36708		H	9.66658	10.6605	5.37292		H	34.4004	27.9387	26.4404		H	20.411	12.087	18.63
H	22.5453	21.2513	31.2811		H	2.38289	-2.30183	15.2258		H	6.77503	32.1899	25.7269		H	5.21226	22.0021	4.99373		H	14.8268	14.5744	7.43813		H	9.95147	11.7145	6.88074		H	34.2683	26.0581	27.5257		H	18.7797	11.0604	19.7472
H	22.254	19.0668	32.3026		H	3.54447	-4.15416	14.0778		H	5.15598	31.6534	27.4619		H	3.98278	21.848	7.0713		C	14.0882	22.1759	1.26499		C	12.7872	19.657	1.84941		H	34.978	24.1251	28.8176		H	17.1607	11.2051	21.5501
H	20.1469	17.5729	31.5336		H	4.59344	-3.80132	11.8544		H	5.87741	30.6207	29.6076		H	4.80216	20.4173	8.93454		C	14.5277	23.2797	0.55485		C	12.4641	21.0636	1.31207		H	33.3576	22.3441	29.4558		H	17.2456	9.6284	23.4775
H	18.3439	18.6882	30.1396		H	4.49434	-1.55729	10.7609		H	8.28591	30.104	29.9983		H	6.91027	19.1164	8.67923		C	14.6479	23.2325	-0.83621		C	12.5843	21.3587	-0.1946		H	30.9695	22.5246	28.7633		H	18.9942	7.8617	23.5658
H	18.6915	20.9234	29.4174		H	3.41983	0.33128	11.8906		H	9.95935	30.609	28.2945		H	8.21338	19.2444	6.61659		C	14.3201	22.0786	-1.51928		C	13.0277	20.2472	-1.16394		H	30.1892	24.4489	27.476		H	20.6587	7.6636	21.7751
C	30.2759	33.4344	12.5273		C	-0.78875	31.131	3.09817		C	36.3282	16.5496	2.56998		C	21.3742	36.3332	24.3445		H	14.0574	22.2633	2.3568		H	12.6982	19.4386	2.95767		C	-7.1968	8.9017	15.1811		C	1.4068	11.1089	29.9488
C	31.014	32.0009	12.6154		C	-1.82328	29.9629	2.81594		C	37.3321	17.6756	3.09723		C	20.1241	35.8409	25.1966		H	14.7983	24.2	1.09107		H	12.1359	21.8864	2.02963		C	-7.5367	7.4096	14.7513		C	0.7383	10.5958	31.2889
C	32.5668	32.058	12.8839		C	-2.23637	29.9646	1.3		C	38.7793	17.3549	2.56122		C	20.4423	35.9486	26.7392		H	15.0106	24.1137	-1.3839		H	12.3451	22.3999	-0.59237		C	-9.0576	7.1229	15.0519		C	1.7372	10.8736	32.4761
O	30.8275	31.1728	11.4363		O	-2.96648	30.1285	3.64726		O	37.3738	17.7371	4.51975		O	19.7842	34.4992	24.8537		H	14.4501	22.0414	-2.61093		H	13.1167	20.4656	-2.27927		O	-6.717	6.4902	15.4738		O	0.5002	9.1981	31.2116
H	30.4268	31.4902	13.4439		H	-1.38423	28.9886	3.0646		H	37.0087	18.651	2.69415		H	19.2609	36.4834	24.9652		C	17.471	7.51236	25.6477		C	19.6477	9.45968	26.4083		H	-7.3542	7.276	13.6727		H	-0.2051	11.1377	31.478
H	30.8102	31.8146	10.7217		H	-3.43056	30.8871	3.3021		H	36.4587	17.5818	4.77753		H	20.4968	34.2226	24.2638		C	16.1294	7.5524	24.7913		C	19.9359	10.607	25.5912		H	-7.3249	5.8408	15.8556		H	-0.0054	9.0558	30.4177
C	32.2424	34.7096	11.2119		C	-0.18373	32.383	5.29115		C	36.117	14.8687	4.54096		C	23.0179	34.7404	25.5648		C	16.3201	6.57052	23.5696		C	21.3685	10.2592	25.1457		C	-5.3168	10.6264	15.615		C	-0.2423	13.1454	29.5796
C	30.6643	34.1901	11.2196		C	-0.09471	30.9941	4.52403		C	35.3412	15.9477	3.67086		C	22.5059	35.2279	24.1471		O	15.8358	8.85465	24.2874		O	20.0363	12.1028	25.4105		C	-5.6369	9.0954	15.3729		C	0.3593	11.7968	28.9702
O	30.4889	33.3221	10.0619		O	-0.69608	29.9447	5.28555		O	34.8351	16.973	4.52663		O	22.0178	34.1177	23.3921		H	15.2885	7.1898	25.4096		H	19.3602	10.3298	24.6471		O	-5.2166	8.3268	16.4925		O	1.0152	12.1103	27.7505
H	29.975	35.0378	11.0772		H	0.9585	30.7271	4.38086		H	34.4991	15.4615	3.14625		H	23.3511	35.6885	23.6044		H	15.6087	9.38264	25.0678		H	19.6513	12.6119	26.3186		H	-5.1167	8.7456	14.4649		H	-0.4539	11.0977	28.7315
H	30.8823	33.8027	9.31031		H	-1.64195	30.0499	5.14808		H	34.5065	16.4983	5.30748		H	22.7639	33.5084	23.452		C	16.4195	8.89303	27.5892		C	17.81	10.5136	27.2489		H	-5.5836	7.4588	16.2907		H	1.5319	12.8879	27.979
C	34.0365	36.3966	10.6838		C	0.3425	31.2465	7.56798		C	33.8904	13.6154	5.08466		C	22.7996	32.139	25.538		C	17.6664	8.7498	26.6197		C	19.0267	9.92466	27.7386		C	-2.8756	9.7364	15.1101		C	1.3488	13.8291	31.4844
C	32.5314	35.9639	10.2372		C	0.74827	32.4299	6.57508		C	35.3761	13.4632	4.54171		C	23.7982	33.3566	25.5226		O	18.8374	8.54786	27.4146		O	19.7485	8.95041	28.6385		C	-3.7544	10.9313	15.6964		C	0.8769	14.1982	30.0147
O	32.5354	35.481	8.91737		O	2.09622	32.2857	6.1456		O	35.3224	12.9444	3.2186		O	24.5681	33.21	24.339		H	17.8173	9.66445	26.0286		H	19.6419	10.8655	27.9283		O	-3.5039	12.0963	14.9214		O	1.9641	14.1634	29.0938
H	31.7496	36.6969	10.3983		H	0.6137	33.4075	7.07108		H	35.9338	12.7672	5.19357		H	24.4538	33.3093	26.41		H	18.499	8.17904	28.2464		H	19.0184	8.46486	29.3193		H	-3.4732	11.1532	16.7346		H	0.4236	15.2054	30.0224
H	32.7871	36.2844	8.36135		H	2.61922	32.0235	6.9068		H	34.643	12.2632	3.28325		H	24.9896	32.3533	24.4876		C	16.7764	11.4808	27.5939		C	17.6377	11.4623	29.314		H	-3.7788	11.853	14.0351		H	2.6279	14.7658	29.4393
C	35.6101	37.858	12.2187		C	0.52308	30.3119	9.95482		C	31.6217	12.44	5.49745		C	22.7606	29.5374	25.5294		C	15.712	10.303	27.4856		C	16.8223	10.6887	28.4174		C	-0.8454	10.7804	16.3886		C	1.9912	16.2932	32.1319
C	34.165	37.6729	11.6157		C	0.30389	31.6427	9.10966		C	33.1687	12.209	5.20932		C	23.5275	30.8286	26.0476		O	15.0246	10.3903	26.2439		O	15.5511	10.5009	27.6245		C	-1.5532	9.4407	15.9274		C	2.4835	14.7746	32.0603
O	33.6822	38.9132	10.9517		O	1.36382	32.5282	9.43663		O	33.3	11.4958	3.98348		O	24.887	30.8052	25.6159		H	14.9829	10.3755	28.3086		H	16.9067	9.66216	28.9059		O	-1.8558	8.6207	17.0531		O	2.8074	14.3106	33.3626
H	33.5072	37.5258	12.5151		H	-0.66982	32.1025	9.35705		H	33.6275	11.6341	6.03294		H	23.5024	30.8331	27.1513		H	14.3396	11.0565	26.3958		H	14.8383	11.3157	27.8696		H	-0.8501	8.8904	15.2841		H	3.3802	14.7114	31.4194
H	34.2623	39.0223	10.2373		H	1.14195	33.3743	9.04931		H	32.554	10.8816	3.99632		H	25.2838	30.0877	26.1275		C	16.8664	11.5763	30.2021		C	18.0552	10.0815	31.0786		H	-1.1286	8.8252	17.6572		H	3.3924	15.0019	33.688
C	36.198	35.4341	13.2613		C	-1.35942	28.5493	10.3931		C	31.4474	9.96688	6.46178		C	23.8854	29.825	23.1488		C	16.5365	12.3875	28.8687		C	17.1974	11.1918	30.7647		C	1.1745	11.7887	17.6675		C	1.8306	17.1535	34.588
C	36.0299	36.9761	13.5091		C	-0.71002	29.9279	10.8807		C	31.0531	11.5078	6.663		C	22.5416	29.4803	23.9487		O	17.317	13.5824	28.8083		O	16.6696	12.5741	31.0662		C	0.5215	10.4481	17.1103		C	2.7182	17.1541	33.2766
O	37.1858	37.4868	13.9747		O	-0.25413	29.789	12.2249		O	31.5903	11.9667	7.90269		O	22.1246	28.1558	23.6264		H	15.4769	12.6873	28.8801		H	16.2175	10.6404	30.5767		O	0.2319	9.5761	18.1927		O	3.9869	16.6096	33.6267
H	35.2065	37.0218	14.2328		H	-1.48097	30.7179	10.8376		H	29.9531	11.6037	6.6815		H	21.7548	30.1986	23.6621		H	17.7147	13.6009	27.9259		H	17.0797	12.9231	32.0369		H	1.1983	9.9495	16.3944		H	2.8511	18.1891	32.9156
H	37.4091	36.9746	14.7127		H	0.26949	30.5751	12.3979		H	31.1729	11.4244	8.58395		H	22.4011	28.0553	22.7031		C	19.1179	12.5498	31.1186		C	19.1841	11.9649	31.6892		H	1.0205	9.5354	18.7462		H	4.1726	16.965	34.5053
C	36.4165	34.7181	10.745		C	0.55341	27.4191	9.0316		C	29.2622	9.12018	5.23936		C	25.2262	29.7479	20.9173		C	18.4162	11.2929	30.4241		C	19.4798	10.5993	31.3505		C	3.7709	11.8331	17.3711		C	1.8523	19.7384	34.7891
C	37.1957	35.0776	12.0804		C	-0.32081	27.3335	10.3683		C	30.849	9.26158	5.14954		C	23.7978	29.5075	21.5838		O	18.5265	10.152	31.2704		O	20.1084	9.26709	31.6823		C	2.378	12.3537	16.7838		C	0.9211	18.4375	34.7075
O	38.038	36.1674	11.7677		O	0.47762	27.3553	11.5549		O	31.1998	10.0027	3.99005		O	23.4033	28.1503	21.3858		H	18.9064	11.0625	29.4693		H	19.8508	10.7345	30.281		O	2.2313	12.006	15.4058		O	0.0448	18.4746	33.5872
H	37.863	34.2749	12.397		H	-0.88348	26.3881	10.3694		H	31.3004	8.25498	5.08455		H	23.0527	30.1688	21.108		H	18.8399	10.5094	32.1139		H	20.6917	9.3571	32.6224		H	2.3745	13.4533	16.8708		H	0.3168	18.3474	35.624
H	37.7867	36.7882	12.4337		H	0.34414	28.2408	11.9124		H	30.9211	9.46924	3.23842		H	23.8698	27.8296	20.6047		C	21.2606	11.0544	31.6424		C	20.6628	11.9061	33.4225		H	1.9277	12.8113	14.9677		H	-0.0262	17.5594	33.3161
C	35.6724	32.5971	12.0632		C	2.92689	27.1562	10.019		C	29.3157	6.56295	4.54318		C	26.2203	31.9446	21.9127		C	20.7212	12.4724	31.1505		C	20.4623	12.6493	32.2082		C	4.3353	9.9906	15.6509		C	-0.0264	21.5359	34.9035
C	36.0343	33.1749	10.6213		C	1.85689	26.5053	9.036		C	28.7074	8.00625	4.22986		C	25.518	31.2932	20.6467		O	21.2379	12.7221	29.8487		O	20.9631	13.156	30.8769		C	3.9825	10.2755	17.1668		C	1.2321	20.9216	35.6496
O	34.8439	33.0871	9.91346		O	1.54268	25.1669	9.41067		O	27.2829	7.93861	4.2967		O	26.3916	31.4443	19.5297		H	21.1006	13.2568	31.826		H	20.0169	13.6091	32.6326		O	5.0449	9.8069	17.9862		O	0.8642	20.4606	36.9474
H	36.8412	32.6706	10.0473		H	2.26069	26.4596	8.01598		H	28.9699	8.2819	3.20175		H	24.5686	31.8182	20.4379		H	22.0695	12.2451	29.8079		H	22.0359	12.8955	30.7616		H	3.0612	9.7376	17.4416		H	1.995	21.702	35.7911
H	34.6547	32.1456	9.87717		H	1.52334	25.1709	10.3732		H	27.1269	7.22929	4.93109		H	26.7373	32.3392	19.6502		C	21.954	11.682	34.0999		C	22.5143	13.1653	33.8479		H	5.1164	8.8848	17.729		H	-0.029	20.1345	36.8504
C	34.9313	30.2488	11.295		C	4.58886	25.2293	10.4515		C	29.4813	6.97397	7.07342		C	27.1161	34.1338	22.9859		C	21.0086	10.7671	33.1868		C	22.1726	11.7769	33.6973		C	6.4447	8.5261	15.3274		C	-0.5827	24.0787	34.9551
C	35.9111	31.044	12.2448		C	4.42041	26.6579	9.81804		C	28.8688	6.0124	5.9652		C	26.3213	33.5243	21.7537		O	19.6271	10.9449	33.4856		O	22.1518	10.3617	34.2233		C	4.8626	8.514	15.4055		C	-0.6837	22.7147	35.7416
O	37.2968	30.8196	11.7863		O	4.78991	26.6194	8.44316		O	27.4473	5.99694	6.01324		O	26.9991	33.8573	20.546		H	21.2778	9.71338	33.3803		H	22.5532	11.5911	32.6389		O	4.4411	7.6236	16.4346		O	-2.0457	22.4139	36.0253
H	35.8938	30.6269	13.1893		H	5.08471	27.3581	10.352		H	29.2715	4.99126	6.09351		H	25.2999	33.9459	21.7357		H	19.5791	10.9832	34.4505		H	22.7254	10.3112	35.1724		H	4.4671	8.1636	14.4399		H	-0.1773	22.8238	36.7078
H	37.2345	29.9817	11.337		H	5.60055	26.1004	8.43603		H	27.2139	5.77255	6.91717		H	27.1847	34.7992	20.631		C	21.1592	13.0371	36.1635		C	21.5848	12.867	35.9074		H	3.5327	7.3941	16.2007		H	-2.4901	22.4547	35.1709
C	34.0923	27.8196	10.782		C	6.25724	23.4919	11.3795		C	28.0856	7.36943	9.24567		C	27.5119	36.3749	24.3344		C	21.2931	13.0476	34.5728		C	21.5367	13.8261	34.8374		C	6.3871	7.0771	13.187		C	1.8063	24.084	33.9228
C	34.9743	28.696	11.7382		C	6.1097	24.8129	10.5057		C	29.2709	6.53705	8.58238		C	27.0301	35.7211	22.9612		O	22.139	14.1318	34.1882		O	21.678	15.2416	34.3309		C	6.9624	7.1841	14.6629		C	0.8792	24.6587	35.0963
O	36.332	28.1692	11.8063		O	6.59889	24.6306	9.17793		O	29.0762	5.13469	8.74638		O	27.8155	36.2049	21.8773		H	20.3106	13.1745	34.0958		H	20.5429	13.5404	34.3574		O	8.385	7.1908	14.6129		O	0.8094	26.0788	35.0808
H	34.542	28.6507	12.7387		H	6.7057	25.6161	10.9593		H	30.1936	6.77296	9.125		H	25.9952	36.032	22.7636		H	21.5466	14.8846	34.0944		H	21.849	15.9259	35.188		H	6.6094	6.3221	15.2589		H	1.3069	24.3343	36.0612
H	36.239	27.2579	12.1941		H	6.01736	23.9629	8.78724		H	28.1205	5.03048	8.66266		H	28.7343	36.111	22.1501		C	18.6978	13.5027	37.0348		C	20.4004	14.237	37.2911		H	8.6604	7.4507	15.4892		H	0.3358	26.3165	35.8894
C	34.0787	26.0906	8.80783		C	7.03694	21.7434	9.66973		C	25.9516	7.80076	7.81033		C	27.9427	34.4418	25.9737		C	19.8137	12.3997	36.7732		C	20.2703	12.9296	36.7072		C	6.0472	5.5669	11.1353		C	0.5545	25.1099	31.8636
C	34.9557	27.2638	9.53637		C	7.48117	22.6024	10.9242		C	26.6064	6.86404	8.91954		C	26.9257	35.5896	25.5853		O	19.2662	11.3584	35.9715		O	19.4975	11.9256	35.8858		C	6.8072	5.7129	12.523		C	1.9399	25.0502	32.6682
O	35.2724	28.3516	8.65193		O	8.58801	23.444	10.6149		O	26.5992	5.51281	8.46458		O	26.7242	36.4666	26.6874		H	20.0804	11.9654	37.747		H	20.5502	12.282	37.6027		O	8.2125	5.742	12.3131		O	2.3886	26.331	33.1088
H	35.7953	26.7924	9.86076		H	7.7811	21.9431	11.7454		H	26.0296	6.94187	9.85598		H	25.9588	35.1389	25.3072		H	18.5261	11.0222	36.4956		H	18.501	12.3437	35.6321		H	6.5326	4.8855	13.2015		H	2.7218	24.6616	32.002
H	36.1237	28.6711	8.91187		H	8.22828	24.0365	9.94803		H	25.6585	5.32112	8.30231		H	26.431	35.9021	27.4101		C	17.0709	15.1271	35.8775		C	18.3433	14.7796	36.4736		H	8.547	6.2069	13.089		H	1.861	26.4857	33.9057
C	32.0044	27.6611	8.04159		C	9.32453	20.7924	8.93079		C	23.7426	7.07252	9.10747		C	29.0018	34.9952	28.317		C	18.5009	14.4574	35.7952		C	19.6929	15.2687	36.3931		C	6.5598	3.9666	9.1522		C	-0.684	27.2106	32.754
C	32.5024	26.4052	8.89614		C	7.87987	20.4175	9.47366		C	24.3531	7.89197	7.87894		C	29.2189	34.9929	26.7378		O	19.5218	15.449	35.8322		O	20.7011	16.382	36.5482		C	5.9215	4.0686	10.6045		C	0.0719	26.5831	31.497
O	31.7003	25.3003	8.43633		O	7.97312	19.7061	10.7029		O	24.008	9.26073	8.04147		O	30.3245	34.1602	26.4294		H	18.5575	13.8619	34.8688		H	19.9875	14.8741	35.3649		O	6.5278	3.1266	11.4851		O	1.1714	27.3782	31.06
H	32.1905	26.5791	9.92358		H	7.35656	19.7945	8.7268		H	23.9222	7.51642	6.93272		H	29.4617	36.0042	26.3897		H	19.4396	15.9603	35.0254		H	20.1733	17.3283	36.7893		H	4.8584	3.8026	10.5438		H	-0.6243	26.5319	30.6503
H	30.7871	25.6443	8.59185		H	8.44821	18.9098	10.4878		H	24.4036	9.70555	7.28158		H	30.0785	33.3311	26.8567		C	16.2732	14.7061	33.4202		C	17.0486	14.0771	34.7344		H	7.4705	3.2736	11.3426		H	1.8615	27.2055	31.709
C	30.064	29.3375	7.84945		C	10.474	18.5556	9.51329		C	21.8307	5.63205	8.16467		C	27.5902	33.2944	29.6818		C	16.7163	15.7975	34.4915		C	17.5347	15.3163	35.2779		C	8.8087	4.3831	7.9152		C	0.8626	29.0769	33.7142
C	30.6465	28.1709	8.72545		C	10.096	19.5409	8.33263		C	23.3143	5.59588	8.70998		C	28.9872	33.5292	28.9708		O	15.6791	16.7454	34.67		O	17.2861	16.7031	35.821		C	8.1272	3.6443	9.1446		C	-0.4892	28.7789	32.9277
O	29.6604	27.1627	8.79664		O	9.26395	18.8873	7.38456		O	24.2034	5.07033	7.72634		O	29.213	32.5146	27.9934		H	17.5891	16.3556	34.1345		H	18.3813	15.5367	34.5469		O	8.7709	3.9983	10.3696		O	-0.4753	29.4465	31.6695
H	30.9346	28.5514	9.75948		H	11.0188	19.8993	7.8438		H	23.36	4.95126	9.60498		H	29.7836	33.4818	29.7349		H	14.9492	16.2717	35.0545		H	16.2104	16.9551	35.7138		H	8.2657	2.5607	9.0302		H	-1.3406	29.1829	33.4915
H	28.7998	27.6804	8.91972		H	9.7716	18.1675	7.02801		H	23.6756	4.54008	7.11307		H	29.0973	31.6632	28.4345		C	17.8915	15.6149	31.6164		C	17.8148	14.9683	32.7816		H	8.5438	4.9288	10.518		H	0.3125	29.0978	31.2345
C	28.1653	31.0818	7.71678		C	12.8453	17.7505	8.59403		C	19.2844	5.70637	8.84568		C	25.2668	32.3959	28.9903		C	16.3783	15.2684	31.9338		C	16.6425	14.2902	33.2642		C	9.2642	6.7117	6.8452		C	2.4455	31.1403	33.4378
C	28.9827	30.0114	8.66552		C	11.3587	17.3332	9.02587		C	20.7825	5.5561	9.35807		C	26.3858	33.4522	28.6617		O	15.9386	14.2653	31.0239		O	15.6446	13.1605	33.1749		C	9.1527	5.9142	8.2113		C	1.0583	30.6265	34.0341
O	27.9269	29.0465	8.93548		O	11.3938	16.3575	10.0577		O	20.9158	4.31286	10.0411		O	25.8736	34.7822	28.7009		H	15.7421	16.1629	31.8212		H	15.9329	15.175	33.3791		O	8.1671	6.5288	9.0372		O	-0.0333	31.3946	33.5316
H	29.3365	30.492	9.55875		H	10.865	16.8436	8.17699		H	20.9971	6.34186	10.0959		H	26.7294	33.2557	27.6422		H	16.5729	14.2567	30.2948		H	15.8446	12.5615	32.262		H	10.1269	5.9695	8.7271		H	1.0659	30.7664	35.1237
H	27.146	29.5805	9.31691		H	11.8138	16.7828	10.8133		H	20.9252	3.62345	9.36586		H	25.4504	34.8358	29.5625		C	17.54	18.1006	32.3563		C	17.2066	17.0474	32.0734		H	8.1356	7.4456	8.764		H	-0.2506	30.9679	32.6965
C	26.5335	33.0806	7.81746		C	14.5701	18.3488	10.508		C	19.9646	8.16278	8.14783		C	23.2958	31.6894	30.3939		C	18.1277	17.1357	31.2209		C	17.4605	15.7518	31.5041		C	6.6689	6.1974	6.6955		C	3.7007	32.2343	31.4454
C	27.1316	31.807	8.66147		C	13.4969	18.9065	9.47595		C	19.0716	6.88498	7.79784		C	24.1514	32.9401	29.9621		O	19.5344	17.2861	31.1201		O	18.1912	14.8641	30.5252		C	7.997	6.5487	5.8911		C	2.341	31.5571	31.9082
O	26.0581	30.9972	9.1083		O	14.1491	19.8071	8.59256		O	19.3636	6.40678	6.48239		O	24.7209	33.6103	31.0827		H	17.6377	17.337	30.2516		H	16.391	15.3928	31.3396		O	7.8135	7.7756	5.1978		O	2.1067	30.4188	31.091
H	27.749	32.196	9.48731		H	12.713	19.4444	10.0255		H	18.0125	7.18428	7.8094		H	23.5258	33.6734	29.4399		H	19.7112	18.0744	30.6095		H	18.8114	15.4899	29.85		H	8.1984	5.7763	5.1365		H	1.5189	32.2851	31.7855
H	25.4926	31.5704	9.51773		H	14.6719	20.3842	9.14177		H	20.1517	6.9073	6.22121		H	25.07	32.9346	31.6568		C	16.7807	19.988	30.7539		C	16.5825	18.1875	30.2011		H	7.7144	8.4319	5.893		H	2.1285	30.8008	30.2112
C	27.3831	35.437	7.31167		C	14.9804	16.9172	12.6713		C	20.9692	10.3798	7.16974		C	20.8524	32.7573	30.2331		C	17.6738	19.6452	32.0219		C	17.7012	18.1361	31.1028		C	5.1234	4.3844	5.6849		C	4.6231	31.6248	29.0745
C	26.9031	34.4503	8.38392		C	13.9792	17.2383	11.4777		C	20.2964	8.98189	6.83148		C	21.9594	32.0519	31.1559		O	17.2244	20.4	33.1402		O	18.6613	18.8158	32.0495		C	5.4492	5.9364	5.7258		C	3.6959	32.6172	29.8925
O	25.7714	35.0706	9.09115		O	12.6834	17.5867	11.9663		O	21.1849	8.21138	6.02338		O	21.4395	30.8357	31.6764		H	18.7343	19.8809	31.8277		H	18.4345	17.5277	30.477		O	4.3049	6.6232	6.2191		O	2.39	32.5361	29.3304
H	27.6554	34.4206	9.1504		H	13.8364	16.3146	10.9019		H	19.3634	9.16751	6.27034		H	22.1834	32.694	32.0191		H	17.0698	21.2898	32.8336		H	18.491	19.9123	32.0252		H	5.692	6.3091	4.7144		H	4.0854	33.6453	29.7836
H	25.1594	35.3314	8.3628		H	12.7574	18.4285	12.4266		H	21.7633	8.8713	5.61896		H	21.3969	30.2377	30.914		C	18.8929	20.4222	29.3827		C	17.9199	19.7477	29.2155		H	3.6677	6.5331	5.5136		H	2.5592	32.6465	28.3845
C	29.487	34.084	6.21152		C	16.0963	17.632	14.8652		C	21.6114	12.6439	6.01967		C	19.4229	32.2425	28.1002		C	17.5084	21.0239	29.8094		C	16.5288	19.5747	29.5346		C	7.0715	2.9428	4.7205		C	5.5167	31.0348	26.6897
C	29.0102	35.1017	7.29464		C	15.3398	18.1709	13.5796		C	21.2919	11.1045	5.79797		C	20.8899	32.3089	28.7075		O	16.7454	21.2281	28.6318		O	15.078	19.5317	29.118		C	5.7103	3.6869	4.391		C	4.8361	32.1649	27.5898
O	29.6482	36.3881	7.27151		O	16.2073	19.0514	12.88		O	22.3999	10.4433	5.19345		O	21.6473	33.2602	27.974		H	17.6581	21.9799	30.3439		H	16.4518	20.2377	30.4588		O	4.7829	2.7161	3.9274		O	3.5903	32.5887	27.0347
H	29.3623	34.5603	8.21153		H	14.4199	18.6997	13.8825		H	20.4005	11.0148	5.15706		H	21.3864	31.3365	28.5942		H	17.3878	21.5673	27.9936		H	14.9896	19.8337	28.0535		H	5.884	4.438	3.6		H	5.5211	33.0307	27.6296
H	30.3892	36.3158	6.62554		H	16.552	19.6147	13.5827		H	22.4226	10.7589	4.27726		H	21.1307	34.0591	27.9874		C	21.2437	20.9603	28.5775		C	19.6301	21.1892	28.7775		H	5.3149	2.209	3.3026		H	3.7714	32.7029	26.0874
C	29.595	35.7592	4.11369		C	17.8533	18.2772	16.5945		C	21.188	13.3517	3.49794		C	19.1955	30.0568	26.7033		C	19.7482	21.4852	28.602		C	18.2104	21.2443	28.9975		C	8.951	1.4532	3.705		C	3.4414	30.5284	25.1386
C	29.1002	34.3764	4.70751		C	16.5196	18.7686	15.9018		C	22.2411	13.305	4.71145		C	19.4612	31.627	26.6341		O	19.2001	21.6275	27.2963		O	16.824	21.6465	28.5543		C	7.7261	2.4074	3.3746		C	4.4994	29.9206	26.1627
O	29.6545	33.414	3.81593		O	16.7848	20.0085	15.2545		O	22.6556	14.6358	5.00844		O	18.5344	32.3012	25.7865		H	19.7134	22.4592	29.1229		H	18.1895	21.6112	30.0767		O	6.7626	1.6851	2.6126		O	5.2404	28.9021	25.5006
H	27.9498	34.3527	4.66917		H	15.7223	18.8914	16.6574		H	23.1308	12.7282	4.41155		H	20.4669	31.7641	26.2116		H	19.9339	21.8569	26.7229		H	16.8936	22.2554	27.6288		H	8.0863	3.2738	2.7906		H	3.9615	29.4841	27.0233
H	29.3111	32.556	4.17802		H	17.2088	20.5302	15.9445		H	23.0237	14.6112	5.89903		H	18.9017	33.1752	25.6412		C	23.2301	20.2523	30.1609		C	21.3276	19.895	29.5763		H	7.2356	1.4925	1.7902		H	4.6048	28.3783	25.0138
C	31.7152	36.7346	2.90288		C	19.8939	18.8623	18.0861		C	20.6475	12.2743	1.19659		C	17.6321	28.1721	25.8337		C	21.7955	20.9158	30.0723		C	20.3343	20.7987	30.0901		C	9.099	-0.7998	2.4084		C	3.1946	31.5493	22.74
C	31.2246	35.9682	4.23605		C	18.3603	19.2064	17.7822		C	21.0384	11.9695	2.69534		C	17.6809	29.6324	26.4708		O	21.8617	22.2393	30.584		O	19.9562	22.0264	30.8837		C	9.5237	0.73	2.4014		C	4.1224	31.4517	24.0357
O	31.357	36.7205	5.41796		O	18.2234	20.5911	17.4614		O	22.2672	11.2502	2.70707		O	16.9904	29.6208	27.7157		H	21.1022	20.3672	30.7218		H	19.5807	20.0516	30.5066		O	9.0411	1.3618	1.2184		O	4.3769	32.7545	24.5597
H	31.7255	34.9596	4.28985		H	17.7595	18.9864	18.6812		H	20.246	11.3532	3.151		H	17.1883	30.3381	25.7793		H	22.5128	22.6816	30.0285		H	20.8583	22.4355	31.3847		H	10.6232	0.7875	2.4206		H	5.0816	30.9942	23.742
H	32.3051	36.7167	5.67287		H	18.3805	21.0363	18.3085		H	22.2712	10.6979	1.91374		H	16.1009	29.3651	27.4984		C	24.3559	17.9374	30.4677		C	22.4706	19.9766	31.5464		H	9.0185	0.6762	0.5432		H	4.6778	33.2735	23.8048
C	33.8116	37.3178	1.38174		C	20.5149	18.0909	15.6497		C	18.805	12.5073	-0.5955		C	18.8173	29.3872	23.8005		C	23.2543	18.7507	29.6482		C	21.8325	18.9912	30.7164		C	9.3846	-3.0543	1.1254		C	0.9185	30.5654	23.5992
C	33.2017	36.292	2.40491		C	20.8411	19.11	16.8212		C	19.0833	12.1688	0.93528		C	18.5501	27.999	24.5298		O	21.9786	18.1282	29.7824		O	20.8355	17.8725	30.5306		C	9.4303	-1.4728	1.0106		C	1.6509	31.8559	23.0276
O	34.1689	36.2583	3.39683		O	20.6392	20.4312	16.339		O	18.6106	10.8644	1.25385		O	19.8006	27.4347	24.9056		H	23.5423	18.7638	28.5839		H	22.7466	18.5296	30.2155		O	8.4905	-1.0184	0.0425		O	1.5185	32.9331	23.9475
H	33.0999	35.321	1.83886		H	21.8965	19.0305	17.1166		H	18.565	12.9131	1.56491		H	18.0392	27.3132	23.832		H	22.1082	17.2283	29.493		H	20.3897	17.6075	31.512		H	10.4222	-1.1498	0.667		H	1.1689	32.1397	22.0762
H	34.8586	35.8567	2.84263		H	19.7059	20.6009	16.4766		H	17.7225	10.8055	0.87783		H	20.4329	27.7533	24.2559		C	22.7823	16.806	32.1915		C	21.3049	18.8263	33.1314		H	7.6212	-1.1823	0.4193		H	0.5992	32.9626	24.1826
C	33.6624	38.1622	-1.16683		C	22.8027	17.1514	14.8781		C	19.2775	11.8474	-3.08282		C	19.8075	30.5083	21.678		C	24.0039	17.8135	32.017		C	21.6311	20.1914	32.8194		C	10.717	-5.2729	0.9525		C	0.1514	28.1369	23.1599
C	33.2009	37.1641	-0.018		C	21.4447	16.8023	15.612		C	19.1567	11.3133	-1.59654		C	19.0634	29.2242	22.2345		O	25.1477	17.3167	32.7128		O	22.214	21.5282	33.2109		C	10.7774	-3.7105	0.7061		C	0.7984	29.4253	22.4976
O	33.443	35.8883	-0.42499		O	21.7114	16.2919	16.9178		O	20.3473	10.6263	-1.22291		O	19.8693	28.0852	21.9533		H	23.7382	18.8096	32.4132		H	20.6469	20.5308	32.3549		O	11.0265	-3.4715	-0.6745		O	-0.0091	29.8834	21.4208
H	32.1202	37.3344	0.08857		H	20.9108	16.0356	15.025		H	18.3573	10.5632	-1.55979		H	18.0872	29.1177	21.7329		H	24.8045	16.9914	33.5576		H	22.49	21.511	34.2859		H	11.59	-3.2742	1.3158		H	1.8055	29.1798	22.1305
H	33.8258	35.8636	-1.2999		H	21.8717	15.3623	16.7828		H	21.068	11.2617	-1.27744		H	20.1084	28.1688	21.0325		C	21.2399	18.7395	33.0521		C	20.2265	20.1771	34.6169		H	11.7822	-4.0307	-0.9064		H	0.0399	29.1992	20.746
C	34.2015	39.4591	-0.63943		C	23.461	15.8736	14.3479		C	20.1553	13.0969	-3.17156		C	19.0684	31.7898	22.0737		C	21.7616	17.2651	33.3217		C	20.5239	18.7795	34.4578		C	10.5789	-5.5742	2.4482		C	-0.0027	27.0077	22.1371
C	26.4148	22.5948	27.6106		C	4.22491	40.1664	29.1876		C	-3.11004	21.8844	23.1806		C	13.0586	16.0189	39.0961		O	20.6639	16.3524	33.3551		O	20.076	17.3403	34.3665		C	16.4626	-1.613	21.4941		C	11.4003	21.3603	12.6191
C	26.5169	21.0075	27.4135		C	2.66427	40.3866	29.0613		C	-2.05873	20.8972	23.8645		C	12.0279	15.5499	40.2173		H	22.2506	17.2247	34.2986		H	21.3873	18.6737	35.1946		C	17.1032	-3.0067	21.9027		C	11.1081	20.1431	11.6426
C	28.039	20.6763	27.2021		C	2.38012	41.9005	28.7208		C	-0.60837	21.5153	23.7838		C	11.5458	14.0671	39.9603		H	20.211	16.5297	32.517		H	18.9882	17.2772	34.578		C	17.4374	-2.9776	23.4447		C	10.8133	18.8625	12.5141
O	25.7612	20.6274	26.2707		O	2.01301	40.0574	30.2836		O	-2.08534	19.6147	23.2381		O	10.9099	16.4341	40.2536		C	20.3614	19.2269	34.2075		C	19.3502	20.3723	35.8682		O	18.298	-3.2605	21.1779		O	12.259	19.9081	10.842
H	26.1397	20.411	28.2415		H	2.25651	39.7483	28.2642		H	-2.33542	20.7664	24.9223		H	12.5162	15.6068	41.1962		C	-10.2346	16.2773	19.3739		C	-8.53237	18.1039	18.4547		H	16.3775	-3.8119	21.7107		H	10.235	20.3512	10.9998
H	26.0108	19.7283	26.1904		H	2.70232	39.9893	30.952		H	-2.74895	19.7126	22.5417		H	10.7997	16.6806	39.3276		C	-11.1263	15.0197	18.9844		C	-9.11272	16.8931	18.9688		H	18.0139	-3.5349	20.2992		H	12.4419	20.7674	10.4417
C	24.9636	24.7996	27.7738		C	4.07697	37.7187	30.1612		C	-1.83338	22.3089	20.9136		C	12.6019	14.6383	36.9337		C	-12.5553	15.1791	19.6353		C	-10.0846	16.5597	17.8217		C	15.4196	-2.7053	19.3688		C	11.1423	23.5649	11.1825
C	24.8959	23.2094	27.4304		C	4.69596	38.6577	29.0188		C	-3.18016	21.7612	21.5911		C	12.4301	16.0582	37.63		O	-10.5274	13.8171	19.4485		O	-9.83655	16.1397	20.059		C	16.2547	-1.4775	19.9285		C	10.5226	22.6662	12.351
O	24.5111	22.9277	26.0946		O	4.38737	38.1799	27.7123		O	-3.45327	20.4104	21.23		O	11.0486	16.4221	37.6818		H	-11.2308	14.9819	17.8855		H	-8.27337	16.1564	18.7401		O	15.5402	-0.2781	19.67		O	9.1557	22.3465	12.09
H	24.1655	22.7161	28.0992		H	5.79325	38.6585	29.1368		H	-4.01344	22.3928	21.2354		H	12.9614	16.82	37.0387		H	-9.61837	13.9027	19.1396		H	-9.94618	16.7926	20.9499		H	17.2423	-1.4368	19.4392		H	10.5586	23.2605	13.2783
H	24.7963	22.024	25.985		H	4.80185	37.324	27.6569		H	-3.16024	20.3603	20.3133		H	10.5562	15.6353	37.417		C	-8.35775	15.5199	20.9904		C	-6.91374	18.418	20.0282		H	15.3062	-0.301	18.7497		H	8.6995	23.1884	12.1133
C	26.5551	24.9796	25.8261		C	2.93711	36.0255	28.5422		C	-0.18913	20.2917	21.0051		C	11.5807	15.8204	34.817		C	-8.67493	15.9583	19.491		C	-7.00433	18.0551	18.6399		C	16.6257	-2.5346	17.0658		C	10.993	24.0447	8.6433
C	26.2792	25.5201	27.292		C	2.70589	37.0122	29.7684		C	-1.01547	21.2439	20.0456		C	12.6092	14.7206	35.341		O	-8.30428	14.9108	18.6009		O	-6.70338	17.1056	17.5051		C	16.2305	-3.506	18.2656		C	11.0651	22.9007	9.7384
O	26.3229	26.9316	27.3609		O	2.19635	36.3125	30.904		O	-1.87579	20.4546	19.2213		O	13.9182	15.0314	34.8832		H	-8.1215	16.8775	19.2362		H	-6.71253	19.0448	18.1552		O	17.4109	-4.0681	18.8288		O	12.2344	22.1324	9.4875
H	27.0972	25.1355	27.9156		H	1.97471	37.7771	29.4605		H	-0.30784	21.7916	19.4032		H	12.3138	13.7328	34.9451		H	-7.39708	15.0898	18.3354		H	-6.03128	16.2991	17.8657		H	15.5904	-4.3193	17.8797		H	10.17	22.2574	9.666
H	25.9955	27.0647	28.2577		H	1.39569	35.9004	30.5939		H	-1.40629	19.601	19.1912		H	13.8025	15.1205	33.9384		C	-5.78612	15.805	20.864		C	-4.71972	17.8035	19.971		H	17.8124	-4.4946	18.0594		H	12.2709	22.0424	8.5346
C	26.0027	26.9514	24.0271		C	2.52866	33.6896	29.3448		C	1.23293	18.1786	21.2777		C	12.7732	17.2658	32.9932		C	-7.10813	16.2795	21.613		C	-5.50175	18.9576	20.3226		C	19.2048	-2.5863	16.6082		C	8.6586	24.9581	9.2873
C	25.4556	25.5869	24.8076		C	3.67169	34.689	28.9443		C	0.58396	19.1532	20.2135		C	11.7	16.1164	33.2541		O	-7.31619	17.6902	21.5321		O	-5.82228	20.4257	20.1741		C	17.7836	-3.1321	16.1459		C	9.5095	24.252	8.1501
O	24.8634	24.6255	23.9998		O	4.36606	34.2003	27.8055		O	-0.33165	18.4295	19.3973		O	12.0863	14.9394	32.5481		H	-7.02907	15.9939	22.6749		H	-5.48733	18.8702	21.4591		O	17.7995	-4.5514	16.243		O	9.4886	25.0694	6.9902
H	24.6717	25.9957	25.4789		H	4.36289	34.87	29.7872		H	1.37948	19.6027	19.5953		H	10.7091	16.4534	32.9098		H	-8.27893	17.7844	21.5489		H	-5.06611	20.905	19.5179		H	17.5906	-2.8314	15.1016		H	9.0684	23.2695	7.9081
H	24.3605	24.1147	24.6426		H	4.91853	33.4815	28.1252		H	0.12838	17.5889	19.2484		H	12.2034	15.2242	31.6302		C	-3.25461	16.1383	20.6887		C	-2.57659	17.1641	20.4099		H	18.2999	-4.8569	15.4774		H	8.5413	25.2233	6.8831
C	27.9486	28.3822	23.1216		C	1.67032	32.3549	31.3095		C	2.02317	15.8094	21.7936		C	12.3836	17.9552	30.4595		C	-4.6501	16.9091	20.7653		C	-3.25996	18.2312	19.7307		C	18.6286	-0.1567	17.3836		C	7.3926	27.1184	8.5968
C	27.3711	27.6058	24.4229		C	2.93269	32.6062	30.4023		C	1.94811	16.9046	20.6544		C	12.2686	18.4079	31.9875		O	-4.88469	17.687	19.5979		O	-3.50405	19.0607	18.4928		C	19.4024	-1.0399	16.3053		C	7.2695	25.5367	8.7553
O	27.0783	28.6014	25.377		O	3.25621	31.4131	29.708		O	1.19448	16.3657	19.5775		O	10.9323	18.7888	32.2907		H	-4.67806	17.5387	21.6672		H	-3.16318	19.0581	20.5095		O	20.7976	-0.7439	16.347		O	6.9244	24.9478	7.5056
H	28.1244	26.908	24.826		H	3.79885	32.9237	30.9979		H	2.9597	17.1796	20.3046		H	12.9257	19.2843	32.1306		H	-4.50606	18.5547	19.7721		H	-2.7738	18.7761	17.7067		H	19.0187	-0.802	15.2982		H	6.5084	25.2955	9.5121
H	26.7274	28.0715	26.1213		H	2.45191	31.1829	29.2261		H	1.56638	15.4877	19.4406		H	10.7019	19.486	31.668		C	-1.63169	18.1457	20.9667		C	-0.61774	18.3093	20.6241		H	20.8594	0.1111	16.786		H	6.0055	25.1807	7.3752
C	28.8327	26.4949	21.7608		C	0.82408	31.1028	33.3521		C	3.54285	15.2792	23.7864		C	10.7701	17.126	28.6067		C	-2.05454	16.9447	20.0299		C	-1.10488	17.1322	19.9576		C	18.0728	2.3375	18.01		C	4.8981	27.983	8.8501
C	29.2953	27.7446	22.5543		C	1.97334	32.0636	32.8364		C	3.50528	15.4777	22.2198		C	11.3678	16.8016	30.0423		O	-0.96235	16.0416	19.8858		O	-1.02328	15.6515	19.6731		C	19.0911	1.3552	17.2816		C	6.1501	27.82	7.8899
O	30.0518	28.6311	21.6992		O	3.2488	31.4622	33.0472		O	3.90906	14.2737	21.5848		O	12.0736	15.5655	30.0133		H	-2.36843	17.3306	19.0469		H	-1.21329	17.534	18.8962		O	20.4019	1.4838	17.8298		O	6.5376	29.1295	7.4956
H	29.922	27.4255	23.4039		H	1.92053	33.0189	33.3854		H	4.18384	16.3035	21.9403		H	10.5419	16.7324	30.7693		H	-0.33754	16.4731	19.3035		H	-0.11477	15.232	20.1534		H	19.1619	1.6356	16.2214		H	5.8808	27.2946	6.965
H	30.3019	29.3766	22.3291		H	3.39468	31.4908	33.992		H	4.57305	13.9	22.1731		H	11.7145	15.0529	29.2871		C	0.59963	18.4821	19.5943		C	1.52322	17.6489	20.2061		H	20.3114	1.3362	18.7843		H	6.4454	29.6919	8.2621
C	31.2678	25.4305	22.2148		C	0.82565	29.6403	31.1407		C	5.05468	14.8787	25.8401		C	8.86778	18.6214	29.6882		C	-0.66216	19.1965	20.2622		C	0.67888	18.7819	19.9407		C	19.3917	4.197	16.7311		C	3.9098	25.8681	7.6267
C	29.7328	25.1442	22.2275		C	0.94349	29.6391	32.7335		C	4.99317	14.8691	24.2558		C	9.20534	17.4143	28.7003		O	-1.39637	19.9616	19.3114		O	0.04383	19.7529	18.9742		C	18.6834	3.8053	18.1113		C	3.9324	26.731	8.959
O	29.2045	24.8758	23.5281		O	2.18406	29.0757	33.1486		O	5.3152	13.581	23.7352		O	8.64775	17.6392	27.4094		H	-0.28531	19.8745	21.0471		H	1.0665	19.509	20.7286		O	17.6539	4.7441	18.4137		O	4.357	25.9072	10.0328
H	29.647	24.2485	21.5662		H	0.13872	29.0247	33.1448		H	5.72445	15.5813	23.8488		H	8.71241	16.5115	29.0768		H	-0.75946	20.6154	18.9948		H	0.44495	19.5756	17.9545		H	19.4283	3.8071	18.9245		H	2.9196	27.1056	9.1791
H	28.216	24.9114	23.3629		H	2.82197	29.7424	32.8774		H	5.03706	12.9335	24.3937		H	9.22331	18.2538	26.943		C	0.91711	19.59	17.2957		C	1.63697	17.8074	17.9353		H	18.0601	5.6112	18.3422		H	3.7389	25.1668	10.0542
C	33.6674	24.3531	23.1001		C	1.98136	27.9313	29.5047		C	7.37019	13.7533	25.8238		C	8.77711	20.913	28.434		C	0.45897	18.2578	18.031		C	1.6209	16.7785	18.9395		C	21.979	4.7928	16.762		C	2.6549	25.3192	5.4294
C	32.0728	24.3675	23.2564		C	0.74695	28.1748	30.4864		C	6.53993	14.9756	26.378		C	9.66426	19.9438	29.334		O	1.28407	17.1615	17.6466		O	2.23793	15.5629	19.5887		C	20.4942	5.3101	16.9634		C	2.8799	26.4135	6.552
O	31.6924	24.877	24.5228		O	0.69607	27.1495	31.4746		O	7.14149	16.21	25.9824		O	10.0772	20.6004	30.5298		H	-0.5949	18.0363	17.7859		H	0.53876	16.4308	18.852		O	20.2257	6.4533	16.1577		O	1.6328	26.7312	7.16
H	31.7129	23.3906	23.025		H	-0.1771	28.1227	29.8844		H	6.52711	14.952	27.4787		H	10.5838	19.6951	28.7919		H	1.13765	17.0661	16.6959		H	3.11168	15.2279	18.9917		H	20.4189	5.6636	17.9995		H	3.2601	27.3412	6.1045
H	30.7589	24.9788	24.395		H	1.01524	26.3575	31.0514		H	7.86302	15.9759	25.3802		H	9.27626	21.0756	30.7968		C	2.04352	19.2087	14.9938		C	3.62234	17.5735	16.8408		H	20.4392	6.2549	15.2417		H	1.3758	25.9786	7.6893
C	33.5957	27.0293	23.0661		C	3.73347	26.7264	31.0274		C	8.34674	11.4156	26.3486		C	6.20796	20.9522	28.8556		C	0.68332	19.5501	15.7274		C	2.23859	17.2414	16.6356		C	23.7849	3.8136	15.2036		C	3.7898	24.0154	3.5272
C	34.2808	25.6726	23.6732		C	3.39275	28.0635	30.2229		C	7.72503	12.7353	26.9751		C	7.58595	21.6696	29.1786		O	-0.29816	18.5726	15.4085		O	1.15646	16.2283	16.3481		C	22.2232	3.854	15.5018		C	3.754	25.4148	4.296
O	34.0931	25.6496	25.0776		O	4.37994	28.329	29.2331		O	8.67986	13.3584	27.8202		O	7.79102	21.7105	30.5871		H	0.33121	20.5374	15.3841		H	1.94217	18.0636	15.9036		O	21.7927	2.5202	15.7536		O	3.4085	26.4839	3.4264
H	35.3246	25.6701	23.463		H	3.35693	28.9094	30.9277		H	6.80937	12.4817	27.5391		H	7.54732	22.704	28.7923		H	-0.04054	18.2237	14.5408		H	1.62044	15.2464	16.1186		H	21.6878	4.2493	14.6228		H	4.7349	25.6149	4.7582
H	33.1902	25.5989	25.2458		H	5.20741	28.3943	29.7037		H	8.70877	12.835	28.6342		H	7.20809	22.4143	30.9017		C	4.45816	19.9086	14.4935		C	4.74562	19.2907	17.8327		H	21.2537	2.5205	16.547		H	3.9536	26.4	2.6514
C	33.3187	28.4934	21.0246		C	5.99919	26.0262	29.9503		C	9.01324	12.124	23.9274		C	6.18221	19.4864	26.6757		C	3.12436	20.3452	15.2319		C	3.79525	19.1022	16.7704		C	25.5875	2.2754	16.3626		C	6.2564	24.5174	2.8432
C	33.8528	27.0709	21.4545		C	4.46359	25.6373	30.1256		C	9.5596	11.7413	25.3715		C	5.91666	20.9392	27.2899		O	2.64599	21.5853	14.7193		O	3.37992	19.2765	15.3292		C	24.6072	3.5078	16.5384		C	4.8531	23.9762	2.3471
O	35.1404	26.9959	20.9021		O	4.36054	24.3506	30.7295		O	10.3583	12.7933	25.9207		O	4.57157	21.3456	27.0508		H	3.31568	20.4312	16.3164		H	2.8399	19.4357	17.2955		O	25.3344	4.6635	16.9486		O	4.9814	22.6444	1.8598
H	33.2586	26.3627	20.871		H	3.98556	25.5939	29.1332		H	10.1874	10.8442	25.2862		H	6.5749	21.6604	26.7808		H	3.3807	22.1951	14.7458		H	4.125	19.9093	14.8034		H	23.8993	3.2434	17.3329		H	4.4963	24.6264	1.5284
H	35.0053	27.1907	19.998		H	5.27215	24.0406	30.7724		H	9.79755	13.1805	26.6061		H	4.16205	20.5806	26.6271		C	5.70751	21.3802	16.2322		C	5.07206	21.5462	17.8066		H	25.9614	4.3537	17.614		H	5.6634	22.6773	1.1883
C	32.2585	29.7075	19.1351		C	6.31622	25.8391	32.5451		C	10.6804	14.0806	23.396		C	4.76973	18.2486	28.4744		C	5.63691	20.9407	14.7171		C	5.77522	20.3559	17.412		C	26.8785	3.8377	14.7541		C	8.3666	24.235	4.3659
C	32.9685	28.3928	19.4171		C	6.92336	25.4799	31.1239		C	10.1662	12.6363	22.9536		C	4.97759	18.4722	26.9138		O	6.86969	20.3231	14.3741		O	6.9981	19.4715	17.4622		C	26.4795	2.3384	15.0616		C	6.9239	23.6552	4.0128
O	34.0864	28.1934	18.5326		O	7.02023	24.0663	31.0146		O	11.2596	11.7179	22.9557		O	3.79469	19.0075	26.3309		H	5.48122	21.8304	14.0829		H	5.59104	20.3786	16.2872		O	27.6253	1.5301	15.2837		O	6.1349	23.6811	5.1991
H	32.2718	27.6276	19.2114		H	7.92534	25.9341	31.0251		H	9.79349	12.6688	21.9212		H	5.22177	17.5052	26.439		H	7.47404	20.5987	15.0702		H	7.80179	19.9834	18.0315		H	25.8991	1.942	14.2118		H	7.0349	22.6098	3.6752
H	33.7464	28.2921	17.644		H	7.51338	23.811	31.8043		H	11.5418	11.6779	23.8697		H	3.10404	18.4422	26.7033		C	6.85058	23.0176	17.8625		C	4.02289	22.0954	19.7539		H	27.2721	0.6329	15.3009		H	6.7443	23.498	5.9108
C	33.8717	31.5327	18.1346		C	6.71934	25.7736	35.1384		C	8.15465	14.7299	22.8448		C	2.82582	18.3354	30.0923		C	7.01283	22.2277	16.5055		C	5.35971	21.8394	19.2908		C	28.4658	3.1443	12.7595		C	7.3179	26.6405	4.5081
C	33.2466	30.9981	19.5034		C	7.39253	25.6567	33.6999		C	9.59213	15.2483	23.2939		C	3.42111	17.4918	28.888		O	8.13173	21.3485	16.587		O	6.66428	21.085	19.3864		C	28.2846	4.0321	14.0649		C	8.5576	25.7786	4.0053
O	32.3596	31.9739	20.1852		O	8.07008	24.4077	33.5724		O	9.44636	15.8696	24.5691		O	2.48662	17.4338	27.8117		H	7.20063	22.9284	15.6801		H	5.75155	22.907	19.2113		O	28.4241	5.4106	13.7306		O	9.7498	26.2467	4.6256
H	34.0002	30.6717	20.1546		H	8.13956	26.4638	33.6081		H	9.95699	15.9911	22.5659		H	3.67701	16.4727	29.2193		H	8.01079	20.9017	17.4377		H	6.64813	20.43	20.2824		H	29.0665	3.7582	14.7907		H	8.6784	25.884	2.9169
H	32.9316	32.4829	20.7705		H	8.26498	24.1114	34.4681		H	10.2922	16.3027	24.7315		H	1.82826	16.7747	28.0698		C	4.46107	23.8648	17.3006		C	2.4672	23.1482	18.4632		H	27.8133	5.8699	14.3157		H	9.9517	25.6154	5.3229
C	33.8264	34.1305	18.0115		C	5.33975	23.5443	35.5196		C	7.07664	16.1933	20.924		C	0.59336	16.9364	30.276		C	5.94794	24.3	17.6714		C	3.58522	23.4992	19.2963		C	27.4127	3.4504	10.4517		C	8.0888	29.0348	5.1891
C	34.7237	32.8515	18.3298		C	5.27116	25.1179	35.293		C	7.87428	14.8478	21.2815		C	1.81468	17.5872	31.0631		O	5.94389	25.0335	18.8923		O	4.17414	24.2707	20.453		C	27.1357	2.9357	11.9169		C	7.3546	28.1758	4.0684
O	35.4365	32.9333	19.5506		O	4.70775	25.6694	36.475		O	9.07771	14.7278	20.5285		O	2.4957	16.6188	31.8516		H	6.37418	24.9206	16.8619		H	4.37287	23.7037	18.4979		O	26.853	1.5452	11.8999		O	7.9235	28.364	2.7747
H	35.4428	32.8189	17.4937		H	4.63815	25.3647	34.4222		H	7.24474	13.9956	20.9864		H	1.40565	18.3551	31.7429		H	6.87989	25.1147	19.1209		H	3.41365	24.9721	20.8553		H	26.2987	3.5017	12.3574		H	6.3179	28.5327	3.9938
H	36.0629	32.2187	19.4112		H	3.86637	25.2163	36.5867		H	9.3257	15.6168	20.2631		H	1.83779	16.3238	32.4866		C	4.11888	26.3008	16.5407		C	2.44543	25.36	17.9136		H	25.8957	1.433	11.8527		H	8.8691	28.4092	2.924
C	33.7782	36.4139	16.828		C	6.16524	22.5749	33.334		C	8.28072	17.8924	22.4847		C	-0.05551	14.4273	30.3838		C	3.84181	24.78	16.1592		C	2.4256	24.0879	17.2439		C	24.9168	3.4284	9.5117		C	10.3976	29.6022	6.2498
C	34.6117	35.0447	17.0144		C	4.90282	22.6782	34.2754		C	7.95236	17.527	20.9693		C	0.90192	15.4955	29.6894		O	4.4147	24.4259	14.9028		O	3.00106	23.1213	16.2366		C	26.4028	2.8481	9.3885		C	9.5807	29.5014	4.8838
O	35.8555	35.2833	17.6597		O	4.50095	21.4065	34.7629		O	9.11809	17.341	20.1699		O	0.69863	15.5381	28.2802		H	2.75406	24.6038	16.1177		H	1.31942	24.0199	16.9768		O	26.95	3.0883	8.0933		O	10.2578	28.6658	3.9454
H	34.7827	34.6117	15.9395		H	4.06816	23.1707	33.7446		H	7.34744	18.3473	20.5467		H	1.94814	15.2106	29.8627		H	3.95429	24.965	14.248		H	3.81063	23.6211	15.6648		H	26.3349	1.7549	9.5239		H	9.5458	30.4974	4.4225
H	35.6292	34.8262	18.5344		H	4.15027	20.9283	34.0067		H	9.66149	18.1352	20.2411		H	-0.26136	15.4464	28.1973		C	2.28642	27.2	14.931		C	1.25782	26.0847	16.1084		H	27.6325	2.3991	8.0194		H	10.2276	27.7641	4.3025
C	31.8293	37.6299	15.8536		C	5.23416	21.0545	31.464		C	9.25607	20.1628	21.6863		C	-2.37257	13.2287	30.3276		C	3.81057	27.3033	15.367		C	2.41147	26.488	16.8657		C	24.4319	5.9573	9.156		C	11.5606	27.2401	6.69
C	32.3293	36.2402	16.2359		C	6.35803	21.2151	32.5699		C	9.48571	18.909	22.6273		C	-1.26234	13.9632	29.452		O	4.08881	28.6262	15.8091		O	3.16218	27.5213	17.6713		C	24.7513	4.8403	10.2312		C	10.3987	28.2417	7.0919
O	32.4755	35.68	14.9468		O	7.62872	21.2554	31.9302		O	9.56586	19.3653	23.9685		O	-1.82827	15.0742	28.7549		H	4.48565	27.0995	14.5262		H	3.24154	26.1372	16.1675		O	23.6673	4.7391	11.144		O	10.5819	28.53	8.4708
H	31.6307	35.6909	16.916		H	6.33241	20.3824	33.2908		H	10.4259	18.3982	22.3526		H	-0.88495	13.2547	28.6983		H	3.60382	28.7329	16.6213		H	2.61039	28.484	17.6442		H	25.6407	5.1061	10.8137		H	9.4308	27.7298	6.9576
H	31.8684	36.1904	14.4043		H	7.53347	20.7379	31.1398		H	9.97185	18.6501	24.459		H	-2.7066	15.1746	29.1518		C	2.22017	28.1792	12.4853		C	1.25578	28.0761	14.9998		H	22.9411	4.3853	10.623		H	10.6777	27.6589	8.8616
C	29.7274	38.9781	15.6735		C	5.20301	18.4306	31.152		C	11.7777	20.7143	21.8747		C	-2.45608	15.056	32.1923		C	2.08588	26.8585	13.388		C	1.34823	26.6754	14.689		C	26.0501	7.6294	10.3413		C	14.1203	27.4395	6.8571
C	30.3757	37.605	15.1978		C	4.38222	19.7253	31.6296		C	10.5723	20.4964	20.8771		C	-3.31376	14.2304	31.1356		O	2.98885	25.8328	12.97		O	2.06658	25.5148	14.0433		C	24.5938	7.4335	9.7166		C	12.8364	27.9234	6.0658
O	30.5942	37.7065	13.8151		O	3.91219	19.5906	32.9678		O	10.8615	19.4262	19.9856		O	-3.96736	15.1116	30.2273		H	1.05482	26.4797	13.2706		H	0.28596	26.4812	14.3237		O	24.3762	8.3249	8.6267		O	12.8857	27.491	4.7201
H	29.8231	36.6969	15.4321		H	3.49011	19.8128	30.9908		H	10.4163	21.4214	20.3033		H	-4.07027	13.6313	31.6727		H	2.78626	25.711	12.0311		H	2.93001	25.8937	13.4576		H	23.835	7.606	10.4963		H	12.7742	29.022	6.1212
H	29.7858	37.9751	13.3609		H	4.39115	18.8315	33.3132		H	11.7972	19.5265	19.7859		H	-4.60161	15.5881	30.7799		C	4.53421	27.698	11.4456		C	2.65201	28.1138	13.1988		H	24.9925	9.0507	8.7158		H	12.9322	28.2793	4.1747
C	31.2984	39.2823	17.9192		C	7.61087	18.3561	32.23		C	14.0991	21.7385	22.2163		C	-2.48311	16.7299	34.1789		C	3.70873	28.719	12.3238		C	2.49786	28.8027	14.4513		C	24.9382	9.765	11.3951		C	15.6966	28.8994	5.3849
C	29.8243	38.8942	17.2852		C	6.15477	17.7281	32.2388		C	13.0019	21.3853	21.1348		C	-3.33017	16.1306	32.9722		O	3.70679	29.983	11.6645		O	2.3371	30.0803	15.24		C	26.3037	9.0624	10.9935		C	15.4152	27.4456	5.9482
O	28.8959	39.8233	17.7728		O	5.62476	17.8034	33.5631		O	13.5532	20.4916	20.1746		O	-3.72135	17.176	32.0905		H	4.17787	28.8363	13.3124		H	3.31398	28.2922	15.062		O	27.0898	8.875	12.1551		O	16.5327	26.9996	6.7088
H	29.5456	37.8636	17.6345		H	6.24779	16.6672	31.9609		H	12.6601	22.2936	20.6184		H	-4.2435	15.662	33.3598		H	2.91392	30.4357	11.9769		H	2.4394	30.9509	14.559		H	26.8614	9.6833	10.2769		H	15.2472	26.7509	5.1128
H	28.0233	39.5598	17.4683		H	6.42229	17.9068	34.115		H	14.3116	20.9714	19.8215		H	-2.8888	17.6268	31.9182		C	6.75447	27.1338	10.3095		C	4.08206	26.7653	12.0451		H	27.3885	9.7503	12.4083		H	17.3102	27.3401	6.2487
C	32.8311	39.5795	19.9631		C	9.98053	18.2513	33.3073		C	12.5741	23.808	22.7866		C	-0.3769	18.2104	34.6858		C	6.07467	28.0334	11.4348		C	4.15107	27.9122	12.9094		C	25.9522	11.8629	12.6017		C	14.9073	28.2956	3.0053
C	31.3752	39.5046	19.4286		C	8.50771	17.6835	33.3574		C	14.0642	23.2576	22.68		C	-1.68376	18.0528	33.7938		O	6.26805	29.4277	11.1843		O	4.59191	29.3304	13.1823		C	24.9984	11.3539	11.4447		C	16.1303	28.8286	3.8672
O	30.5763	40.7508	19.613		O	7.96395	17.9425	34.6484		O	14.7012	23.3288	23.9468		O	-1.298	18.0151	32.4259		H	6.50249	27.7795	12.4193		H	4.47651	27.4114	13.8804		O	25.4689	11.9077	10.2196		O	16.591	30.1056	3.434
H	30.9104	38.6354	20.0222		H	8.54139	16.5943	33.1925		H	14.6304	23.8635	21.9601		H	-2.3313	18.9299	33.9267		H	5.40678	29.8176	11.3911		H	5.23472	29.6848	12.3496		H	23.9717	11.7139	11.6223		H	16.9773	28.1412	3.7495
H	30.1188	40.7873	18.803		H	8.72244	17.8229	35.236		H	14.4035	24.1444	24.3533		H	-0.53837	17.4291	32.427		C	5.35238	28.3989	8.50628		C	3.70961	28.2934	10.3956		H	25.421	12.8598	10.3961		H	15.846	30.7015	3.515
C	33.0741	41.0096	22.2631		C	12.4092	17.8355	34.0805		C	12.6223	24.6589	20.2923		C	-0.12196	15.9405	35.9019		C	6.80047	27.8725	8.90498		C	4.56102	27.16	10.6357		C	24.2105	13.8073	13.0592		C	14.26	30.4099	1.6438
C	33.3506	40.9304	20.6705		C	10.913	17.3253	34.1914		C	12.3081	25.0474	21.8103		C	0.47324	16.8638	34.7483		O	7.7079	28.9602	9.03478		O	5.93536	26.54	10.7191		C	25.1708	12.6997	13.7022		C	14.819	28.9235	1.5669
O	34.7649	41.0519	20.4667		O	10.4717	17.3794	35.5448		O	10.944	25.4141	21.9413		O	0.44589	16.1815	33.4904		H	7.18825	27.1932	8.13352		H	4.02314	26.3706	10.0134		O	24.371	11.7972	14.4549		O	16.1206	28.9171	0.9936
H	32.8151	41.7068	20.1904		H	10.8453	16.2905	33.8104		H	12.9127	25.9076	22.1235		H	1.52101	17.1053	34.9884		H	7.35055	29.4314	9.79599		H	6.69418	27.2752	10.3789		H	25.9064	13.184	14.369		H	14.1768	28.3079	0.925
H	34.9982	40.5648	19.6517		H	11.1087	16.8603	36.03		H	10.4445	24.6702	21.5955		H	0.13508	15.2918	33.7224		C	6.31697	29.9373	6.61596		C	5.26412	29.865	9.84045		H	23.9036	12.3237	15.0938		H	16.6659	29.319	1.677
C	33.0807	42.5666	24.4873		C	13.4011	15.4565	33.5425		C	11.183	26.5434	19.1084		C	-0.25577	13.5728	36.9646		C	5.24449	28.8218	6.98194		C	4.24554	29.0867	9.18935		C	26.2217	15.5185	12.8985		C	11.7616	29.9972	1.0979
C	33.1894	42.5098	22.8552		C	13.4551	16.7153	34.5139		C	12.6095	25.8492	19.2212		C	0.27938	14.413	35.728		O	5.44778	27.6784	6.16188		O	3.81495	28.117	8.11491		C	24.9194	14.9442	12.181		C	12.7668	30.5258	2.1943
O	34.4916	42.9597	22.4218		O	14.7631	17.274	34.5198		O	13.6256	26.817	19.4892		O	-0.27921	13.9151	34.5139		H	4.2317	29.2206	6.80115		H	3.42695	29.8736	9.08806		O	25.2121	14.4773	10.862		O	12.5956	29.7814	3.3985
H	32.5039	43.2371	22.3909		H	13.2529	16.3896	35.5438		H	12.8282	25.3944	18.2392		H	1.3799	14.326	35.6918		H	5.55611	28.0377	5.27941		H	4.66489	27.9255	7.42715		H	24.1924	15.7704	12.0914		H	12.5528	31.5919	2.3902
H	34.6703	42.5504	21.5599		H	14.8691	17.7035	33.6785		H	13.5395	27.4274	18.7355		H	-0.38891	12.9653	34.6486		C	7.15576	32.3439	7.10591		C	5.85852	30.6279	7.77671		H	25.1763	15.2704	10.3136		H	11.6441	29.6291	3.4658
C	31.8229	41.8674	24.9811		C	13.6763	15.8568	32.0895		C	10.9562	27.5898	20.2016		C	-1.7872	13.5611	37.012		C	5.94489	31.3363	7.27225		C	5.48743	31.1708	9.05526		C	27.4784	14.7024	12.5791		C	10.3243	30.393	1.4484
C	43.3072	-2.4332	-5.78266		C	6.63729	8.57999	2.91828		C	15.7414	11.9575	5.03725		C	26.3754	17.4558	-2.59475		O	4.80624	31.88	6.61659		O	4.60829	32.058	9.90382		C	35.7108	5.5661	23.3897		C	2.0742	-3.1652	7.6892
C	43.5782	-4.03894	-6.12048		C	6.67476	9.63748	4.10212		C	17.2042	11.8062	5.65626		C	25.6593	16.771	-3.83461		H	5.7301	31.1955	8.34718		H	6.51397	31.4691	9.4513		C	36.6324	4.2754	23.3283		C	1.6943	-3.252	6.1412
C	45.0957	-4.27047	-5.9303		C	8.02483	9.49224	4.906		C	17.2989	12.5638	7.03839		C	26.3343	17.2839	-5.1647		H	4.7272	32.7732	6.93451		H	3.93362	32.6467	9.24777		C	36.3009	3.4627	22.019		C	1.0492	-1.8967	5.656
O	43.2595	-4.5789	-7.42281		O	5.57539	9.39979	4.97352		O	18.1812	12.3218	4.75898		O	24.2769	17.115	-3.84178		C	8.34518	31.9078	7.96693		C	5.31526	31.5382	6.65965		O	36.3807	3.4534	24.4618		O	0.7518	-4.298	5.9331
H	43.0326	-4.71075	-5.31572		H	6.60737	10.6573	3.68594		H	17.4122	10.7366	5.81446		H	25.7388	15.6758	-3.77904		C	30.9265	16.0971	3.25498		C	27.8131	15.5757	1.26122		H	37.6958	4.5761	23.3056		H	2.6075	-3.4514	5.5516
H	43.5199	-5.55621	-7.31608		H	4.88034	9.09087	4.3819		H	17.667	12.6178	3.99936		H	24.2647	18.0293	-3.56152		C	29.4648	15.6003	2.88999		C	26.6177	14.8489	0.92955		H	36.5984	4.0392	25.2044		H	1.0626	-5.0167	6.4999
C	40.84	-2.98048	-5.03686		C	5.26476	7.58723	0.95338		C	15.6265	14.5428	5.37519		C	24.7182	16.4519	-0.7717		C	28.7224	15.1506	4.2074		C	26.6825	13.7371	1.99319		C	35.1636	7.7786	24.63		C	2.9694	-0.7431	7.7362
C	41.8112	-1.91251	-5.89039		C	5.33451	8.76315	2.02693		C	15.4966	13.3578	4.31772		C	26.2339	16.6255	-1.24082		O	29.5397	14.5091	1.98094		O	25.7617	14.1087	-0.0702		C	36.2125	6.5915	24.4912		C	3.364	-2.2649	7.8998
O	41.7728	-0.6139	-5.27724		O	4.17655	8.7241	2.85117		O	16.4229	13.5357	3.2482		O	26.8065	15.3361	-1.42845		H	28.9051	16.4284	2.42414		H	25.8331	15.5295	1.39938		O	36.3069	5.9244	25.74		O	3.9271	-2.4648	9.1932
H	41.4821	-1.85583	-6.96074		H	5.39502	9.73279	1.51402		H	14.4709	13.3625	3.90772		H	26.7866	17.158	-0.44676		H	28.6835	14.0701	2.02819		H	26.2175	14.1893	-1.07906		H	37.1974	6.9981	24.1968		H	4.1047	-2.5424	7.1302
H	40.9456	-0.52098	-4.80228		H	3.75677	9.59013	2.8143		H	16.2746	14.4495	2.98815		H	26.4108	14.7865	-0.74255		C	33.0242	17.3288	2.34806		C	28.6693	17.6806	1.08649		H	36.4496	6.6519	26.3574		H	4.7215	-1.9221	9.1803
C	38.3568	-3.21101	-4.01975		C	5.12867	8.34654	-1.52643		C	17.7303	15.8348	4.55498		C	22.9787	17.8204	0.59476		C	31.6783	16.5791	1.95046		C	28.0145	16.7157	0.2456		C	34.3169	9.4883	26.3848		C	5.478	-0.2835	7.1701
C	39.3905	-2.24406	-4.68225		C	4.28431	7.93065	-0.25278		C	16.1515	15.9018	4.73329		C	23.9031	17.8157	-0.70383		O	31.9881	15.4442	1.15633		O	27.9766	15.8687	-1.00396		C	35.6083	8.8949	25.6853		C	4.195	0.2305	7.9801
O	39.694	-1.00745	-3.95038		O	3.50488	6.78704	-0.58456		O	15.5595	16.1222	3.45384		O	24.7832	18.9317	-0.68572		H	31.0214	17.2682	1.3902		H	26.9615	17.1519	0.22336		O	36.419	8.336	26.7168		O	3.7999	1.5152	7.5148
H	39.0529	-1.90122	-5.70961		H	3.61599	8.75902	0.02098		H	15.8974	16.7362	5.41208		H	23.2505	17.8837	-1.59032		H	31.1372	15.0053	1.00538		H	28.8367	16.1309	-1.65485		H	36.1623	9.6996	25.1684		H	4.4157	0.2801	9.0613
H	39.8559	-1.32252	-2.9884		H	3.13102	6.45885	0.23358		H	16.0293	16.9238	3.16709		H	24.2133	19.6578	-0.41447		C	32.4566	19.3888	0.85988		C	30.3654	18.3749	-0.26841		H	36.4233	9.0214	27.3972		H	4.5976	2.0171	7.3649
C	38.4184	-3.82029	-1.46013		C	6.95211	9.90486	-2.42776		C	19.7232	16.9061	3.28223		C	24.063	19.5903	2.13516		C	33.5353	18.275	1.16763		C	30.1941	17.5627	0.9055		C	32.0768	10.6868	26.1414		C	7.1029	0.8127	8.9113
C	38.9939	-4.1933	-2.97041		C	5.76531	9.79326	-1.40153		C	18.3366	17.2071	4.01943		C	22.7917	19.2772	1.22467		O	34.7735	18.8912	1.52491		O	30.533	17.2337	2.33973		C	33.5239	10.5393	25.504		C	6.7621	-0.5079	8.1015
O	38.6405	-5.43318	-3.4547		O	4.80731	10.7991	-1.69705		O	17.4251	17.8557	3.13044		O	22.7009	20.2542	0.19162		H	33.6844	17.673	0.25523		H	30.2604	16.5237	0.44108		O	34.2031	11.7925	25.4925		O	6.5231	-1.5611	9.0331
H	40.0936	-3.96949	-2.91295		H	6.15433	9.94608	-0.38233		H	18.5324	17.8724	4.87827		H	21.8682	19.2817	1.82781		H	34.7404	19.7811	1.15795		H	31.3668	17.882	2.68097		H	33.4369	10.1833	24.4653		H	7.6281	-0.7757	7.4681
H	38.6752	-5.41774	-4.43478		H	5.30553	11.6183	-1.6583		H	18.0079	18.3254	2.51544		H	22.6577	21.0974	0.66095		C	33.1851	21.2809	2.51401		C	32.3777	19.4285	-0.0809		H	33.5602	12.4626	25.7659		H	7.181	-1.4172	9.7257
C	38.2072	-2.0279	0.43146		C	8.32198	8.31911	-0.90584		C	18.5557	15.8768	1.19288		C	23.9132	21.841	3.47565		C	32.0686	20.2182	2.15377		C	30.9872	19.7254	0.13281		C	31.7553	8.2008	25.4362		C	6.4823	2.4238	6.9805
C	38.5604	-2.2323	-1.11616		C	8.32908	9.70248	-1.68551		C	19.6133	16.9536	1.69268		C	23.7534	20.2587	3.55151		O	30.8574	20.909	1.8966		O	29.7694	20.581	-0.12215		C	31.0816	9.6388	25.4869		C	7.6349	1.972	7.9749
O	39.8179	-1.67448	-1.46057		O	9.37941	9.7212	-2.64035		O	19.1913	18.2536	1.29336		O	22.4685	19.8969	4.046		H	31.921	19.5335	3.00777		H	30.9367	19.6392	1.26842		O	29.8779	9.5644	26.2362		O	8.0776	3.0465	8.7896
H	37.8476	-1.72967	-1.76883		H	8.47795	10.5206	-0.9636		H	20.603	16.7284	1.25843		H	24.5141	19.8812	4.25512		H	30.5701	21.1758	2.78312		H	30.059	21.4662	-0.7261		H	30.8658	9.9809	24.4685		H	8.5042	1.6139	7.4156
H	40.366	-1.72949	-0.62297		H	10.0859	9.23254	-2.20933		H	18.9972	18.1438	0.35362		H	22.4428	20.2007	4.94746		C	33.6563	23.6662	1.67773		C	32.8223	21.6118	0.39895		H	29.1844	9.8869	25.6557		H	7.522	3.0318	9.5737
C	36.5648	-2.49897	2.46263		C	9.66238	6.6573	0.56666		C	16.8847	15.2854	-0.65109		C	22.6343	24.0743	3.3458		C	33.6075	22.1302	1.24472		C	33.0812	20.6713	-0.65725		C	32.3283	6.3952	23.7254		C	8.0393	3.621	5.1941
C	37.1123	-3.05936	1.06302		C	9.72782	8.02277	-0.2499		C	18.3244	15.8888	-0.3847		C	22.6595	22.5686	2.84232		O	34.8743	21.6444	0.80912		O	34.0433	19.9436	-1.5655		C	31.1224	7.2079	24.3632		C	6.765	3.7409	6.1366
O	36.0267	-3.22657	0.1217		O	10.6957	7.92577	-1.28791		O	18.3652	17.21	-0.91494		O	22.7182	22.5156	1.42035		H	32.8626	21.9967	0.44207		H	32.3022	21.0067	-1.41895		O	30.4228	7.9005	23.3351		O	5.6366	3.9732	5.3057
H	37.5089	-4.05794	1.33039		H	10.0207	8.85394	0.40688		H	19.0918	15.2636	-0.8745		H	21.7342	22.0556	3.14135		H	35.0219	22.0498	-0.05993		H	35.0677	20.3444	-1.41678		H	30.4363	6.5125	24.8724		H	6.868	4.6087	6.8034
H	35.4263	-2.47448	0.27937		H	10.4682	7.11048	-1.74503		H	17.9193	17.1284	-1.7638		H	23.0841	23.3477	1.10264		C	33.2936	24.8268	-0.70467		C	33.0647	23.2415	-1.17575		H	29.5704	8.1209	23.7141		H	5.7394	3.314	4.614
C	36.7204	-0.15436	3.44142		C	12.159	7.00618	1.23709		C	15.0097	14.7346	-2.35396		C	21.7137	24.0896	5.76912		C	34.2502	24.6228	0.55547		C	33.5936	22.9153	0.12077		C	31.3953	4.1436	24.644		C	8.73	1.1204	4.9625
C	35.8545	-1.06798	2.43078		C	10.7062	6.61879	1.76536		C	16.5463	15.138	-2.19507		C	21.3553	24.3656	4.23164		O	34.5909	25.8883	1.11915		O	33.8753	23.2824	1.55812		C	31.9487	4.9	23.3562		C	8.0307	2.35	4.2369
O	35.6996	-0.5143	1.12768		O	10.2839	7.53479	2.77344		O	16.8132	16.3531	-2.89487		O	20.8944	25.702	4.02099		H	35.2021	24.2085	0.20503		H	34.6072	22.4878	-0.17863		O	31.0359	4.8737	22.2643		O	6.6959	1.9933	3.884
H	34.7999	-1.13934	2.86672		H	10.7323	5.59505	2.18003		H	17.1703	14.3276	-2.6136		H	20.5479	23.6835	3.93053		H	33.7725	26.4	1.16744		H	33.6077	24.3463	1.72757		H	32.8499	4.3844	22.9992		H	8.5951	2.6005	3.3209
H	35.6171	0.41784	1.28496		H	11.0864	7.74094	3.25054		H	16.591	16.1646	-3.81675		H	21.2349	25.9936	3.16866		C	31.0573	25.6431	0.52011		C	32.3092	25.1052	-0.10315		H	30.2789	5.4198	22.4836		H	6.7794	1.1825	3.3878
C	38.274	0.81389	1.57131		C	13.1687	7.62574	3.57997		C	13.1771	15.5002	-0.62111		C	22.6018	26.4526	6.33966		C	31.7349	24.5808	-0.45852		C	31.8033	24.1088	-1.0079		C	30.8485	1.8424	25.7569		C	10.8907	1.4759	6.4251
C	37.2259	1.21553	2.71824		C	13.315	6.68812	2.28586		C	13.9509	15.8777	-1.96646		C	21.484	25.3628	6.68818		O	31.0893	24.6024	-1.7257		O	31.1343	23.7285	-2.30707		C	31.0906	2.6065	24.3826		C	10.3224	1.2138	4.9533
O	36.1307	1.99285	2.20797		O	13.2884	5.31017	2.6378		O	14.5526	17.168	-1.88227		O	20.1523	25.8291	6.47444		H	31.5641	23.5733	-0.06347		H	31.2107	23.461	-0.28077		O	29.9092	2.4937	23.6011		O	10.8109	-0.0413	4.5029
H	37.6689	1.84021	3.51928		H	14.2813	6.90465	1.80126		H	13.2046	15.9209	-2.77496		H	21.5614	25.0842	7.74653		H	31.2145	25.4751	-2.08146		H	30.7972	24.6465	-2.83228		H	31.9068	2.1347	23.8187		H	10.6518	2.0151	4.2668
H	36.6194	2.64263	1.65655		H	13.9426	5.2449	3.33377		H	15.4612	17.0528	-2.16694		H	20.1563	26.0256	5.52941		C	30.3696	28.1799	0.31676		C	30.1433	25.6634	-0.54101		H	29.2629	3.022	24.0816		H	11.7581	0.0401	4.4608
C	39.6237	2.13859	-0.37926		C	12.3768	5.82689	5.24107		C	13.0037	17.3347	1.22756		C	21.7206	28.5784	7.5548		C	31.5562	27.1192	0.24666		C	31.3425	26.3035	-0.07274		C	32.424	3.0517	27.4322		C	11.2749	3.2445	8.358
C	39.1307	2.16181	1.13621		C	13.513	6.89326	4.94684		C	13.8314	16.0806	0.70814		C	22.0192	27.9138	6.14495		O	32.5452	27.4517	1.21297		O	32.0815	27.1205	0.95998		C	32.162	1.7026	26.6374		C	10.8414	3.0142	6.8421
O	38.2619	3.24996	1.11932		O	14.7809	6.24715	4.85353		O	13.7878	15.0759	1.7171		O	22.9395	28.6881	5.37757		H	32.0183	27.1794	-0.74632		H	31.6646	26.8443	-1.02323		O	31.9651	0.6459	27.5694		O	11.6779	3.7838	5.9865
H	39.9683	2.33762	1.84963		H	13.531	7.6372	5.76294		H	14.8798	16.3692	0.52565		H	21.0709	27.8472	5.59341		H	32.0208	27.8324	1.93224		H	31.3679	27.4707	1.73465		H	33.0234	1.4609	25.9907		H	9.8217	3.3875	6.7279
H	38.7407	3.90816	0.52243		H	14.7426	5.59953	5.57516		H	14.2172	15.4948	2.47326		H	22.607	29.5815	5.42577		C	28.5713	27.1725	1.86434		C	28.7959	26.435	1.12749		H	32.4453	0.8894	28.3692		H	12.4998	3.8819	6.489
C	37.9196	3.84554	-1.52467		C	11.6364	3.72317	6.50124		C	12.8394	19.1983	-0.60734		C	23.4322	30.4307	8.21865		C	29.6856	28.2922	1.75171		C	29.3201	25.178	0.66658		C	33.8284	5.2383	27.5624		C	13.244	1.612	8.1347
C	39.4166	3.4725	-1.30042		C	12.6479	4.9531	6.53413		C	13.5913	18.7203	0.71012		C	23.0369	28.8974	8.37698		O	30.6492	28.1299	2.78836		O	29.113	23.7571	0.19934		C	33.783	3.7476	26.996		C	12.8385	3.071	8.5642
O	40.0832	4.63401	-0.7237		O	14.0036	4.50162	6.57419		O	13.4273	19.6896	1.734		O	22.8207	28.61	9.75215		H	29.2212	29.2911	1.83541		H	30.1548	25.0188	1.42651		O	34.896	3.0023	27.4807		O	13.5481	4.0088	7.7678
H	39.8517	3.24009	-2.33124		H	12.4422	5.5588	7.43293		H	14.668	18.6049	0.48941		H	23.8662	28.2575	8.04562		H	30.1402	28.0691	3.60251		H	28.0407	23.4876	0.29844		H	33.8313	3.8044	25.8943		H	13.0942	3.2229	9.6272
H	40.0099	5.44338	-1.3648		H	13.943	3.58076	6.85172		H	13.7689	20.5057	1.38202		H	22.2855	29.3505	10.0555		C	25.9925	26.853	1.84964		C	26.7459	25.6379	1.72462		H	34.9089	2.1929	26.9747		H	13.637	4.7893	8.3121
C	37.233	2.08184	-3.48278		C	13.0377	2.65317	4.54284		C	10.9035	20.5399	0.534		C	21.2412	31.6664	7.52502		C	27.1912	27.7443	2.40786		C	27.9079	26.1946	2.36251		C	32.4477	5.1617	29.7919		C	12.7592	-0.8767	8.563
C	37.4979	3.58574	-3.0785		C	12.2737	2.38484	5.9203		C	11.2655	19.3163	-0.42623		C	22.2883	31.4355	8.71119		O	27.1777	27.7369	3.83649		O	29.0174	26.1091	3.38323		C	33.8967	5.3377	29.1531		C	12.687	0.5769	9.1853
O	36.3638	4.49583	-3.32876		O	13.1662	1.86082	6.8961		O	10.6771	19.5085	-1.712		O	21.6528	30.9245	9.8814		H	27.0454	28.7789	2.0595		H	27.541	27.2566	2.55464		O	34.7722	4.3443	29.6757		O	13.4979	0.663	10.3459
H	38.3145	3.9652	-3.74221		H	11.4547	1.67237	5.72833		H	10.867	18.3754	-0.01967		H	22.7815	32.3941	8.94161		H	26.4189	27.1686	4.03932		H	28.8676	25.2111	4.01823		H	34.3147	6.3224	29.4146		H	11.6374	0.8241	9.422
H	36.644	5.38543	-3.29391		H	12.608	1.63725	7.64128		H	11.3773	19.8767	-2.26244		H	21.0437	31.6067	10.1889		C	27.2176	24.676	2.55337		C	27.2291	23.5478	2.49432		H	35.052	3.8519	28.8902		H	13.073	0.1472	11.0337
C	35.5969	0.11824	-2.80233		C	15.3927	1.54334	4.83402		C	9.90787	20.1432	2.93072		C	20.1318	33.8425	8.54893		C	25.8495	25.4793	2.63517		C	26.1702	24.5139	2.60597		C	30.7202	7.0698	30.2493		C	10.9158	-1.7881	10.0725
C	35.7206	1.58597	-3.31805		C	14.0034	1.46203	4.0828		C	9.57893	20.2652	1.37119		C	19.8797	32.3769	7.9687		O	25.5376	25.756	3.99773		O	25.2577	25.376	3.44518		C	32.0629	6.3918	30.7245		C	12.4352	-1.9503	9.6614
O	35.084	2.38709	-2.35561		O	13.4311	0.18326	4.32956		O	8.60496	21.2741	1.11271		O	19.0512	32.5186	6.82255		H	25.0428	24.8793	2.17716		H	25.4114	24.0631	1.88449		O	31.8466	5.9207	32.0433		O	12.7236	-3.2526	9.1674
H	35.183	1.68068	-4.20591		H	14.1641	1.54432	3.00121		H	9.12276	19.3234	1.03764		H	19.3614	31.7425	8.70969		H	25.7195	24.9095	4.42996		H	25.4044	25.1344	4.51859		H	32.8759	7.1347	30.7161		H	13.0875	-1.8078	10.5306
H	35.3265	3.3021	-2.58816		H	13.4022	0.13796	5.28522		H	9.08372	22.1067	1.0876		H	18.1803	32.7376	7.16079		C	28.7302	22.9162	3.59104		C	27.2747	21.2698	2.43741		H	31.9847	6.6786	32.6258		H	11.9434	-3.5262	8.6779
C	33.1433	0.18998	-3.95125		C	16.6354	0.53655	2.74584		C	8.81407	22.3639	3.87216		C	20.3164	35.2761	10.6954		C	27.2091	23.3155	3.37084		C	26.8837	22.3126	3.34672		C	30.7566	6.3159	27.7917		C	9.9124	-2.0847	12.4913
C	34.0226	-0.27785	-2.80604		C	16.422	0.43269	4.31532		C	10.1596	21.538	3.67751		C	20.6223	33.8592	10.06		O	26.5574	23.5111	4.61891		O	26.9688	22.9815	4.69778		C	30.7683	7.5694	28.7575		C	10.491	-2.8088	11.1951
O	33.975	-1.70693	-2.7396		O	17.6724	0.64482	4.96287		O	10.7061	21.2822	4.96593		O	19.982	32.8244	10.7958		H	26.6891	22.5409	2.78109		H	25.7524	22.2844	3.20858		O	29.6181	8.3634	28.513		O	9.506	-3.6667	10.6335
H	33.6328	0.21259	-1.88439		H	16.0683	-0.57445	4.57091		H	10.8751	22.1421	3.09246		H	21.7022	33.6813	10.113		H	26.4575	22.6379	5.01973		H	27.5877	22.3614	5.37934		H	31.6853	8.1656	28.6034		H	11.3641	-3.4128	11.4994
H	34.0339	-1.80902	-1.75954		H	17.8228	1.57596	4.75501		H	10.6571	22.1111	5.44869		H	19.0787	33.1504	10.891		C	28.3626	20.3631	3.2579		C	29.0098	19.8084	2.21835		H	29.8052	8.8522	27.7038		H	9.7707	-3.7594	9.7123
C	31.0422	0.23532	-5.25534		C	16.5749	2.57607	1.15699		C	7.90387	20.2781	5.21311		C	18.6129	36.8008	11.8529		C	28.9293	21.4847	4.23394		C	28.8111	21.227	2.34172		C	28.4841	6.2557	26.6088		C	10.6889	0.4175	12.0137
C	31.6681	-0.50554	-3.97147		C	17.396	1.86598	2.31721		C	7.54815	21.4566	4.19196		C	18.9967	35.2862	11.5686		O	30.3218	21.3026	4.45435		O	29.0112	22.6337	1.83069		C	29.3394	5.6094	27.7816		C	9.4649	-0.5586	12.3166
O	31.8536	-1.90381	-4.13342		O	17.5146	2.74544	3.42848		O	6.51932	22.2879	4.7173		O	17.9339	34.6069	10.8948		H	28.4051	21.433	5.19231		H	29.0838	21.3723	3.43904		O	29.5225	4.2234	27.5332		O	8.4841	-0.4188	11.2912
H	31.0902	-0.27905	-3.02599		H	18.4053	1.59328	1.95918		H	7.19093	21.0017	3.25518		H	19.1959	34.7828	12.5308		H	30.4781	21.5896	5.36019		H	29.6937	22.6159	0.95551		H	28.8256	5.7597	28.7454		H	9.0121	-0.239	13.2681
H	32.7232	-2.01748	-3.70428		H	17.9963	3.51677	3.11851		H	5.85042	21.6427	4.97763		H	17.1649	34.8752	11.4157		C	27.0529	18.1414	3.00786		C	26.7437	20.0054	2.07501		H	29.379	3.7555	28.3551		H	8.1007	0.4348	11.4962
C	29.6162	1.86098	-3.69035		C	16.6481	0.52365	-0.50018		C	6.67086	20.8932	7.37675		C	16.2164	37.6172	11.6158		C	27.8802	19.0524	4.01605		C	27.7088	19.0768	2.59779		C	26.6268	4.3626	26.8435		C	12.6288	1.6631	13.221
C	30.6181	1.73285	-4.98797		C	17.059	2.05407	-0.26106		C	6.69315	19.876	6.16137		C	17.2367	36.9642	12.6277		O	28.9965	18.3202	4.49871		O	28.2874	17.6843	2.67677		C	26.9334	5.9451	26.7482		C	11.8594	0.2689	13.0755
O	31.7195	2.63275	-4.89934		O	16.5475	2.88647	-1.30279		O	5.45674	19.9337	5.46072		O	16.7645	35.6948	13.056		H	27.2456	19.3313	4.86799		H	27.6519	19.3328	3.70722		O	26.4739	6.6004	27.9272		O	12.75	-0.7376	12.6138
H	30.063	2.03011	-5.97821		H	18.1499	2.13704	-0.31961		H	6.85968	18.8583	6.55164		H	17.389	37.6357	13.4918		H	28.6175	17.6983	5.12305		H	27.6439	16.9833	2.10529		H	26.3997	6.3685	25.8782		H	11.4352	-0.0201	14.0525
H	31.365	3.25099	-4.21717		H	15.6669	2.52056	-1.46015		H	5.32457	19.0751	5.04446		H	16.0023	35.8499	13.6117		C	24.8074	17.2385	3.96708		C	25.6795	17.9907	2.12751		H	26.9613	7.4219	27.9529		H	13.3642	-0.8873	13.3297
C	28.7434	4.14784	-4.81944		C	14.3559	0.25689	0.70114		C	5.54896	19.2495	9.09897		C	14.5271	38.9733	13.0105		C	25.4774	18.3699	3.08391		C	25.3369	19.3864	2.17142		C	26.3681	3.0132	24.5428		C	15.1347	1.0358	12.8601
C	28.3618	2.85493	-3.87915		C	15.0849	0.29489	-0.70892		C	5.43416	20.6483	8.33672		C	14.735	37.6491	12.1615		O	25.1582	19.6257	3.67455		O	24.6585	20.5549	2.84558		C	27.3351	3.4237	25.7241		C	14.0339	1.4767	13.9419
O	27.3577	2.13071	-4.54305		O	14.5613	1.34048	-1.51803		O	5.35863	21.7169	9.27609		O	13.8542	37.5777	11.0446		H	25.0623	18.3426	2.06292		H	24.978	19.5379	1.10005		O	28.4922	4.0314	25.1721		O	14.4609	2.6874	14.5536
H	28.0186	3.13097	-2.85012		H	14.9373	-0.67078	-1.22469		H	4.50062	20.6671	7.75765		H	14.5468	36.7796	12.8119		H	24.1937	19.6135	3.74282		H	24.0727	20.1911	3.71541		H	27.6524	2.4852	26.2129		H	13.9372	0.6936	14.7165
H	26.8983	1.65144	-3.84817		H	13.6047	1.35697	-1.4068		H	5.93876	21.4235	9.98627		H	12.9971	37.8774	11.3773		C	23.2018	15.1818	3.83028		C	24.4168	16.2	2.75497		H	29.0331	4.2029	25.9566		H	13.719	3.0317	15.0636
C	28.7994	5.9257	-2.86721		C	15.0239	-2.20987	1.38848		C	8.15405	18.8687	9.21453		C	13.037	40.3141	11.3376		C	24.4963	15.8669	3.20149		C	24.4444	17.1763	1.69981		C	26.4808	5.3368	23.2707		C	17.4784	2.2004	13.1398
C	29.6582	5.2844	-3.96899		C	13.8388	-1.2065	1.04175		C	6.82034	19.13	10.0619		C	14.4247	40.273	12.1008		O	24.2604	16.0372	1.80308		O	23.7717	18.2584	0.88955		C	25.558	4.2142	23.9156		C	16.5908	0.9093	13.4917
O	30.6559	4.56124	-3.27504		O	12.9077	-1.1644	2.11907		O	6.96585	20.301	10.8658		O	14.5668	41.4342	12.9157		H	25.3557	15.186	3.33673		H	24.8978	16.5513	0.86112		O	24.6701	3.6879	22.9374		O	16.463	0.7506	14.9007
H	30.0731	6.08904	-4.62252		H	13.2792	-1.58837	0.17704		H	6.66286	18.2619	10.7273		H	15.2466	40.2918	11.3708		H	23.7956	15.2297	1.55229		H	22.704	18.3315	1.18407		H	24.9396	4.6711	24.6991		H	17.087	0.0079	13.1067
H	30.8964	5.21908	-2.58651		H	13.319	-0.6913	2.85298		H	7.8718	20.203	11.1993		H	13.6788	41.7168	13.1679		C	21.7432	17.3828	3.59257		C	23.1981	17.995	3.45326		H	25.0199	2.8092	22.7365		H	15.8891	1.4863	15.1316
C	28.7711	5.81658	-0.18887		C	13.9875	-4.08847	-0.08156		C	9.69461	20.9378	9.46125		C	10.5752	40.7634	11.9936		C	22.203	16.1989	4.54834		C	23.8375	16.8429	4.02879		C	26.8952	4.3169	20.8677		C	17.6066	3.4167	15.4094
C	29.415	6.53541	-1.48489		C	14.4662	-3.70055	1.38424		C	9.47814	19.4292	9.92061		C	11.8587	39.8838	12.3013		O	21.0391	15.4912	4.96226		O	23.7831	15.5895	4.86902		C	27.5636	4.8163	22.2278		C	18.4583	2.5942	14.3368
O	30.8468	6.40142	-1.43678		O	15.4719	-4.63416	1.77079		O	9.35177	19.362	11.339		O	11.5853	38.4912	12.1678		H	22.6849	16.5989	5.4485		H	24.7779	17.3276	4.45351		O	28.4527	5.8984	21.9796		O	19.0169	1.4017	14.8808
H	29.2251	7.61322	-1.48611		H	13.6112	-3.77035	2.08021		H	10.3458	18.8349	9.58566		H	12.159	40.0792	13.3462		H	20.4847	15.4471	4.17138		H	22.7842	15.5068	5.346		H	28.1585	4.0074	22.6633		H	19.2898	3.2089	13.9661
H	31.0382	6.84858	-0.58541		H	15.0912	-5.45802	1.43289		H	9.64403	18.4793	11.5939		H	10.8906	38.3611	12.8283		C	21.0836	18.506	5.88946		C	21.9443	17.2659	5.21131		H	27.9333	6.5145	21.4525		H	18.2458	0.8821	15.1183
C	29.2654	5.71094	2.30687		C	13.346	-6.0734	-1.58948		C	11.9044	20.6497	10.9236		C	8.43113	41.1907	10.6559		C	21.4652	18.7526	4.36037		C	21.9902	18.394	4.32115		C	29.244	3.4276	20.0346		C	18.5122	2.1886	17.546
C	29.1384	6.59382	1.10038		C	13.23	-5.48389	-0.11924		C	11.0052	21.6312	10.0615		C	9.64511	40.1934	10.8589		O	22.6388	19.5542	4.282		O	22.0688	19.8836	4.08663		C	27.9343	4.256	19.6502		C	18.2804	3.5924	16.8409
O	30.3278	7.40507	0.99381		O	13.8199	-6.37659	0.82015		O	11.8118	22.1232	8.99843		O	10.3624	40.0083	9.6437		H	20.6292	19.2797	3.86784		H	21.138	18.1249	3.61337		O	27.3025	3.7009	18.4944		O	19.5182	4.2873	16.745
H	28.3789	7.33429	1.27688		H	12.1679	-5.31649	0.13136		H	10.6944	22.4769	10.6976		H	9.26763	39.2058	11.155		H	22.5189	20.1691	5.0214		H	22.0049	20.4151	5.059		H	28.2518	5.2842	19.4069		H	17.5918	4.1897	17.4603
H	30.6142	7.52289	1.9073		H	13.1065	-6.96522	1.08134		H	12.6736	22.2418	9.42177		H	10.9115	40.7808	9.48901		C	20.9351	19.4526	8.27863		C	23.8883	17.6506	6.33694		H	28.0396	3.5092	17.9086		H	19.8336	4.3218	17.6522
C	29.2977	5.62405	4.82884		C	11.2937	-7.67383	-1.49505		C	13.9544	20.4799	12.487		C	6.50041	39.4424	10.6772		C	21.0022	19.8508	6.73998		C	22.4743	17.6866	6.59465		C	29.0876	1.0372	19.0127		C	17.3647	0.0278	18.3719
C	29.1721	6.55329	3.60821		C	12.8635	-7.58362	-1.69808		C	13.0188	21.4756	11.6991		C	7.28532	40.5132	9.80343		O	22.1504	20.661	6.49554		O	21.239	18.4204	7.05879		C	28.989	1.8905	20.3462		C	17.1545	1.5669	18.0786
O	30.2976	7.47029	3.61795		O	13.2079	-8.0534	-2.99104		O	13.8057	22.2251	10.7787		O	6.38002	41.5095	9.34367		H	20.0918	20.412	6.46744		H	22.3498	16.7062	7.16299		O	30.0169	1.4336	21.2087		O	16.7492	2.2358	19.271
H	28.1711	7.12884	3.67645		H	13.3766	-8.19272	-0.93372		H	12.5275	22.1619	12.4122		H	7.74337	40.0076	8.93488		H	22.3304	21.0889	7.33922		H	21.5285	19.4118	7.46552		H	28.0038	1.7444	20.8224		H	16.3749	1.6706	17.3086
H	30.6859	7.47131	4.48228		H	12.9459	-8.96921	-3.02748		H	14.5267	22.5895	11.3069		H	5.83098	41.0354	8.70911		C	21.0335	20.2663	10.7536		C	25.9637	18.4069	6.89846		H	29.9749	1.9683	22.0093		H	16.2934	1.5651	19.7788
C	28.034	5.63524	5.65049		C	10.8134	-9.11695	-1.67996		C	13.2465	20.0049	13.7562		C	5.68518	40.124	11.7815		C	21.2441	20.684	9.23701		C	24.5924	18.7056	7.21038		C	27.7092	0.8051	18.392		C	16.0351	-0.6343	18.749
C	31.0098	19.7987	28.7855		C	30.9801	20.7192	17.9621		C	30.5195	31.4542	3.41097		C	31.4967	5.42101	16.2791		O	22.5782	21.1498	9.0243		O	23.4441	19.6826	7.29472		C	1.4131	21.9826	23.7983		C	4.2104	7.4009	5.4465
C	31.9139	19.0289	29.9661		C	30.8097	19.2104	17.5389		C	31.5596	30.2553	3.50639		C	32.9065	5.9293	16.805		H	20.5718	21.519	8.99713		H	24.507	18.2081	8.23252		C	0.1741	22.9633	23.9977		C	2.7131	7.8824	5.3594
C	31.9959	17.4781	29.5678		C	30.5803	19.1061	15.9819		C	30.8366	28.9606	4.05119		C	33.5314	4.84851	17.7669		H	23.1339	20.357	9.10104		H	23.81	20.7045	7.06273		C	-1.1807	22.1497	23.9923		C	2.0149	7.1203	4.1692
O	31.388	19.2569	31.2471		O	29.6692	18.7195	18.2221		O	32.6078	30.6235	4.40184		O	32.7294	7.14737	17.517		C	21.932	19.0854	11.1367		C	26.8658	18.8981	8.0459		O	0.1376	23.9467	22.9712		O	2.7224	9.2905	5.1438
H	32.9346	19.4226	29.9354		H	31.713	18.6366	17.8142		H	31.9831	30.0389	2.50965		H	33.5829	6.09152	15.9469		C	4.90852	16.9191	24.5979		C	4.28618	18.5902	22.1412		H	0.2781	23.4635	24.9767		H	2.1822	7.6475	6.2985
H	31.5848	20.1877	31.4771		H	29.8278	19.0249	19.1215		H	33.0332	31.3806	3.97722		H	31.9961	7.57507	17.064		C	6.05275	16.0648	25.3143		C	4.99242	18.4925	20.8927		H	1.0343	24.2946	22.9163		H	3.2612	9.5865	5.8892
C	33.0263	21.3324	28.0052		C	31.3448	22.3956	19.8598		C	30.178	31.0437	0.83756		C	29.49	5.94174	14.6956		C	7.3114	16.9825	25.5494		C	4.40618	19.7152	20.1627		C	1.4098	21.9655	21.1388		C	6.5112	7.9679	6.3613
C	31.8371	20.3438	27.5962		C	31.4939	20.8716	19.4552		C	29.4603	31.3064	2.22852		C	30.8349	6.51307	15.3358		O	6.42078	14.9633	24.4903		O	5.3943	17.7102	19.6652		C	1.3285	21.093	22.4754		C	4.9663	7.9727	6.7194
O	32.4649	19.2113	26.8609		O	30.6973	20.072	20.3297		O	28.569	30.2281	2.48408		O	30.5941	7.69826	16.0923		H	5.68675	15.6979	26.2889		H	6.00597	18.912	21.2031		O	2.3838	20.1384	22.4832		O	4.4983	9.2747	7.0776
H	31.1392	20.8671	26.9557		H	32.552	20.5605	19.5182		H	28.8815	32.2448	2.15898		H	31.5387	6.7411	14.5148		H	7.27502	14.6517	24.8135		H	5.03223	16.665	19.7576		H	0.3666	20.5509	22.4789		H	4.796	7.2789	7.5604
H	32.927	19.5557	26.109		H	31.0419	20.2212	21.2169		H	28.1813	30.0699	1.61461		H	29.984	8.22888	15.5741		C	2.56328	16.8713	23.4708		C	3.35867	16.5084	22.1279		H	2.2943	19.6652	21.6509		H	4.9968	9.5103	7.8578
C	34.6967	23.1002	27.3206		C	31.9862	24.5032	18.4782		C	29.7866	30.4495	-1.66613		C	27.0222	6.64005	14.9048		C	3.63769	16.0229	24.2689		C	4.35166	17.2357	22.871		C	3.587	22.9744	22.3011		C	7.7173	9.8777	7.6445
C	33.4894	22.2419	26.7489		C	32.5453	23.3332	19.3913		C	29.1271	31.0601	-0.36146		C	28.2392	5.95128	15.678		O	4.07106	14.9115	23.491		O	5.75718	17.3731	23.4055		C	2.6269	23.0026	21.0304		C	7.1758	9.4031	6.2185
O	33.897	21.4411	25.6474		O	33.2075	23.904	20.5118		O	27.9621	30.305	-0.03134		O	27.9297	4.61734	16.0736		H	3.18571	15.6769	25.2124		H	3.75541	17.4855	23.81		O	3.3899	22.7037	19.8658		O	8.2593	9.2965	5.3006
H	32.5891	22.8755	26.437		H	33.2699	22.7463	18.8016		H	28.8381	32.1039	-0.57208		H	28.4668	6.55282	16.5742		H	4.96008	14.7445	23.8364		H	6.32824	16.4466	23.1874		H	2.2008	24.0123	20.9122		H	6.4521	10.1369	5.8278
H	34.7253	21.7955	25.3447		H	33.504	23.1754	21.0421		H	27.6087	30.0452	-0.8917		H	27.0773	4.70911	16.5246		C	0.59666	15.1691	23.8469		C	2.03978	16.0276	23.9235		H	4.0671	23.3889	19.8695		H	8.9843	9.7447	5.7478
C	36.5009	21.3906	26.72		C	29.9528	26.0149	18.019		C	29.2358	28.1093	-2.66202		C	25.8119	4.54597	13.9286		C	1.47915	15.9404	22.7733		C	2.85679	15.3229	22.9732		C	4.9741	25.203	22.4547		C	9.1942	11.6173	8.9302
C	36.1054	22.9878	26.6149		C	30.9121	25.4734	19.1656		C	30.0532	28.8871	-1.53664		C	25.6737	5.79664	14.8952		O	0.68059	16.7504	21.9246		O	3.02783	14.2518	21.9227		C	3.7323	24.3834	23.0407		C	8.8332	10.9991	7.5041
O	36.0222	23.4513	25.2641		O	30.1124	24.8402	20.1674		O	31.4419	28.6704	-1.74237		O	25.3742	5.35127	16.2111		H	1.99917	15.1859	22.1597		H	3.78109	15.1267	23.611		O	2.515	25.1255	22.9717		O	9.9942	10.4768	6.8595
H	36.8331	23.6154	27.1477		H	31.433	26.3243	19.6305		H	29.7631	28.5247	-0.53378		H	24.8557	6.44408	14.5387		H	0.04682	16.1703	21.4991		H	2.10142	13.6436	21.8602		H	3.9509	24.1693	24.1021		H	8.4495	11.8099	6.8704
H	35.3246	24.0991	25.249		H	29.2171	24.8858	19.8054		H	31.5798	27.7286	-1.72651		H	24.5866	4.81352	16.1388		C	-1.72919	15.0554	24.9246		C	0.14249	14.8149	23.5713		H	2.6742	25.9727	23.3952		H	10.608	10.3729	7.606
C	36.883	19.3483	28.3127		C	29.5358	23.5367	17.3529		C	27.4601	27.1109	-1.02102		C	27.4984	5.20575	12.0231		C	-0.57406	16.0341	24.474		C	0.60977	16.1591	23.3672		C	5.8675	26.9998	20.8296		C	9.7945	9.6638	10.6109
C	36.3024	20.8004	28.2095		C	28.8465	24.9416	17.6149		C	27.6732	27.9433	-2.35758		C	25.9711	4.96276	12.4086		O	-0.09345	16.7045	25.6232		O	0.46232	17.6487	23.5665		C	4.7283	25.908	21.0528		C	10.3583	10.9153	9.7951
O	37.05	21.7145	29.0537		O	27.9212	24.821	18.6877		O	27.0389	29.2124	-2.23507		O	25.4012	3.95133	11.5866		H	-0.96158	16.7625	23.7391		H	0.8268	16.1277	22.2485		O	4.8057	24.9644	19.9903		O	11.4154	10.4983	8.9458
H	35.2325	20.7402	28.4387		H	28.3333	25.2903	16.7021		H	27.2277	27.3948	-3.20635		H	25.3951	5.87355	12.223		H	-0.83928	17.2183	25.9462		H	-0.50532	17.861	24.0671		H	3.7417	26.4039	21.0535		H	10.739	11.673	10.499
H	37.6898	21.1495	29.6035		H	27.0916	24.5613	18.2954		H	26.1025	29.0333	-2.25702		H	25.7451	3.11789	11.9116		C	-1.93792	14.0268	22.5202		C	-1.21977	13.6135	22.1945		H	4.9744	25.519	19.2172		H	12.1551	10.2612	9.5204
C	35.6263	17.9711	26.5568		C	27.2253	22.3857	17.0384		C	26.1236	25.0827	-2.05394		C	28.8893	6.8981	10.5369		C	-2.70474	14.7201	23.7249		C	-1.32532	14.7112	23.1169		C	6.7648	28.9124	19.2637		C	11.5268	9.2394	12.581
C	35.7965	18.2156	28.1959		C	28.6824	22.5913	16.4285		C	26.0847	26.3125	-1.0307		C	27.6206	5.93371	10.6059		O	-3.73008	13.8519	24.1855		O	-1.94869	15.3537	24.333		C	5.6016	27.8371	19.5036		C	10.0614	9.7213	12.1996
O	36.3091	17.0579	28.8255		O	28.6104	23.1603	15.1266		O	25.814	25.8274	0.2775		O	27.6488	4.98725	9.5392		H	-3.18761	15.642	23.3745		H	-1.36999	15.5839	22.3848		O	5.4697	26.9541	18.3886		O	9.8736	11.0385	12.7161
H	34.8446	18.52	28.6742		H	29.1991	21.6234	16.3644		H	25.2596	26.9878	-1.29498		H	26.7276	6.54699	10.4427		H	-3.26892	13.0048	24.2557		H	-2.78822	14.7241	24.6947		H	4.6522	28.3804	19.6134		H	9.3367	9.0501	12.6887
H	35.8012	16.3626	28.4258		H	27.7548	22.854	14.7811		H	26.2896	24.9887	0.31146		H	28.5536	4.65784	9.51048		C	0.07555	12.4306	22.6504		C	-0.81793	11.9185	23.6642		H	6.199	27.1901	17.7973		H	10.2713	11.0195	13.5868
C	34.9234	16.3262	24.7671		C	25.2649	21.0975	15.8508		C	28.6741	24.7013	-2.02221		C	31.2251	6.05777	9.69783		C	-1.49138	12.5211	22.8042		C	-1.88287	12.3666	22.8085		C	8.607	27.0973	18.9998		C	10.4667	6.9158	13.3385
C	34.6515	16.7687	26.2626		C	26.5866	20.9459	16.7341		C	27.2655	24.0206	-1.70892		C	30.2581	6.2036	10.9537		O	-1.84933	12.0654	24.1079		O	-3.31738	12.7915	22.6042		C	7.9411	28.3788	18.3306		C	11.6818	7.6493	12.6132
O	34.9447	15.6625	27.1257		O	27.4919	20.0589	16.086		O	27.168	23.6733	-0.33073		O	30.9163	7.01455	11.9204		H	-1.96389	11.8669	22.0521		H	-1.7669	11.6324	21.944		O	7.4098	28.0311	17.0561		O	11.7883	7.163	11.2824
H	33.5727	16.9933	26.3902		H	26.2985	20.4961	17.6999		H	27.1108	23.1293	-2.34111		H	30.0725	5.21859	11.41		H	-1.26806	11.3066	24.2409		H	-3.88356	12.6486	23.5483		H	8.7005	29.1713	18.2051		H	12.6202	7.3855	13.1197
H	34.8395	14.8926	26.5384		H	28.1988	19.8915	16.7108		H	27.7551	22.9218	-0.18247		H	30.3255	7.74325	12.1216		C	2.1127	10.8702	22.3929		C	0.24851	9.90534	23.5993		H	7.2243	28.874	16.6192		H	10.8891	7.0549	10.9663
C	34.6248	14.5115	22.7342		C	24.1558	21.8792	13.5994		C	31.0568	23.7442	-1.81763		C	31.9613	4.31061	7.85477		C	0.54488	10.9238	22.6403		C	-1.02765	10.4308	24.0023		C	11.1251	27.4404	18.4745		C	8.9159	7.0484	15.3857
C	34.3572	14.8388	24.2584		C	25.531	21.6425	14.3716		C	29.7746	23.7974	-2.74334		C	30.737	4.97251	8.63561		O	0.19495	10.2779	23.8675		O	-2.10364	10.6204	25.0446		C	10.0357	27.4024	19.6303		C	10.4243	7.1834	14.9032
O	35.0699	13.8774	25.0325		O	26.2109	22.8889	14.4034		O	29.3258	22.4778	-3.03133		O	29.9733	3.94202	9.25642		H	0.04144	10.3947	21.8167		H	-1.66515	10.1117	23.1127		O	10.0295	28.6519	20.3093		O	11.2033	6.2031	15.5762
H	33.2935	14.7555	24.4322		H	26.1564	20.9337	13.8089		H	30.0526	24.2944	-3.68986		H	30.0682	5.45282	7.90813		H	1.05546	10.0736	24.2685		H	-1.85098	10.0287	25.9491		H	10.2784	26.5991	20.3492		H	10.8091	8.1962	15.1148
H	35.1769	13.076	24.4622		H	25.4874	23.5269	14.3998		H	30.0951	22.0161	-3.35998		H	30.615	3.41399	9.74977		C	2.70529	12.2758	24.544		C	1.73104	11.2833	24.6471		H	10.9457	28.8685	20.4534		H	10.9536	6.2874	16.4984
C	35.1195	12.8626	20.8913		C	22.6679	22.4406	15.6329		C	30.7133	21.4861	-0.58593		C	33.3282	3.90244	10.1095		C	2.97518	10.9426	23.7282		C	1.21785	9.94842	24.7952		C	11.6906	24.9053	18.788		C	8.9523	7.7375	17.9404
C	34.4073	12.9556	22.3137		C	23.2597	23.0203	14.2811		C	30.7516	23.0661	-0.41938		C	33.366	4.43243	8.6014		O	2.65678	9.84913	24.5815		O	0.54647	8.88063	25.6253		C	12.2836	26.389	18.7401		C	8.4605	8.1291	16.4677
O	35.2208	12.1289	23.1536		O	24.0255	24.2044	14.539		O	31.7666	23.414	0.51456		O	34.3752	3.75654	7.84977		H	4.044	10.8967	23.4504		H	2.08936	9.35068	24.3676		O	13.2679	26.484	17.7133		O	8.9078	9.4299	16.0997
H	33.3494	12.6948	22.2359		H	22.4224	23.2763	13.6097		H	29.8157	23.4562	-0.00382		H	33.6695	5.48845	8.6123		H	3.15441	10.0588	25.3856		H	0.41662	9.24731	26.6649		H	12.767	26.6088	19.7068		H	7.3565	8.1304	16.4731
H	35.1132	11.231	22.8571		H	23.6765	24.5046	15.3934		H	32.56	22.9523	0.23019		H	34.0401	2.87715	7.63931		C	3.46186	13.6444	26.6435		C	2.61189	11.1453	26.7446		H	13.3708	25.562	17.4336		H	8.3937	10.0452	16.6299
C	33.2325	11.3749	19.6264		C	21.4619	22.8322	17.8624		C	29.5507	19.3563	0.354		C	33.7606	1.71076	11.3893		C	3.82165	12.437	25.6634		C	3.06626	11.4027	25.4051		C	10.2452	25.114	16.6102		C	10.7746	8.6799	19.575
C	33.9688	12.7847	19.7351		C	22.0661	23.5562	16.5776		C	29.308	20.8105	-0.25411		C	32.8771	2.38951	10.2533		O	3.98299	11.2131	26.3793		O	3.97652	11.0919	24.241		C	11.3995	24.286	17.3487		C	10.5175	7.9302	18.191
O	32.9737	13.7738	20.0196		O	23.099	24.4712	16.9351		O	28.5499	21.5784	0.67455		O	31.4897	2.3415	10.5731		H	4.77415	12.6791	25.1596		H	3.17276	12.5371	25.4447		O	12.5998	24.3177	16.5874		O	11.1027	6.637	18.267
H	34.5972	13.0219	18.8335		H	21.2563	24.0881	16.0515		H	28.707	20.7309	-1.16988		H	33.0561	1.85794	9.30845		H	4.65204	11.4305	27.0444		H	4.72006	10.3266	24.5469		H	11.0876	23.2366	17.4839		H	10.9702	8.5105	17.3676
H	32.4035	13.7533	19.2136		H	22.7173	24.9276	17.696		H	28.9545	21.3585	1.5235		H	31.2973	1.41075	10.6824		C	3.52247	12.3328	28.9331		C	4.73736	11.2197	27.564		H	12.3895	23.9434	15.7302		H	12.0586	6.7834	18.1976
C	30.8305	11.8226	18.991		C	22.4482	23.2168	20.219		C	31.96	19.7346	1.22543		C	32.3112	-0.42363	10.9086		C	2.65822	13.2378	27.9597		C	3.49462	11.921	27.7399		C	7.904	23.9449	16.9097		C	8.816	10.2901	19.0992
C	32.1183	11.1505	18.4039		C	21.369	23.7277	19.1772		C	30.4596	19.3983	1.66825		C	33.0791	0.42576	12.0241		O	2.29939	14.4168	28.675		O	2.69555	13.2022	27.7474		C	9.1506	24.1653	15.9409		C	10.3355	10.2057	19.5189
O	32.4664	12.0345	17.3958		O	21.6117	25.1068	18.909		O	29.9331	20.3849	2.55331		O	34.0723	-0.34764	12.6849		H	1.73192	12.7117	27.682		H	3.14214	11.4599	28.7211		O	8.6809	24.7719	14.7394		O	10.499	10.8048	20.7975
H	31.9335	10.0635	17.9666		H	20.3602	23.6153	19.6081		H	30.4277	18.4024	2.14369		H	32.3404	0.76722	12.771		H	2.77013	15.139	28.2367		H	3.37911	14.0654	27.6069		H	9.6095	23.1895	15.7027		H	10.9793	10.7486	18.814
H	32.2054	11.5669	16.6202		H	21.6943	25.5217	19.7635		H	30.4285	20.3352	3.37569		H	33.6208	-1.11738	13.0415		C	5.59631	12.3627	30.4488		C	6.35036	11.8177	29.059		H	8.2021	24.0589	14.2925		H	10.2212	10.1417	21.4351
C	28.5752	11.5337	20.4323		C	23.0995	21.4642	22.0404		C	32.6724	20.2829	3.6426		C	32.2777	-2.61525	9.5183		C	5.02325	12.8346	29.0486		C	5.90784	12.2037	27.7467		C	7.0427	23.046	19.188		C	9.5304	12.1554	17.3639
C	29.8294	10.8166	19.6401		C	22.0942	21.7933	20.8432		C	33.0646	19.4839	2.33611		C	33.2064	-1.46624	10.1172		O	5.76873	12.2554	27.9837		O	6.18507	12.4466	26.2824		C	8.3247	23.3464	18.3176		C	8.3997	11.6159	18.338
O	29.2391	9.97436	18.5994		O	20.7684	21.7808	21.366		O	33.2157	18.0845	2.57682		O	33.8743	-0.81305	9.03719		H	5.06872	13.9366	28.9929		H	5.33209	13.1541	28.0014		O	9.0173	22.1162	18.1557		O	7.2597	11.2752	17.5671
H	30.4089	10.1415	20.2956		H	22.1618	21.0117	20.073		H	34.0214	19.8871	1.96128		H	33.9467	-1.91887	10.7994		H	6.67801	12.249	28.308		H	7.27291	12.3401	26.0891		H	8.9591	24.0755	18.8517		H	8.143	12.4053	19.0643
H	28.5805	9.41787	19.0502		H	20.9125	22.0971	22.2698		H	33.8262	18.0045	3.32005		H	34.4632	-1.48128	8.68265		C	7.69933	11.7758	31.8859		C	7.73754	12.3542	30.786		H	9.0554	21.7918	19.0692		H	6.5313	11.2357	18.1941
C	29.4255	13.737	21.7541		C	23.8782	23.8515	22.7013		C	32.9879	18.9938	5.78637		C	31.6494	-3.59607	11.9177		C	7.18439	12.4451	30.5394		C	7.70878	12.4804	29.3541		C	6.2047	21.962	21.3888		C	10.6428	13.7363	19.0786
C	28.908	12.2538	21.8145		C	23.0586	22.5782	23.1895		C	31.9221	19.3775	4.69422		C	31.1	-3.14005	10.4825		O	7.79424	11.7877	29.4308		O	8.33394	12.2488	27.9992		C	7.4546	22.6149	20.6652		C	9.8562	13.6732	17.6901
O	27.6831	12.2054	22.5218		O	21.706	22.9373	23.4684		O	30.811	20.0979	5.21153		O	30.0653	-2.16626	10.5966		H	7.50743	13.4949	30.5036		H	7.42064	13.579	29.256		O	8.545	21.6943	20.6468		O	10.6169	14.2122	16.6181
H	29.7226	11.659	22.3271		H	23.5313	22.177	24.1034		H	31.5537	18.4507	4.22049		H	30.6748	-4.0349	9.99371		H	7.74284	10.8527	29.6273		H	9.34938	11.8196	28.1288		H	7.7588	23.5106	21.2325		H	8.9092	14.2304	17.7816
H	27.5679	13.0809	22.9758		H	21.7788	23.845	23.7971		H	30.5221	19.6217	5.98613		H	29.3359	-2.62312	11.0015		C	6.4508	9.62972	31.0184		C	7.39836	10.2976	29.8642		H	8.2884	21.0186	21.2923		H	10.6487	15.1621	16.7627
C	29.8445	16.0057	23.0415		C	24.3092	26.3961	22.8443		C	32.0551	19.2554	8.17172		C	30.3848	-3.20655	14.1872		C	6.86463	10.4794	32.2958		C	7.47831	10.8865	31.1734		C	6.0415	19.9486	19.6976		C	10.6781	16.3427	19.1416
C	29.1742	14.6156	23.0743		C	23.7028	25.1464	23.6233		C	32.9763	19.927	7.05739		C	31.4035	-2.57641	13.1337		O	7.67741	9.65794	33.1161		O	8.08098	10.9435	32.5567		C	6.1092	20.3817	21.2254		C	11.561	15.0185	19.222
O	27.7232	14.7109	23.2294		O	22.3289	25.3813	23.9218		O	34.3143	20.0756	7.51722		O	32.6493	-2.35524	13.7887		H	5.9581	10.7909	32.8469		H	6.37027	10.9417	31.4357		O	7.2485	19.7615	21.8124		O	12.2081	14.9857	20.4861
H	29.5736	14.0291	23.9042		H	24.2624	24.9951	24.5617		H	32.5726	20.9236	6.80186		H	30.9976	-1.61794	12.7732		H	7.96066	10.218	33.8481		H	8.77201	10.0859	32.6949		H	5.195	20.0356	21.7412		H	12.3174	14.997	18.4164
H	27.623	15.6298	23.4282		H	22.319	26.1084	24.5611		H	34.8116	20.3561	6.74002		H	32.3874	-2.1034	14.6913		C	3.85393	9.86222	30.9987		C	5.26428	10.9986	30.25		H	7.1609	18.8435	21.5239		H	12.8301	15.7043	20.4766
C	30.4151	18.1936	24.4198		C	22.4762	27.6772	21.5051		C	33.5892	17.2325	8.86189		C	29.3422	-3.02851	16.5771		C	5.07468	8.87907	31.2429		C	5.9342	9.93026	29.5594		C	5.8783	17.8778	18.1061		C	12.8176	17.6109	18.4142
C	29.567	16.7882	24.2986		C	23.6238	26.5812	21.4172		C	32.1932	17.6623	8.23443		C	30.1889	-2.26516	15.4727		O	4.94004	7.81193	30.3109		O	6.19354	9.13309	28.3034		C	5.6833	18.4027	19.5922		C	11.2722	17.3739	18.0952
O	28.2081	17.0585	24.3646		O	24.5998	26.9078	20.4348		O	31.1317	17.125	9.0184		O	31.4633	-1.92138	16.0104		H	5.04014	8.4875	32.2752		H	5.7812	9.08258	30.3061		O	6.5299	17.6326	20.4419		O	11.1226	16.8183	16.7958
H	29.8748	16.1392	25.125		H	23.181	25.6354	21.0899		H	32.0655	17.2203	7.23829		H	29.6565	-1.34346	15.1812		H	4.02575	7.53216	30.4691		H	5.50207	9.46887	27.5027		H	4.6304	18.2604	19.8945		H	10.7111	18.3238	18.1668
H	28.0906	17.9565	24.3638		H	24.8129	27.8324	20.6014		H	31.2444	17.4963	9.89587		H	31.3536	-1.82733	16.968		C	1.25702	9.97463	30.8988		C	3.56155	11.5897	31.6449		H	6.3901	16.7335	20.1172		H	11.6949	17.3409	16.2246
C	30.0404	18.9472	21.9519		C	21.8389	30.1691	21.3466		C	36.0566	16.4509	8.41848		C	27.3184	-4.66535	16.6041		C	2.50273	9.19234	31.4886		C	3.91533	10.4889	30.7905		C	5.6757	15.7257	16.6009		C	12.5218	20.096	19.0554
C	29.8536	19.3695	23.5387		C	22.8015	29.0499	20.7615		C	34.6769	16.8683	7.75356		C	27.8384	-3.24596	16.1152		O	2.44756	7.83185	31.0689		O	3.59468	9.54986	29.6523		C	5.2026	16.4413	17.9404		C	13.2987	19.09	18.1114
O	28.4767	19.6311	23.8882		O	24.1646	29.4171	20.9435		O	34.1952	15.8252	6.91137		O	27.0104	-2.17921	16.5724		H	2.47714	9.25588	32.5883		H	4.28168	9.74121	31.5692		O	5.5636	15.6194	19.0445		O	14.6913	19.1741	18.3862
H	30.4997	20.2395	23.8302		H	22.5933	28.9261	19.6832		H	34.8579	17.7333	7.1077		H	27.7802	-3.21878	15.0193		H	1.68417	7.47982	31.5344		H	2.55259	9.72352	29.3117		H	4.1068	16.5682	17.919		H	13.105	19.3457	17.0537
H	28.1871	20.3883	23.3817		H	24.2591	30.3285	20.6493		H	33.9375	15.1225	7.52369		H	26.9947	-2.21415	17.5285		C	-0.74216	8.51644	30.0914		C	1.50512	11.2226	30.7334		H	4.7775	15.0959	19.2412		H	14.8353	20.0866	18.6548
C	31.7828	18.8363	20.0114		C	23.3502	31.0607	23.2974		C	35.9711	13.8771	8.85024		C	25.2669	-4.3092	18.1356		C	-0.1414	9.32491	31.3198		C	2.07419	11.4794	32.0286		C	6.6715	17.5467	15.0555		C	12.1303	22.6126	19.6365
C	31.5339	19.2818	21.5326		C	21.9727	30.338	22.9202		C	35.8817	15.3246	9.51611		C	26.8208	-4.67466	18.1064		O	-0.00616	8.43071	32.4246		O	2.27669	11.1005	33.4762		C	5.4087	16.6236	15.3229		C	13.0917	21.5665	18.9205
O	31.7883	20.672	21.4767		O	20.8586	31.0783	23.4201		O	36.9361	15.4554	10.4601		O	27.0412	-5.96788	18.6676		H	-0.83903	10.1381	31.5887		H	1.81542	12.5835	32.1452		O	5.2026	15.7951	14.1816		O	14.3868	21.628	19.507
H	32.1911	18.6976	22.2679		H	21.9132	29.353	23.4031		H	34.9163	15.4623	10.0282		H	27.3857	-3.93633	18.6987		H	-0.84845	7.95118	32.4073		H	1.64313	10.2226	33.721		H	4.5156	17.2536	15.487		H	13.1936	21.8344	17.8588
H	32.6413	20.7643	21.0523		H	20.741	31.8213	22.8204		H	36.6994	14.8226	11.1474		H	26.2123	-6.17532	19.1133		C	-2.66976	6.99455	29.2715		C	-0.42761	10.7958	29.6034		H	5.3603	16.4121	13.4512		H	14.2049	21.8857	20.4195
C	32.3184	16.8466	18.5644		C	25.6683	30.7152	24.5252		C	34.427	12.2881	10.3535		C	24.7889	-6.45011	16.7629		C	-2.22721	8.02514	30.3925		C	0.13072	10.5495	30.9052		C	7.6684	19.4597	13.5899		C	11.1147	21.0295	21.4603
C	31.6136	17.2946	19.9008		C	24.2904	30.0554	24.0911		C	34.6266	13.0145	8.9269		C	24.3417	-5.59271	18.022		O	-2.27296	7.39039	31.6676		O	0.51906	9.59956	32.0129		C	6.3947	18.5351	13.8462		C	11.9551	22.3483	21.1971
O	32.1579	16.6067	21.0314		O	23.6137	29.6802	25.2813		O	33.4986	13.8166	8.57927		O	24.4698	-6.36344	19.2157		H	-2.90791	8.89446	30.3873		H	-0.41009	11.3507	31.5095		O	6.0569	17.7891	12.6766		O	13.2358	22.2138	21.7951
H	30.5146	17.0128	19.8246		H	24.4817	29.161	23.4737		H	34.7199	12.2164	8.16965		H	23.2909	-5.27535	17.8953		H	-2.90822	6.66829	31.5892		H	0.16421	8.5774	31.7651		H	5.5434	19.1877	14.101		H	11.4235	23.2019	21.6515
H	32.2453	15.6888	20.7791		H	24.1425	28.9593	25.6408		H	32.7648	13.1948	8.49535		H	24.1969	-7.2542	18.9506		C	-4.69118	8.01901	28.005		C	-2.44587	10.8847	28.5483		H	6.6328	18.1612	11.9924		H	13.0607	21.6861	22.5853
C	32.5171	15.5867	16.3216		C	26.7215	29.9564	22.2144		C	33.9314	12.5907	12.935		C	24.3026	-8.55157	15.3		C	-4.24917	6.94963	29.1047		C	-1.74955	10.0188	29.4607		C	9.3753	17.5143	13.1844		C	10.1909	19.3497	23.1849
C	31.524	15.9587	17.5144		C	26.6828	31.0621	23.3474		C	34.5518	13.2452	11.6268		C	23.9315	-7.76781	16.6306		O	-4.62953	5.63949	28.7065		O	-1.2136	8.65744	29.8342		C	8.7429	18.839	12.5911		C	11.0165	20.6946	23.013
O	30.9367	14.8558	18.1702		O	26.3751	32.3415	22.8075		O	35.9189	13.5152	11.9127		O	24.1354	-8.6197	17.7556		H	-4.73638	7.19384	30.0661		H	-2.25828	10.3086	30.4389		O	8.1399	18.5426	11.3346		O	12.3221	20.518	23.5616
H	30.6747	16.5693	17.095		H	27.6896	31.1495	23.7774		H	34.0573	14.2022	11.429		H	22.8728	-7.49576	16.6092		H	-5.53768	5.74216	28.4059		H	-1.55038	7.90934	29.0865		H	9.5486	19.5794	12.4444		H	10.4957	21.515	23.5411
H	30.8859	14.2605	17.425		H	25.8533	32.2013	22.0115		H	36.2821	12.6676	12.1781		H	24.9213	-9.12577	17.4978		C	-5.52219	6.52404	26.0008		C	-4.43254	11.4008	27.5577		H	8.8375	18.0675	10.8656		H	12.1623	19.9822	24.345
C	32.9592	14.0451	14.3639		C	29.2028	29.2326	22.2622		C	31.6259	12.1384	14.0913		C	26.7956	-7.85763	15.0483		C	-5.94978	7.5516	27.1347		C	-3.8262	10.2822	28.2271		C	11.1951	15.686	12.8454		C	9.1408	17.6702	24.8884
C	31.8049	14.8742	15.1286		C	28.098	30.0044	21.4248		C	32.4577	12.0372	12.7439		C	25.8109	-9.07445	15.291		O	-6.89622	6.89294	27.9668		O	-3.41291	8.83007	28.2537		C	10.5498	16.9987	12.2432		C	10.1389	18.8928	24.7095
O	30.737	14.0292	15.6475		O	27.9329	29.3702	20.1645		O	31.7553	12.7373	11.7202		O	26.1319	-9.70059	16.5313		H	-6.41447	8.43129	26.6582		H	-4.32405	10.367	29.2491		O	10.0535	16.7304	10.9327		O	11.4459	18.5446	25.1737
H	31.2783	15.6745	14.42		H	28.4031	31.0574	21.2803		H	32.5226	10.9916	12.4316		H	25.9223	-9.80617	14.4702		H	-7.16082	7.53861	28.6354		H	-3.79973	8.31863	27.3476		H	11.3191	17.7783	12.1417		H	9.7917	19.7254	25.3347
H	30.9291	13.1384	15.3688		H	28.797	29.3928	19.7646		H	31.7509	13.6601	12.0118		H	27.0007	-10.0953	16.4013		C	-3.69366	5.65162	24.4679		C	-4.54549	9.61759	26.1429		H	9.7011	15.8325	10.9618		H	11.5743	17.6431	24.8756
C	33.7303	15.0601	13.4726		C	30.5421	29.2131	21.5177		C	32.3586	11.4708	15.2581		C	26.5946	-7.26421	13.6508		C	-4.24165	6.95868	25.1682		C	-4.65031	11.0499	26.0742		C	11.7915	15.9697	14.2262		C	9.5317	16.4878	23.9947
C	26.4752	40.4283	26.7181		C	40.0247	6.01177	37.7294		C	1.97058	11.3669	-1.29449		C	11.3809	11.6614	14.0985		O	-4.58342	7.92373	24.178		O	-5.40981	12.2974	25.691		C	1.6132	28.2182	16.8688		C	25.6086	3.8562	15.339
C	26.948	41.0598	25.3173		C	41.4581	5.36948	37.9956		C	1.56042	10.9233	-2.76321		C	11.9054	10.2583	14.6235		H	-3.46028	7.35391	25.8406		H	-3.62142	11.3057	25.6552		C	1.7811	27.9946	18.423		C	24.3177	4.4272	16.0816
C	27.7201	42.4723	25.5203		C	41.4291	4.53634	39.3322		C	0.16041	11.556	-3.1177		C	13.2286	10.4644	15.4562		H	-4.68864	8.75752	24.6506		H	-6.32405	12.0158	25.128		C	2.1954	26.5023	18.7196		C	23.0481	3.6116	15.6196
O	25.7559	41.3435	24.5589		O	42.4204	6.40849	38.1115		O	1.44074	9.51164	-2.87161		O	12.1635	9.4082	13.5153		C	-2.27087	5.86505	23.9491		C	-4.80393	9.0203	24.7472		O	0.5458	28.2462	19.067		O	24.1101	5.7977	15.76
H	27.4537	40.2508	24.7136		H	41.7395	4.69254	37.1697		H	2.30377	11.3062	-3.47917		H	11.1355	9.80235	15.2716		C	10.4546	13.8593	33.4845		C	10.1758	12.4956	31.6136		H	2.5611	28.6697	18.8133		H	24.439	4.3072	17.1737
H	26.1548	41.6248	23.7027		H	42.4817	6.79885	37.2377		H	2.19658	9.11939	-2.41971		H	11.3309	9.48636	13.0345		C	11.3915	12.6661	33.9733		C	10.9783	11.7013	32.5037		H	0.3758	29.1934	19.0018		H	23.2343	5.9865	16.0912
C	25.0295	38.3563	27.6309		C	37.7424	5.7602	36.4212		C	3.51915	9.57468	-0.23444		C	11.5194	11.5797	11.4829		C	10.6119	11.2971	33.9334		C	10.5034	10.2931	32.0996		C	3.0685	26.3134	15.849		C	28.1062	3.3104	15.8181
C	25.8028	38.9309	26.4163		C	39.1568	5.10543	36.7585		C	3.47699	11.0162	-0.90075		C	10.5403	11.5702	12.7351		O	11.866	12.9146	35.29		O	11.4486	11.3534	33.8957		C	2.9523	27.8824	16.0931		C	26.9592	4.4009	15.9775
O	24.8891	39.0453	25.3314		O	39.8623	4.92383	35.5348		O	4.36321	11.0724	-2.0194		O	9.75815	10.3829	12.6686		H	12.278	12.5903	33.333		H	11.9786	11.739	31.9583		O	2.944	28.5882	14.8599		O	27.3884	5.5732	15.2961
H	26.596	38.1816	26.1093		H	39.0183	4.11087	37.1998		H	3.81257	11.7525	-0.14831		H	9.8789	12.4529	12.6802		H	11.2711	12.4539	35.8886		H	11.0388	12.0887	34.6193		H	3.8178	28.2146	16.6934		H	26.7873	4.631	17.0434
H	24.9695	39.9853	25.1024		H	39.9185	5.79222	35.1455		H	5.19064	10.785	-1.60985		H	9.37225	10.458	11.7873		C	11.3404	14.279	31.0858		C	11.2382	13.821	30.094		H	3.6378	28.174	14.3262		H	27.9525	6.0226	15.9222
C	24.0718	36.4895	28.9019		C	35.438	6.64584	37.2262		C	5.1007	8.06068	-1.704		C	11.1911	9.77156	9.68075		C	11.2645	14.8571	32.5523		C	10.8097	13.8911	31.4646		C	2.4899	26.1458	13.3088		C	28.7465	3.5756	18.332
C	24.6517	36.9135	27.5332		C	36.868	6.12627	37.6957		C	4.94527	8.85406	-0.32988		C	10.806	11.2423	10.0913		O	10.6161	16.1202	32.4641		O	10.0375	14.5719	32.5694		C	2.0147	25.7745	14.7896		C	28.4191	2.5446	17.1712
O	23.5757	36.7884	26.6019		O	36.6917	4.98463	38.5188		O	5.9862	9.82366	-0.26454		O	9.38419	11.3028	10.1877		H	12.2854	14.9864	32.957		H	11.8041	13.7165	31.9941		O	1.8967	24.3616	14.9277		O	27.2995	1.757	17.552
H	25.4804	36.3098	27.2613		H	37.3801	6.92497	38.2565		H	5.03288	8.14971	0.51547		H	11.1576	11.9552	9.32508		H	11.0898	16.543	31.7339		H	9.62428	15.5316	32.1949		H	1.0316	26.2446	14.9724		H	29.2916	1.8848	17.0171
H	23.2311	35.8975	26.7568		H	36.228	5.31929	39.2945		H	6.79421	9.33295	-0.12553		H	9.0703	11.3007	9.27725		C	12.5917	14.408	28.822		C	12.5236	14.8672	28.5295		H	1.5511	24.2167	15.8188		H	27.4241	1.6448	18.5038
C	23.5818	34.2114	30.3501		C	33.314	7.92056	38.1239		C	4.34588	5.62561	-1.02055		C	13.796	10.0696	9.7374		C	12.3146	15.1594	30.2075		C	11.6553	15.225	29.6182		C	5.0063	25.4794	13.7331		C	29.6313	3.8344	20.7782
C	23.7834	34.9316	28.9308		C	34.4672	6.89582	38.4666		C	4.02577	6.8988	-1.9284		C	12.5352	9.64326	8.85119		O	11.7321	16.4505	30.0484		O	10.4601	15.9737	30.1575		C	3.7254	25.2791	12.8033		C	29.2425	2.8063	19.6251
O	22.6383	34.5098	28.1558		O	33.9034	5.67573	38.9459		O	2.72541	7.39768	-1.64344		O	12.6145	8.26976	8.50513		H	13.277	15.2567	30.7419		H	12.4292	15.4841	30.4142		O	3.3381	23.9084	12.8076		O	28.202	1.9417	20.0813
H	24.7064	34.446	28.5192		H	35.0436	7.3129	39.3		H	4.07514	6.59254	-2.98868		H	12.4657	10.2743	7.94786		H	12.3162	16.9089	29.4343		H	10.0494	16.6345	29.3658		H	3.965	25.5454	11.765		H	30.1334	2.2156	19.353
H	22.3252	33.7464	28.6393		H	33.3412	5.34629	38.2439		H	2.10275	6.68465	-1.8323		H	13.3826	8.15386	7.93792		C	12.8947	15.7853	26.6285		C	11.3924	16.3954	27.2727		H	2.8141	23.8366	13.6191		H	28.5113	1.5678	20.9108
C	24.5208	33.7569	32.7668		C	31.1701	8.13111	36.7982		C	6.64906	5.94383	0.09622		C	14.8613	11.973	8.28534		C	11.8524	15.0062	27.5454		C	11.7583	15.0069	27.2004		C	6.7161	26.6906	12.1785		C	32.0531	3.9113	19.7578
C	24.8792	34.4261	31.3852		C	32.7144	7.78556	36.6613		C	5.88784	5.2374	-1.09755		C	15.0598	10.499	8.86042		O	11.3288	13.925	26.7833		O	12.4144	13.8541	26.4788		C	5.7984	26.8398	13.4641		C	30.8737	4.7628	20.3977
O	26.0856	33.8471	30.8925		O	33.3804	8.73332	35.8408		O	6.07182	3.83042	-0.96379		O	16.2367	10.4842	9.66716		H	11.0306	15.6756	27.8535		H	10.7668	14.5238	27.489		O	4.9003	27.9365	13.2969		O	30.4718	5.7515	19.4589
H	24.9267	35.5313	31.6371		H	32.8487	6.7579	36.2794		H	6.3106	5.57375	-2.0613		H	15.218	9.7718	8.05421		H	10.792	14.3204	26.0963		H	12.7428	14.1867	25.472		H	6.4276	27.0519	14.3426		H	31.2416	5.2542	21.3166
H	26.7847	33.8601	31.616		H	33.112	8.57339	34.9272		H	7.02948	3.77606	-0.82916		H	16.0497	11.0838	10.3993		C	14.7571	17.5677	26.4252		C	12.8633	17.3282	25.8026		H	4.9792	28.2421	12.3856		H	31.3141	6.1326	19.1866
C	26.9139	33.2072	33.9153		C	30.2846	6.91066	34.7513		C	8.82763	6.01223	1.41202		C	16.3685	12.1303	6.10454		C	13.8414	16.7678	27.4418		C	12.6654	17.2608	27.2251		C	7.9755	28.8161	13.1248		C	34.1672	4.093	18.2782
C	25.6013	34.1749	33.9285		C	30.4099	8.32162	35.4351		C	8.22577	5.84108	-0.04332		C	14.8767	12.0689	6.68753		O	13.069	17.705	28.1885		O	12.4877	17.9378	28.5631		C	8.1048	27.4663	12.2849		C	33.3597	4.7858	19.4596
O	26.1397	35.4825	33.7819		O	29.1175	8.87417	35.6783		O	8.5983	4.5663	-0.55892		O	14.1482	10.9888	6.1164		H	14.4888	16.186	28.1221		H	13.4488	16.4792	27.4991		O	9.124	26.6149	12.8166		O	33.0249	6.126	19.0948
H	25.1015	34.1528	34.9472		H	30.9695	9.01066	34.7866		H	8.58104	6.64288	-0.71442		H	14.38	13.0186	6.4152		H	13.6699	18.4701	28.242		H	12.6294	19.0324	28.4456		H	8.4314	27.7198	11.2668		H	33.9868	4.8012	20.3685
H	27.0101	35.4369	33.3885		H	29.1539	9.28761	36.5461		H	9.5645	4.60685	-0.60311		H	14.2964	11.0583	5.17529		C	16.6111	19.3896	26.1843		C	14.4283	18.9246	26.2462		H	8.775	26.2078	13.6208		H	33.8638	6.5913	18.9786
C	29.5184	33.1379	33.7545		C	27.7657	6.28086	34.7165		C	11.4021	6.36649	1.08862		C	16.5006	9.90578	4.70737		C	15.7173	18.565	27.2066		C	14.3302	17.6941	25.5091		C	9.7942	29.0525	14.9579		C	34.2659	4.2584	15.6956
C	28.2715	34.0746	33.7918		C	29.1443	6.05953	35.4489		C	10.0317	7.04355	1.53595		C	17.0841	10.7144	5.95477		O	14.9251	19.4791	27.9627		O	14.8197	16.298	25.2067		C	9.3877	29.4645	13.4817		C	33.3066	4.0429	16.9398
O	28.2308	34.8008	32.5856		O	29.4885	4.68251	35.4054		O	9.77209	8.24571	0.81317		O	18.4719	10.9355	5.7419		H	16.3677	17.9909	27.8901		H	14.2261	18.1031	24.4502		O	10.389	29.0433	12.5621		O	32.6544	2.7863	16.7987
H	28.3758	34.7804	34.6504		H	29.0422	6.33853	36.5063		H	10.1211	7.29576	2.60643		H	16.944	10.1386	6.88359		H	15.5408	20.1876	28.2061		H	15.7542	16.1028	25.773		H	9.3209	30.5544	13.3985		H	32.5453	4.8438	16.9667
H	29.171	34.9183	32.4534		H	29.1657	4.3994	34.5395		H	10.3438	8.91378	1.20482		H	18.8879	10.0876	5.91687		C	18.6676	17.8315	26.6408		C	16.7055	19.0004	26.3021		H	10.2784	28.0932	12.5234		H	32.2055	2.8563	15.9632
C	32.1103	33.08	33.0267		C	28.729	7.00892	32.4117		C	13.1319	6.50316	-0.80334		C	16.3047	7.51228	5.73995		C	17.7734	18.5311	25.5209		C	15.6215	19.7417	25.7169		C	11.9326	30.5562	14.652		C	34.7783	5.8254	13.6788
C	30.8928	33.9469	33.6607		C	27.863	5.93813	33.1751		C	11.5941	6.23701	-0.48091		C	17.0689	8.42178	4.68339		O	17.1966	17.5357	24.6829		O	14.9303	20.3324	24.5113		C	10.786	30.0898	15.6471		C	33.7613	5.4872	14.84
O	30.8232	35.1194	32.8442		O	28.444	4.65424	32.9669		O	11.1917	4.94262	-0.92363		O	17.0352	7.86809	3.36902		H	18.3935	19.222	24.9246		H	15.5834	20.6335	26.426		O	10.0834	31.2282	16.1305		O	32.5066	5.1797	14.2409
H	31.2084	34.221	34.7224		H	26.8448	5.96969	32.7687		H	10.9963	7.00438	-1.00116		H	18.1323	8.44009	4.94622		H	17.9383	16.9883	24.3956		H	15.5723	20.2012	23.6154		H	11.2244	29.6134	16.5338		H	33.6623	6.3672	15.5012
H	31.7694	35.3601	32.8802		H	28.6568	4.66301	32.0276		H	11.7961	4.76297	-1.65742		H	16.1022	7.80359	3.13276		C	20.557	16.7821	25.078		C	18.1509	19.0272	24.5401		H	9.7899	31.7222	15.3606		H	32.3394	5.9783	13.7177
C	30.6991	30.93	32.43		C	29.2959	8.04334	30.126		C	13.9963	4.1151	-0.10439		C	14.6662	6.00768	4.44531		C	20.2344	17.7524	26.3094		C	18.0442	19.6122	25.8491		C	13.7637	29.1607	15.8524		C	35.101	7.333	11.5889
C	31.9936	31.46	33.3427		C	28.5874	6.82937	30.8517		C	13.9622	5.21854	-1.24646		C	14.773	7.2472	5.43266		O	20.7698	19.0514	26.0807		O	18.018	20.8221	26.7523		C	13.3374	30.6178	15.3832		C	34.3856	7.2081	13.0022
O	33.1835	30.7724	32.9189		O	29.183	5.59585	30.4528		O	13.3842	4.62827	-2.40544		O	14.125	6.94089	6.66502		H	20.7269	17.329	27.2024		H	18.7717	18.9492	26.4242		O	14.3122	31.1397	14.4895		O	32.9726	7.2963	12.8189
H	31.8432	31.2762	34.4693		H	27.528	6.77883	30.5658		H	14.9955	5.54012	-1.4707		H	14.301	8.14372	4.99705		H	21.7244	18.9311	26.0465		H	18.2481	21.7316	26.1591		H	13.2579	31.2716	16.2705		H	34.726	8.0315	13.6563
H	32.8102	29.9598	32.4721		H	30.1256	5.75614	30.4192		H	13.9287	3.83728	-2.51816		H	13.474	6.25728	6.47285		C	21.4379	17.2199	22.6556		C	20.4126	19.2134	24.3297		H	13.9185	31.9177	14.108		H	32.8971	8.1245	12.3267
C	29.2921	28.7568	32.0564		C	28.3155	10.4053	30.8152		C	14.5958	1.61881	0.23712		C	12.4993	6.47075	3.11119		C	20.208	17.3967	23.65		C	19.2301	19.7743	23.7346		C	15.3347	28.2145	14.0237		C	33.597	7.8422	9.5133
C	30.6922	29.3477	32.5564		C	28.2898	9.22012	29.7443		C	15.0735	2.98134	-0.42518		C	14.08	6.39289	3.02021		O	19.0948	16.6827	23.1402		O	18.3859	20.0814	22.5209		C	13.871	28.1536	14.6332		C	34.4837	8.4857	10.6675
O	31.8489	28.8684	31.8468		O	28.7454	9.74622	28.5084		O	15.2171	2.79571	-1.83221		O	14.5859	7.64276	2.56224		H	19.9613	18.4677	23.7444		H	19.2044	20.787	24.2574		O	13.5769	26.8349	15.0899		O	33.6631	9.3777	11.4143
H	30.9388	29.11	33.5522		H	27.2638	8.82706	29.6287		H	16.0363	3.29788	0.00566		H	14.3792	5.60372	2.30697		H	18.7986	17.171	22.3662		H	18.9433	19.8026	21.6024		H	13.1277	28.4164	13.866		H	35.3181	9.0478	10.2105
H	31.5686	28.818	30.9049		H	28.2168	10.514	28.3205		H	15.9481	2.17687	-1.93789		H	14.0648	7.85209	1.7873		C	22.7235	19.2064	23.7901		C	22.6104	19.7973	24.4826		H	13.5335	26.9115	16.0524		H	33.3754	10.0062	10.7448
C	26.8831	29.3443	32.3539		C	27.4752	11.3933	33.076		C	15.998	1.27189	2.38123		C	12.0844	5.53806	0.74423		C	22.1906	18.604	22.4191		C	21.6338	19.5549	23.4557		C	14.5734	28.4373	11.5564		C	31.2389	8.9725	9.5546
C	28.241	29.2226	33.1086		C	27.547	10.0883	32.1686		C	15.7903	0.79724	0.88903		C	11.863	5.28123	2.29516		O	23.284	18.4245	21.5282		O	21.1865	18.8298	22.209		C	15.3874	27.5389	12.5947		C	32.6467	8.9138	8.8054
O	28.0773	28.1198	34.0264		O	26.2287	9.6278	31.8984		O	15.4232	-0.57206	0.93292		O	10.4687	5.20708	2.55923		H	21.4761	19.312	21.9668		H	21.3783	20.6274	23.1656		O	16.7494	27.4244	12.1909		O	33.2475	10.2033	8.8432
H	28.4996	30.1938	33.5825		H	28.0831	9.31497	32.7323		H	16.7143	0.92619	0.29597		H	12.3606	4.34136	2.5914		H	23.3399	19.2522	21.0309		H	22.0181	18.2006	21.8285		H	14.9305	26.5379	12.6622		H	32.4856	8.6097	7.7582
H	27.4388	28.4467	34.7041		H	25.6689	10.3312	32.262		H	16.1927	-1.03189	1.25797		H	10.3762	5.35555	3.49634		C	25.0523	18.0887	24.2073		C	24.4027	18.631	23.6939		H	16.7181	27.163	11.2637		H	32.5056	10.8033	8.692
C	27.5372	29.8029	29.7963		C	26.3593	12.7662	31.1719		C	16.866	3.36929	3.73181		C	12.9995	3.18022	0.16751		C	23.5351	18.143	24.657		C	23.4167	18.5094	24.7331		C	12.4838	27.6054	10.2277		C	28.9669	10.1917	9.8428
C	27.021	30.4179	31.1289		C	26.2592	12.3488	32.6949		C	17.1771	2.31968	2.56789		C	11.825	4.22085	-0.09181		O	23.4257	18.4973	26.0307		O	23.052	18.3343	26.1879		C	14.0678	27.6037	10.2967		C	30.2835	10.1033	8.9533
O	25.7837	31.1683	30.9136		O	25.0179	11.677	32.8947		O	18.379	1.62096	2.87144		O	10.5762	3.65929	0.29871		H	23.1027	17.1386	24.5139		H	22.7199	17.7419	24.2587		O	14.5862	28.1815	9.102		O	30.9668	11.3545	8.9666
H	27.7494	31.1828	31.3262		H	26.3039	13.2512	33.3308		H	17.3629	2.86263	1.63365		H	11.764	4.47051	-1.16282		H	23.8984	17.8037	26.5113		H	23.9718	18.1455	26.7798		H	14.4384	26.5692	10.3416		H	30.0059	9.8372	7.9189
H	26.07	31.7615	30.2149		H	24.3754	12.3271	32.5793		H	18.1765	1.08268	3.64486		H	10.3494	4.10929	1.11781		C	26.4904	19.5357	25.7701		C	25.9197	19.8842	24.844		H	13.9115	28.7882	8.8014		H	30.2785	12.0185	9.0063
C	28.7011	30.0723	27.3798		C	25.0993	13.9467	29.2228		C	15.4078	3.74617	5.93871		C	15.5391	2.6296	-0.19169		C	25.8008	19.4685	24.3454		C	25.8097	18.5519	24.3148		C	12.2162	26.1647	12.3561		C	28.2036	12.5525	9.0418
C	28.1509	30.8468	28.765		C	25.327	13.9159	30.7955		C	15.4761	3.11427	4.47438		C	14.3796	3.6805	-0.45165		O	26.7967	19.5482	23.3244		O	25.8542	17.054	24.5		C	11.8964	26.2533	10.801		C	27.7967	11.0186	9.1423
O	27.1432	31.7285	28.3347		O	24.0734	13.679	31.4293		O	14.3954	3.62179	3.69134		O	14.2591	3.84714	-1.8572		H	25.0836	20.2984	24.227		H	26.4485	18.6563	23.3763		O	10.4953	26.2196	10.5666		O	27.5079	10.489	7.8507
H	29.0613	31.4475	29.1671		H	25.7371	14.8877	31.1263		H	15.3044	2.03953	4.56802		H	14.6573	4.65339	-0.02559		H	26.5107	18.9006	22.6614		H	26.1913	16.8185	25.531		H	12.3561	25.4078	10.2652		H	26.8886	10.9507	9.7672
H	27.661	32.2522	27.6917		H	23.4804	14.3282	31.0593		H	14.5479	4.57484	3.65485		H	14.1615	2.93726	-2.16671		C	27.8772	20.9752	27.4243		C	27.7752	19.4341	26.0886		H	10.0589	26.1543	11.4175		H	27.0448	11.2321	7.4335
C	30.3944	30.4078	25.539		C	26.6145	12.2173	27.9672		C	17.9561	3.47723	6.49455		C	14.4064	0.40436	0.43591		C	26.9188	21.0089	26.1369		C	27.4075	20.2607	24.9712		C	11.9527	23.6057	11.9022		C	29.0911	12.7981	6.6131
C	29.0832	31.0232	26.1257		C	26.4522	13.7498	28.4123		C	16.7228	4.48174	6.43972		C	15.1645	1.17452	-0.7236		O	27.5384	21.6166	25.0066		O	27.6132	20.7154	23.546		C	11.9255	24.7446	13.0092		C	27.93	13.2105	7.618
O	28.0397	31.0417	25.1715		O	26.4645	14.6162	27.2821		O	17.0224	5.58344	5.58377		O	14.337	1.23704	-1.88352		H	26.0065	21.5753	26.3867		H	27.3144	21.2706	25.4917		O	12.9366	24.5024	13.9796		O	26.6675	12.7964	7.1124
H	29.3462	32.0292	26.454		H	27.3122	14.0393	29.0352		H	16.5421	4.88082	7.4521		H	16.0962	0.64055	-0.98247		H	27.2326	21.099	24.2615		H	28.5296	20.2425	23.1353		H	10.9375	24.7706	13.4963		H	27.9255	14.3038	7.7381
H	27.5835	30.1893	25.2119		H	26.21	14.0574	26.5423		H	17.9038	5.85842	5.87564		H	14.0397	0.33789	-2.01621		C	29.683	19.7172	25.975		C	29.8141	18.765	25.321		H	13.1088	25.3673	14.3875		H	26.5033	13.3978	6.3875
C	32.7166	31.2419	24.8856		C	24.1742	11.7551	27.1251		C	17.487	2.98387	9.0581		C	15.256	-0.44281	2.77881		C	29.4356	20.8063	27.1077		C	29.2812	19.5945	26.3673		C	10.1044	22.1931	13.1815		C	27.6638	12.3811	4.4632
C	31.1173	31.3375	24.4077		C	25.7186	11.7951	26.7073		C	17.8562	2.36248	7.63903		C	15.3964	-0.56055	1.20955		O	29.9681	22.0646	26.6956		O	29.2036	20.9206	27.0853		C	11.4971	22.1692	12.4041		C	28.81	13.2678	5.1205
O	30.9933	30.6261	23.1969		O	25.9817	12.6904	25.6269		O	16.9433	1.33228	7.27622		O	15.0909	-1.88543	0.81505		H	29.9589	20.4903	28.0272		H	29.3957	18.8917	27.2575		O	11.4108	21.3269	11.2607		O	28.4153	14.637	5.0892
H	30.7808	32.3943	24.3523		H	26.0128	10.775	26.3988		H	18.8512	1.90192	7.73242		H	16.4325	-0.30329	0.94303		H	30.7304	21.844	26.1474		H	29.9601	21.6147	26.6634		H	12.2679	21.7364	13.0551		H	29.7355	13.1361	4.5372
H	31.8421	30.8874	22.7788		H	25.2998	12.505	24.9618		H	16.9584	0.7423	8.0398		H	15.5977	-2.46227	1.39551		C	28.7481	17.4023	25.3337		C	29.1078	16.5992	25.2496		H	10.9683	21.8518	10.5884		H	27.989	14.7137	4.2246
C	35.025	32.0673	24.3532		C	23.5118	14.1624	26.4475		C	15.3729	1.48147	9.46868		C	14.3131	1.95811	3.20076		C	29.49	18.2254	26.4772		C	30.1375	17.3712	25.8906		C	8.6661	22.0217	11.0142		C	26.0552	12.1266	2.445
C	33.5112	32.0976	23.8547		C	23.2243	12.6185	26.189		C	15.9327	2.96969	9.39691		C	15.6027	1.02379	3.28523		O	30.7701	17.6556	26.7138		O	31.5936	17.6234	26.2007		C	8.949	22.8629	12.3292		C	27.4345	12.7523	2.9319
O	33.378	31.6268	22.5484		O	23.4471	12.2849	24.8235		O	15.73	3.62517	10.6407		O	16.0653	0.93933	4.62592		H	28.8879	18.2254	27.4026		H	29.6903	17.4732	26.9343		O	7.7461	22.9326	13.0934		O	27.3819	14.1682	2.7897
H	33.1042	33.1563	23.8212		H	22.173	12.4034	26.4525		H	15.3832	3.54114	8.64127		H	16.4023	1.44869	2.65204		H	30.6025	16.8252	27.1718		H	32.2069	16.7892	25.8008		H	9.2505	23.8883	12.0646		H	28.2662	12.3433	2.3323
H	34.3363	31.3637	22.3243		H	23.0223	13.0257	24.3623		H	15.8837	2.95297	11.3149		H	16.2278	1.83062	4.93538		C	26.7921	16.6402	26.8565		C	28.2183	15.919	27.2347		H	7.0619	22.6495	12.4833		H	27.6916	14.3823	1.9076
C	35.3072	29.5007	24.7835		C	24.452	15.5492	24.4653		C	13.095	2.71861	9.23878		C	12.8939	0.34485	4.69282		C	27.9499	16.1462	25.8881		C	28.8335	15.3294	26.0767		C	7.998	24.2989	9.9583		C	25.7882	9.8653	3.8086
C	35.9023	30.7507	24.022		C	23.1365	15.137	25.2422		C	13.8099	1.38648	9.70706		C	12.9466	1.14065	3.31419		O	27.402	15.4289	24.7922		O	28.8074	14.3523	24.9258		C	8.7919	22.9399	9.7286		C	26.0975	10.5365	2.3939
O	35.9789	30.6078	22.5206		O	22.252	14.5369	24.3011		O	13.3132	0.30488	8.92217		O	11.8542	2.04702	3.21181		H	28.6365	15.4954	26.4538		H	29.8782	15.1281	26.4862		O	10.1616	23.2524	9.5049		O	25.1831	10.0623	1.4146
H	36.9389	31.0032	24.4803		H	22.6679	16.0434	25.6668		H	13.6213	1.20109	10.7796		H	12.8662	0.41424	2.48884		H	28.1267	14.9029	24.4363		H	27.9074	13.7078	25.008		H	8.3839	22.4091	8.8494		H	27.0899	10.2111	2.0526
H	36.4238	29.7384	22.2934		H	22.244	15.1857	23.5829		H	12.3643	0.27222	9.09472		H	11.1717	1.64782	3.75907		C	25.4603	14.3424	27.0307		C	26.1366	15.2351	26.6075		H	10.1176	24.0208	8.9284		H	24.2987	10.2918	1.7179
C	33.991	28.4649	26.792		C	25.3783	16.9751	22.5077		C	11.5863	4.72893	9.83938		C	12.6502	2.58706	5.9362		C	25.3981	15.8865	26.6619		C	26.8323	16.4696	26.8506		C	5.926	24.7679	8.5062		C	23.3148	9.1433	4.3806
C	35.2405	29.4527	26.4273		C	24.1698	16.7893	23.5155		C	12.5306	3.61003	10.4314		C	12.0558	1.11269	5.78931		O	24.4463	16.5088	27.5167		O	26.9494	17.7971	27.5606		C	6.4261	24.1317	9.8696		C	24.398	10.3017	4.4526
O	36.435	28.9338	26.965		O	22.9728	16.5921	22.7656		O	11.7683	2.82601	11.3342		O	10.689	1.12018	5.38223		H	25.0425	15.9929	25.6309		H	27.0378	16.7977	25.7783		O	6.0756	22.7565	9.9445		O	24.6215	10.5913	5.8251
H	35.0542	30.4623	26.8422		H	24.0757	17.6972	24.1391		H	13.3517	4.06855	10.9938		H	12.1594	0.57821	6.75005		H	24.7276	16.1688	28.3768		H	26.0353	17.9756	28.1645		H	5.9635	24.6691	10.7133		H	24.0132	11.2199	3.9913
H	36.2257	28.2856	27.6379		H	23.0099	17.2889	22.1009		H	11.1358	2.40216	10.7504		H	10.1942	1.31598	6.17189		C	27.6746	13.8558	28.2852		C	26.1248	14.435	28.7415		H	5.1146	22.71	9.9808		H	25.0693	9.8076	6.1673
C	32.5588	27.1643	28.4384		C	26.4999	18.7372	20.8421		C	9.74182	5.04592	8.07721		C	10.6534	3.04315	7.52971		C	26.1037	14.0668	28.4573		C	25.1839	14.9473	27.7827		C	7.6189	26.7748	8.3188		C	21.4299	8.074	2.9895
C	33.8414	28.1657	28.3296		C	25.2855	18.3986	21.8235		C	10.2441	4.12135	9.23555		C	11.5837	3.66559	6.38817		O	25.8171	15.159	29.3289		O	24.0994	15.9237	27.3945		C	6.0893	26.357	8.4974		C	22.8068	8.8507	2.9088
O	35.0849	27.5728	28.7226		O	24.0519	18.4912	21.1147		O	10.4691	2.83274	8.68298		O	12.2721	4.83444	6.8401		H	25.6603	13.1477	28.8763		H	24.7132	13.9729	27.4243		O	5.3166	26.8939	7.4317		O	22.6237	10.0621	2.1826
H	33.6277	29.1861	28.7272		H	25.2449	19.1684	22.6061		H	9.47636	4.01734	10.0123		H	10.9632	3.95916	5.52831		H	26.3126	15.0024	30.1421		H	23.8162	16.5327	28.2782		H	5.7137	26.7579	9.4551		H	23.5439	8.2177	2.3848
H	34.9282	27.4553	29.6632		H	24.0889	17.8631	20.3824		H	11.0652	3.00659	7.94755		H	12.1174	4.8428	7.79375		C	27.4294	12.546	26.014		C	25.9832	12.3622	27.8045		H	5.2769	27.8416	7.5612		H	21.8579	9.902	1.6143
C	29.973	26.7365	28.5772		C	28.1726	17.6583	22.6103		C	8.93587	6.9094	9.7047		C	9.19338	3.46545	9.62966		C	28.015	12.5124	27.4883		C	26.9917	13.3505	28.0753		C	9.1383	27.2958	6.2832		C	19.8336	6.6175	1.5616
C	31.0963	27.8361	28.4004		C	27.8623	17.9278	21.0764		C	8.54241	5.95199	8.50124		C	10.1953	4.11351	8.58815		O	29.4229	12.3167	27.4119		O	28.1069	14.2555	27.609		C	8.2693	26.1765	6.9901		C	20.9203	7.7653	1.5295
O	30.9292	28.859	29.4318		O	27.7666	16.6948	20.3826		O	8.17463	6.70747	7.35861		O	11.3528	4.55721	9.27936		H	27.6162	11.6517	28.0365		H	27.4798	12.8906	28.9972		O	9.1243	25.0841	7.3143		O	20.4087	8.968	0.9624
H	30.9133	28.3877	27.4791		H	28.689	18.5138	20.6437		H	7.71123	5.30227	8.81422		H	9.70405	4.95534	8.06582		H	29.7912	13.1707	27.1925		H	28.3321	14.0458	26.5425		H	7.4738	25.8401	6.3		H	21.7673	7.4406	0.9105
H	31.4172	29.6005	29.087		H	28.6393	16.2784	20.417		H	7.43333	7.25043	7.64872		H	11.0561	5.3449	9.75527		C	26.8968	11.2199	23.873		C	26.4267	11.8635	25.6253		H	9.5249	24.8374	6.4858		H	19.4503	8.9226	1.0167
C	29.9441	25.7682	27.3911		C	28.457	18.9679	23.3489		C	10.2579	7.6277	9.42404		C	7.86095	3.12178	8.95771		C	27.2732	11.0904	25.407		C	26.5811	11.2538	26.9182		C	8.2462	28.4359	5.784		C	19.7495	5.9267	0.1961
C	1.48809	25.2829	-0.8792		C	5.4042	5.23585	15.5125		C	16.3927	9.13922	27.7959		C	-8.67711	22.0533	-4.05602		O	28.4925	10.3622	25.5554		O	27.4456	10.6084	27.9746		C	18.1181	0.9484	36.854		C	29.9595	14.5694	-2.5624
C	2.04897	26.7922	-0.57945		C	4.94324	5.60931	16.964		C	16.3719	10.3746	28.7877		C	-7.53606	21.999	-5.17712		H	26.4647	10.5687	25.945		H	25.7082	10.5208	26.8989		C	18.2424	1.3121	38.3917		C	29.764	13.144	-1.8757
C	1.20932	27.5748	0.48331		C	4.47292	7.11467	16.9661		C	14.8836	10.8034	29.0599		C	-6.11638	21.6744	-4.56272		H	28.9834	10.8536	26.2234		H	28.4699	10.459	27.5739		C	18.3796	2.8754	38.5524		C	29.0202	12.1565	-2.8565
O	2.13985	27.6078	-1.77863		O	6.04391	5.42505	17.8496		O	17.069	11.4569	28.1814		O	-7.46763	23.2338	-5.87582		C	26.2812	9.91894	23.3497		C	26.4392	10.7696	24.5414		O	19.3993	0.6767	38.9252		O	29.0365	13.2415	-0.6534
H	3.04832	26.6591	-0.16098		H	4.10264	4.95901	17.2632		H	16.8503	10.0919	29.7424		H	-7.79255	21.1986	-5.8925		C	10.0082	11.844	23.6512		C	8.43102	12.6614	21.8511		H	17.3386	0.9683	38.9257		H	30.7478	12.7268	-1.6244
H	2.61274	28.382	-1.36094		H	6.56398	4.73357	17.4162		H	17.8942	11.0233	27.9058		H	-8.34774	23.3679	-6.24036		C	8.93957	12.4133	24.6857		C	7.03085	12.8444	22.1215		H	19.3873	-0.1864	38.4874		H	28.1202	13.2126	-0.9154
C	-0.19576	23.7701	-1.91497		C	6.05985	3.35487	13.906		C	17.9069	7.88093	26.1042		C	-7.20231	21.7359	-1.9424		C	7.54798	11.6852	24.5082		C	6.68158	11.444	22.6585		C	17.8747	-0.8984	35.0808		C	28.0698	15.8039	-1.3187
C	0.01704	25.21	-1.46484		C	5.80913	3.70861	15.4232		C	17.8687	8.59638	27.5194		C	-8.24345	22.7076	-2.66652		O	8.79651	13.8161	24.4785		O	5.64214	13.2291	21.6702		C	17.7934	-0.5941	36.6393		C	28.5963	15.3643	-2.7407
O	-0.99193	25.6617	-0.55693		O	7.00188	3.49907	16.168		O	18.7896	9.67972	27.4961		O	-7.72334	24.0228	-2.86754		H	9.30027	12.2677	25.7124		H	7.09065	13.4248	23.1009		O	18.7448	-1.3858	37.3417		O	28.8479	16.5425	-3.4945
H	-0.00988	25.7594	-2.4165		H	4.99925	3.07296	15.8256		H	18.154	7.87997	28.3092		H	-9.14859	22.7736	-2.03894		H	8.76783	13.8661	23.5115		H	5.687	13.6306	20.6364		H	16.7769	-0.8028	37.017		H	27.8559	14.727	-3.2525
H	-1.01478	26.5796	-0.70759		H	7.37015	2.67558	15.8266		H	19.6011	9.32566	27.1098		H	-7.39244	24.3199	-2.01254		C	8.84178	10.719	21.6174		C	8.15735	12.4563	19.5977		H	18.6767	-2.2726	36.9767		H	28.0952	17.1103	-3.3103
C	0.48132	23.282	0.58677		C	3.50074	4.04897	13.7908		C	16.4986	6.42482	24.498		C	-7.66277	23.152	0.17766		C	9.59664	12.0411	22.1165		C	8.78874	13.3564	20.5242		C	15.4687	-1.9956	35.0819		C	26.0604	16.9576	-0.2061
C	0.11499	22.6756	-0.86208		C	4.70667	3.26108	13.0756		C	16.9104	6.64855	26.0219		C	-6.56076	22.3659	-0.64047		O	8.77973	13.2029	21.9553		O	8.98776	14.7453	21.0823		C	16.9963	-2.1532	34.6415		C	26.4956	15.7287	-1.1073
O	-1.02882	21.8301	-0.60216		O	4.95668	3.74409	11.7578		O	17.5237	5.48241	26.5647		O	-6.04895	21.3331	0.18608		H	10.5307	12.1681	21.5415		H	9.87479	13.0281	20.4131		O	17.0774	-2.3023	33.2279		O	25.7566	15.6981	-2.3245
H	0.90941	22.0701	-1.30795		H	4.42505	2.20451	12.9742		H	15.994	6.86533	26.5954		H	-5.74639	23.0472	-0.93829		H	8.63673	13.3204	21.0099		H	8.43013	15.477	20.4612		H	17.3958	-3.0605	35.1212		H	26.2474	14.7962	-0.5841
H	-1.82372	22.408	-0.696		H	5.65479	4.40305	11.8437		H	17.2497	4.77782	25.9601		H	-5.28712	20.9775	-0.28529		C	10.0947	10.8981	19.3559		C	8.47548	13.8921	17.8566		H	17.9411	-2.6979	33.0624		H	25.9892	16.4985	-2.8057
C	1.47177	22.8171	3.04199		C	3.72202	6.32138	12.5901		C	18.8773	5.62756	23.8029		C	-6.19473	24.548	1.75804		C	8.67098	10.6803	20.037		C	7.37875	13.2699	18.5473		C	13.6612	-0.7181	33.7238		C	26.2878	19.5261	0.0312
C	1.36601	22.2817	1.51046		C	2.75962	5.07091	12.839		C	17.322	5.28596	23.7712		C	-7.20276	24.6201	0.54925		O	8.1481	9.41896	19.6292		O	6.12695	12.4255	18.5394		C	14.8573	-0.5693	34.7465		C	26.0874	18.3348	-0.997
O	0.73961	21.0019	1.53005		O	2.41292	4.39003	11.6384		O	17.0646	4.04119	24.4145		O	-6.60047	25.2597	-0.57576		H	7.96421	11.4711	19.7446		H	7.02704	14.1426	19.191		O	14.3307	0.0196	35.9318		O	27.1474	18.3832	-1.9463
H	2.40722	22.2775	1.08946		H	1.82414	5.40683	13.3049		H	16.99	5.22941	22.7192		H	-8.08429	25.1994	0.86928		H	7.60538	9.12173	20.3587		H	5.84345	12.194	17.4914		H	15.6258	0.0914	34.3084		H	25.1216	18.4639	-1.5185
H	-0.22542	21.2354	1.49862		H	3.25647	4.0377	11.3373		H	17.6585	3.43609	23.9601		H	-5.97285	25.876	-0.19497		C	10.6767	10.5097	16.8431		C	9.22743	12.2108	16.5141		H	13.6056	0.5551	35.5767		H	27.1022	19.2994	-2.2379
C	2.61892	24.7139	4.52672		C	3.40166	6.40038	10.0437		C	19.8406	3.617	25.1171		C	-5.98469	25.9743	3.90008		C	10.074	11.5336	17.8957		C	8.47895	13.4318	16.387		C	11.9653	0.5379	32.2353		C	28.2833	21.0419	-0.6942
C	2.38148	24.1267	3.04973		C	3.27583	7.24003	11.3781		C	19.7769	4.3238	23.6932		C	-5.88246	25.9937	2.31153		O	8.76921	11.9405	17.4812		O	7.24127	14.1777	15.949		C	13.1618	0.7142	33.2636		C	26.7156	20.8819	-0.6974
O	3.65981	23.846	2.35965		O	1.96175	7.71545	11.6242		O	19.2052	3.428	22.7426		O	-4.58693	26.3697	1.85594		H	10.6968	12.439	17.8995		H	9.28563	14.1176	15.9646		O	12.7158	1.4022	34.4224		O	26.28	20.887	-2.0505
H	1.81981	24.9346	2.40063		H	3.95358	8.10273	11.319		H	20.7898	4.62425	23.3778		H	-6.60457	26.7257	1.91984		H	8.36524	11.1228	17.1586		H	6.57204	13.4892	15.392		H	13.9984	1.2527	32.7852		H	26.2695	21.7248	-0.1496
H	4.25059	24.5514	2.62244		H	1.5169	7.83535	10.7819		H	19.7412	2.62129	22.8092		H	-4.047	26.4366	2.65512		C	10.3911	8.07064	17.7176		C	8.98095	10.6432	18.15		H	12.9526	2.3291	34.3131		H	26.0858	21.8033	-2.2737
C	3.91756	26.4937	6.01938		C	4.11916	8.59259	8.73396		C	22.0815	4.23864	26.2689		C	-5.28957	27.1449	6.12448		C	9.82853	9.16942	16.7136		C	8.28559	11.081	16.9702		C	11.795	3.1566	32.0757		C	28.8014	20.5381	1.8159
C	3.25617	26.1833	4.58655		C	3.25389	7.24265	8.71758		C	21.2924	3.09754	25.4769		C	-4.98126	26.9994	4.56355		O	8.43683	9.41306	16.9321		O	7.03575	11.5863	16.2901		C	11.7807	1.7831	31.2635		C	28.792	21.6478	0.6732
O	4.2729	26.2948	3.56435		O	3.66371	6.40225	7.64349		O	21.1727	1.90542	26.2466		O	-3.66007	26.5294	4.32891		H	9.92767	8.79265	15.6867		H	8.59144	10.2594	16.2415		O	12.8057	1.8013	30.2716		O	30.105	22.1592	0.4817
H	2.51095	26.9231	4.31414		H	2.19586	7.49626	8.56121		H	21.8421	2.83167	24.5636		H	-5.0954	27.9897	4.09029		H	8.29784	9.28501	17.8827		H	6.19247	11.5777	17.0118		H	10.8019	1.6831	30.7602		H	28.1573	22.4915	0.9762
H	4.84194	26.993	3.87881		H	4.53952	6.74039	7.40173		H	21.1087	2.20036	27.1556		H	-3.2082	26.6259	5.17772		C	8.75087	6.43239	16.4956		C	7.48165	8.94078	18.3701		H	12.6057	2.6367	29.8252		H	30.5945	21.3534	0.2629
C	5.43557	28.0955	7.3102		C	6.34497	7.40043	9.3761		C	23.3495	4.96988	28.4238		C	-4.69509	24.685	6.7855		C	9.40152	6.84	17.8872		C	8.90426	9.10812	18.2464		C	13.7326	4.6745	31.2356		C	29.095	18.0326	1.2357
C	4.57812	28.0206	6.06264		C	5.65039	8.37718	8.33765		C	22.5154	3.79763	27.7336		C	-4.39622	26.2173	7.06331		O	10.0985	5.72888	18.4351		O	10.2097	8.80638	17.5502		C	12.1582	4.4214	31.1652		C	29.8809	19.3754	1.5984
O	5.33356	28.2227	4.85009		O	5.72687	7.81872	7.03422		O	21.3565	3.45409	28.4958		O	-3.01354	26.4771	6.83813		H	8.62425	7.10132	18.6161		H	9.21804	8.96013	19.3324		O	11.7583	4.1958	29.8157		O	30.8167	19.7282	0.5795
H	3.74668	28.8257	6.24224		H	6.17245	9.34999	8.36046		H	23.1414	2.89583	27.6733		H	-4.64203	26.4412	8.11678		H	10.9429	5.69952	17.9654		H	10.0451	8.02784	16.7763		H	11.6268	5.3005	31.5709		H	30.4125	19.2379	2.5565
H	6.05578	28.8634	4.97389		H	5.7623	8.56057	6.41922		H	20.7643	4.21754	28.429		H	-2.57618	25.7023	7.22232		C	6.43759	7.21376	17.3903		C	6.32945	7.42072	19.6176		H	11.8059	5.0613	29.3896		H	31.5337	19.0875	0.6102
C	5.61073	30.7249	7.0248		C	8.68424	8.15303	8.50052		C	23.5438	3.20865	30.3539		C	-4.17937	22.2478	7.46142		C	7.22974	6.03436	16.682		C	7.14928	7.43855	18.4367		C	14.0167	5.6327	28.8256		C	31.1691	16.8198	2.2018
C	5.51716	29.5419	8.03354		C	7.77329	6.91194	8.88356		C	23.5714	4.75243	29.9873		C	-3.8747	23.7697	7.79153		O	6.64082	5.76731	15.4148		O	7.3562	7.13087	16.9729		C	14.1882	5.9378	30.3815		C	30.0529	16.7767	1.0701
O	4.47845	29.8114	8.89971		O	8.39372	6.1792	9.93371		O	24.8315	5.28951	30.3767		O	-2.48628	24.0388	7.63142		H	7.17137	5.1175	17.2786		H	8.1261	7.03655	18.8654		O	13.3978	7.065	30.7371		O	29.2839	15.5811	1.1782
H	6.51369	29.5226	8.54889		H	7.65118	6.26294	8.00097		H	22.7629	5.27896	30.5253		H	-4.19131	23.996	8.82573		H	6.64943	6.62067	14.9633		H	6.49018	6.55122	16.5906		H	15.2515	6.1507	30.5907		H	30.5241	16.8258	0.0725
H	4.69271	30.6986	9.18229		H	9.3396	6.26111	9.75292		H	24.9584	4.97588	31.2755		H	-2.04617	23.3795	8.16118		C	5.34777	5.65321	19.1255		C	5.60653	5.30144	20.0425		H	13.5343	7.6497	29.9751		H	29.8323	14.9056	0.7769
C	6.38614	33.2291	6.85457		C	11.0493	8.91517	7.65856		C	22.3115	1.4703	31.8051		C	-2.16186	21.2953	8.83857		C	5.06523	6.74033	18.0085		C	5.12577	6.48792	19.3882		C	13.0257	6.8946	26.7737		C	31.2513	14.3029	2.7276
C	6.37866	31.9486	7.6903		C	10.1792	7.70169	8.20112		C	22.8273	2.97258	31.7419		C	-3.74403	21.2541	8.62308		O	4.44595	7.87067	18.606		O	4.08001	7.56307	19.2134		C	14.1952	6.9066	27.8673		C	32.0946	15.5455	2.2211
O	5.59993	32.2083	8.91359		O	10.7841	7.21657	9.39356		O	23.7639	3.19989	32.789		O	-4.42174	21.5987	9.82564		H	4.42227	6.31853	17.2143		H	5.30064	6.20025	18.299		O	14.2058	8.134	28.593		O	32.6287	15.3104	0.9222
H	7.42271	31.6792	8.0035		H	10.1876	6.88371	7.46812		H	21.979	3.67109	31.8461		H	-4.02843	20.2279	8.3291		H	4.59967	8.59511	17.9958		H	3.1992	7.32901	19.847		H	15.1615	6.7959	27.3447		H	32.9207	15.7211	2.9335
H	5.83719	33.0793	9.27773		H	11.0677	8.02565	9.83085		H	23.2762	3.00307	33.6006		H	-3.95972	21.0724	10.4885		C	3.63785	3.73229	18.6327		C	3.56729	4.54933	20.7284		H	14.553	8.8072	27.9952		H	33.1416	14.5039	1.061
C	7.16428	31.921	4.79687		C	9.60765	10.9441	8.31534		C	19.8875	2.29231	32.4331		C	-1.72236	22.3524	11.1708		C	4.02325	4.93352	19.6034		C	4.77897	5.05171	21.3171		C	10.5123	6.544	26.3163		C	31.2741	12.2362	1.2004
C	7.50294	33.1801	5.55491		C	10.9818	10.1899	8.61322		C	20.7531	1.30922	31.5099		C	-1.71745	20.9964	10.3452		O	4.21312	4.41931	20.9162		O	5.93838	4.90291	22.2729		C	11.5469	7.1874	27.3332		C	31.9579	12.9115	2.4669
O	7.36538	34.2048	4.64845		O	11.1306	9.8077	9.9831		O	20.4596	1.45732	30.1181		O	-2.61734	20.0823	10.9662		H	3.19888	5.65641	19.6559		H	4.4567	6.11827	21.5583		O	11.3275	6.5841	28.6039		O	33.3498	13.1017	2.2358
H	8.43029	33.0963	6.02873		H	11.8145	10.8618	8.34822		H	20.468	0.27724	31.7506		H	-0.70061	20.5652	10.337		H	4.84771	3.70508	20.7772		H	5.79452	3.99155	22.8901		H	11.3949	8.2781	27.4		H	31.7954	12.286	3.3585
H	7.53484	33.7823	3.79226		H	11.1948	10.6665	10.431		H	21.0161	2.15675	29.7649		H	-2.24613	19.9174	11.8426		C	5.86043	2.98959	17.4713		C	3.86096	3.59914	18.6777		H	10.4725	6.9053	28.8789		H	33.7466	12.2358	2.1996
C	7.37239	30.5261	2.51395		C	9.55094	13.0544	9.85243		C	19.4522	4.12129	30.6696		C	-0.51218	24.5323	11.8271		C	4.7632	2.59188	18.5481		C	3.85147	3.19293	20.0568		C	8.4375	8.061	26.9822		C	32.9325	10.2874	1.7019
C	8.03184	31.7012	3.4063		C	8.89558	11.6292	9.56032		C	18.7554	3.06176	31.6296		C	-0.38067	23.1773	10.9971		O	5.40378	2.40865	19.8089		O	4.51745	2.52924	21.2383		C	9.3604	7.5182	25.8052		C	31.4963	10.6647	1.1267
O	7.9949	32.8673	2.60022		O	7.53959	11.8078	9.17722		O	17.9651	2.12223	30.9076		O	0.72011	22.4249	11.4987		H	4.27864	1.64582	18.2454		H	2.81659	2.71874	20.1183		O	9.8929	8.6491	25.1231		O	30.4693	9.9849	1.8411
H	9.0676	31.425	3.7372		H	8.95277	10.9724	10.4458		H	18.089	3.57586	32.3321		H	-0.2304	23.3994	9.9253		H	6.02608	1.69719	19.6738		H	5.46588	2.05498	20.9102		H	8.7305	6.9419	25.1029		H	31.4489	10.3553	0.0683
H	8.22413	32.5025	1.69304		H	7.045	12.0485	9.96359		H	18.618	1.61547	30.4128		H	1.43808	23.0463	11.5825		C	3.98525	3.321	15.6798		C	2.33983	2.72227	17.2245		H	9.0685	9.0852	24.86		H	30.8665	9.1273	2.0221
C	7.91997	28.8251	0.62874		C	9.50193	12.8562	12.4592		C	17.5919	5.8941	30.0428		C	1.26684	25.6879	10.3434		C	5.39806	2.66315	15.9885		C	3.617	2.3698	17.7828		C	6.8351	10.1183	27.3061		C	32.0786	9.9762	4.1743
C	8.33992	30.1711	1.34508		C	10.421	13.1017	11.1871		C	18.5048	4.69216	29.5284		C	-0.20781	25.8061	10.9287		O	6.36763	3.1441	15.0618		O	5.06207	1.96621	17.6125		C	7.1536	8.8353	26.4009		C	32.8915	9.3278	2.9647
O	8.43954	31.2723	0.44037		O	11.4423	12.1098	11.1618		O	19.329	5.15556	28.4625		O	-1.15484	25.8642	9.86926		H	5.35215	1.57394	15.8562		H	3.2892	1.61218	18.569		O	7.3664	9.2319	25.0466		O	32.3039	8.0905	2.5896
H	9.31968	29.9723	1.84315		H	10.8837	14.1008	11.2694		H	17.8546	3.88307	29.1512		H	-0.28602	26.717	11.5488		H	6.40295	4.10123	15.1998		H	5.27155	1.78537	16.5376		H	6.2844	8.1544	26.4395		H	33.9284	9.1606	3.2948
H	9.07952	30.949	-0.21535		H	11.7801	12.1607	12.0677		H	18.6998	5.42059	27.7773		H	-0.73401	26.4181	9.202		C	2.87042	1.06684	15.046		C	2.64586	0.97487	15.7936		H	6.6699	9.8841	24.897		H	32.3622	7.5845	3.4061
C	10.4578	28.5767	0.44028		C	9.55266	12.025	14.8904		C	19.646	7.14403	31.1355		C	3.06999	26.6125	8.66163		C	3.22373	2.52826	14.5413		C	2.32631	2.37494	15.7242		C	8.2464	11.8947	26.0341		C	30.0118	8.3885	4.438
C	9.0771	28.2703	-0.33297		C	10.3035	12.9553	13.8416		C	18.1528	6.62027	31.3402		C	1.60533	26.8231	9.27723		O	2.00479	3.18738	14.2285		O	1.42297	3.49844	15.275		C	6.7772	11.4947	26.4856		C	31.3729	8.8943	5.1031
O	8.89623	26.8476	-0.48033		O	11.6535	12.5154	13.6969		O	17.3207	7.7326	31.6448		O	0.60598	26.888	8.25857		H	3.86223	2.47617	13.6429		H	3.33887	2.79583	15.4125		O	5.9358	11.357	25.341		O	32.2457	7.7914	5.3247
H	9.06446	28.8737	-1.29505		H	10.2918	14.0001	14.1993		H	18.125	5.90958	32.1848		H	1.57493	27.8012	9.77713		H	1.55735	2.54508	13.6632		H	0.62363	3.09156	14.6211		H	6.3784	12.2856	27.1462		H	31.1312	9.3733	6.0661
H	7.99037	26.6382	-0.64754		H	11.9026	12.271	14.5976		H	17.8137	8.20608	32.3191		H	0.83125	26.2589	7.56298		C	1.60363	-1.10575	14.5024		C	0.46958	0.4502	15.3657		H	6.1325	12.1269	24.8001		H	31.6752	7.1564	5.7707
C	12.0892	28.7883	-1.66193		C	9.73778	10.5873	17.0588		C	21.727	8.09772	32.427		C	3.34709	24.7969	6.75096		C	2.35074	0.1436	13.8633		C	1.76535	0.20126	14.7947		C	9.7628	13.6626	24.9391		C	30.6629	5.9789	3.7372
C	11.4458	29.4518	-0.39563		C	10.3096	11.8575	16.2882		C	20.26	7.51878	32.5512		C	3.41924	25.0887	8.30544		O	1.4614	0.8655	13.016		O	2.7187	0.24457	13.6245		C	8.2576	13.1902	25.1192		C	29.7332	6.8365	4.692
O	10.7664	30.5801	-0.86592		O	11.7175	11.6937	16.1194		O	19.4328	8.48906	33.1848		O	4.73575	24.7666	8.73495		H	3.21861	-0.20909	13.2771		H	1.94185	-0.86516	15.1569		O	7.6283	12.9051	23.8699		O	30.0377	6.5063	6.0425
H	12.2795	29.7454	0.21374		H	10.1347	12.7527	16.9039		H	20.2758	6.6244	33.1872		H	2.70995	24.4131	8.81389		H	1.17616	0.20484	12.3834		H	2.17379	0.574	12.7153		H	7.6773	13.9889	25.6008		H	28.6727	6.6321	4.4638
H	11.3378	31.0657	-1.5049		H	11.8985	10.8143	16.4725		H	19.7434	9.33857	32.8277		H	4.86614	23.8927	8.36807		C	-0.69427	-1.21815	13.2616		C	-0.65649	1.08101	13.4873		H	8.0371	12.0964	23.5262		H	29.7887	5.5865	6.1513
C	13.861	28.8952	-3.59077		C	9.63817	9.19174	14.8727		C	23.4684	6.99417	33.9468		C	5.26426	25.3337	5.10595		C	0.72302	-1.91756	13.4545		C	-0.61879	-0.03657	14.391		C	9.7702	14.593	22.507		C	29.5526	4.6672	1.7329
C	13.2936	29.7171	-2.32479		C	10.1616	9.21138	16.3711		C	22.4224	8.17914	33.8566		C	3.97394	25.9225	5.82126		O	1.37437	-1.99683	12.1903		O	-0.46065	-1.51585	14.6495		C	9.973	14.9588	24.0403		C	29.9897	4.6303	3.2586
O	12.6653	30.9094	-2.78181		O	11.5769	9.03818	16.4527		O	23.0704	9.43814	34.0005		O	2.978	26.2482	4.86069		H	0.56266	-2.93659	13.8508		H	-1.5517	0.17601	15.0108		O	9.1271	16.033	24.4517		O	30.9394	3.5864	3.4066
H	14.0499	29.935	-1.59813		H	9.66228	8.39033	16.9141		H	21.6733	8.06939	34.6565		H	4.23921	26.8226	6.40395		H	0.69425	-2.43269	11.6549		H	-0.39381	-2.0555	13.6818		H	11.0049	15.3092	24.1779		H	29.1297	4.3753	3.8912
H	13.3894	31.3214	-3.22291		H	11.7962	8.40401	15.7695		H	23.7749	9.2684	34.6453		H	3.42918	26.623	4.09235		C	-1.33399	-0.70712	10.7824		C	-0.26213	0.02727	11.5052		H	8.3183	15.9112	23.9454		H	31.5777	3.7287	2.7007
C	15.8973	27.4073	-3.92453		C	11.0538	7.47383	13.4956		C	25.7052	6.23372	34.9786		C	7.81587	24.9994	5.44774		C	-1.47798	-1.74955	11.9714		C	-1.36066	0.65905	12.1843		C	8.2841	14.7619	20.3814		C	29.5985	5.9823	-0.4911
C	15.4098	28.9556	-3.71278		C	10.7484	9.01896	13.7467		C	24.3385	6.97479	35.285		C	6.59139	25.9945	5.67447		O	-0.95196	-2.9933	11.5168		O	-2.76808	0.6212	12.7301		C	8.5441	15.3467	21.8326		C	29.4953	6.1164	1.0844
O	15.7001	29.7785	-4.81197		O	10.2329	9.61021	12.5645		O	24.6124	8.28691	35.7619		O	6.81008	27.2246	4.99685		H	-2.54653	-1.86518	12.2284		H	-1.38517	1.65904	11.6375		O	7.3802	15.1591	22.6376		O	28.2562	6.7138	1.4328
H	15.9568	29.3041	-2.79924		H	11.6777	9.54228	14.0332		H	23.7921	6.41159	36.0622		H	6.46636	26.174	6.75741		H	-1.42256	-3.12204	10.6801		H	-3.25509	-0.33063	12.4318		H	8.7422	16.4266	21.7753		H	30.3372	6.7359	1.4379
H	16.6512	29.7563	-4.84253		H	10.7664	9.29444	11.8371		H	25.3726	8.20949	36.344		H	7.70606	27.4932	5.18911		C	-1.67033	-0.42046	8.22539		C	-1.14802	0.62213	9.49129		H	7.4552	14.2426	22.9441		H	28.1898	7.5089	0.9089
C	17.9456	25.9114	-3.49375		C	8.66667	7.33782	12.5126		C	27.5294	7.84462	34.0251		C	8.9435	26.4995	7.27499		C	-2.24159	-1.11297	9.53429		C	-0.76268	-0.57907	10.181		C	9.0093	16.2165	18.3441		C	31.1074	3.8638	-0.605
C	17.558	27.2922	-4.02413		C	9.72364	6.6019	13.4201		C	26.4245	6.76848	33.6572		C	9.1947	25.5915	5.98862		O	-2.23003	-2.52482	9.33309		O	0.02872	-1.86339	10.2465		C	9.4536	15.0679	19.3393		C	31.0249	5.4245	-0.9224
O	18.0438	27.3002	-5.34664		O	10.0273	5.34019	12.8491		O	27.0474	5.65451	33.0384		O	10.0423	24.5132	6.3581		H	-3.27669	-0.76907	9.7115		H	-1.78646	-0.95824	10.5092		O	10.6492	15.4828	19.9869		O	31.1829	5.6224	-2.3193
H	17.9717	28.1585	-3.49403		H	9.31577	6.47151	14.4386		H	25.6965	7.20928	32.9537		H	9.67068	26.1799	5.18422		H	-2.61758	-2.60983	8.44973		H	0.53917	-2.03332	9.27556		H	9.6511	14.1505	18.7599		H	31.8109	5.9755	-0.3741
H	18.9179	26.9776	-5.31441		H	9.18507	4.91021	12.7218		H	27.6767	6.02877	32.4119		H	10.6809	24.8946	6.97603		C	-1.77304	-0.37462	5.61831		C	-0.04158	0.84701	7.51146		H	11.1593	15.886	19.2808		H	32.0028	5.201	-2.5531
C	17.9585	24.634	-1.27535		C	6.2221	8.06043	12.4195		C	27.4736	10.1175	35.2452		C	11.392	27.3485	7.80482		C	-2.58992	-0.69917	6.95106		C	-1.29251	0.32216	7.98771		C	9.8515	17.7804	16.3954		C	33.6792	3.719	-0.9181
C	18.0732	26.0239	-1.88193		C	7.19085	6.87147	12.8014		C	26.9675	9.3296	33.9553		C	9.91905	27.7542	7.3629		O	-3.03898	-2.05557	6.92527		O	-2.28288	-0.81089	8.11209		C	10.0392	16.3748	17.1302		C	32.4717	3.4516	0.0958
O	19.3219	26.6282	-1.50033		O	6.89421	5.71224	12.0259		O	27.4782	9.96105	32.7894		O	9.98376	28.4085	6.10016		H	-3.47417	-0.04272	6.99146		H	-1.99341	1.16756	7.68172		O	11.3918	16.2396	17.5671		O	32.6208	4.1688	1.3196
H	17.1829	26.5995	-1.56549		H	7.0648	6.60813	13.8596		H	25.8663	9.31266	33.9153		H	9.51187	28.4668	8.09882		H	-2.77872	-2.36492	6.04623		H	-1.94182	-1.66962	7.49699		H	9.828	15.5814	16.3953		H	32.4419	2.3699	0.3185
H	19.3492	26.5899	-0.54987		H	7.33443	5.86809	11.1758		H	27.3151	10.8916	32.9496		H	10.8955	28.696	6.00242		C	0.17534	-1.95901	6.30626		C	0.89311	-0.93685	6.44437		H	11.7103	15.3973	17.2129		H	33.5752	4.1284	1.4689
C	16.0701	22.9435	-0.41883		C	6.30541	10.6827	12.6745		C	27.0614	12.6932	35.3783		C	10.3267	26.6262	10.1002		C	-0.84551	-1.58393	5.14797		C	0.23807	0.29604	6.10085		C	10.8905	19.8178	17.7199		C	34.9827	5.9047	-0.4713
C	16.4259	24.0022	-1.46482		C	6.32903	9.2773	13.4381		C	26.5045	11.2669	35.7826		C	11.4668	26.3453	9.03381		O	-1.66387	-2.71269	4.85334		O	-0.85329	1.05059	5.37995		C	9.5569	19.0258	17.352		C	35.0158	4.3272	-0.2848
O	15.3624	25.0304	-1.38172		O	5.29478	9.19509	14.4163		O	25.1901	11.1511	35.259		O	11.3545	25.0339	8.51072		H	-0.29209	-1.27307	4.24326		H	1.14165	0.92937	5.81443		O	8.7162	19.9225	16.6359		O	35.1537	4.0148	1.0996
H	16.5691	23.539	-2.41315		H	7.26688	9.20693	13.9988		H	26.4695	11.1942	36.8849		H	12.4455	26.4546	9.52484		H	-1.06279	-3.46021	4.79707		H	-1.42533	0.34945	4.73709		H	9.0322	18.7065	18.2681		H	35.8706	3.9025	-0.841
H	14.5125	24.581	-1.55905		H	4.4824	9.07203	13.9342		H	24.7678	11.9717	35.5333		H	11.6007	24.4369	9.22768		C	1.47105	-3.50314	4.64044		C	0.67017	-2.00731	4.44464		H	8.7666	20.7559	17.1149		H	35.9912	4.3915	1.3588
C	17.9077	23.4072	1.34101		C	3.73	10.9262	12.2818		C	26.7093	15.2417	35.5425		C	9.05576	28.6773	10.9878		C	1.60527	-2.36293	5.75437		C	1.71819	-1.42805	5.24039		C	10.925	18.3278	19.9096		C	37.498	6.2383	0.0751
C	17.2623	22.2952	0.32929		C	5.15099	10.8078	11.5813		C	26.3122	13.8462	36.175		C	10.4964	28.0667	10.7455		O	2.26204	-1.20852	5.23634		O	2.87609	-0.47172	5.3979		C	11.7757	19.1595	18.8678		C	36.3633	6.4791	-1.0085
O	16.8082	21.1161	1.07177		O	5.39384	11.9528	10.7684		O	24.9041	13.6587	36.0845		O	11.1948	27.9555	11.9808		H	2.19635	-2.7592	6.59863		H	2.17709	-2.37238	5.68451		O	12.7758	18.333	18.2855		O	36.7102	5.8259	-2.2225
H	17.9802	22.034	-0.41802		H	5.16478	9.91316	10.9385		H	26.6368	13.8136	37.2302		H	11.0582	28.7233	10.0568		H	3.1536	-1.5437	5.07432		H	3.10196	0.00025	4.41895		H	12.3148	19.949	19.4021		H	36.2428	7.5635	-1.1863
H	16.1273	20.5584	0.68712		H	4.6535	11.999	10.1588		H	24.5017	14.3778	36.5731		H	11.0667	28.8168	12.4024		C	2.43118	-2.40596	2.50855		C	2.12479	-2.10997	2.69306		H	12.296	17.6589	17.7955		H	37.5305	6.2157	-2.5038
C	19.1677	22.8091	1.91213		C	3.64255	12.1877	13.1475		C	26.1581	16.3921	36.3904		C	9.07187	30.2041	10.8596		C	2.684	-3.52343	3.60846		C	1.28278	-3.00282	3.44202		C	10.1866	19.2486	20.8804		C	38.786	6.9702	-0.3154
C	-8.25252	30.6793	4.20619		C	20.6545	12.0745	3.79381		C	-6.79092	1.52028	-1.6153		C	35.153	11.9715	32.1686		O	3.90658	-3.29502	4.2986		O	1.09585	-4.25063	4.27156		C	21.5209	3.9139	32.4683		C	19.8537	22.3928	15.232
C	-9.49403	31.6336	3.81169		C	20.9132	10.9761	4.91006		C	-7.14164	0.3727	-0.57049		C	35.747	10.9536	31.0899		H	2.70703	-4.51257	3.11838		H	0.41251	-3.11448	2.71417		C	22.9615	4.0361	31.7749		C	18.5221	23.0137	14.6199
C	-10.4144	31.8663	5.16379		C	22.4415	10.6259	4.94461		C	-7.55796	-0.93126	-1.35215		C	34.5676	10.1983	30.3611		H	4.60547	-3.38089	3.6518		H	2.0446	-4.82641	4.29276		C	24.0725	4.1214	32.8857		C	17.3717	23.0264	15.702
O	-10.377	30.9415	2.88985		O	20.1568	9.80344	4.65545		O	-8.23141	0.79309	0.24585		O	36.6084	10.0006	31.7036		C	3.74094	-1.90811	1.88979		C	3.60108	-2.45538	2.963		O	23.0483	5.1879	30.9382		O	18.0996	22.2726	13.4805
H	-9.19471	32.6276	3.4232		H	20.6221	11.3828	5.89298		H	-6.27038	0.15634	0.06905		H	36.3209	11.5292	30.344		C	-8.22468	29.8181	28.7122		C	-6.99973	29.6719	30.438		H	23.1398	3.1297	31.1695		H	18.7276	24.0441	14.2946
H	-10.9751	31.587	2.50294		H	19.2612	10.1252	4.5122		H	-8.3297	1.73095	0.04762		H	36.8939	10.4339	32.5129		C	-9.20516	30.413	27.6055		C	-7.61248	29.9146	29.1602		H	23.9893	5.2634	30.7203		H	18.6753	21.4994	13.4617
C	-5.84365	31.2819	3.39301		C	19.0816	11.6253	1.76892		C	-5.49387	2.77104	0.28577		C	34.1318	10.0918	33.6923		C	-10.1343	29.2707	27.0432		C	-7.60897	28.4837	28.591		C	21.8562	5.9327	34.1156		C	18.6115	20.3375	16.2565
C	-7.21535	30.5541	2.97617		C	20.5623	11.4747	2.32787		C	-5.46247	2.31158	-1.23906		C	35.0727	11.3725	33.6465		O	-8.45117	30.9749	26.5377		O	-7.659	30.6465	27.8402		C	20.9314	5.3126	32.9571		C	19.8134	20.8054	15.3243
O	-6.92517	29.1084	2.74518		O	21.4712	12.1516	1.46527		O	-4.33077	1.47968	-1.46156		O	36.3771	11.013	34.0975		H	-9.83682	31.1938	28.0647		H	-8.70454	30.0016	29.4755		O	20.8113	6.1568	31.8159		O	19.6861	20.2502	14.0184
H	-7.68579	30.9627	1.99851		H	20.8384	10.4124	2.33082		H	-5.39152	3.20756	-1.88187		H	34.6696	12.1458	34.3203		H	-7.8078	31.5262	27.001		H	-6.88665	31.4436	27.8317		H	19.9167	5.1605	33.3498		H	20.7559	20.4553	15.7759
H	-7.78246	28.7159	2.60508		H	20.9242	12.8099	1.02557		H	-3.61916	2.01505	-1.09175		H	36.2354	10.5423	34.9143		C	-5.80336	30.077	27.8643		C	-4.88954	29.0898	29.8034		H	21.6158	5.9442	31.3234		H	19.6267	19.3051	14.2047
C	-4.32556	29.1404	3.3896		C	18.6901	13.9579	2.89043		C	-3.61951	2.21141	1.96058		C	31.785	9.06788	33.665		C	-6.87878	30.6639	28.8601		C	-5.55514	30.2052	30.4198		C	23.0619	7.6081	32.5402		C	16.8765	18.8436	15.0416
C	-4.91104	30.2323	4.30599		C	18.6532	13.1423	1.53177		C	-4.0758	3.25452	0.8591		C	32.5836	10.4448	33.5721		O	-7.10545	32.0358	28.554		O	-5.89278	31.6763	30.4639		C	22.2773	7.4596	33.9096		C	18.1412	18.8372	15.9938
O	-3.8264	31.0086	4.96336		O	19.5544	13.7603	0.6182		O	-3.06432	3.30888	-0.14633		O	32.2082	11.3253	34.6288		H	-6.49596	30.5635	29.8895		H	-5.26515	30.034	31.5089		O	21.1418	8.3198	33.9946		O	19.1595	18.0605	15.3698
H	-5.45993	29.7376	5.09105		H	17.6315	13.1607	1.11102		H	-4.20368	4.25514	1.30963		H	32.3859	10.9208	32.5947		H	-7.31825	32.452	29.3972		H	-5.31596	32.2119	29.6813		H	22.9447	7.7526	34.7304		H	17.8637	18.3814	16.9614
H	-2.99151	30.5038	5.01335		H	19.2126	14.6428	0.4965		H	-2.29505	3.68889	0.29769		H	31.2726	11.1873	34.7558		C	-3.83045	31.0212	29.278		C	-2.92398	29.653	30.8103		H	20.6697	8.2415	33.1634		H	18.6851	17.2684	15.0881
C	-3.07953	27.008	3.35447		C	17.711	13.1059	5.12798		C	-2.96872	1.75777	4.44611		C	29.6243	10.1353	32.6098		C	-4.48041	30.944	27.8211		C	-3.4359	29.4804	29.4779		C	24.2488	9.8591	33.1258		C	15.0686	17.4228	13.8771
C	-3.38783	28.2804	4.21701		C	17.3653	13.8233	3.74902		C	-3.4947	2.85284	3.40786		C	30.2025	9.2182	33.7756		O	-3.57681	30.3388	26.9013		O	-3.36511	28.8377	28.1133		C	23.3277	9.0934	32.0746		C	16.2117	17.4035	14.9833
O	-2.16057	29.0162	4.41261		O	16.9227	15.1477	4.01517		O	-2.60684	3.96483	3.3961		O	29.6347	7.9185	33.66		H	-4.72158	31.966	27.4767		H	-3.58418	30.5702	29.178		O	24.0019	9.0215	30.8255		O	17.1979	16.431	14.6431
H	-3.82332	27.9638	5.21887		H	16.5971	13.2603	3.1889		H	-4.47625	3.22543	3.73034		H	29.9377	9.65478	34.7551		H	-2.75668	30.8242	27.0628		H	-2.43917	28.2301	28.0381		H	22.3683	9.6295	31.9611		H	15.7784	17.1743	15.9744
H	-1.50589	28.3086	4.41823		H	16.1494	15.0831	4.58914		H	-1.74242	3.58539	3.58864		H	28.7076	8.10378	33.4553		C	-1.67567	29.6035	29.1429		C	-1.34854	28.0077	30.7372		H	23.4796	8.4576	30.2589		H	16.7235	15.6081	14.5586
C	-2.19255	24.5367	3.22642		C	15.512	11.6713	5.01006		C	-1.23179	0.90237	2.72877		C	27.4813	10.8445	31.2856		C	-2.24139	31.0817	29.2475		C	-1.39838	29.4432	30.801		C	23.5423	12.2776	32.4317		C	14.5275	14.9087	14.3006
C	-2.47284	25.8452	4.1701		C	17.0817	11.6478	5.29422		C	-1.42749	1.41462	4.22458		C	28.026	10.2997	32.6799		O	-1.79506	31.8547	28.1372		O	-1.02114	30.7992	30.2542		C	24.7383	11.2475	32.527		C	13.9192	16.3675	14.1756
O	-1.1887	26.3232	4.51364		O	17.7124	10.7353	4.40838		O	-0.66505	2.59047	4.46984		O	27.3931	9.05783	32.9851		H	-1.881	31.5324	30.1883		H	-1.16807	29.6022	31.9061		O	25.8124	11.804	33.2869		O	13.2699	16.7111	15.3922
H	-3.09451	25.5207	5.07192		H	17.2719	11.3176	6.33027		H	-1.12402	0.61377	4.92221		H	27.783	11.0353	33.467		H	-1.78179	32.7664	28.4573		H	-0.30065	30.674	29.4191		H	25.138	11.0747	31.5216		H	13.189	16.39	13.3478
H	-0.77883	25.5919	4.93129		H	17.1329	9.95869	4.3776		H	-0.6882	2.71577	5.42582		H	26.4431	9.2281	32.9692		C	0.58793	30.4003	30.2009		C	0.84269	28.6254	30.8446		H	25.6468	11.5653	34.2045		H	12.9343	15.883	15.7332
C	-2.72364	21.9121	3.28476		C	15.0699	11.0975	7.48321		C	1.16175	1.81505	2.33643		C	26.947	9.2492	29.2581		C	-0.09262	29.5868	29.0132		C	0.05316	27.5666	30.2765		C	23.516	12.2137	29.8308		C	12.5609	13.6339	13.1014
C	-2.23138	23.2596	4.14759		C	14.7195	10.7099	5.99256		C	0.25472	0.51987	2.33715		C	28.0804	10.0438	30.0421		O	0.35128	28.2353	29.0293		O	-0.25327	26.0976	30.1083		C	23.7166	13.1416	31.1141		C	13.3958	13.8122	14.4495
O	-0.96766	22.9503	4.70475		O	13.319	10.8349	5.78623		O	0.80928	-0.44156	3.23283		O	28.7343	10.9511	29.1634		H	0.18968	30.0561	28.0535		H	0.02088	27.9034	29.1879		O	22.7809	14.2101	31.1115		O	13.9802	12.5829	14.8564
H	-3.01814	23.2501	4.97122		H	14.9833	9.66637	5.78505		H	0.23862	0.09525	1.31711		H	28.8405	9.32376	30.3758		H	1.30089	28.2852	29.037		H	0.5315	25.4959	30.6125		H	24.7418	13.5549	31.0967		H	12.7103	14.101	15.2549
H	-0.98397	21.9941	4.9219		H	13.0561	11.6474	6.22754		H	1.75003	-0.39495	3.01458		H	28.0586	11.1951	28.5224		C	1.02349	28.4718	31.8976		C	1.40162	27.1325	32.4736		H	22.8882	14.6267	30.2613		H	14.2335	12.1521	14.034
C	-3.75369	19.3864	3.50687		C	15.6312	8.62071	8.03482		C	3.43583	2.85297	1.69561		C	24.9439	10.8983	29.5181		C	0.20762	29.8113	31.6248		C	0.87897	28.4684	32.3761		C	21.3401	12.9295	28.6755		C	13.9948	13.9213	10.9145
C	-3.03727	20.7017	4.31235		C	14.8716	9.92628	8.51038		C	2.49769	1.57222	1.5259		C	25.9058	10.1819	28.4889		O	0.47932	30.7826	32.6257		O	0.9484	29.9374	32.7184		C	22.0016	11.803	29.5772		C	13.318	12.8714	11.9132
O	-1.85706	20.2815	4.98538		O	15.431	10.3381	9.75118		O	3.14133	0.3935	2.00533		O	26.5614	11.1884	27.7239		H	-0.86896	29.6058	31.6737		H	-0.22395	28.267	32.5826		O	21.9877	10.5516	28.8955		O	14.2413	11.9031	12.4078
H	-3.77194	21.1722	5.03337		H	13.795	9.71209	8.62496		H	2.25363	1.44738	0.45557		H	25.305	9.54458	27.8156		H	1.44037	30.8097	32.6525		H	1.75983	30.1074	33.4564		H	21.4623	11.7195	30.5379		H	12.5436	12.3386	11.339
H	-2.05307	19.4137	5.36957		H	15.4209	9.51407	10.2575		H	4.01371	0.44109	1.59707		H	25.8262	11.7462	27.4437		C	3.45487	27.579	32.1		C	2.82923	26.8073	30.727		H	21.124	10.4944	28.4697		H	14.5214	11.3987	11.6437
C	-1.60693	18.1338	2.42813		C	16.1534	6.14166	8.56267		C	5.3654	1.82673	3.08187		C	23.0542	12.6003	29.8227		C	2.43372	28.6928	32.6024		C	2.90103	27.1453	32.1226		C	18.978	13.8962	29.3307		C	16.4358	12.9447	11.067
C	-2.85475	19.0418	2.19051		C	15.2021	7.37493	8.9146		C	4.98166	2.48675	1.68666		C	23.6871	11.5536	28.7957		O	2.95004	29.9917	32.3242		O	3.35059	28.0643	33.2331		C	19.7631	12.7824	28.5115		C	15.5361	14.2482	11.1778
O	-3.62631	18.3498	1.22		O	15.2802	7.70894	10.3014		O	5.25267	1.58647	0.61991		O	24.072	12.1504	27.5552		H	2.29874	28.5819	33.6924		H	3.2163	26.1391	32.5559		O	19.4385	12.9543	27.1395		O	15.9631	15.203	10.2149
H	-2.48552	20.0046	1.87881		H	14.1623	7.09759	8.66741		H	5.57907	3.40293	1.54169		H	22.9463	10.7583	28.6006		H	3.86719	29.9743	32.6295		H	4.00152	28.8599	32.8143		H	19.4236	11.7844	28.8157		H	15.6658	14.6734	12.1838
H	-3.02667	18.2856	0.49207		H	15.5402	6.87372	10.7147		H	5.36567	2.15874	-0.1444		H	23.2532	12.5068	27.1821		C	3.82884	28.8879	29.8807		C	4.10664	28.6932	30.8035		H	19.6564	13.8887	27.0097		H	15.304	15.8946	10.23
C	-1.38117	15.7665	3.44995		C	18.1224	7.16747	9.90795		C	5.36358	4.32848	3.89547		C	21.3882	14.3401	28.8203		C	3.49605	27.4691	30.5195		C	3.95635	27.5325	29.9685		C	20.5999	15.7316	30.0698		C	17.4889	12.6419	8.7477
C	-1.99652	17.1946	3.71864		C	17.2593	5.85462	9.67142		C	6.03694	2.88048	4.05846		C	22.8852	14.0812	29.2676		O	4.50501	26.5435	30.1189		O	4.53847	26.3193	29.2833		C	19.4874	15.3752	29.0113		C	16.2728	12.233	9.6671
O	-1.73354	17.6762	4.98193		O	16.6059	5.49714	10.8833		O	5.93436	2.42019	5.4051		O	23.183	14.9703	30.3291		H	2.5151	27.1158	30.1569		H	3.3604	27.9819	29.1068		O	20.0324	15.4737	27.6949		O	16.2083	10.823	9.8642
H	-3.10128	17.017	3.66701		H	17.8978	5.0255	9.32054		H	7.1039	2.96292	3.79534		H	23.5742	14.271	28.4277		H	4.51595	26.6895	29.1593		H	5.64017	26.311	29.4186		H	18.6455	16.0808	29.1239		H	15.3303	12.5375	9.1943
H	-1.04	17.022	5.25972		H	17.3144	5.2083	11.4727		H	5.72882	3.22377	5.89816		H	23.537	15.7643	29.9169		C	4.86108	29.8702	27.7247		C	5.46257	30.2862	29.8987		H	20.5864	16.265	27.7457		H	16.7271	10.6218	10.6523
C	1.20172	16.8154	2.99604		C	20.1468	6.44223	11.4602		C	3.03119	3.59634	4.89452		C	19.4067	13.6652	27.2855		C	3.75341	28.8892	28.2961		C	4.06272	29.9596	29.9282		C	22.4045	17.354	30.8871		C	16.8745	12.3839	6.2168
C	0.27585	15.8203	3.9305		C	19.694	6.9477	10.0181		C	4.22633	4.65668	4.95629		C	20.8631	13.263	27.7823		O	3.99797	27.5797	27.7881		O	2.76642	29.6559	29.2158		C	21.1518	17.2102	29.9303		C	17.6395	11.7507	7.4443
O	0.29388	16.1124	5.36632		O	20.181	6.07067	9.0108		O	4.78902	4.64425	6.26305		O	21.758	13.146	26.6777		H	2.75324	29.2273	27.9754		H	3.69624	30.7197	30.6947		O	21.5759	17.4543	28.5957		O	19.0259	11.7046	7.129
H	0.59564	14.818	3.76509		H	20.1418	7.93736	9.85563		H	3.82296	5.66271	4.74046		H	20.8049	12.2792	28.2707		H	4.08802	27.7035	26.8329		H	2.90177	29.8006	28.1236		H	20.3675	17.9348	30.2145		H	17.2672	10.7278	7.6216
H	1.20424	16.0234	5.75102		H	21.1249	6.04002	9.13093		H	3.97913	4.65985	6.79793		H	21.2827	13.5447	25.933		C	3.07191	31.6614	27.0118		C	4.50097	31.3887	28.1511		H	22.1209	18.248	28.6486		H	19.0563	11.6005	6.1629
C	3.25227	15.9024	4.1851		C	20.9444	4.21187	12.5909		C	1.75071	2.32911	6.7482		C	19.9283	16.2305	27.1334		C	4.44972	31.407	27.7554		C	5.68617	31.4857	28.9592		C	21.0293	16.561	32.9615		C	14.7346	13.719	6.4436
C	2.47432	17.3378	3.7445		C	19.793	4.91939	11.7441		C	1.95208	3.76451	6.0802		C	19.4018	14.9418	26.3388		O	4.32878	31.8747	29.0945		O	6.59938	32.2737	29.8676		C	21.9857	17.6914	32.375		C	15.3161	12.2526	6.3513
O	3.48415	17.9403	2.95996		O	18.5748	4.84845	12.4729		O	2.4147	4.6911	7.05543		O	20.2022	14.6784	25.1912		H	5.23743	31.981	27.2361		H	6.453	31.0389	28.2437		O	23.1652	17.7977	33.1654		O	14.8112	11.5789	5.2094
H	2.13099	17.9761	4.56167		H	19.6499	4.3706	10.8033		H	1.00239	4.12187	5.64559		H	18.3627	15.1312	26.0139		H	3.86082	32.7133	28.9754		H	6.24968	33.3258	29.9215		H	21.4934	18.6731	32.407		H	15.0718	11.6816	7.2607
H	2.90947	18.3842	2.32944		H	18.8556	5.0334	13.3743		H	1.75358	4.68021	7.76055		H	20.261	15.5483	24.7734		C	1.35824	33.4568	26.2712		C	3.51279	33.2731	28.9679		H	23.4258	16.896	33.3523		H	13.9228	11.3146	5.4514
C	4.81409	17.3186	5.77366		C	22.2033	6.16207	13.786		C	0.80333	2.49665	9.20921		C	22.3892	16.4491	26.3141		C	2.8511	33.2184	26.7726		C	4.05834	32.8007	27.7244		C	18.8792	18.0149	32.7188		C	12.2667	13.4673	5.5852
C	3.77052	16.0341	5.68334		C	21.2376	4.91705	13.9966		C	0.45582	2.1399	7.67931		C	20.9524	17.125	26.3032		O	3.08087	33.9353	27.9833		O	5.00648	32.9555	26.5595		C	19.7856	17.1829	33.7235		C	13.2096	13.784	6.8401
O	2.66728	16.1691	6.51757		O	20.0318	5.36738	14.6181		O	-0.68327	2.8414	7.17403		O	20.5078	17.2547	24.957		H	3.55651	33.5662	25.9963		H	3.09635	32.5487	27.1671		O	19.0161	16.1433	34.3158		O	12.9408	12.895	7.9228
H	4.31081	15.074	5.9131		H	21.7408	4.19078	14.6604		H	0.21825	1.06182	7.6518		H	21.0214	18.1218	26.7742		H	2.83476	34.8389	27.7398		H	5.51761	33.9385	26.6265		H	20.1373	17.8244	34.5416		H	13	14.7984	7.2036
H	2.97193	16.0826	7.40096		H	20.3535	6.1171	15.1431		H	-1.43496	2.5148	7.68442		H	21.2915	17.5829	24.4947		C	-0.29306	35.166	27.4074		C	4.83722	35.1266	29.0361		H	18.4242	15.8095	33.646		H	12.8355	12.0257	7.5338
C	7.09865	16.2374	5.79311		C	23.3542	8.24261	14.888		C	0.37712	3.95847	11.3228		C	24.7913	16.4917	25.3072		C	0.87462	34.9873	26.3344		C	3.43786	34.811	28.9399		C	17.3607	18.4744	34.8142		C	10.5009	14.1224	7.3624
C	6.21206	17.2621	5.01279		C	22.4232	6.97207	15.1427		C	0.30874	3.92215	9.73078		C	23.4574	17.3295	25.5274		O	1.9476	35.8817	26.6228		O	2.10786	34.9257	28.2342		C	17.9605	19.0799	33.4595		C	10.7773	13.9937	5.8067
O	6.05578	16.9826	3.58309		O	21.1679	7.41848	15.6566		O	1.1225	4.95596	9.19979		O	22.9313	17.7429	24.2701		H	0.4617	35.243	25.3442		H	3.11275	35.0149	30.0134		O	18.6789	20.2955	33.6745		O	10.6314	15.2528	5.1582
H	6.66595	18.2473	5.08689		H	22.8858	6.3233	15.9012		H	-0.74064	4.07804	9.42349		H	23.6948	18.2188	26.1379		H	1.63031	36.7507	26.3588		H	2.19372	35.6515	27.3987		H	17.1312	19.3484	32.7908		H	10.0613	13.2757	5.3745
H	5.14912	17.3584	3.50398		H	21.1084	8.31423	15.2877		H	0.91919	5.75656	9.70176		H	23.6521	18.2178	23.8409		C	0.8305	35.2579	29.7785		C	5.39301	36.6544	30.6334		H	19.2362	20.1728	34.4554		H	9.9944	15.7174	5.721
C	9.48985	15.0629	5.84222		C	22.8481	8.78692	12.3938		C	2.69298	5.08621	11.7303		C	24.5146	15.5649	22.8918		C	-0.04161	34.3902	28.7759		C	5.23537	35.2298	30.5201		C	18.0217	19.8375	36.8801		C	9.3711	15.3415	9.3225
C	8.61804	16.2559	5.24355		C	22.6894	9.30136	13.8893		C	1.83594	3.77131	11.9324		C	24.5671	15.1839	24.4319		O	-1.30002	34.1266	29.39		O	4.60945	33.934	30.9776		C	16.8479	19.5682	35.8407		C	9.2225	14.9521	7.785
O	8.66111	16.0493	3.82304		O	21.307	9.48096	14.1993		O	1.71247	3.56386	13.3303		O	25.6688	14.3153	24.6364		H	0.4704	33.4308	28.5883		H	6.32838	34.9122	30.4564		O	16.4662	20.7483	35.1382		O	9.0785	16.1403	7.0118
H	9.13303	17.2181	5.53763		H	23.2112	10.2689	13.9903		H	2.34312	2.91719	11.4527		H	23.6271	14.6838	24.7331		H	-1.05659	34.0238	30.3232		H	4.00519	34.117	31.8905		H	15.9592	19.1898	36.3643		H	8.3258	14.3196	7.6578
H	7.79774	16.4518	3.54292		H	20.9217	9.76662	13.3586		H	1.30288	2.69756	13.4535		H	25.7727	14.2525	25.5837		C	1.85544	35.3392	32.1682		C	4.01357	37.009	32.4127		H	17.1593	20.8685	34.4831		H	8.3538	16.6116	7.4444
C	11.7302	14.4282	6.46472		C	22.2959	9.05738	9.91553		C	5.09731	4.2909	11.0641		C	22.3831	14.3243	22.0506		C	1.15923	34.4092	31.0854		C	5.42116	37.047	32.1223		C	18.2082	22.1485	38.0924		C	11.427	16.9147	8.9246
C	10.9418	15.2475	5.42442		C	22.1016	9.72376	11.3506		C	4.19874	4.90183	12.2209		C	23.9786	14.3547	22.0155		O	-0.0489	33.8888	31.6338		O	6.83709	36.6083	32.41		C	17.6228	20.6707	38.1779		C	10.8616	15.6918	9.7553
O	11.16	14.8187	4.0999		O	20.7254	9.79213	11.7198		O	4.73142	6.15903	12.6089		O	24.4472	14.5128	20.6779		H	1.8401	33.5798	30.8196		H	5.57569	38.1726	32.0292		O	16.2169	20.6911	38.4174		O	10.8886	16.0518	11.1301
H	11.1067	16.357	5.47497		H	22.5679	10.725	11.3688		H	4.23165	4.21461	13.0851		H	24.3595	13.404	22.4314		H	0.23877	33.5268	32.4866		H	6.85321	35.9923	33.3332		H	18.0719	20.1779	39.0525		H	11.5052	14.8082	9.5972
H	10.3546	15.1037	3.67423		H	20.2739	10.3771	11.1019		H	4.19526	6.46651	13.3296		H	25.3814	14.6883	20.7693		C	2.47382	35.5517	34.6802		C	4.26732	36.9604	34.6772		H	15.9084	21.5325	38.0687		H	11.7615	16.4359	11.2362
C	10.8767	14.355	8.72169		C	20.4914	10.5091	8.69699		C	5.50493	6.46394	9.67412		C	22.2557	16.8644	21.4363		C	2.29174	34.5254	33.47		C	3.76982	36.1042	33.6348		C	18.2992	22.9472	35.5814		C	13.5353	18.2666	8.2967
C	11.8267	15.158	7.76886		C	22.0096	10.0246	8.68533		C	4.89614	4.9934	9.65571		C	21.7339	15.3982	21.075		O	1.31163	33.5476	33.8026		O	2.66783	35.2639	33.0351		C	17.5326	23.0609	36.9721		C	12.9723	17.1062	9.2264
O	13.1888	15.2529	8.16544		O	22.9208	11.1188	8.72434		O	5.57458	4.19152	8.69966		O	22.0907	15.0604	19.739		H	3.257	34.0234	33.2765		H	4.64862	35.3857	33.53		O	16.1552	22.7373	36.7942		O	13.1792	17.42	10.6039
H	11.2857	16.1241	7.5978		H	22.1759	9.44324	7.76014		H	3.82044	5.03826	9.41446		H	20.6409	15.3404	21.1551		H	1.56733	33.2849	34.6965		H	1.81923	35.2031	33.7481		H	17.5604	24.1034	37.3119		H	13.4995	16.1627	9.0327
H	13.4851	16.0172	7.64296		H	22.6942	11.7011	7.99166		H	5.58192	4.6832	7.87738		H	23.0258	14.8296	19.8243		C	0.35239	35.1499	36.2		C	2.60006	36.4166	36.1329		H	16.1389	22.0316	36.1364		H	12.8905	18.3379	10.6992
C	12.1727	12.0442	8.22696		C	20.0133	13.0268	8.58924		C	4.00931	8.57434	9.07284		C	21.7594	18.8062	19.7115		C	1.9363	35.006	36.0917		C	4.02949	36.2908	36.0434		C	20.799	23.003	36.3695		C	16.0259	18.2557	9.0584
C	11.5371	13.0256	9.31002		C	20.2739	11.8194	9.55805		C	4.9022	7.38156	8.51232		C	21.2713	18.0587	21.0328		O	2.28477	33.6347	36.2318		O	5.28048	35.4454	36.0635		C	19.642	23.7838	35.6041		C	15.0344	18.0203	7.8329
O	12.632	13.4474	10.1646		O	19.179	11.6512	10.4495		O	5.97886	7.96449	7.79737		O	19.9209	17.6306	20.8813		H	2.40758	35.5997	36.8953		H	4.34844	37.1362	36.7386		O	20.0287	24.173	34.2849		O	15.1586	16.6976	7.331
H	10.793	12.4481	9.96338		H	21.1557	12.0211	10.1833		H	4.29091	6.76356	7.8303		H	21.2657	18.7874	21.8536		H	2.05728	33.3629	37.1261		H	5.01753	34.4019	36.3357		H	19.4563	24.7247	36.1365		H	15.2616	18.7453	7.0314
H	13.2279	14.0074	9.59541		H	18.4133	12.0852	10.0564		H	5.58809	8.5975	7.19685		H	19.8567	17.3814	19.9556		C	-0.50515	36.3919	34.0899		C	1.53423	37.9551	34.8323		H	19.9479	23.3964	33.7204		H	16.091	16.5316	7.2271
C	10.6791	9.90538	8.37836		C	21.3269	14.9611	7.53605		C	4.95641	8.93966	11.4922		C	23.1106	17.3096	18.049		C	-0.1723	36.5386	35.6348		C	2.21668	37.9077	36.0968		C	22.6055	21.1695	36.4467		C	17.7934	18.4446	7.1005
C	12.179	10.5104	8.62212		C	21.0641	14.168	8.86876		C	3.70935	8.46249	10.6215		C	21.6804	17.9233	18.3841		O	-1.36429	36.9035	36.3164		O	2.2457	38.1497	37.5871		C	21.358	21.7138	35.6264		C	17.572	18.1646	8.6617
O	13.196	9.86169	7.8713		O	20.537	15.0387	9.86091		O	2.56331	9.24266	10.9477		O	20.7219	16.8706	18.5021		H	0.5938	37.3216	35.7815		H	3.21829	38.3645	35.8007		O	20.3791	20.6819	35.5738		O	18.2952	19.096	9.465
H	12.3274	10.4342	9.77682		H	22.0197	13.7389	9.22163		H	3.45744	7.4272	10.8721		H	21.34	18.5538	17.5518		H	-1.7786	37.5373	35.7212		H	1.31956	38.679	37.8941		H	21.6798	21.9741	34.6071		H	17.9563	17.1666	8.9166
H	14.0031	10.3971	8.06674		H	20.1875	14.4586	10.5364		H	2.94571	10.1117	11.1272		H	21.2096	16.1426	18.9097		C	-1.24367	37.61	31.9077		C	1.29454	39.1743	32.9216		H	20.9092	19.8855	35.7338		H	17.773	19.9074	9.4925
C	11.0487	10.4843	5.74763		C	22.4961	14.9414	5.23576		C	6.08486	10.7588	9.97653		C	23.3888	18.855	15.9699		C	-0.97578	37.7759	33.4748		C	1.5022	39.4088	34.3248		C	24.287	19.2332	36.8175		C	19.9262	16.9743	6.619
C	9.97746	10.2304	6.96084		C	21.8461	14.0236	6.36043		C	5.29713	10.487	11.3296		C	24.0704	18.3461	17.3188		O	-2.13845	38.2442	34.1586		O	1.09382	40.0575	35.6258		C	23.1485	19.7927	35.8709		C	19.3214	18.4482	6.6588
O	9.27124	9.05634	6.51658		O	22.7885	13.0677	6.84929		O	4.11096	11.2806	11.3265		O	24.3588	19.4487	18.1711		H	-0.17762	38.522	33.6101		H	2.61742	39.6452	34.3251		O	22.0957	18.836	35.8193		O	19.4145	19.0416	5.3722
H	9.20914	11.0326	7.08188		H	20.9856	13.4965	5.9258		H	5.93502	10.7945	12.1751		H	25.0121	17.8261	17.0675		H	-2.76087	38.449	33.4534		H	0.24957	40.7545	35.4427		H	23.5614	19.9529	34.8608		H	19.8954	19.0526	7.3819
H	9.37476	9.06474	5.56709		H	23.5128	13.0959	6.20956		H	4.43156	12.0895	10.8908		H	24.7491	20.0935	17.5802		C	-3.11515	35.7875	32.1122		C	-0.32867	37.5776	32.8201		H	22.5628	17.9943	35.7243		H	20.3514	19.2333	5.2421
C	11.6956	10.7716	3.45792		C	24.1305	15.2162	3.25338		C	6.99981	12.5855	8.39334		C	23.6049	21.4351	15.8153		C	-2.74853	37.2357	31.535		C	-0.21161	39.0007	32.6515		C	26.0161	17.3221	37.1603		C	18.0946	15.8934	5.1049
C	10.4382	10.708	4.37401		C	23.5916	14.2127	4.35044		C	6.5248	12.2892	9.8706		C	24.1739	20.059	15.2818		O	-3.63616	38.2473	32.0177		O	-0.63341	40.4072	33.0035		C	24.8114	17.8332	36.2781		C	19.6373	16.1632	5.2742
O	9.54636	9.63247	3.98178		O	24.6735	13.7629	5.16367		O	5.41804	13.125	10.1865		O	25.5655	19.9794	15.5704		H	-2.83015	37.1926	30.4337		H	-0.21971	39.0684	31.5136		O	23.7572	16.8717	36.2825		O	20.1316	16.8628	4.1356
H	9.85031	11.6254	4.3861		H	23.1652	13.3233	3.86685		H	7.35673	12.4772	10.5726		H	24.0206	20.0162	14.1887		H	-4.49729	37.8106	31.9267		H	-1.50476	40.3713	33.6902		H	25.1386	17.9343	35.2338		H	20.1731	15.2057	5.3066
H	9.29537	9.79637	3.03952		H	25.0251	14.5466	5.61376		H	5.68327	14.0259	9.99682		H	25.8639	19.198	15.1108		C	-4.35758	36.0708	34.3807		C	-2.19253	37.7124	34.1249		H	23.5838	16.6533	37.2064		H	19.6824	17.711	4.1708
C	11.3303	10.6883	1.93294		C	23.091	15.4123	2.14707		C	7.65836	13.9661	8.31344		C	22.193	21.6771	15.2706		C	-4.53077	35.68	32.8563		C	-1.81838	37.1878	32.8396		C	27.2123	18.2693	37.0231		C	17.5426	15.1967	6.3474
C	24.8398	9.08792	14.5034		C	24.7549	17.4389	7.9506		C	26.6205	16.5405	24.1195		C	1.44066	17.7871	21.65		O	-5.51223	36.5268	32.258		O	-2.01422	37.1022	31.3448		C	-2.4615	14.2938	17.1634		C	26.548	15.165	16.3467
C	25.0825	8.66782	13.0125		C	25.3717	15.9707	7.99777		C	26.222	16.8735	22.608		C	2.45156	18.1273	22.8324		H	-4.87594	34.6323	32.7955		H	-1.73169	36.0798	33.0936		C	-1.1095	14.7671	16.4683		C	26.8249	13.6473	16.6887
C	25.6775	7.1858	13.0293		C	26.5532	15.9285	9.04125		C	25.1438	15.8484	22.08		C	1.67578	18.0011	24.1987		H	-6.24498	36.553	32.8867		H	-2.92626	37.6663	31.0583		C	-0.5771	13.6141	15.5527		C	28.0321	13.5385	17.6992
O	25.9886	9.611	12.5026		O	25.8468	15.5588	6.71789		O	27.3823	16.8263	21.7824		O	2.95605	19.4498	22.7065		C	-3.59742	34.9708	35.1281		C	-3.41891	36.9441	34.6514		O	-0.1154	15.1132	17.4263		O	27.1607	12.9812	15.481
H	24.0972	8.67725	12.4541		H	24.5976	15.2503	8.29533		H	25.8203	17.8939	22.5461		H	3.28505	17.4044	22.84		C	32.6926	25.8764	26.4113		C	33.2543	26.0204	26.9706		H	-1.3244	15.6453	15.8412		H	25.9271	13.1857	17.1389
H	25.5549	10.4436	12.2758		H	26.5901	16.1412	6.51445		H	27.8232	16.0316	22.1079		H	3.69468	19.3761	22.0969		C	31.532	25.1052	27.1654		C	32.0415	25.3535	27.36		H	-0.6346	15.3645	18.1987		H	26.3875	13.1114	14.9198
C	23.7895	11.3587	14.3135		C	22.6452	18.7724	7.19334		C	26.2593	14.0193	24.6853		C	2.09868	19.3757	19.6859		C	32.1557	23.9029	27.965		C	32.6341	24.162	28.1352		C	-1.3455	12.7984	18.9819		C	26.16	16.068	18.7531
C	23.5761	9.94766	14.8508		C	23.5979	17.5433	6.87439		C	27.3472	15.123	24.3072		C	2.07782	17.8698	20.1918		O	30.5934	24.5968	26.2239		O	30.7188	24.7155	27.0087		C	-2.3274	14.0127	18.7208		C	25.4958	15.8203	17.3233
O	22.5623	9.22647	14.1806		O	24.1657	17.6991	5.57842		O	28.0574	14.7692	23.122		O	3.3892	17.309	20.1655		H	31.0327	25.7848	27.8774		H	31.7189	26.0169	28.2291		O	-1.8292	15.166	19.3939		O	25.0758	17.0446	16.7383
H	23.4325	9.96854	15.9026		H	23.0117	16.6189	6.92772		H	28.056	15.2191	25.1464		H	1.46133	17.2704	19.5113		H	30.2235	23.8016	26.633		H	30.5133	24.861	25.9276		H	-3.3247	13.7558	19.1153		H	24.6284	15.1453	17.4343
H	21.922	9.98953	14.0592		H	23.432	17.7183	4.96609		H	28.7836	14.2029	23.388		H	3.98197	18.0492	20.3338		C	33.5556	28.1512	25.4736		C	34.1158	28.1204	27.1754		H	-1.6334	14.8234	20.2773		H	24.4687	17.4155	17.3793
C	22.4353	13.5544	14.0132		C	20.6413	17.4617	6.20041		C	28.0469	12.1209	25.1214		C	3.38387	18.868	17.4638		C	32.292	27.374	26.0622		C	32.9419	27.4905	26.6348		C	-0.1393	11.3839	20.7875		C	25.8465	18.5549	19.4475
C	22.3002	11.9113	14.4382		C	21.4351	18.8295	6.16271		C	26.7251	12.5425	24.3274		C	2.06538	19.4984	18.0968		O	31.2262	27.4031	25.1211		O	31.9999	27.2289	25.484		C	-1.3033	12.4252	20.521		C	25.3243	17.0712	19.6707
O	21.328	11.2787	13.5628		O	20.5749	19.9122	6.49348		O	25.67	11.6166	24.5835		O	0.92811	18.8141	17.573		H	31.9722	27.8873	26.984		H	32.1903	27.7283	27.4583		O	-1.0532	13.5889	21.3057		O	23.9403	16.976	19.3434
H	21.888	11.8193	15.4085		H	21.8146	19.0209	5.15037		H	26.9304	12.4876	23.2515		H	2.00669	20.57	17.8366		H	30.4507	27.1212	25.6154		H	32.2868	27.8631	24.6194		H	-2.2751	11.9989	20.8109		H	25.4698	16.8024	20.7285
H	20.8971	11.9972	13.0823		H	19.9538	19.578	7.15443		H	25.8865	11.2544	25.4529		H	1.15888	18.6548	16.6506		C	34.6078	26.1685	24.1457		C	35.3299	26.77	25.7982		H	-0.4112	13.3186	21.9769		H	23.6332	17.8779	19.224
C	23.4104	12.6221	11.5817		C	20.1079	16.5369	3.85132		C	27.291	12.8866	27.4797		C	2.70814	20.3471	15.3593		C	34.0026	27.6329	24.0352		C	35.2104	28.1721	26.0934		C	0.5209	9.2004	21.9584		C	23.8675	19.3924	20.9362
C	22.5934	13.8395	12.432		C	19.5281	17.3359	5.08964		C	27.7804	11.6425	26.6155		C	3.89265	19.6217	16.1437		O	32.8886	27.6485	23.1498		O	34.9741	29.5956	25.6487		C	-0.6604	9.9418	21.2011		C	25.416	19.5772	20.5904
O	21.2642	13.9092	11.9324		O	18.4612	16.5701	5.63101		O	26.8546	10.5561	26.6295		O	4.84909	20.6041	16.5206		H	34.7532	28.3228	23.6278		H	36.1321	28.3177	26.7483		O	-1.7791	10.0283	22.0791		O	26.2483	19.4062	21.7369
H	23.0636	14.8638	12.184		H	19.1687	18.3369	4.79123		H	28.7364	11.2938	27.0398		H	4.37385	18.8789	15.4836		H	32.1262	27.577	23.7345		H	34.9127	29.6319	24.541		H	-0.9501	9.3855	20.2951		H	25.5963	20.6001	20.2367
H	21.4398	13.7449	11.0115		H	17.9828	16.2203	4.86648		H	27.4029	9.76158	26.6401		H	5.07787	21.0776	15.7212		C	34.9744	25.9207	21.5683		C	34.7362	26.7555	23.5977		H	-1.9303	9.1209	22.3752		H	25.8713	18.6535	22.2044
C	22.024	10.9195	10.2008		C	18.8993	18.1925	2.23305		C	25.7946	11.7134	29.2801		C	2.67382	19.0017	13.0922		C	35.6533	25.8423	22.9952		C	35.9259	26.5952	24.389		C	0.1243	6.9599	20.7039		C	21.6781	20.3823	21.9035
C	22.9504	12.3607	10.1417		C	20.2606	17.4209	2.55004		C	25.8296	12.7523	28.0735		C	1.87642	19.3732	14.4098		O	36.7272	26.771	23.0323		O	37.3434	26.9886	24.7296		C	1.202	8.0466	21.1081		C	23.2669	20.5524	21.8336
O	22.1086	13.3377	9.61276		O	21.3347	18.3374	2.72196		O	25.4447	14.0247	28.5787		O	1.56305	18.1639	15.0929		H	36.0498	24.8254	23.1516		H	36.0354	25.4609	24.3576		O	1.8136	8.5554	19.9268		O	23.8007	20.4341	23.1449
H	23.8411	12.1805	9.46178		H	20.4906	16.7476	1.70543		H	25.1301	12.4347	27.28		H	0.94323	19.8853	14.118		H	37.1272	26.6655	22.1567		H	37.71	27.7293	23.9886		H	1.9765	7.569	21.731		H	23.5341	21.5347	21.4104
H	21.8008	12.9579	8.75843		H	21.3115	18.85	1.91324		H	24.6034	13.8155	29.0062		H	1.44278	17.5141	14.3978		C	35.3367	25.796	19.0171		C	33.6288	25.6849	21.9179		H	1.952	7.7521	19.4035		H	23.5928	21.2645	23.5938
C	20.5785	9.3706	8.85739		C	19.5482	20.6535	1.73808		C	24.4671	11.3332	31.4907		C	4.9032	20.3013	12.8383		C	35.9672	25.4219	20.4248		C	34.963	26.137	22.2058		C	-0.2669	4.6603	19.553		C	20.9968	22.5891	20.6557
C	21.8069	10.4587	8.65566		C	19.0663	19.2869	1.08788		C	24.3348	11.5611	29.9147		C	3.37244	20.2521	12.4168		O	37.236	26.0572	20.5611		O	36.1904	26.9359	21.838		C	0.8197	5.7252	20.0093		C	20.8831	20.9933	20.6534
O	21.4853	11.5462	7.76085		O	20.0249	18.8408	0.13515		O	23.5276	12.7079	29.6423		O	3.27233	20.1456	11.0052		H	36.0915	24.3267	20.5037		H	35.4489	25.1494	22.5027		O	1.5589	6.1624	18.8705		O	21.3895	20.4414	19.4413
H	22.6894	9.96392	8.28995		H	18.0851	19.438	0.60266		H	23.8536	10.6681	29.4798		H	2.88527	21.1874	12.7473		H	37.7765	25.7287	19.8315		H	36.067	27.3551	20.8176		H	1.5043	5.2485	20.7309		H	19.8194	20.7144	20.7476
H	21.3333	11.0634	6.93485		H	20.0289	19.4956	-0.55674		H	22.8352	12.6406	30.3104		H	2.34745	20.2506	10.7945		C	33.273	24.3376	19.6086		C	33.3138	23.4492	21.6066		H	1.6524	5.3505	18.3507		H	21.333	21.1422	18.7832
C	19.2491	7.5209	7.49752		C	18.2097	22.3818	0.27675		C	24.2726	13.7788	32.3704		C	5.86055	18.4531	11.2138		C	34.3531	24.6647	18.4917		C	33.6831	24.5994	20.8269		C	-0.5567	2.2104	18.608		C	19.0155	24.3181	20.4599
C	20.6501	8.32654	7.59223		C	19.6517	21.8198	0.66416		C	23.6007	12.3453	32.3748		C	5.66234	18.8995	12.7342		O	33.7164	25.1304	17.3093		O	33.471	25.5087	19.6402		C	0.479	3.3673	19.0181		C	19.9519	23.3101	19.6701
O	20.9251	9.09386	6.41527		O	20.4677	22.8642	1.18011		O	22.2702	12.4727	31.8724		O	6.9495	19.0564	13.331		H	34.9487	23.7608	18.2735		H	34.8099	24.441	20.7584		O	1.3507	3.7426	17.9543		O	20.6441	24.0365	18.6561
H	21.5536	7.66067	7.66966		H	20.1482	21.4494	-0.24429		H	23.5673	11.973	33.4123		H	5.13864	18.1265	13.3107		H	33.1216	24.4378	17.0183		H	32.6821	25.084	18.9849		H	1.0936	2.9714	19.8459		H	19.3271	22.5641	19.1572
H	20.3996	8.68235	5.69771		H	19.8454	23.5588	1.42698		H	21.9862	13.3131	32.2696		H	7.35972	19.7362	12.7808		C	31.1662	23.4526	18.3714		C	31.6365	22.3736	20.5001		H	1.6455	2.9075	17.5717		H	20.776	24.9269	18.9974
C	17.9703	9.80239	6.56722		C	17.3154	22.4581	2.72763		C	24.1148	16.2404	33.1504		C	5.32159	16.767	9.26762		C	32.4084	23.05	19.2807		C	33.0598	22.2564	20.6662		C	-2.3326	3.3274	17.0238		C	19.1085	26.5946	21.7184
C	18.2937	8.17052	6.40832		C	17.5617	23.3095	1.40274		C	23.4167	14.8137	33.2233		C	4.92346	17.2421	10.7555		O	33.1962	22.0288	18.6696		O	34.4506	22.171	20.0843		C	-1.1858	2.2244	17.1348		C	19.8574	25.2277	21.4456
O	19.0511	7.89955	5.21672		O	18.4397	24.3929	1.69526		O	22.0725	14.8887	32.7402		O	4.99258	16.1592	11.6887		H	32.0398	22.6319	20.2247		H	33.1037	21.3984	21.4155		O	-0.1746	2.3287	16.1308		O	20.0798	24.5293	22.6584
H	17.3293	7.625	6.32062		H	16.6073	23.7063	1.01594		H	23.3876	14.4888	34.275		H	3.87774	17.5749	10.7485		H	33.2695	22.3063	17.7499		H	34.3855	22.107	18.978		H	-1.6806	1.2467	16.9977		H	20.8458	25.428	21.015
H	19.2259	6.91746	5.17995		H	17.8976	25.0963	2.07127		H	21.9151	15.8426	32.6704		H	5.93925	16.0194	11.8242		C	29.8838	23.2089	16.1656		C	29.8271	22.0792	19.146		H	-0.6033	2.5984	15.3193		H	19.2817	24.6098	23.1867
C	16.1413	9.38575	4.62118		C	14.9049	22.6423	3.70581		C	23.6848	16.429	30.569		C	6.9881	14.7929	9.58691		C	31.1312	22.6804	16.9878		C	31.2596	21.9978	19.055		C	-1.5962	4.7176	14.9868		C	21.3327	27.4339	22.9131
C	17.1796	10.4346	5.31412		C	15.8816	21.7593	2.8053		C	23.5395	17.1545	31.9828		C	6.84804	16.3132	9.13335		O	32.3455	22.9488	16.2915		O	32.5625	22.3995	18.406		C	-1.8604	4.7639	16.5579		C	19.7305	27.3935	22.9523
O	16.423	11.5444	5.79496		O	15.3408	21.5389	1.50404		O	22.168	17.4435	32.238		O	7.29859	16.4233	7.78246		H	31.0218	21.5959	17.1727		H	31.3988	20.8673	19.0997		O	-2.9117	5.6704	16.8759		O	19.1972	28.7154	22.9633
H	17.9074	10.814	4.54244		H	16.0058	20.7806	3.30179		H	24.1127	18.0989	31.9619		H	7.46621	16.9745	9.75883		H	32.1941	22.6575	15.391		H	32.3537	23.0256	17.5135		H	-0.9381	5.0436	17.0912		H	19.4285	26.8898	23.8856
H	15.7062	11.4217	5.14767		H	14.3879	21.4584	1.60699		H	21.9367	17.9943	31.4798		H	8.25008	16.3146	7.84671		C	28.7236	20.8677	15.7854		C	27.9421	21.5702	17.9702		H	-2.5498	6.5568	16.8181		H	19.7395	29.1885	23.6114
C	14.2311	9.18918	2.88554		C	13.7025	23.8188	1.73868		C	21.2648	16.0368	29.7064		C	9.31533	14.283	10.6571		C	29.3712	22.1525	15.0954		C	29.2304	22.1611	17.7286		C	0.0752	6.465	13.9802		C	20.8639	28.5109	20.581
C	15.3632	10.1231	3.4664		C	14.5475	24.0454	3.05212		C	22.5848	16.9101	29.5155		C	7.77804	14.5881	10.9519		O	28.4352	22.7876	14.2343		O	30.082	23.3028	17.2272		C	-1.4392	6.1568	14.3485		C	21.9694	27.868	21.5173
O	14.7785	11.3298	3.9981		O	13.7889	24.8293	3.97005		O	22.291	18.2892	29.7137		O	7.61545	15.7136	11.813		H	30.2073	21.8345	14.4575		H	29.7641	21.2824	17.2361		O	-2.2091	6.2146	13.1525		O	22.9791	28.8288	21.7881
H	16.0615	10.3415	2.5554		H	15.47	24.5903	2.79636		H	22.9879	16.7517	28.5012		H	7.35142	13.7255	11.478		H	27.8252	23.2462	14.8007		H	29.4338	24.0637	16.7446		H	-1.8047	6.9213	15.0508		H	22.4164	26.9815	21.036
H	14.1899	11.7216	3.32376		H	13.2071	25.3499	3.4117		H	21.8455	18.5657	28.9165		H	8.34528	16.2907	11.5639		C	26.623	19.7692	16.8489		C	25.7924	22.2618	17.6625		H	-3.0694	5.8309	13.3752		H	23.189	29.2412	20.9469
C	14.4435	8.94931	0.40127		C	11.1497	23.776	1.45812		C	19.5124	17.8665	29.0528		C	11.7498	15.1904	10.4923		C	27.3171	21.1453	16.4658		C	26.953	22.6662	18.4084		C	1.682	4.6347	15.0306		C	21.9478	29.1562	18.3087
C	14.6993	8.22066	1.77939		C	12.3929	22.9832	2.03622		C	20.0961	16.4253	28.6972		C	10.2638	15.5126	10.9644		O	27.4776	21.9411	17.6331		O	27.6212	23.0162	19.7166		C	1.1169	6.125	15.1424		C	20.9573	28.1516	19.037
O	16.0922	7.96783	1.88876		O	12.505	21.7123	1.40467		O	20.5829	16.4124	27.3632		O	9.79026	16.6474	10.2495		H	26.6671	21.7005	15.7765		H	27.3148	23.5322	17.7613		O	2.2072	7.0382	15.0823		O	21.316	26.7911	18.7767
H	14.1155	7.25797	1.83711		H	12.265	22.8371	3.12376		H	19.2881	15.6791	28.7975		H	10.2504	15.7358	12.0438		H	28.0366	21.419	18.2115		H	26.8612	23.0409	20.5252		H	0.6501	6.274	16.125		H	19.9473	28.3134	18.6282
H	16.3411	7.42614	1.09526		H	11.6259	21.3407	1.4499		H	19.8383	16.7427	26.8489		H	10.5912	17.1377	10.0246		C	25.9301	19.7906	19.3559		C	24.2524	22.2739	19.3426		H	2.3918	7.1457	14.1421		H	21.4075	26.7451	17.8232
C	14.3423	8.63184	-2.18415		C	10.5473	24.6399	3.84167		C	19.3304	19.7612	27.2584		C	13.9076	15.4114	11.9442		C	25.4062	19.9575	17.8596		C	24.5646	23.042	18.1679		C	3.386	3.7567	13.2499		C	24.3349	29.0948	17.3774
C	14.5532	7.89953	-0.78668		C	10.7851	25.0581	2.33968		C	18.5937	18.5017	27.9059		C	12.6705	14.5021	11.6025		O	24.7916	21.2327	17.6761		O	24.8868	24.359	17.5033		C	1.853	4.1274	13.5322		C	23.4757	28.9392	18.682
O	15.7643	7.22977	-0.77603		O	11.845	26.0078	2.3267		O	18.26	17.5493	26.9001		O	11.9691	14.2786	12.8178		H	24.6378	19.1996	17.6545		H	23.7688	22.647	17.4535		O	0.9784	3.0185	13.3499		O	23.8881	29.9371	19.6054
H	13.7685	7.13974	-0.65221		H	9.87467	25.5281	1.93191		H	17.6639	18.8709	28.3721		H	13.0383	13.5365	11.2259		H	25.5369	21.8381	17.6307		H	24.7906	25.1804	18.2437		H	1.5685	4.9312	12.8327		H	23.6369	27.932	19.1074
H	16.0377	7.10517	-1.67491		H	11.4771	26.772	2.77326		H	17.4444	17.1299	27.1823		H	12.4525	14.7703	13.4889		C	25.6374	22.1726	20.2945		C	22.697	23.7707	20.074		H	0.9222	2.9057	12.3933		H	24.8451	29.9427	19.5761
C	16.9787	9.04735	-2.93781		C	8.15131	25.0395	4.64319		C	20.121	18.5698	25.023		C	14.5794	16.3017	9.6462		C	25.1156	20.6826	20.387		C	22.7481	22.3985	19.6477		C	3.1839	1.5205	11.902		C	22.8028	28.5516	15.4
C	15.5723	9.75381	-2.61762		C	9.15668	23.939	4.10859		C	20.5653	19.4027	26.3107		C	15.0192	15.357	10.8362		O	23.7242	20.606	20.0923		O	22.2764	21.2808	18.7487		C	3.6988	2.1962	13.2486		C	23.9681	27.9947	16.3158
O	15.0495	10.4612	-3.75405		O	8.61986	23.3058	2.95045		O	21.1902	20.6101	25.8897		O	16.2242	15.8194	11.4236		H	25.2581	20.3045	21.4054		H	22.7051	21.8735	20.6587		O	5.1045	1.9864	13.3744		O	25.1224	27.6892	15.5469
H	15.7589	10.537	-1.89075		H	9.33086	23.1763	4.88465		H	21.3142	18.8294	26.8742		H	15.1396	14.3182	10.4796		H	23.6857	20.8742	19.1653		H	21.427	21.6375	18.1295		H	3.2289	1.7202	14.1194		H	23.6646	27.0649	16.8162
H	14.1973	10.8411	-3.37389		H	7.98453	22.6728	3.31377		H	20.9574	20.6948	24.9583		H	16.8986	15.6897	10.7583		C	25.0798	22.8729	22.7262		C	21.9225	23.6929	22.2161		H	5.5143	2.5341	12.6922		H	25.4754	28.543	15.2623
C	17.8491	8.05668	-5.24434		C	7.31121	23.2081	6.29192		C	18.0448	20.092	24.734		C	16.8542	17.4202	9.15331		C	24.8117	23.1773	21.1902		C	21.4202	23.9991	20.9042		C	2.8102	-0.7349	10.6417		C	23.3181	27.2703	13.2372
C	16.9154	7.82785	-3.95506		C	6.88369	24.4089	5.35285		C	19.2889	19.4414	23.985		C	15.71	16.4976	8.55999		O	25.2727	24.4786	20.8631		O	20.7326	24.9404	19.9444		C	3.512	-0.0313	11.8886		C	22.2461	27.4598	14.407
O	17.3844	6.72821	-3.24312		O	6.22914	25.4036	6.13266		O	20.1281	20.4657	23.4609		O	16.2049	15.2389	8.10066		H	23.7343	23.0782	20.9631		H	20.8578	23.0342	20.6753		O	4.9267	-0.2019	11.8851		O	21.9531	26.2693	15.1366
H	15.8473	7.62809	-4.29546		H	6.18991	24.0346	4.59008		H	18.9469	18.7769	23.1717		H	15.2665	16.9952	7.68654		H	24.7435	25.0923	21.3658		H	20.364	25.8291	20.4979		H	3.098	-0.4832	12.8072		H	21.3135	27.8441	13.9608
H	17.6401	6.16688	-3.99877		H	5.7628	25.9554	5.49075		H	19.6214	20.9139	22.7739		H	16.9966	15.011	8.59246		C	23.2604	22.9666	24.5601		C	21.0175	22.9338	24.1653		H	5.196	0.3913	12.5973		H	21.6208	25.643	14.499
C	17.7459	10.6135	-5.2721		C	5.12146	21.9606	5.66503		C	17.0983	20.7414	22.3855		C	17.3734	18.5917	6.88118		C	24.2537	23.8386	23.6768		C	20.8519	24.0434	23.2661		C	4.1047	0.8385	8.9785		C	22.8321	24.7977	12.6694
C	17.3636	9.27132	-6.08848		C	6.70335	21.841	5.77497		C	16.7491	20.1978	23.8361		C	17.9621	17.7229	8.07883		O	25.16	24.542	24.5169		O	20.805	25.5297	23.0039		C	3.6074	-0.6536	9.2644		C	23.9339	25.8262	13.1609
O	17.9805	9.08656	-7.38278		O	7.22276	21.518	4.48724		O	16.1075	18.9226	23.7596		O	19.0671	18.3573	8.71731		H	23.6652	24.5534	23.0748		H	19.9123	23.7129	22.7116		O	4.7161	-1.5563	9.2858		O	25.0531	25.8252	12.2819
H	16.2735	9.12056	-6.26462		H	6.97617	21.0412	6.48587		H	16.0268	20.8705	24.3203		H	18.3091	16.7719	7.65179		H	25.8023	24.9598	23.9273		H	20.8706	26.0776	23.967		H	2.9217	-0.9747	8.4639		H	24.3077	25.553	14.1526
H	17.6282	8.21806	-7.72527		H	6.82329	20.6557	4.30551		H	16.6922	18.3303	23.2772		H	19.1731	19.1855	8.23107		C	21.4699	24.8566	24.7391		C	18.8507	23.1537	24.837		H	5.3272	-1.1868	8.6291		H	24.717	25.9806	11.4033
C	17.9332	12.3749	-7.23068		C	4.79279	20.7596	7.91611		C	17.9858	22.8924	23.7582		C	16.355	20.7461	7.98522		C	22.4075	23.8715	25.5493		C	20.1627	23.1668	25.4249		C	4.7797	1.1435	6.4365		C	23.349	23.1844	14.6239
C	17.1741	11.9849	-5.88425		C	4.42012	22.0637	7.07953		C	17.686	22.2347	22.3371		C	17.4898	20.1727	7.02491		O	21.6175	23.043	26.4012		O	21.1591	22.6453	26.4325		C	3.6629	1.4118	7.5463		C	23.1821	23.3082	13.0588
O	15.7838	11.8098	-6.16989		O	4.85138	23.2399	7.7588		O	18.9263	22.1963	21.6466		O	18.7902	20.5552	7.47737		H	23.0859	24.4828	26.1668		H	20.3094	24.2891	25.5611		O	2.4106	0.8672	7.1422		O	22.1165	22.4566	12.6702
H	17.2895	12.8133	-5.11637		H	3.33201	22.1109	6.90609		H	16.9721	22.8746	21.7892		H	17.3171	20.5696	6.01183		H	22.2653	22.562	26.9193		H	20.6531	21.9358	27.1201		H	3.5553	2.5038	7.6527		H	24.1076	23.0028	12.541
H	15.4706	11.367	-5.30134		H	4.72027	23.9441	7.11877		H	19.2264	23.1119	21.7211		H	18.8103	21.5165	7.461		C	20.1219	27.0846	25.0338		C	18.4214	25.2803	25.5352		H	2.1334	1.3428	6.3524		H	22.3076	21.618	13.1153
C	18.1684	14.2906	-9.07636		C	2.28141	20.8547	8.64136		C	19.4593	24.8136	24.7386		C	16.4895	23.1508	6.84443		C	20.7896	25.8464	25.7674		C	17.8858	23.9598	25.7262		C	5.8016	-0.6616	4.858		C	25.1337	21.2817	14.3507
C	17.315	13.7059	-7.90337		C	3.73373	20.3234	9.01826		C	18.3885	24.4425	23.6208		C	16.4855	22.326	8.22157		O	19.8377	25.1101	26.5299		O	16.7298	22.9892	25.6846		C	5.2016	-0.3777	6.3038		C	24.8098	22.7084	14.9791
O	16.0122	13.473	-8.42571		O	3.72197	18.9001	9.0554		O	18.9617	24.7267	22.3463		O	15.3867	22.7625	9.01768		H	21.5651	26.2373	26.4509		H	18.313	23.7178	26.7551		O	6.1861	-0.693	7.2841		O	25.7391	23.6473	14.4719
H	17.1692	14.5733	-7.16114		H	4.05909	20.715	9.99517		H	17.4727	25.0402	23.7511		H	17.4156	22.5299	8.77608		H	20.2708	24.2522	26.6231		H	15.7946	23.5377	25.4468		H	4.3331	-1.0243	6.4814		H	24.927	22.6548	16.0656
H	15.6105	12.6182	-8.03006		H	3.13243	18.6511	9.76853		H	18.8924	25.6834	22.2525		H	15.3706	23.726	8.90903		C	18.1324	25.5911	24.1525		C	16.4025	25.8248	24.6284		H	6.9868	-0.285	6.9586		H	25.7212	24.4116	15.0418
C	18.574	16.5065	-10.4951		C	2.73621	22.7712	10.4029		C	19.3235	27.4333	24.4171		C	17.9616	24.2345	4.94386		C	19.1926	26.7227	23.7957		C	17.794	25.9073	24.2763		C	4.3052	-2.6344	4.1353		C	23.2494	20.3915	15.9666
C	17.6783	15.738	-9.39152		C	1.64332	21.8242	9.72043		C	19.1869	26.2202	25.4343		C	17.9451	23.2388	6.18414		O	18.5117	27.9167	23.4166		O	18.9967	26.7104	23.8418		C	5.7656	-2.2171	4.5487		C	24.0291	20.1665	14.6125
O	16.3217	15.6932	-9.77179		O	0.66521	22.645	9.08864		O	17.8939	26.2147	26.0217		O	18.9127	23.59	7.17045		H	19.8076	26.4095	22.9408		H	17.8703	25.0274	23.5555		O	6.6593	-2.5644	3.4971		O	23.0736	20.1775	13.5576
H	17.7464	16.3669	-8.50681		H	1.11534	21.2171	10.4685		H	19.9059	26.3571	26.2533		H	18.241	22.2569	5.80502		H	18.2325	28.2965	24.2596		H	18.6844	27.7513	23.6157		H	6.0861	-2.7811	5.4354		H	24.5302	19.1831	14.6312
H	15.93	14.9555	-9.24145		H	1.03662	23.5308	9.04485		H	17.2899	26.542	25.3504		H	19.2364	24.4771	6.94758		C	16.137	24.1435	23.258		C	14.247	25.6598	23.9065		H	6.399	-2.0368	2.7346		H	22.712	19.2782	13.5671
C	17.3646	18.7281	-10.0549		C	3.50265	23.7387	12.7082		C	19.7417	29.2996	26.2474		C	18.6103	22.2263	3.343		C	17.1368	25.3369	22.9374		C	15.5472	25.9213	23.3514		C	2.6644	-4.535	3.6865		C	24.5388	21.4358	18.0017
C	17.7107	17.6291	-11.1623		C	2.97822	22.4469	11.9402		C	18.7947	28.7938	25.0631		C	17.6259	23.4643	3.57313		O	16.3826	26.5229	22.7166		O	16.4876	26.7947	22.5558		C	4.1118	-4.197	4.2186		C	24.1154	20.0961	17.251
O	18.3718	18.2408	-12.2991		O	1.77866	21.9796	12.5342		O	18.6889	29.795	24.0591		O	16.2989	22.9691	3.63744		H	17.708	25.1064	22.0228		H	15.7723	24.9067	22.8829		O	5.0854	-4.8593	3.4162		O	23.3844	19.2304	18.1142
H	16.7688	17.1588	-11.54		H	3.71975	21.6434	12.0366		H	17.7798	28.6491	25.4573		H	17.7246	24.1677	2.72713		H	17.052	27.2123	22.7433		H	15.9212	27.6397	22.1117		H	4.2116	-4.5215	5.2683		H	25.0278	19.5553	16.9677
H	19.093	18.7237	-11.9102		H	1.12926	22.6462	12.3232		H	19.536	30.2505	24.0942		H	16.2746	22.2641	2.97907		C	17.5648	22.1859	22.1736		C	14.5407	23.4703	23.3458		H	5.8596	-4.2866	3.4593		H	22.6116	19.7294	18.3943
C	15.7852	19.848	-11.7233		C	2.95119	26.0945	13.6182		C	22.0861	28.5892	25.3638		C	19.1155	20.0517	2.00675		C	16.8276	22.7164	23.4776		C	14.2282	24.2455	24.5157		C	0.8926	-6.3729	3.3376		C	23.7898	23.9163	18.1049
C	15.8924	19.1574	-10.2708		C	2.33131	24.7269	13.1316		C	21.1734	29.8217	25.7628		C	18.2737	21.3951	2.01982		O	17.7015	22.729	24.5974		O	14.5122	24.6473	25.9433		C	2.2747	-6.0291	4.0145		C	23.3543	22.4297	18.4071
O	15.0059	17.9721	-9.99202		O	1.45463	24.9627	12.0334		O	21.0248	30.6959	24.6511		O	16.8854	21.0804	1.96351		H	16.0203	21.9964	23.6915		H	13.1036	24.0695	24.5776		O	3.286	-6.9153	3.5387		O	22.1437	22.1776	17.7
H	15.6031	19.8969	-9.47738		H	1.77281	24.2759	13.9678		H	21.6415	30.3638	26.6046		H	18.5576	21.9974	1.13954		H	17.1093	22.7287	25.3524		H	15.325	24.0113	26.3519		H	2.1792	-6.1406	5.1065		H	23.1849	22.3248	19.4886
H	15.5327	17.1905	-10.0159		H	1.06303	25.8331	12.1841		H	21.8912	31.0489	24.4527		H	16.7748	20.5459	1.16522		C	20.1393	21.7106	22.2722		C	15.6758	21.6397	24.0908		H	4.0576	-6.3448	3.4191		H	21.6171	22.9799	17.8212
C	16.5625	21.1257	-11.8842		C	1.91406	26.8627	14.4441		C	23.5244	29.0467	25.102		C	18.8703	19.2372	3.28211		C	19.0156	22.764	21.9013		C	15.9676	22.9057	23.475		C	0.9373	-6.0604	1.839		C	23.4892	24.8227	19.301
C	11.7674	19.228	8.0993		C	20.6457	35.8228	6.09758		C	13.9669	10.5847	33.9121		C	31.93	1.03479	-10.0013		O	19.0954	23.0551	20.5093		O	16.5964	23.7172	22.3676		C	12.2716	17.7978	-2.6917		C	26.6464	26.2439	1.3937
C	10.2409	19.2392	7.49879		C	19.6699	36.9986	6.55021		C	15.3684	11.3113	33.7375		C	31.2238	-0.11271	-10.8534		H	19.1907	23.6972	22.4485		H	16.3324	23.4903	24.3831		C	11.1419	16.6707	-2.7223		C	27.46	27.0522	0.2921
C	9.94643	20.4438	6.45639		C	18.1727	36.526	6.41678		C	15.2071	12.6409	32.9154		C	32.0508	-1.44815	-10.7061		H	19.2138	22.1928	20.087		H	17.1853	23.0476	21.7067		C	10.4298	16.5106	-1.3206		C	28.6006	27.8985	0.9787
O	9.14269	19.2437	8.44447		O	19.8694	38.1592	5.7506		O	16.2929	10.445	33.0864		O	31.1706	0.26331	-12.2269		C	20.2375	21.5105	23.786		C	16.8559	20.6773	23.861		O	11.6877	15.4236	-3.1418		O	26.5989	27.9077	-0.4572
H	10.0183	18.3103	6.99625		H	19.869	37.2328	7.60865		H	15.7787	11.5469	34.7277		H	30.2024	-0.28937	-10.4701		C	23.4988	-0.29838	32.1031		C	23.5926	-1.07138	32.4691		H	10.3856	16.9517	-3.4701		H	27.9091	26.3297	-0.4006
H	9.21021	20.1266	8.81		H	20.8162	38.3157	5.86907		H	15.7323	9.92595	32.493		H	30.7444	1.1195	-12.2124		C	23.3649	-1.88549	31.978		C	22.5133	-1.85506	31.9325		H	11.7435	14.8617	-2.3575		H	25.7515	27.8245	-0.0002
C	14.1103	19.7051	7.73415		C	21.9185	36.1994	3.87806		C	12.7163	11.4034	31.772		C	31.5039	3.26325	-8.55499		C	24.7975	-2.54657	31.9691		C	23.2455	-3.19077	31.7061		C	14.0421	16.4832	-1.281		C	25.7574	28.4444	2.4506
C	12.8559	19.0421	7.02115		C	22.0313	36.3073	5.45581		C	13.3011	10.1329	32.5367		C	30.9042	2.18567	-9.60079		O	22.6679	-2.25328	30.7918		O	21.4157	-2.06297	30.9166		C	13.1549	17.8109	-1.3663		C	25.3532	27.0112	1.9034
O	13.0907	17.7282	6.65212		O	22.3572	37.6497	5.81674		O	14.2736	9.46894	31.7365		O	30.4611	2.86262	-10.7779		H	22.8194	-2.26739	32.8589		H	21.9466	-2.09785	32.8914		O	13.98	18.9692	-1.4077		O	24.4476	27.1593	0.8177
H	12.5672	19.6566	6.15313		H	22.8321	35.63	5.80329		H	12.474	9.43837	32.7691		H	30.012	1.72548	-9.15833		H	21.744	-2.00677	30.9301		H	21.3233	-1.15754	30.2811		H	12.4877	17.8737	-0.4899		H	24.8897	26.4137	2.7088
H	13.9603	17.7633	6.18558		H	23.0981	37.8742	5.23805		H	13.8064	9.14177	30.9721		H	31.1497	3.49496	-10.9739		C	23.876	1.95474	30.858		C	22.7519	0.38349	30.9293		H	14.3202	19.09	-0.5293		H	23.5765	27.3337	1.194
C	13.2955	21.8932	6.28737		C	23.2074	36.3344	1.63171		C	10.2253	10.9512	31.0945		C	33.3394	3.92107	-6.75889		C	24.14	0.38999	30.8188		C	24.0367	-0.03209	31.423		C	14.8113	17.07	1.1732		C	24.7615	28.6385	4.8105
C	14.616	21.0883	6.93615		C	23.2159	36.7663	3.17069		C	11.7428	10.9795	30.5896		C	32.9171	2.88296	-7.90944		O	25.5449	0.17352	30.7826		O	25.3806	0.29059	32.0312		C	15.2803	16.6426	-0.2946		C	24.5757	29.0458	3.2929
O	15.2975	21.9633	7.8142		O	23.2826	38.1788	3.36455		O	11.9122	11.8704	29.4932		O	32.916	1.55991	-7.39031		H	23.7217	-0.04613	29.9009		H	24.361	-0.72511	30.578		O	16.0384	15.4359	-0.2279		O	24.4874	30.4542	3.1056
H	15.1906	20.7834	6.0969		H	24.1093	36.3459	3.65325		H	12.0164	9.96305	30.2598		H	33.682	2.90851	-8.69495		H	25.9137	0.72872	31.4659		H	25.5033	1.39198	32.0943		H	15.9562	17.4067	-0.6979		H	23.6286	28.6405	2.9259
H	15.9864	21.5008	8.19388		H	22.4865	38.5443	2.98959		H	11.648	11.366	28.7188		H	32.3484	1.63055	-6.61061		C	21.9742	3.68604	30.5677		C	22.6512	2.65496	31.0867		H	15.6242	14.9502	0.4982		H	25.3594	30.8299	3.2503
C	12.1161	23.8215	5.55231		C	24.3755	38.0687	0.10196		C	10.589	13.5758	31.4266		C	31.1856	4.41995	-5.33898		C	22.6298	2.37016	29.9659		C	22.9195	1.65992	30.0841		C	12.5658	15.779	1.258		C	22.1628	29.0134	5.0143
C	13.481	23.3843	6.13105		C	22.9839	37.5317	0.61491		C	9.53132	12.3777	31.3295		C	32.6218	3.74055	-5.32545		O	23.068	2.62069	28.6326		O	23.8151	1.0703	29.021		C	13.9869	15.9412	1.9362		C	23.5866	29.1794	5.7221
O	13.7334	24.0171	7.44232		O	22.1748	37.1033	-0.47261		O	8.59277	12.6262	30.2859		O	32.4878	2.36742	-4.96787		H	21.8795	1.56023	29.9662		H	21.9245	1.66335	29.5279		O	14.6798	14.6994	1.8836		O	23.607	28.4869	6.9639
H	14.3138	23.4903	5.39479		H	22.469	38.3638	1.1211		H	8.97984	12.332	32.286		H	33.2524	4.2462	-4.57257		H	23.691	1.92275	28.4366		H	24.6877	1.73733	28.8607		H	13.8533	16.2498	2.9891		H	23.7624	30.2489	5.9124
H	14.4509	23.3357	7.68565		H	21.3473	36.8379	-0.06526		H	8.32472	13.5324	30.4978		H	31.8564	2.35075	-4.25356		C	22.0367	4.39139	33.0919		C	21.3038	2.76811	32.9214		H	14.0388	14.0924	2.2773		H	24.5008	28.1701	7.0894
C	10.8885	25.4123	4.01641		C	24.2224	36.0735	-1.67883		C	10.6254	15.0009	29.2727		C	30.739	4.18444	-2.73595		C	21.3595	3.42846	32.0112		C	21.171	2.57227	31.5032		C	10.9629	13.8585	0.6919		C	20.9193	27.1242	6.3204
C	12.1226	25.3275	5.09392		C	25.1214	37.1864	-0.99343		C	10.1206	14.9657	30.7706		C	30.8489	5.19013	-3.98025		O	19.9445	3.61344	31.9772		O	20.5745	2.95892	30.171		C	11.6651	14.624	1.8845		C	21.652	27.5059	4.9665
O	11.8815	26.103	6.26049		O	25.5668	38.078	-2.00464		O	8.70442	15.1351	30.795		O	31.8534	6.16184	-3.72221		H	21.5505	2.39145	32.3196		H	21.017	1.44317	31.471		O	12.4157	13.6897	2.6611		O	20.7403	27.3252	3.8826
H	13.0292	25.6132	4.53591		H	25.9976	36.7193	-0.52017		H	10.5963	15.7913	31.3295		H	29.8773	5.70125	-4.10613		H	19.8099	4.38022	32.5555		H	19.8079	3.74705	30.3236		H	10.8866	15.0816	2.52		H	22.4997	26.8229	4.8065
H	12.6164	25.8992	6.82908		H	25.1608	38.9303	-1.81753		H	8.56006	15.9556	30.3178		H	31.5793	6.52978	-2.87654		C	21.7935	6.67058	31.8334		C	22.5795	4.60893	32.4988		H	11.8797	12.8851	2.6352		H	19.8804	27.2844	4.3122
C	8.675	26.7172	3.11983		C	25.8589	35.531	-3.68132		C	11.0681	16.3564	27.153		C	32.4214	4.83058	-0.88839		C	21.4053	5.85338	33.1502		C	21.3823	4.2764	33.2222		C	11.3416	11.5033	-0.2571		C	20.084	29.5014	7.0512
C	9.82541	26.6999	4.18419		C	25.0461	34.9457	-2.43596		C	10.4006	16.4133	28.5901		C	30.8966	4.92103	-1.31217		O	19.9957	5.75907	33.3328		O	19.9158	4.49144	33.5106		C	11.9874	12.9424	-0.1098		C	19.648	28.0265	6.6357
O	9.38865	26.6178	5.49824		O	25.8518	34.2215	-1.50799		O	9.00804	16.7154	28.4868		O	30.5219	6.28932	-1.42998		H	21.8367	6.38241	34.0181		H	21.7928	4.24704	34.2853		O	12.2174	13.5178	-1.3923		O	18.7716	28.0829	5.5084
H	10.4477	27.6593	4.10562		H	24.3321	34.2108	-2.83026		H	10.8643	17.2035	29.1972		H	30.26	4.40866	-0.56963		H	19.6758	6.6425	33.0996		H	19.553	5.37455	32.9444		H	12.9467	12.8619	0.4307		H	19.0944	27.5583	7.4609
H	10.174	26.2662	5.91422		H	26.5342	34.8221	-1.22296		H	8.67227	16.1211	27.8122		H	30.4429	6.65771	-0.54434		C	19.9296	6.28171	30.0893		C	21.4633	5.08831	30.5704		H	12.9015	12.9761	-1.7939		H	18.7784	28.9997	5.2277
C	8.13535	24.3593	2.28604		C	28.3205	34.906	-3.37253		C	12.6543	18.4332	27.1296		C	32.2125	2.744	0.69977		C	20.5747	7.36405	31.0771		C	22.2846	5.77135	31.5327		C	12.9137	10.0758	1.2791		C	17.5759	29.7352	7.7138
C	7.58621	25.5597	3.11468		C	27.2943	36.1007	-3.33789		C	11.3082	17.7931	26.5347		C	32.6891	4.26576	0.57709		O	19.6459	7.8966	32.0189		O	22.5019	6.89745	32.5149		C	11.4386	10.6246	1.0835		C	19.0445	30.194	8.0391
O	7.35851	25.2269	4.54363		O	27.641	37.0967	-4.29635		O	11.3625	17.6669	25.113		O	34.0931	4.36311	0.73704		H	20.9772	8.19504	30.4723		H	23.2704	5.81143	30.9615		O	11.095	11.3728	2.2499		O	19.3518	29.848	9.3802
H	6.59344	25.9259	2.88481		H	27.2902	36.5439	-2.33275		H	10.4613	18.4519	26.7897		H	32.1682	4.89104	1.32421		H	19.1479	8.56235	31.528		H	21.6513	7.60829	32.4569		H	10.7416	9.7725	0.989		H	19.1113	31.2869	7.9159
H	7.97919	25.8732	4.99128		H	28.3707	37.5729	-3.88887		H	12.1802	18.1306	24.861		H	34.3755	3.81135	1.46964		C	17.723	5.72136	31.2987		C	19.2978	5.07456	31.2809		H	11.0574	10.706	2.9348		H	19.4089	30.6828	9.8445
C	7.99438	21.674	2.02846		C	30.199	33.7792	-2.04917		C	14.324	16.6565	26.1462		C	30.99	2.45961	2.98824		C	18.3535	6.33624	29.9774		C	20.1343	5.84828	30.4041		C	13.6572	7.6045	0.987		C	16.667	31.7176	9.165
C	7.46674	22.9603	2.85988		C	29.5708	35.1728	-2.45172		C	13.9604	18.2031	26.2328		C	32.3413	2.15038	2.18117		O	17.9226	7.67721	29.7482		O	20.7218	7.17076	29.9728		C	13.3189	8.9551	0.2255		C	16.54	30.1609	8.8331
O	7.92554	22.7674	4.19656		O	30.5097	35.9761	-3.15441		O	13.709	18.7093	24.9287		O	32.5877	0.74791	2.06896		H	18.0309	5.72792	29.1178		H	19.7961	5.44101	29.3944		O	12.2887	8.7206	-0.728		O	15.2584	29.8461	8.3069
H	6.40579	23.1283	2.83694		H	29.2835	35.7197	-1.54479		H	14.8034	18.7544	26.6878		H	33.1888	2.63163	2.69943		H	17.3867	7.90357	30.52		H	20.2635	7.99	30.5652		H	14.2274	9.2965	-0.3014		H	16.7454	29.5834	9.7518
H	7.57842	23.5356	4.56587		H	30.8348	35.4073	-3.86049		H	14.5569	18.7064	24.4609		H	32.4714	0.36696	2.94647		C	15.5617	5.42637	32.7043		C	17.0369	4.92016	31.5238		H	12.6323	8.0202	-1.2925		H	14.5964	30.0517	8.9704
C	8.23619	18.9837	2.04741		C	29.42	31.4858	-1.15269		C	14.1972	14.5941	27.7614		C	32.3666	1.75894	5.10015		C	16.2883	6.30131	31.5908		C	18.0675	5.91037	31.6802		C	12.5489	5.3488	1.5988		C	16.9407	33.9597	7.8883
C	7.69283	20.2885	2.79914		C	29.2759	33.0533	-0.99179		C	14.7805	16.0644	27.5535		C	30.9206	1.74671	4.41514		O	16.4255	7.65703	31.9995		O	18.7943	6.93274	32.5208		C	12.3796	6.926	1.6567		C	16.0584	32.6459	8.0435
O	8.1688	20.2304	4.15892		O	29.6884	33.4503	0.3048		O	16.2038	16.016	27.6452		O	29.9768	2.41451	5.24574		H	15.6849	6.29025	30.6723		H	17.9147	6.51073	30.7232		O	12.2413	7.3585	3.007		O	15.9455	31.9233	6.814
H	6.59153	20.1645	2.9659		H	28.2286	33.3471	-1.16645		H	14.4237	16.7122	28.3654		H	30.5745	0.71276	4.26033		H	16.7775	7.56988	32.9021		H	18.2703	7.05329	33.4919		H	11.4702	7.1964	1.0916		H	15.0601	32.9575	8.3676
H	8.05531	21.1234	4.42874		H	28.9493	33.2264	0.87964		H	16.4167	15.1951	27.1738		H	29.8693	1.84578	6.00753		C	16.2843	4.50376	35.0144		C	17.3839	4.96262	33.776		H	11.7076	6.6853	3.4383		H	15.6498	31.0487	7.099
C	10.4506	18.7852	0.86797		C	28.0803	30.6994	0.9771		C	14.413	13.8664	25.286		C	31.8425	-0.33829	6.59906		C	15.9053	5.81287	34.2157		C	16.2967	4.73962	32.8621		C	13.6185	4.9829	3.9646		C	17.1295	36.1671	6.4934
C	9.73653	18.74	2.25561		C	28.1501	30.6791	-0.62436		C	14.8388	13.5221	26.7701		C	32.3708	1.15035	6.56747		O	16.9988	6.72075	34.3272		O	14.9104	5.06636	32.3605		C	13.8242	4.8348	2.4005		C	16.5157	34.6963	6.5641
O	10.4318	19.7407	3.04159		O	26.9597	31.1601	-1.25066		O	16.2614	13.531	26.8672		O	33.6864	1.20688	7.11501		H	15.0036	6.25706	34.6703		H	16.2316	3.6022	32.9026		O	14.0339	3.4593	2.1071		O	16.998	33.8818	5.5076
H	9.84756	17.7623	2.65868		H	28.2934	29.6256	-0.91895		H	14.4627	12.5211	27.0374		H	31.7004	1.75279	7.20288		H	17.2455	6.62748	35.2584		H	14.4337	5.8009	33.0426		H	14.7188	5.4055	2.0993		H	15.4137	34.7529	6.5176
H	9.79504	20.2584	3.55175		H	26.2409	30.7689	-0.76306		H	16.4733	12.7882	27.457		H	33.722	0.49151	7.76259		C	16.8511	3.48077	37.2996		C	17.0393	2.95857	34.8053		H	14.3003	3.0753	2.9524		H	16.6801	33.0052	5.7556
C	12.761	18.8813	-0.44481		C	26.7333	31.2241	3.10139		C	14.8221	11.5057	24.2734		C	31.9632	-2.79753	5.8799		C	16.2576	4.75986	36.5813		C	17.0304	4.35527	35.1463		C	12.5296	3.4455	5.7478		C	15.0493	37.12	5.2326
C	12.0746	18.6122	1.00995		C	27.0159	31.6894	1.61867		C	13.7443	12.6416	24.5401		C	32.4919	-1.33352	5.55081		O	17.0598	5.88772	36.9253		O	17.5129	5.50591	35.9968		C	12.2624	4.3159	4.4477		C	16.6363	36.9612	5.199
O	12.6261	19.5615	1.94546		O	27.5287	33.0128	1.6577		O	12.6871	12.0892	25.3142		O	32.1218	-1.01569	4.21168		H	15.2137	4.93098	36.8991		H	15.9071	4.54882	35.1669		O	11.3339	5.3552	4.7404		O	17.248	38.2478	5.1879
H	12.2824	17.6527	1.45178		H	26.0747	31.6438	1.04942		H	13.3614	13.0103	23.5731		H	33.5868	-1.30129	5.6181		H	17.0416	5.89572	37.8894		H	18.1525	5.11735	36.8165		H	11.8173	3.6915	3.6598		H	16.9451	36.4197	4.2923
H	11.8316	19.787	2.42329		H	26.9544	33.4575	2.29781		H	12.0459	12.7956	25.4725		H	31.3119	-1.53254	4.09575		C	15.5079	1.30546	37.8538		C	15.8558	1.32382	35.8643		H	11.5642	5.6461	5.6182		H	16.8171	38.729	4.4668
C	15.0804	19.6708	-1.71238		C	25.3693	31.6992	5.34047		C	13.1722	9.491	23.8379		C	29.6562	-2.07546	6.93		C	15.8299	2.79973	38.3097		C	17.031	2.11894	36.0963		C	12.0071	1.0319	4.904		C	15.0953	34.9406	3.7379
C	14.4171	18.8052	-0.48606		C	25.7599	32.2172	3.87535		C	14.2978	10.432	23.2162		C	30.3678	-2.9095	5.74839		O	16.3951	2.79984	39.6178		O	18.5042	2.23109	36.408		C	13.151	2.0118	5.4242		C	14.2583	36.2161	4.1715
O	14.8876	19.1413	0.85925		O	26.3753	33.4989	3.97712		O	13.7855	11.0965	22.0623		O	29.963	-2.46925	4.45307		H	14.8918	3.37163	38.3586		H	16.6126	2.8846	36.83		O	14.1652	2.1066	4.4228		O	13.934	37.0221	3.0474
H	14.7041	17.8088	-0.59399		H	24.8444	32.3623	3.29017		H	15.142	9.81404	22.8763		H	30.0972	-3.97401	5.86467		H	16.7648	1.91082	39.7111		H	18.9124	1.22378	36.6332		H	13.5958	1.6099	6.3517		H	13.33	35.8656	4.6468
H	14.1053	19.3411	1.42138		H	27.1059	33.3973	4.59746		H	12.827	11.1175	22.1695		H	29.005	-2.59634	4.4315		C	17.9363	0.87456	37.0548		C	16.8298	-0.10372	34.3783		H	14.3772	1.1941	4.1982		H	13.3514	36.4911	2.5107
C	15.5151	17.6133	-3.03632		C	24.6517	29.2779	4.64844		C	13.573	9.03442	26.3779		C	27.2274	-1.18096	6.696		C	16.764	0.32937	37.9809		C	16.2636	-0.15197	35.699		C	12.4239	-0.673	6.8219		C	14.9743	35.1463	1.1722
C	14.6656	18.9062	-2.96995		C	25.6111	30.1393	5.58432		C	13.7672	8.47635	24.9061		C	28.7511	-0.83257	6.46099		O	17.1748	0.26789	39.3434		O	16.3742	-0.48636	37.1674		C	11.3135	0.1793	6.0606		C	14.5782	34.2527	2.4183
O	13.2395	18.5967	-2.95174		O	26.9934	29.8713	5.37294		O	13.1071	7.22482	24.7775		O	29.0661	0.3289	7.23164		H	16.4569	-0.67334	37.6363		H	15.2485	-0.61479	35.4645		O	10.6272	1.0423	6.9602		O	15.2009	32.9817	2.312
H	14.8455	19.5109	-3.88212		H	25.3515	29.9081	6.63095		H	14.8452	8.34982	24.7141		H	28.9173	-0.59053	5.3991		H	17.6292	-0.57612	39.444		H	17.3345	-1.00995	37.3564		H	10.5917	-0.5088	5.5851		H	13.4944	34.0854	2.4629
H	12.9227	18.5931	-3.83664		H	27.102	28.9172	5.28911		H	13.4281	6.67484	25.4846		H	28.2403	0.80326	7.35108		C	19.1056	-1.42189	36.487		C	17.6484	-1.59277	32.8594		H	10.1796	0.4675	7.5835		H	16.1336	33.1904	2.1774
C	14.7139	16.9618	-5.38604		C	25.8957	27.1759	5.69432		C	11.7426	8.09946	27.9433		C	25.1076	-2.00973	5.48165		C	19.2714	0.0241	37.1337		C	17.8749	-1.2251	34.2308		C	11.4304	-0.8864	9.2301		C	12.7019	35.5338	0.0264
C	14.8104	16.3938	-3.98149		C	25.1196	27.7701	4.43405		C	12.0464	9.14859	26.7937		C	26.6555	-2.29507	5.71808		O	20.3129	0.74052	36.4819		O	18.7977	-0.7746	35.3379		C	11.8299	-1.6767	7.9039		C	14.1085	34.7984	-0.0956
O	15.6493	15.2664	-3.86358		O	23.9783	26.9474	4.22641		O	11.8232	10.4703	27.2671		O	27.3357	-2.31589	4.46524		H	19.5856	-0.07924	38.181		H	17.3305	-2.07642	34.7585		O	10.7329	-2.4138	7.3698		O	14.7947	35.2846	-1.2394
H	13.7731	16.1116	-3.6014		H	25.763	27.7453	3.53757		H	11.3957	8.93815	25.9257		H	26.7824	-3.28668	6.17255		H	19.9666	0.9635	35.6127		H	19.8434	-0.76159	34.9656		H	12.6029	-2.4145	8.1568		H	13.9801	33.7027	-0.1553
H	16.041	15.3323	-3.0068		H	24.3533	26.0651	4.09701		H	12.1633	11.0308	26.5598		H	26.9479	-1.56087	4.00093		C	19.4356	-1.52933	33.8877		C	19.9065	-1.39915	32.618		H	9.9519	-1.9056	7.5943		H	14.3276	34.9466	-1.9955
C	12.8919	17.3709	-7.19867		C	27.3204	25.8486	3.89902		C	9.22141	7.71415	27.3569		C	23.9544	0.36084	5.31229		C	18.3749	-1.43926	35.0693		C	18.7137	-0.92481	31.9703		C	9.582	-0.1764	10.8977		C	11.6431	33.9523	-1.7368
C	13.5313	16.2245	-6.13152		C	27.3335	26.5939	5.3099		C	10.2471	8.20158	28.4687		C	24.8144	-0.74695	4.53467		O	17.555	-2.59958	35.02		O	17.8608	-0.76672	30.7343		C	9.9013	-1.0578	9.6214		C	11.4847	34.5639	-0.2715
O	13.9621	15.1813	-6.97351		O	28.2464	27.6764	5.23086		O	10.1175	7.3767	29.619		O	26.0086	-0.18333	3.98543		H	17.7389	-0.54576	34.9433		H	18.675	0.13937	32.3773		O	9.0727	-0.6148	8.5486		O	11.4416	33.54	0.7144
H	12.6891	15.9889	-5.3594		H	27.6614	25.8983	6.10402		H	10.0189	9.24753	28.7391		H	24.2147	-1.09528	3.68051		H	17.3557	-2.75106	34.0997		H	18.419	-1.13806	29.8496		H	9.6944	-2.1194	9.8516		H	10.5476	35.1483	-0.231
H	14.3682	14.5969	-6.36054		H	29.0816	27.2979	4.95841		H	9.18236	7.16577	29.6745		H	26.0453	0.70947	4.3559		C	20.6012	0.00035	32.0861		C	21.4252	-0.31579	31.3087		H	8.225	-0.4684	9.0012		H	10.8275	32.904	0.3338
C	10.5305	17.6195	-5.87104		C	27.2707	23.5722	5.07769		C	6.66419	7.6699	26.7753		C	25.2501	0.69649	7.56858		C	20.2048	-0.15678	33.6157		C	20.9469	-0.26474	32.6636		C	7.7524	0.644	12.5308		C	12.2744	31.4456	-1.605
C	11.8038	18.432	-6.4384		C	26.5808	24.4539	3.97052		C	7.74426	7.73842	27.942		C	24.7942	1.38485	6.21411		O	19.4271	0.97183	34.0053		O	20.3481	0.49894	33.8204		C	8.0939	-0.4179	11.3984		C	11.0896	32.4644	-1.9086
O	12.4121	19.2052	-5.36557		O	25.2057	24.6263	4.2954		O	7.58034	6.68923	28.8932		O	25.9395	1.85916	5.51228		H	21.1214	-0.13176	34.221		H	21.8013	-0.79847	33.1973		O	7.1783	-0.2447	10.3192		O	10.0003	32.2146	-1.025
H	11.4243	19.2075	-7.1797		H	26.6687	23.9449	2.99509		H	7.59059	8.67417	28.4974		H	24.1422	2.24159	6.45958		H	18.8694	1.18833	33.2497		H	20.276	1.57457	33.556		H	8.0069	-1.4461	11.7905		H	10.7548	32.3515	-2.9552
H	12.7416	19.9841	-5.79499		H	24.9844	23.8173	4.78045		H	7.59953	5.87488	28.3992		H	26.4807	2.27016	6.19719		C	19.5063	0.09361	29.7433		C	19.7922	1.27046	31.2006		H	6.3013	-0.2886	10.7281		H	9.66	31.3559	-1.2636
C	9.83122	19.2366	-4.08548		C	27.399	21.2936	6.20697		C	5.57261	5.31062	26.8732		C	26.5832	0.97147	9.80401		C	19.5782	-0.70407	31.1159		C	20.3415	0.23761	30.3647		C	7.1166	-1.2616	14.1693		C	12.3873	30.4907	-4.0309
C	10.2068	17.7205	-4.39947		C	26.5638	22.1774	5.202		C	6.55156	6.26024	26.0571		C	26.0125	1.7248	8.52581		O	20.0464	-2.01899	30.8708		O	20.97	-0.2105	29.0669		C	7.9398	0.0849	14.0047		C	12.1783	30.1237	-2.4818
O	9.14249	16.8588	-4.03364		O	25.247	22.3681	5.69878		O	6.00539	6.47142	24.7636		O	27.1043	2.31591	7.82455		H	18.5824	-0.73476	31.5923		H	19.5412	-0.56504	30.4869		O	9.3217	-0.1522	14.2486		O	13.1358	29.1741	-2.0071
H	11.0508	17.5687	-3.74719		H	26.5263	21.6869	4.21334		H	7.55023	5.79423	25.9733		H	25.3065	2.51034	8.84986		H	19.3084	-2.45506	30.4258		H	20.9817	0.63652	28.3496		H	7.556	0.8365	14.7186		H	11.193	29.6563	-2.3465
H	8.89517	16.3796	-4.85176		H	24.9458	21.468	5.8941		H	5.70195	5.60435	24.4822		H	27.4343	3.00086	8.41437		C	17.764	1.80359	28.8857		C	18.1015	2.77035	31.4946		H	9.7533	0.668	14.014		H	13.9499	29.6867	-1.8613
C	9.97966	21.2277	-2.4929		C	27.2855	19.1596	7.67396		C	4.57453	2.91944	27.0767		C	26.1212	-0.58768	11.822		C	18.0062	0.28429	29.2563		C	18.7106	2.0379	30.4177		C	5.4634	-0.7347	16.092		C	14.8646	29.7958	-4.4931
C	9.91995	19.6299	-2.57164		C	26.8142	19.8285	6.30908		C	5.41835	3.90156	26.1544		C	25.4884	0.06212	10.5133		O	17.7425	-0.54333	28.1265		O	19.387	2.00026	29.0682		C	6.7486	-1.5781	15.6758		C	13.3391	29.4831	-4.8149
O	8.78203	19.112	-1.89349		O	25.3963	19.8835	6.23857		O	4.80155	4.05329	24.876		O	24.3284	0.82487	10.8275		H	17.3063	-0.02657	30.042		H	17.9396	1.20986	30.278		O	6.4808	-2.9728	15.7864		O	13.0422	28.1453	-4.4239
H	10.8402	19.1579	-2.19032		H	27.2005	19.2341	5.46227		H	6.41383	3.47041	25.9754		H	25.1707	-0.74071	9.83386		H	18.2443	-0.14999	27.4168		H	19.3828	3.01735	28.6237		H	7.5895	-1.3441	16.341		H	13.1569	29.5559	-5.8948
H	8.76294	18.2398	-2.26259		H	25.097	18.9685	6.18057		H	3.8728	4.27161	25.0406		H	24.5746	1.30326	11.6221		C	16.3226	3.07472	30.6581		C	17.1482	1.953	33.3966		H	5.7156	-3.0649	15.2054		H	13.1262	28.197	-3.466
C	11.1778	23.351	-3.2155		C	25.6409	20.1549	9.46386		C	2.69228	1.51775	25.9802		C	27.0816	-0.03605	14.1667		C	16.3007	2.26987	29.2843		C	16.858	2.00855	31.9895		C	2.8859	-0.5427	15.7771		C	15.4681	30.9326	-6.7737
C	11.3411	21.7765	-3.1046		C	27.141	20.126	8.93175		C	4.22614	1.53324	26.3683		C	25.8771	0.2529	13.1597		O	15.8256	3.13662	28.2637		O	15.9404	2.37623	30.8481		C	4.1072	-1.5511	15.8793		C	15.4113	31.1167	-5.1976
O	12.3562	21.3669	-2.22654		O	27.9863	19.6518	9.97238		O	5.01773	1.32304	25.2039		O	25.7758	1.65453	12.9037		H	15.6306	1.3953	29.3658		H	17.1399	0.94669	31.6853		O	4.1905	-2.3	14.6736		O	14.5851	32.2406	-4.9154
H	11.5166	21.3748	-4.05633		H	27.4999	21.1323	8.68523		H	4.44581	0.7109	27.0611		H	24.9415	-0.09484	13.6343		H	15.0412	3.5511	28.6089		H	14.971	2.73434	31.2533		H	3.9607	-2.2375	16.7324		H	16.4323	31.3099	-4.821
H	12.5798	20.4316	-2.33477		H	27.5774	18.8649	10.311		H	5.00689	2.166	24.743		H	26.0545	2.02284	13.7587		C	15.8149	0.90761	32.0771		C	18.3938	0.05612	33.6087		H	3.447	-2.9114	14.6865		H	14.9038	32.893	-5.5497
C	10.9666	23.8304	-0.66385		C	26.0481	22.7606	9.864		C	2.01012	-0.79353	26.9692		C	28.7134	1.86064	13.367		C	16.7203	2.20854	31.9425		C	18.5994	1.47905	33.5991		C	3.5722	-0.0402	18.2722		C	16.0951	32.0868	-9.0278
C	11.9216	24.1572	-1.98796		C	24.9896	21.6126	9.57139		C	2.17148	0.05646	25.6382		C	27.9153	1.26326	14.6015		O	18.0836	1.80906	31.8759		O	19.2817	2.70695	33.0452		C	2.4201	0.0485	17.1809		C	16.3169	32.1017	-7.4549
O	13.207	23.5547	-1.83358		O	24.2663	21.9124	8.38468		O	0.91215	0.14638	24.9707		O	27.0253	2.25771	15.0922		H	16.5759	2.82766	32.8447		H	18.7183	1.67127	34.7165		O	2.0873	1.4144	16.9957		O	15.9433	33.3732	-6.9248
H	11.9588	25.2206	-2.17848		H	24.2391	21.6036	10.3738		H	2.90486	-0.44605	24.9826		H	28.6297	0.97553	15.3946		H	18.6011	2.61806	31.7581		H	20.0636	2.40013	32.3196		H	1.5408	-0.516	17.5411		H	17.3864	31.9209	-7.2486
H	12.904	22.6397	-1.85973		H	24.8875	22.2294	7.73594		H	0.59754	-0.75856	24.9379		H	27.5812	2.96393	15.4422		C	13.4879	-0.05017	32.6022		C	16.7025	-1.45741	33.8171		H	1.328	1.4425	16.4009		H	16.531	33.9959	-7.3563
C	11.0882	24.949	0.33374		C	26.6727	22.5791	11.2496		C	1.05328	-0.10892	27.9515		C	29.5216	0.76953	12.6619		C	14.2703	1.25568	32.1579		C	16.9838	-0.25843	33.0752		C	3.0888	0.5116	19.6166		C	14.6181	32.2884	-9.3863
C	15.9258	28.8216	25.3144		C	26.3839	9.73866	39.2123		C	23.7998	2.74935	22.3195		C	30.5137	11.758	8.56275		O	14.0691	2.29263	33.1065		O	16.6198	1.14541	32.6547		C	6.9365	36.8913	28.327		C	-1.4933	29.3828	17.7729
C	16.0052	27.205	25.214		C	25.488	10.5157	40.2633		C	25.2899	2.26896	22.0005		C	30.7693	10.939	7.23227		H	13.9202	1.57741	31.161		H	17.2492	-0.70812	32.0618		C	5.8233	37.6756	27.495		C	-0.7761	29.5679	16.3735
C	15.1466	26.7162	23.9041		C	26.163	11.8976	40.5994		C	26.3473	3.30412	22.5488		C	30.6036	9.39854	7.53003		H	13.15	2.55583	33.0141		H	15.612	1.39893	33.0448		C	4.5187	37.8365	28.3672		C	-1.5085	28.6707	15.3062
O	15.4173	26.7541	26.4592		O	25.3852	9.79907	41.486		O	25.4847	2.04189	20.6008		O	32.0735	11.1954	6.728		C	11.9725	0.15772	32.5237		C	15.2688	-1.9251	33.5051		O	5.5197	36.9851	26.286		O	0.6132	29.2343	16.4446
H	17.049	26.8973	25.1161		H	24.4925	10.6921	39.8195		H	25.4599	1.29973	22.4889		H	30.0603	11.2472	6.45293		C	12.9235	9.40001	37.2017		C	12.9067	6.93593	35.6482		H	6.2089	38.6737	27.2349		H	-0.8737	30.6203	16.0641
H	16.0222	27.1531	27.1064		H	24.7505	10.3148	41.9956		H	25.0654	2.78313	20.1425		H	32.6567	11.186	7.49		C	12.8762	7.8109	37.2432		C	14.1646	6.96168	34.9524		H	6.113	36.2255	26.2983		H	0.7746	28.6724	15.6691
C	16.2313	29.5202	22.7244		C	24.4033	8.29997	38.1962		C	22.2194	4.38437	21.0948		C	29.3399	13.9337	7.67714		C	12.3782	7.29064	38.6486		C	15.1075	6.5509	36.0986		C	5.3691	34.8431	28.6797		C	-0.8573	26.8363	17.6706
C	16.8351	29.536	24.1961		C	25.8444	8.28324	38.8642		C	23.5344	4.28266	21.9774		C	30.6573	13.3199	8.33147		O	14.1787	7.30596	36.9939		O	15.1889	7.68436	34.1105		C	6.8194	35.3062	28.1998		C	-1.0118	28.1194	18.5941
O	17.1018	30.8879	24.5778		O	26.7765	7.62272	38.011		O	23.3119	5.00277	23.1774		O	30.93	13.9493	9.57886		H	12.1801	7.4519	36.4639		H	14.099	5.97543	34.3844		O	7.0339	34.9479	26.838		O	0.2351	28.4456	19.1847
H	17.773	29.0699	24.2154		H	25.7916	7.69711	39.7876		H	24.3934	4.70272	21.4265		H	31.5121	13.526	7.672		H	14.4668	7.77591	36.2043		H	14.787	8.67353	33.807		H	7.5973	34.8528	28.8389		H	-1.7203	27.9159	19.4082
H	16.4659	31.4191	24.0713		H	26.9428	8.24858	37.3046		H	24.048	4.80031	23.7651		H	30.074	14.2877	9.86314		C	14.9685	10.949	37.7749		C	13.0641	9.19161	35.3624		H	7.1426	33.99	26.8346		H	0.7598	28.6935	18.4217
C	13.6771	29.9958	22.5132		C	22.9371	8.31724	36.0969		C	21.6595	6.96886	21.0549		C	27.6368	12.396	8.92555		C	13.8145	10.0192	38.3635		C	12.7154	8.26398	36.404		C	5.411	32.2482	28.2481		C	-1.4321	24.4447	18.4411
C	15.1041	30.679	22.4021		C	24.4297	8.4922	36.6177		C	22.1384	5.69856	20.1985		C	28.0741	13.9025	8.6476		O	12.9705	10.8214	39.178		O	11.7454	7.75545	37.4436		C	5.3052	33.393	29.3437		C	-0.3435	25.5956	18.5034
O	15.2736	31.8021	23.2779		O	24.9447	9.785	36.3241		O	23.3575	5.89419	19.4784		O	28.3857	14.5324	9.88854		H	14.2677	9.21405	38.966		H	13.675	8.28399	37.019		O	6.316	33.2266	30.3368		O	0.888	25.1308	17.9593
H	15.3096	30.9794	21.3808		H	25.0612	7.70926	36.1604		H	21.3775	5.52294	19.4262		H	27.2553	14.4564	8.15662		H	12.238	10.2428	39.4286		H	10.8788	8.44592	37.5102		H	4.3178	33.2942	29.8291		H	-0.1948	25.8909	19.5574
H	14.5593	32.3925	22.9921		H	24.7272	9.97757	35.4165		H	23.9097	6.48176	20.0007		H	27.5588	14.6012	10.3696		C	16.211	10.6077	35.5206		C	14.5853	10.67	34.5288		H	6.3532	32.2716	30.4692		H	1.0598	24.3602	18.5048
C	11.3414	30.3648	23.4201		C	24.0122	8.0204	33.7296		C	23.3689	8.7109	20.1424		C	25.2735	12.9114	8.0206		C	16.1184	10.133	37.0309		C	14.4202	9.84235	35.6928		C	7.1826	30.3406	27.9339		C	-0.0106	22.3766	17.8973
C	12.4661	31.006	22.464		C	22.7561	8.56514	34.5396		C	22.8016	8.00006	21.4551		C	26.4759	11.8756	7.96973		O	17.3744	10.363	37.6666		O	14.3521	9.67782	37.1923		C	6.9101	31.9032	27.8433		C	-0.8865	23.0612	19.0051
O	12.858	32.2994	22.7328		O	21.5742	7.88655	34.136		O	22.2299	8.98222	22.3085		O	26.9522	11.7488	6.63821		H	15.9058	9.05273	37.0562		H	15.1231	8.98436	35.4293		O	7.1262	32.3599	26.5151		O	-0.0554	23.2632	20.1368
H	12.0163	30.9679	21.4696		H	22.651	9.65024	34.3663		H	23.5953	7.46532	21.999		H	26.1534	10.8903	8.34149		H	17.449	9.65584	38.3041		H	14.6062	10.6409	37.6821		H	7.6301	32.4331	28.4814		H	-1.7402	22.41	19.2642
H	12.0668	32.8413	22.873		H	21.3229	8.26761	33.2998		H	22.8289	9.73579	22.3175		H	26.5961	10.9122	6.31019		C	15.1568	10.4644	33.1669		C	13.9375	11.148	32.3966		H	6.303	32.1702	26.048		H	0.3065	22.3846	20.3018
C	10.0288	29.0657	21.6879		C	23.1389	9.20061	31.5604		C	25.6725	9.79456	20.7405		C	23.6584	10.8261	8.20552		C	14.9177	10.1923	34.7037		C	13.6384	10.1806	33.4173		C	7.4755	28.3903	29.6293		C	1.6708	20.4369	17.3786
C	9.92668	30.2347	22.7236		C	23.7115	7.84962	32.1832		C	24.9541	8.59641	19.9819		C	23.8319	12.3251	7.72134		O	14.6513	8.80452	34.879		O	13.5232	8.74783	33.88		C	6.6241	29.6892	29.2788		C	0.4324	20.8999	18.2696
O	8.85628	30.0107	23.6165		O	24.908	7.46679	31.5154		O	25.4078	7.35011	20.5066		O	22.915	13.1464	8.42294		H	14.0533	10.7907	35.044		H	12.6483	10.5949	33.8014		O	6.667	30.6035	30.3725		O	0.8258	20.8291	19.6369
H	9.78776	31.2291	22.184		H	22.9996	7.0278	32.0407		H	25.2022	8.65289	18.9061		H	23.6029	12.4128	6.6513		H	14.1604	8.5665	34.0805		H	13.6887	8.06661	33.0194		H	5.572	29.4085	29.1343		H	-0.4186	20.2201	18.0911
H	9.33041	29.7353	24.4227		H	25.4998	8.22048	31.6336		H	26.367	7.36416	20.3749		H	23.1755	13.0721	9.34876		C	14.0806	10.2865	30.8129		C	14.3292	11.5415	30.1861		H	7.6151	30.625	30.5889		H	1.2003	19.9549	19.719
C	10.2626	30.2967	19.5004		C	22.3804	7.75962	29.5262		C	25.4184	12.3464	21.1508		C	21.2033	11.0923	9.14067		C	13.9677	9.84145	32.3217		C	14.2535	10.4168	31.0786		C	9.9123	27.7567	30.3162		C	3.4787	21.1806	15.6569
C	9.24971	29.4506	20.3441		C	23.044	9.12078	29.9759		C	25.3522	11.196	20.0616		C	22.1535	10.3073	8.11803		O	14.0016	8.42084	32.4012		O	14.8619	9.17645	31.688		C	8.6595	28.6423	30.6881		C	1.9983	21.4281	16.178
O	8.97546	28.1585	19.7262		O	22.2718	10.2014	29.4666		O	26.31	11.4848	19.0498		O	21.6594	10.4077	6.78615		H	13.0034	10.1534	32.7439		H	13.2168	10.0223	30.8154		O	9.0715	30.0069	30.7282		O	1.0725	21.2164	15.1215
H	8.31006	29.9914	20.4938		H	24.0481	9.2091	29.539		H	24.3454	11.1631	19.6104		H	22.1425	9.23719	8.35985		H	14.8607	8.17097	32.0441		H	15.825	8.95094	31.1842		H	8.3021	28.342	31.6891		H	1.917	22.4676	16.5303
H	9.38365	28.1316	18.8376		H	21.4805	10.1734	30.0073		H	25.8442	12.1033	18.4663		H	21.6265	11.3424	6.59769		C	11.7852	11.4865	30.9092		C	12.1087	11.028	30.2051		H	9.8046	30.0218	31.3623		H	1.3396	21.789	14.4035
C	9.15454	29.8948	17.1815		C	20.7917	6.34793	30.9869		C	22.9378	12.9613	20.9568		C	19.6918	9.03282	9.37158		C	13.3248	11.6545	30.5745		C	12.9391	12.1939	30.0695		C	11.9116	27.6352	28.6905		C	4.2518	22.5978	17.7529
C	9.54385	30.9376	18.236		C	20.8698	7.57754	29.9992		C	24.0628	12.4644	21.9602		C	19.7003	10.5868	9.05734		O	13.8272	12.6574	31.4462		O	13.3409	13.5821	30.5072		C	10.3841	28.0073	28.8229		C	4.5759	21.3594	16.8069
O	8.31785	31.6113	18.5891		O	20.3293	8.73852	30.635		O	23.7772	11.2177	22.5901		O	18.876	11.2713	9.99637		H	13.4415	11.9657	29.5261		H	12.8846	12.348	28.9413		O	9.6228	27.1743	27.9669		O	4.6173	20.1795	17.6012
H	10.2642	31.6614	17.8073		H	20.2703	7.34376	29.1074		H	24.1823	13.2341	22.74		H	19.3044	10.7888	8.05064		H	14.7084	12.9125	31.168		H	12.6319	13.9462	31.2797		H	10.2422	29.0704	28.5603		H	5.5603	21.5133	16.3312
H	7.9369	31.8209	17.732		H	19.6071	9.02739	30.058		H	24.3903	11.2211	23.3362		H	18.0214	10.8337	9.92026		C	10.9386	11.3235	28.4166		C	11.3345	11.8791	28.2376		H	9.573	27.6164	27.1104		H	5.1297	20.3961	18.3826
C	11.4905	30.0493	16.019		C	19.218	4.5731	31.999		C	20.775	12.4752	22.3413		C	17.8448	7.78793	8.14461		C	10.9275	10.6553	29.873		C	10.8065	11.2347	29.4094		C	12.3216	25.2565	27.7221		C	3.487	24.214	15.8631
C	10.3393	29.1118	16.5722		C	19.2893	5.97249	31.2769		C	21.5689	12.1712	20.9938		C	19.3867	8.13145	8.09624		O	11.3199	9.2858	29.8596		O	10.0081	10.1285	30.0567		C	12.1782	26.1093	29.0549		C	4.5146	23.9994	17.054
O	10.8101	28.1883	17.482		O	18.7089	6.98545	32.0889		O	20.8159	12.6245	19.8751		O	19.6651	8.79515	6.86457		H	9.89102	10.6945	30.2451		H	10.3782	12.1376	29.9581		O	13.3602	26.0107	29.8485		O	4.3564	25.0215	18.0335
H	9.84298	28.6315	15.7063		H	18.7438	5.89367	30.3255		H	21.7528	11.0878	20.901		H	19.9881	7.20732	8.16016		H	10.6017	8.84802	29.3819		H	9.52102	9.5149	29.2703		H	11.3452	25.7008	29.6471		H	5.542	24.0313	16.6571
H	11.553	27.8515	16.999		H	19.1278	7.80614	31.818		H	19.9099	12.3535	20.0817		H	20.5415	9.19089	6.95745		C	11.3531	10.2947	26.0636		C	10.1286	10.5751	26.8094		H	13.9617	25.4818	29.3052		H	3.9368	25.7555	17.5612
C	13.9616	30.163	15.3623		C	18.2908	5.20213	34.2982		C	18.5039	12.2282	23.6548		C	17.8216	5.38467	7.17759		C	12.0512	10.7817	27.406		C	11.5084	10.8365	27.1176		C	14.0772	26.9548	26.8109		C	2.3972	25.8446	14.1984
C	12.6701	29.3455	15.2685		C	19.5679	4.72592	33.5211		C	19.2928	11.8776	22.3107		C	17.5475	6.2661	8.4702		O	12.9511	11.8367	27.0772		O	12.8985	11.2431	26.6907		C	13.7543	25.4134	27.0583		C	3.2974	25.735	15.4915
O	12.8673	28.0498	15.938		O	20.0194	3.47673	34.042		O	18.5924	12.3973	21.1868		O	18.3696	5.82345	9.54132		H	12.6439	9.97469	27.857		H	11.7525	9.91325	27.7401		O	14.7303	24.8597	27.9334		O	2.7308	26.4385	16.5934
H	12.3292	29.287	14.1724		H	20.3553	5.49106	33.6414		H	19.3557	10.7779	22.2206		H	16.4825	6.17599	8.7484		H	12.3787	12.605	26.9454		H	12.9305	11.3482	25.5861		H	13.7583	24.8594	26.1037		H	4.2724	26.1942	15.2941
H	13.0705	27.4527	15.2151		H	19.9043	3.58228	34.9948		H	17.6502	12.2943	21.3674		H	18.1779	6.40653	10.2696		C	10.7209	8.05402	27.2346		C	9.57161	8.39498	27.1718		H	15.5137	24.74	27.3861		H	1.9039	25.9933	16.8205
C	15.155	29.644	13.1028		C	17.4667	6.28743	36.4463		C	17.3971	14.6227	23.5753		C	15.6019	4.06272	7.49094		C	11.3203	8.71459	25.9288		C	10.0164	9.22183	26.083		C	15.3398	26.8451	24.5775		C	2.2652	27.4949	12.19
C	14.4037	30.7569	13.9504		C	18.736	5.70425	35.7117		C	18.6187	13.7536	24.1122		C	17.1799	3.93851	7.30038		O	10.5178	8.34518	24.8155		O	9.8385	9.76757	24.6863		C	14.0181	27.3531	25.2798		C	2.1869	27.3502	13.7733
O	13.4147	31.2955	13.1236		O	19.2732	4.59122	36.4119		O	18.6167	13.7994	25.5366		O	17.4707	3.21666	6.10473		H	12.3519	8.34751	25.7809		H	11.1163	8.92478	26.0428		O	12.8785	26.7718	24.6552		O	0.9354	27.7965	14.2834
H	15.2019	31.529	14.1369		H	19.51	6.48603	35.5983		H	19.5748	14.19	23.7946		H	17.621	3.4206	8.17156		H	10.4866	7.38301	24.8562		H	8.97824	9.26321	24.1988		H	13.9647	28.4524	25.193		H	2.9594	27.9868	14.2276
H	13.8343	31.0978	12.2568		H	19.3819	4.88155	37.3322		H	17.7109	13.612	25.7953		H	18.4233	3.29156	6.02503		C	8.20571	7.58646	26.7307		C	7.50182	8.22835	26.2323		H	13.154	26.6288	23.7429		H	0.3055	27.1479	13.9765
C	16.5393	28.9426	11.0068		C	17.9668	8.63819	35.3959		C	17.0671	14.7201	20.962		C	15.3876	1.49021	7.42651		C	9.23158	8.51411	27.5236		C	8.08798	8.68898	27.4616		C	16.6465	26.5591	22.3362		C	0.6642	28.0282	10.2334
C	15.8613	30.1587	11.8018		C	17.6771	7.82236	36.749		C	17.7537	15.3925	22.2307		C	14.9862	2.79614	8.22483		O	9.02671	8.40667	28.9261		O	8.17755	8.66189	28.9687		C	15.264	27.0002	23.0024		C	0.9457	27.0312	11.4364
O	14.8475	30.8078	11.0136		O	16.5303	8.33491	37.4226		O	17.3361	16.7552	22.3138		O	15.4472	2.73277	9.56873		H	9.0816	9.56183	27.2084		H	8.06867	9.81469	27.2828		O	14.2007	26.2077	22.4798		O	1.0966	25.7037	10.9418
H	16.6424	30.9167	12.0777		H	18.5431	7.91997	37.4235		H	18.8481	15.3731	22.0796		H	13.8875	2.88067	8.22772		H	8.06329	8.37019	28.9904		H	7.36669	8.02265	29.3762		H	15.0406	28.0434	22.746		H	0.0883	27.0684	12.1245
H	14.79	30.2506	10.2378		H	15.979	7.56663	37.6185		H	17.5295	17.0941	21.4272		H	14.9746	3.43643	10.0251		C	6.64564	6.03898	28.0838		C	7.39908	6.10992	27.0667		H	14.6077	25.3387	22.3692		H	0.5014	25.6651	10.1836
C	16.6578	27.4595	8.83446		C	16.1202	10.435	35.1727		C	14.8668	14.1133	19.8652		C	14.6893	-0.97633	7.45748		C	6.75829	7.46932	27.4021		C	6.50007	7.09914	26.5372		C	17.3671	24.8358	24.1628		C	-1.14	28.9045	8.5857
C	16.1662	28.8634	9.47708		C	16.6455	9.04306	34.6114		C	15.6805	13.9849	21.2244		C	15.3357	0.18834	8.31483		O	6.55364	8.48255	28.3824		O	5.26936	7.96419	26.6682		C	16.99	25.0271	22.6168		C	-0.7475	27.7284	9.5899
O	14.724	28.9043	9.29151		O	16.9438	9.1703	33.2282		O	15.9444	12.6193	21.5298		O	16.6671	-0.13925	8.71115		H	5.99571	7.56794	26.609		H	6.34158	6.68372	25.4875		O	15.8708	24.2286	22.2593		O	-0.6634	26.4799	8.916
H	16.4709	29.7022	8.80566		H	15.8888	8.25778	34.7622		H	15.1344	14.4789	22.0473		H	14.704	0.3567	9.20554		H	5.82772	8.17463	28.9458		H	4.72478	7.69465	27.5971		H	17.864	24.7356	22.0093		H	-1.4934	27.6743	10.3987
H	14.373	27.988	9.28044		H	16.0915	9.24144	32.807		H	15.0938	12.1644	21.5592		H	16.9178	0.59946	9.27626		C	5.00597	5.08147	26.2605		C	6.01091	4.50805	27.9042		H	15.9655	23.9914	21.3261		H	-1.5134	26.3657	8.4834
C	16.8897	25.8952	6.73265		C	14.6012	11.3522	33.2611		C	12.5748	14.833	20.8771		C	13.6584	-3.37778	7.6476		C	5.22881	5.36706	27.8131		C	6.84007	5.5739	28.3978		C	16.9453	22.273	24.456		C	-3.1516	27.9085	7.2531
C	16.0029	27.0237	7.51141		C	14.638	10.8023	34.7431		C	13.3271	13.7637	19.962		C	14.6582	-2.31622	8.29296		O	5.13167	4.1333	28.5128		O	7.95369	6.0712	29.2881		C	16.4837	23.7345	24.902		C	-2.7142	29.0017	8.3186
O	14.7966	26.3848	7.84054		O	13.794	9.66498	34.8238		O	12.7803	13.7529	18.6458		O	15.9837	-2.8226	8.35167		H	4.43331	6.04329	28.1721		H	6.0452	6.36233	28.6127		O	16.5742	23.908	26.3169		O	-3.4283	28.7883	9.5299
H	15.8337	27.936	6.89452		H	14.2617	11.5868	35.4241		H	13.2016	12.766	20.4108		H	14.3062	-2.09555	9.31693		H	5.68629	4.2152	29.2962		H	8.29344	5.24789	29.9505		H	15.4238	23.8767	24.6545		H	-2.9463	30.0099	7.928
H	15.0796	25.5212	8.0913		H	13.0036	9.93067	34.3427		H	13.2934	13.1	18.1506		H	16.4994	-2.06242	8.63107		C	7.09373	3.46791	26.401		C	8.13212	4.16796	27.1431		H	17.5177	23.8916	26.5324		H	-4.3517	28.8294	9.3015
C	18.4903	25.2164	8.63857		C	13.0936	12.3651	31.4021		C	13.5481	16.9507	19.6479		C	15.2979	-4.387	5.86048		C	6.29973	4.52097	25.5111		C	6.80704	3.67434	26.8831		C	17.6741	20.8388	26.5006		C	-2.6396	27.1667	4.8158
C	17.3458	24.7277	7.76564		C	13.1235	11.8073	32.8906		C	12.2391	16.1978	20.1247		C	13.9011	-3.6433	6.09934		O	5.89013	3.91803	24.2896		O	5.828	2.53098	26.7635		C	16.4953	21.1294	25.4731		C	-2.9017	28.4101	5.7646
O	16.218	24.3737	8.53354		O	12.2165	10.7166	33.0436		O	11.4099	15.9389	18.9977		O	12.8144	-4.42394	5.59989		H	6.96145	5.35494	25.2419		H	6.56507	4.24555	25.9267		O	15.3198	21.521	26.1796		O	-4.0652	29.0955	5.3265
H	17.6766	23.8369	7.08504		H	12.7991	12.5964	33.5815		H	11.666	16.8476	20.7979		H	13.9196	-2.67359	5.57164		H	5.18993	3.31936	24.5277		H	6.37025	1.56758	26.8631		H	16.243	20.2141	24.9202		H	-2.0254	29.0826	5.7384
H	16.5874	23.7101	9.14178		H	12.3976	10.169	32.2711		H	11.7478	15.1019	18.6554		H	12.8633	-4.37764	4.63339		C	9.28959	3.75926	24.9716		C	8.45975	4.77974	24.9722		H	15.5567	22.3702	26.5654		H	-3.8845	29.3935	4.4412
C	19.7998	22.8398	8.83747		C	13.5313	11.6788	28.9638		C	15.614	18.3694	20.3696		C	16.3671	-5.85146	7.7531		C	8.23274	2.73054	25.5747		C	9.03294	3.87292	25.9294		C	19.0915	20.126	24.4018		C	-1.447	24.8729	5.0738
C	19.0887	24.0908	9.62053		C	12.7886	11.2483	30.3063		C	14.4129	17.4656	20.8737		C	15.4118	-5.86708	6.46491		O	8.8959	1.7975	26.4186		O	10.2227	3.34723	26.6964		C	18.7538	19.8121	25.9323		C	-1.2649	26.4505	5.1634
O	20.0596	24.6777	10.4504		O	13.2228	9.96475	30.7506		O	13.6068	18.2407	21.7508		O	14.124	-6.42211	6.74258		H	7.75908	2.184	24.7399		H	8.57458	2.89142	25.5742		O	19.9347	19.9211	26.7235		O	-0.2603	26.8857	4.2518
H	18.3181	23.7536	10.3424		H	11.6982	11.2277	30.1311		H	14.7965	16.6187	21.4541		H	15.8876	-6.50548	5.70304		H	9.48753	1.32629	25.8185		H	11.1469	3.84005	26.3289		H	18.3696	18.7884	26.0433		H	-0.9487	26.706	6.1875
H	19.8609	25.6185	10.4465		H	12.9588	9.35321	30.0673		H	13.5826	19.1129	21.3548		H	13.5058	-5.82603	6.3043		C	11.0536	3.78222	26.9387		C	9.40878	6.05109	26.6085		H	19.9906	20.8443	26.9749		H	0.0151	27.7475	4.5848
C	19.5231	21.1758	10.7004		C	12.6555	9.46175	27.8368		C	16.5874	18.589	18.0007		C	14.5793	-5.47233	9.58723		C	10.0222	4.64338	26.0719		C	8.97902	6.20366	25.245		C	21.2631	19.1333	23.2896		C	-2.4598	22.738	6.3181
C	19.07	21.4904	9.25729		C	13.8736	10.4628	27.9929		C	16.5146	17.6588	19.2769		C	15.7019	-6.4619	9.06216		O	10.705	5.7144	25.4218		O	9.25974	6.58391	23.8109		C	19.7102	18.907	23.5553		C	-2.4778	24.3263	6.1766
O	17.6686	21.5539	9.2979		O	14.2079	10.9786	26.7115		O	17.8271	17.4957	19.8005		O	15.1207	-7.72506	8.74367		H	9.2762	5.08465	26.7479		H	7.99111	6.74909	25.4067		O	19.5147	17.6201	24.1516		O	-2.2039	24.8646	7.4676
H	19.3885	20.7229	8.50621		H	14.7309	9.91789	28.4199		H	16.096	16.6744	19.0021		H	16.4738	-6.61984	9.82295		H	11.6399	5.49534	25.5327		H	10.2764	7.02315	23.7368		H	19.1994	18.8778	22.5845		H	-3.4979	24.6269	5.8771
H	17.4155	20.846	9.90413		H	14.4181	10.215	26.1783		H	18.3688	17.2564	19.0344		H	14.583	-7.49362	7.97187		C	12.1737	2.70931	24.8539		C	11.0986	5.14257	25.3782		H	20.2245	17.5839	24.8109		H	-2.7477	24.3239	8.0583
C	19.7775	19.3375	12.3725		C	11.3406	10.4218	25.8141		C	15.357	19.495	15.8882		C	14.355	-6.35835	12.0888		C	12.4352	3.50662	26.1933		C	10.9297	5.81167	26.6395		C	22.4627	20.5012	25.1504		C	0.2167	22.9384	6.3511
C	19.0805	19.6929	11.0576		C	11.3545	10.224	27.3821		C	15.3057	18.4381	17.0746		C	14.6304	-5.10216	11.1335		O	13.0775	4.74048	25.8877		O	11.2803	6.92651	27.5957		C	22.168	19.0359	24.5995		C	-1.0606	22.0025	6.1062
O	17.6868	19.7663	11.2125		O	10.2208	9.47415	27.7855		O	15.2378	17.1267	16.5237		O	15.8443	-4.43651	11.471		H	13.0835	2.90252	26.8524		H	10.9772	4.91913	27.3471		O	21.5427	18.229	25.5982		O	-1.0185	20.8507	6.9392
H	19.3017	18.9765	10.3152		H	11.3333	11.2033	27.8789		H	14.3934	18.604	17.664		H	13.8292	-4.3742	11.3136		H	13.7222	4.49716	25.2083		H	12.1264	7.51506	27.1836		H	23.1154	18.5456	24.3398		H	-1.037	21.6561	5.0643
H	17.4897	19.0204	11.8251		H	9.59255	10.1476	28.0768		H	15.6392	17.2304	15.6477		H	16.398	-5.15319	11.8089		C	13.0976	1.78987	22.6534		C	11.9214	3.17772	24.5678		H	21.0617	18.8435	26.1677		H	-0.1333	20.4853	6.8395
C	20.0946	17.7639	14.3485		C	9.33803	12.1255	25.7012		C	17.9323	19.5252	15.675		C	15.6179	-8.57935	11.6033		C	13.5103	2.37112	24.0707		C	12.3422	4.23665	25.4445		C	23.95	19.145	26.8734		C	2.2007	23.5551	7.857
C	19.455	17.8593	12.8673		C	10.9011	11.8938	25.3988		C	16.5855	19.2501	14.9022		C	15.6194	-7.25857	12.4876		O	14.3007	3.54826	23.9168		O	13.336	5.30305	25.8385		C	23.6317	20.5682	26.2376		C	0.7375	22.9721	7.8496
O	18.0637	17.7815	13.1501		O	11.7264	12.8662	26.0419		O	16.5921	17.9066	14.4355		O	16.8631	-6.57746	12.3426		H	14.0852	1.60955	24.6254		H	12.1726	3.73817	26.4557		O	24.812	21.1219	25.6634		O	-0.1017	23.8093	8.6319
H	19.8616	17.1056	12.1054		H	11.0484	11.9822	24.3076		H	16.5056	19.9414	14.045		H	15.5036	-7.54539	13.5474		H	14.7249	3.45991	23.0576		H	14.2314	5.23354	25.1861		H	23.3317	21.2695	27.0274		H	0.7364	21.9613	8.2768
H	18.0947	17.414	14.0225		H	12.5962	12.4704	26.1016		H	17.4718	17.8139	14.0439		H	17.4995	-7.24159	12.6172		C	13.9914	0.89232	20.3423		C	12.504	1.31741	23.3869		H	24.99	20.6455	24.8486		H	-0.5873	24.3493	7.9986
C	21.0129	16.1004	16.0712		C	7.49763	13.4088	27.0307		C	20.5052	19.353	15.6354		C	18.0976	-8.72068	10.7976		C	14.3182	1.75868	21.6408		C	13.1546	2.38133	24.1024		C	25.5121	20.2331	28.6615		C	4.5951	22.7134	8.1608
C	19.936	16.2307	14.9024		C	8.98535	12.8247	27.1031		C	19.2072	19.5062	14.7329		C	16.982	-9.39387	11.709		O	14.7191	3.08473	21.2952		O	14.1482	3.51719	24.1554		C	24.2942	19.2417	28.4201		C	3.1757	22.7964	8.8446
O	18.5652	16.1193	15.3121		O	9.10281	11.9091	28.1879		O	19.1378	18.416	13.8184		O	17.4363	-9.39607	13.0541		H	15.182	1.30975	22.145		H	13.4191	1.83917	25.0697		O	23.1548	19.7029	29.1474		O	3.318	23.5126	10.0643
H	20.1936	15.4936	14.1066		H	9.67657	13.6694	27.2583		H	19.2578	20.4584	14.1752		H	16.8122	-10.4312	11.3689		H	13.9431	3.52593	20.9222		H	14.7285	3.5456	23.2097		H	24.5702	18.2356	28.7846		H	2.8034	21.7768	9.0418
H	18.6651	15.3967	15.9309		H	8.76013	12.3555	28.967		H	19.9817	18.4328	13.3489		H	18.3226	-9.77316	12.9782		C	12.5965	2.17194	18.5583		C	12.7258	1.40869	21.1205		H	23.526	19.865	30.0295		H	4.0731	23.0733	10.4754
C	21.3956	15.0565	18.3636		C	6.76886	10.9197	26.4811		C	21.8353	20.2093	17.6818		C	20.6603	-8.54452	10.4286		C	12.5351	1.12738	19.7556		C	11.823	1.89055	22.1303		C	28.0421	20.6586	28.2813		C	6.9774	21.7221	8.3258
C	20.8946	14.7455	16.9055		C	6.31739	12.322	27.0796		C	20.462	20.3151	16.9011		C	19.4784	-9.52684	10.8224		O	12.0196	-0.11134	19.2782		O	10.431	2.00947	22.7034		C	26.8677	19.6094	28.124		C	5.564	21.8171	9.0257
O	19.6028	14.1221	16.8924		O	5.84629	12.1729	28.4196		O	20.2272	21.6646	16.4978		O	19.7292	-10.0761	12.1142		H	11.8641	1.51492	20.5417		H	12.1605	2.97731	22.1981		O	27.1798	18.4471	28.8792		O	5.7394	22.3834	10.3206
H	21.6073	13.9822	16.5825		H	5.48673	12.7021	26.4584		H	19.6398	20.0194	17.5687		H	19.4291	-10.3435	10.0799		H	11.2118	0.15462	18.8258		H	9.70023	1.56583	21.9954		H	26.7509	19.3489	27.0583		H	5.1281	20.8089	9.1188
H	19.7762	13.2971	17.4543		H	5.29108	11.3907	28.3996		H	21.1001	22.0157	16.3074		H	20.6089	-10.4478	12.0679		C	11.3776	1.14088	16.5203		C	11.4272	-0.40292	20.6451		H	28.0483	18.1764	28.6029		H	6.4162	21.8189	10.7075
C	20.2578	15.8586	18.9909		C	7.2376	9.95678	27.5782		C	21.7388	20.9226	19.0338		C	20.7089	-7.33624	11.3715		C	11.2469	2.18204	17.7094		C	11.9166	0.77155	19.9756		C	27.8193	21.8599	27.3577		C	6.9062	20.8663	7.0593
C	14.4764	0.90416	26.6172		C	-1.00946	12.0058	-3.17198		C	36.6648	-9.62074	21.5019		C	22.6431	43.5519	34.2118		O	10.1444	1.82365	18.5376		O	11.6716	2.03561	19.1868		C	26.8203	5.537	32.4291		C	2.2981	9.5552	16.9554
C	13.4426	-0.07712	27.219		C	-2.35008	12.7875	-3.52355		C	35.4083	-9.54232	22.466		C	23.6088	43.2393	32.9777		H	11.0928	3.18955	17.2833		H	12.7625	0.31456	19.3631		C	28.2759	4.9937	32.113		C	1.2634	8.7494	17.863
C	12.1029	0.2945	26.4949		C	-1.99835	14.1478	-4.23985		C	34.6315	-8.19275	22.2105		C	22.8	42.6005	31.7782		H	10.0855	2.51594	19.2017		H	10.5963	2.1026	18.9198		C	28.5455	3.7202	32.9753		C	0.3618	9.7268	18.7139
O	13.2121	0.15457	28.5739		O	-3.0814	13.0569	-2.33173		O	35.8602	-9.55569	23.8122		O	24.6513	42.3595	33.3903		C	10.1816	1.25369	15.5693		C	11.0202	-1.45475	19.5964		O	29.2293	5.9726	32.4853		O	1.9748	7.8731	18.729
H	13.7846	-1.11255	27.0422		H	-2.96309	12.1705	-4.20398		H	34.7288	-10.3935	22.2843		H	24.0884	44.167	32.6407		C	11.2529	25.8925	32.554		C	10.4565	23.5243	31.0682		H	28.3572	4.739	31.0415		H	0.6223	8.1277	17.2249
H	12.2617	0.19219	28.688		H	-2.92466	12.2964	-1.77161		H	36.2051	-10.4428	23.9548		H	24.1581	41.6597	33.8405		C	10.0516	26.7482	33.1266		C	10.1539	24.9142	31.2774		H	30.0966	5.5921	32.3013		H	2.7464	8.4002	18.9721
C	17.0494	1.85455	26.717		C	-0.15397	9.66059	-2.34926		C	35.1148	-9.9307	19.3735		C	20.4746	42.0951	34.0702		C	10.5543	28.2141	33.4203		C	10.9798	25.5376	30.1369		C	27.3748	7.3301	30.5616		C	2.4656	11.7516	18.3147
C	15.9394	0.74042	27.1473		C	-1.33845	10.7371	-2.27938		C	36.3944	-10.4507	20.1675		C	21.8941	42.2588	34.7928		O	9.5967	26.1655	34.3361		O	10.1081	26.1318	32.1693		C	26.2388	6.4619	31.2668		C	3.2876	10.4923	17.7921
O	15.8348	0.88068	28.5477		O	-1.65604	11.1659	-0.95055		O	37.5491	-10.3855	19.3361		O	22.7012	41.0966	34.6139		H	9.22827	26.7868	32.3931		H	9.11128	24.9629	30.8189		O	25.6034	5.6373	30.2881		O	3.8534	9.7627	18.879
H	16.2932	-0.23862	26.9192		H	-2.24205	10.2563	-2.67077		H	36.2547	-11.5102	20.4215		H	21.7234	42.4206	35.8719		H	9.46722	25.2337	34.1553		H	10.3843	25.8425	33.2048		H	25.4869	7.1401	31.6955		H	4.0899	10.8334	17.1136
H	15.0042	0.58458	28.7485		H	-1.04842	11.8877	-0.74555		H	37.8167	-9.46277	19.3383		H	22.1597	40.3836	34.9547		C	12.0367	24.2231	30.7494		C	11.077	22.5994	29.0797		H	25.8501	6.0262	29.4392		H	4.4774	10.3696	19.292
C	19.5341	2.72193	26.7467		C	1.51392	10.6869	-0.68278		C	35.7173	-8.41235	17.3316		C	20.455	39.5064	33.8283		C	10.8697	25.2039	31.1797		C	9.87753	23.0752	29.7136		C	27.212	9.8449	31.18		C	3.8128	12.4455	20.4399
C	18.4957	1.65317	27.3945		C	0.60061	9.42593	-0.9744		C	35.2669	-8.43625	18.8653		C	19.6904	40.7525	34.4574		O	9.64316	24.4866	31.2962		O	8.45657	22.8561	30.1751		C	27.9687	8.4959	31.4671		C	3.3479	12.8941	18.9757
O	18.2616	1.78529	28.8216		O	-0.342	9.18675	0.07176		O	34.022	-7.77677	19.0461		O	19.5956	40.6068	35.8738		H	10.7246	25.9724	30.4066		H	9.76677	24.0861	29.1986		O	27.8642	8.1661	32.845		O	4.43	13.2519	18.1184
H	18.8445	0.65232	27.1682		H	1.22835	8.52922	-1.0473		H	36.032	-7.92538	19.4716		H	18.6744	40.8092	34.0313		H	9.64905	24.1261	32.1852		H	8.10013	21.8671	29.8188		H	29.0305	8.6326	31.2064		H	2.6949	13.774	19.0913
H	17.336	1.50521	28.8668		H	-1.04793	9.80766	-0.13612		H	34.2161	-6.84624	19.0137		H	18.6719	40.8096	36.079		C	10.9714	21.8669	30.4855		C	10.5637	20.3898	28.8591		H	28.349	7.3358	32.9072		H	4.7725	14.0726	18.4913
C	20.5594	5.09211	26.8306		C	3.44931	11.3951	0.85571		C	34.088	-7.35669	15.6126		C	18.7903	37.645	34.6671		C	11.5418	23.1312	29.7103		C	10.7089	21.5466	28.0178		C	29.0194	10.9638	29.7388		C	5.6996	12.1918	22.1984
C	19.9234	3.95503	27.7772		C	2.02995	10.6932	0.80485		C	34.5268	-8.71025	16.3137		C	19.4992	38.3035	33.401		O	10.5456	23.6879	28.854		O	10.1587	22.5003	26.9844		C	28.2225	11.0671	31.1077		C	5.384	12.3406	20.6392
O	18.781	4.45458	28.4863		O	1.0988	11.4043	1.60022		O	34.9746	-9.61009	15.3094		O	18.5105	38.7793	32.495		H	12.3866	22.8256	29.0796		H	11.7386	21.3425	27.5732		O	27.4782	12.2788	31.157		O	5.8937	11.205	19.9456
H	20.6102	3.65095	28.5326		H	2.1201	9.6558	1.1699		H	33.6765	-9.1512	16.8615		H	20.1145	37.5371	32.8964		H	9.90574	24.0561	29.4735		H	9.17585	22.13	26.6252		H	28.9267	11.0204	31.9571		H	5.872	13.2596	20.2676
H	18.3625	3.63629	28.8289		H	1.41762	11.2778	2.50018		H	34.2605	-9.6596	14.6659		H	17.9598	38.0279	32.2952		C	11.325	20.5641	28.2772		C	10.5087	19.337	26.8384		H	26.93	12.1873	31.9449		H	6.7722	11.1299	20.3393
C	20.0731	4.39184	24.4124		C	3.21379	13.3931	2.42553		C	31.8269	-7.23205	16.888		C	19.3958	35.3282	35.7177		C	10.3238	20.8252	29.4839		C	9.80338	19.2931	28.0905		C	29.9568	13.3938	29.7695		C	7.0142	9.981	22.4527
C	19.5975	5.41386	25.5463		C	3.82466	11.9571	2.2906		C	32.5134	-7.26645	15.4569		C	19.7925	36.8674	35.6404		O	10.0587	19.6068	30.1726		O	9.30078	18.5294	29.2923		C	30.3329	11.8532	29.6875		C	7.1419	11.5639	22.4836
O	18.1955	5.16667	25.7739		O	3.30355	11.1288	3.32396		O	32.1623	-6.0921	14.73		O	21.1419	36.9478	35.1957		H	9.37865	21.2408	29.0939		H	8.85876	19.8653	27.808		O	31.2427	11.5072	30.7305		O	8.0416	11.9925	21.4737
H	19.7691	6.48609	25.2039		H	4.92329	12.0237	2.37965		H	32.1389	-8.14039	14.9078		H	19.7018	37.312	36.6476		H	9.95617	18.9593	29.4682		H	9.5083	17.4475	29.1565		H	30.8478	11.6505	28.7356		H	7.4851	11.8979	23.4798
H	18.1674	5.19019	26.7478		H	3.27043	11.7159	4.09479		H	31.5658	-5.62966	15.3337		H	21.6011	36.3058	35.7448		C	11.6242	19.6069	25.8996		C	10.3742	19.1094	24.5746		H	31.3743	12.3121	31.2511		H	8.9043	11.6216	21.6757
C	19.5291	2.79677	22.3836		C	3.0334	15.525	3.78629		C	33.4042	-5.25384	17.5342		C	21.0337	33.3061	35.962		C	10.6822	19.6282	27.1803		C	9.63547	18.7035	25.7394		C	31.3673	13.9827	27.7134		C	7.7327	7.7153	23.4269
C	18.9411	3.85202	23.4185		C	3.67065	14.0834	3.76717		C	31.8962	-5.79154	17.5465		C	20.325	34.5001	36.7305		O	10.5256	18.327	27.7321		O	9.00703	17.6261	26.5904		C	29.8988	14.0264	28.3206		C	8.1436	9.2495	23.2896
O	17.9418	3.18617	24.1773		O	3.20175	13.3254	4.88087		O	31.0483	-4.92097	16.8057		O	21.3426	35.3158	37.3016		H	9.6857	19.9937	26.9036		H	8.77974	19.456	25.7055		O	28.9853	13.285	27.5209		O	9.4073	9.3809	22.6472
H	18.4955	4.76854	22.8945		H	4.77277	14.1583	3.79161		H	31.5369	-5.87116	18.5884		H	19.6913	34.0881	37.536		H	11.4265	18.0042	27.8307		H	9.07818	16.6509	26.0648		H	29.5672	15.0773	28.3954		H	8.1952	9.6889	24.3022
H	17.8304	3.92152	24.7857		H	3.49191	13.8149	5.65208		H	31.028	-4.11423	17.316		H	20.9068	35.7912	38.0139		C	9.74866	18.5829	24.3597		C	9.30692	17.424	23.4724		H	28.198	13.2029	28.0535		H	9.9157	8.6625	23.0515
C	18.8979	1.28997	20.1851		C	5.03704	17.1143	3.67093		C	32.9022	-2.74272	17.2124		C	19.4252	31.3816	36.5435		C	11.256	18.4431	24.8837		C	10.6532	17.8776	23.6935		C	30.7266	15.3872	25.6195		C	8.9203	6.5023	21.4506
C	18.3472	2.27439	21.3244		C	3.80343	16.5483	2.85437		C	33.5455	-3.82177	18.19		C	20.8798	31.9605	36.7836		O	12.1818	18.4718	23.7989		O	11.997	18.3196	23.1652		C	31.4025	14.0442	26.134		C	8.8719	6.6653	23.0357
O	17.2087	1.74024	21.9906		O	4.26843	15.9108	1.67102		O	32.9131	-3.84022	19.4646		O	21.8392	31.0005	36.3543		H	11.3475	17.4725	25.3959		H	10.9866	17.1334	24.4901		O	32.7691	13.9802	25.7265		O	10.1461	7.0857	23.5169
H	17.9541	3.12855	20.7381		H	3.10962	17.3643	2.58285		H	34.6178	-3.58549	18.3122		H	21.0235	32.1597	37.8601		H	11.6435	18.1762	23.0516		H	12.0206	18.1938	22.0626		H	30.8633	13.1826	25.707		H	8.6036	5.7011	23.5029
H	17.3205	2.14416	22.8272		H	4.69184	16.6122	1.16904		H	32.7888	-2.89863	19.6566		H	21.3971	30.1621	36.5345		C	10.0967	20.7131	22.9628		C	8.05962	18.8196	22.172		H	32.8648	14.7091	25.097		H	10.7257	6.3333	23.4274
C	19.0085	-1.11853	19.265		C	3.57958	19.2155	4.31879		C	30.652	-1.65244	17.7666		C	17.7094	29.5679	37.2366		C	9.62149	19.2047	22.9009		C	8.91813	17.6786	22.0042		C	30.4146	16.9259	23.5275		C	8.1356	4.0535	21.5525
C	19.08	-0.20923	20.6989		C	4.99835	18.6941	3.80531		C	32.226	-1.47641	17.9067		C	19.214	30.055	37.3733		O	10.4099	18.4432	21.9885		O	10.1172	17.0152	21.3701		C	31.2829	15.7808	24.1892		C	9.2987	5.0187	21.0438
O	20.3631	-0.53618	21.3562		O	6.01199	19.1024	4.71521		O	32.5861	-1.3508	19.279		O	20.1606	29.0693	36.9568		H	8.55983	19.1712	22.5969		H	8.13738	16.8606	21.8595		O	32.6295	16.2243	24.3215		O	9.4403	4.9226	19.6285
H	18.3144	-0.47557	21.382		H	5.23161	19.1566	2.83786		H	32.5529	-0.5761	17.3588		H	19.4167	30.2578	38.4352		H	10.2875	18.858	21.1231		H	10.549	17.6888	20.6008		H	31.285	14.9028	23.5299		H	10.2492	4.7381	21.5311
H	20.1064	-1.08565	22.1376		H	5.66118	18.7965	5.56171		H	32.232	-0.51125	19.5607		H	19.7357	28.496	36.3188		C	9.76884	22.9657	21.7402		C	8.67224	20.2993	23.7936		H	32.5178	17.1206	24.6604		H	9.8854	5.7304	19.3372
C	16.5751	-1.84997	19.0801		C	2.12449	17.513	5.64286		C	30.0786	0.30729	19.3285		C	17.026	27.2443	36.3745		C	10.0446	21.4279	21.5518		C	8.92079	20.0767	22.3951		C	28.9997	18.2761	25.2783		C	7.3625	1.5964	21.8925
C	17.9952	-2.29449	19.4064		C	3.17033	18.7074	5.77874		C	29.8706	-0.27777	17.8609		C	17.4329	28.7203	35.9278		O	11.3065	21.2773	20.9134		O	9.87611	19.8617	21.2457		C	30.3324	18.2687	24.39		C	8.3448	2.5567	21.0832
O	18.425	-3.30514	18.4862		O	4.31419	18.2841	6.51872		O	30.3723	0.6083	16.8605		O	16.3982	29.3287	35.1628		H	9.27531	20.9784	20.9086		H	8.23826	20.8695	21.9422		O	31.4799	18.4144	25.2272		O	8.0907	2.4836	19.686
H	17.97	-2.70386	20.4145		H	2.68998	19.556	6.29166		H	28.7998	-0.48292	17.6852		H	18.3394	28.6705	35.304		H	11.9315	21.1917	21.6468		H	10.9195	19.9848	21.6038		H	30.3019	19.1209	23.6886		H	9.3864	2.2511	21.2835
H	18.8247	-2.90551	17.6824		H	4.04858	18.3389	7.44636		H	29.8448	1.4162	16.9242		H	16.0829	28.594	34.6151		C	7.18758	22.855	21.2294		C	6.98329	21.721	23.2273		H	31.3058	19.1861	25.7587		H	8.2698	3.3675	19.3594
C	16.8337	0.54569	18.1518		C	1.84889	16.8508	8.13784		C	28.8031	2.53024	19.0248		C	14.427	27.458	36.3654		C	8.30929	23.2823	22.2718		C	7.16558	20.5307	24.0128		C	27.7852	19.5627	23.3925		C	5.4974	1.2508	20.0872
C	16.4472	-0.88625	17.7143		C	1.09956	17.4103	6.85607		C	28.8715	1.19322	19.8609		C	15.6794	26.7263	35.7055		O	8.04101	22.6461	23.518		O	6.79863	19.1044	24.3462		C	27.6796	18.3086	24.3767		C	5.8297	1.8382	21.5187
O	17.3545	-1.19415	16.669		O	0.53583	18.6925	7.09604		O	27.6428	0.47587	19.8092		O	15.7464	26.9522	34.3034		H	8.25468	24.3713	22.4056		H	7.18289	20.9825	25.0593		O	27.608	17.0744	23.6787		O	4.9732	1.2145	22.4736
H	15.3796	-0.83174	17.4326		H	0.30466	16.6994	6.57561		H	29.0879	1.45621	20.9118		H	15.5907	25.6437	35.8976		H	7.11072	22.8744	23.6569		H	5.91316	18.801	23.7496		H	26.7983	18.4242	25.0313		H	5.624	2.9231	21.509
H	17.3212	-0.38618	16.1255		H	-0.11126	18.593	7.78405		H	26.9728	1.05841	20.178		H	15.5321	26.0915	33.9229		C	5.42622	21.4065	22.4706		C	4.93373	21.1125	22.4377		H	26.7899	17.0532	23.1824		H	4.1127	1.2171	22.0527
C	17.0199	3.0543	17.4679		C	-0.20152	15.6851	9.31553		C	26.6724	3.40347	17.7818		C	12.7806	26.8973	34.415		C	5.73125	22.8665	21.8936		C	5.50141	22.1379	23.2704		C	26.2659	18.6087	21.5047		C	6.149	-1.0917	21.1625
C	16.3913	1.67012	17.1435		C	0.92326	16.8219	9.42724		C	27.9245	2.42873	17.708		C	13.3636	28.0552	35.34		O	5.68035	23.8006	22.9661		O	5.55275	22.8954	24.5757		C	26.5133	19.8369	22.4801		C	6.0663	-0.2128	19.8338
O	16.7166	1.37441	15.7342		O	1.74638	16.6402	10.5749		O	28.7494	2.76518	16.6011		O	12.3269	28.6442	36.1184		H	4.9843	23.1223	21.1215		H	5.51698	23.0078	22.5338		O	25.3577	20.1294	23.2653		O	5.1942	-0.8266	18.898
H	15.2729	1.85051	17.2549		H	0.42921	17.7969	9.55168		H	27.546	1.40171	17.5688		H	13.8461	28.8256	34.7132		H	5.94846	24.6589	22.6189		H	4.71504	22.5685	25.2264		H	26.7417	20.7196	21.8564		H	7.0561	-0.1517	19.3677
H	16.2816	2.00971	15.086		H	1.58314	15.7373	10.8702		H	28.1376	3.08121	15.9194		H	11.601	28.7988	35.5159		C	3.34729	22.189	23.8384		C	3.10849	20.4	23.6019		H	24.6486	20.193	22.6102		H	4.3213	-0.6382	19.2516
C	16.6915	5.67426	17.1023		C	1.39701	13.6809	8.76344		C	27.3215	4.56151	20.0581		C	12.6582	28.3604	32.2094		C	3.87836	21.1419	22.7609		C	3.39826	21.2279	22.4627		C	23.8645	17.7128	20.9609		C	7.8963	-2.8523	20.314
C	16.9809	4.20378	16.3831		C	0.27949	14.2263	9.75335		C	26.9277	4.787	18.5274		C	11.8469	27.4444	33.2422		O	3.14764	21.2134	21.537		O	3.29256	22.5447	21.7313		C	25.082	17.6553	21.9746		C	6.4217	-2.6153	20.8251
O	18.2229	4.31245	15.6291		O	0.78408	14.2643	11.0833		O	27.9065	5.55646	17.8414		O	11.2752	26.3288	32.5693		H	3.77658	20.1257	23.1833		H	3.13003	20.5089	21.6197		O	25.5841	16.3297	22.0514		O	6.2072	-3.4344	21.9717
H	16.1856	3.88893	15.6218		H	-0.5853	13.5412	9.71391		H	26.0042	5.3803	18.4852		H	11.0314	28.0471	33.6785		H	2.23515	21.0965	21.79		H	2.61474	23.2243	22.2888		H	24.7366	17.9038	22.9849		H	5.7256	-2.9341	20.0411
H	18.8899	4.50486	16.2966		H	0.01877	14.1262	11.6571		H	28.6869	4.98814	17.7444		H	11.0549	26.6364	31.6838		C	0.98553	21.0288	23.9039		C	0.93432	20.0845	22.9953		H	25.8976	16.133	21.1627		H	7.0094	-3.9711	22.0247
C	15.2732	7.73643	16.4217		C	0.80235	11.1432	9.19315		C	29.78	5.32869	20.5001		C	13.2297	26.4077	30.5446		C	1.77241	22.4057	23.8112		C	1.67062	20.6757	24.0795		C	22.3413	19.1352	19.4728		C	9.3878	-4.6548	19.1904
C	16.4004	6.79045	15.9534		C	1.93937	12.2656	9.25248		C	28.2399	5.70812	20.6667		C	13.8118	27.5804	31.4346		O	1.40743	23.2211	24.9187		O	1.97685	20.793	25.5535		C	23.6553	19.1593	20.3373		C	8.1012	-4.4104	20.0705
O	17.6916	7.47781	15.7713		O	3.05291	11.86	8.46156		O	27.9448	6.94561	20.0233		O	14.5172	28.4798	30.5886		H	1.49407	22.919	22.8731		H	1.57734	21.7786	23.8064		O	23.51	20.1455	21.3568		O	8.2026	-5.0742	21.3293
H	16.1578	6.27858	14.9718		H	2.30663	12.3533	10.2828		H	28.0063	5.81474	21.7326		H	14.5098	27.1521	32.1715		H	0.4609	23.0772	25.0296		H	1.26122	20.171	26.1306		H	24.5133	19.4083	19.6877		H	7.2323	-4.8091	19.5195
H	17.8217	7.70573	14.8359		H	2.63305	11.5145	7.66643		H	28.016	6.72021	19.0892		H	15.1322	27.9327	30.1064		C	-1.41762	20.0559	23.6033		C	-1.11438	19.9714	22.0031		H	22.9185	20.7956	20.9736		H	8.5828	-5.9281	21.1402
C	13.8283	7.33241	14.3724		C	-1.06226	11.7167	7.45285		C	30.7185	7.77948	20.4411		C	12.2445	25.9219	28.198		C	-0.56703	21.3306	23.9911		C	-0.56948	20.1118	23.3261		C	22.6288	19.5766	16.895		C	11.5153	-5.6769	20.1861
C	13.8979	7.27443	15.925		C	0.24077	10.8378	7.72308		C	30.7611	6.37627	21.199		C	12.2044	26.9108	29.4439		O	-0.89499	21.7833	25.3022		O	-0.45918	19.6518	24.7602		C	22.3745	20.2358	18.3271		C	10.7186	-4.3152	19.9648
O	13.7191	5.97624	16.4329		O	1.21872	11.1472	6.72722		O	30.4023	6.5338	22.5731		O	10.8904	26.9452	29.9941		H	-0.80939	22.1506	23.3025		H	-0.71867	21.2306	23.486		O	21.124	20.9031	18.3402		O	11.4742	-3.4026	19.181
H	13.148	8.02014	16.3948		H	-0.00939	9.76435	7.65698		H	31.7883	5.98148	21.1792		H	12.4914	27.9217	29.1018		H	-0.4284	21.209	25.9276		H	-1.18721	18.8342	24.9435		H	23.1776	20.9664	18.5323		H	10.4923	-3.859	20.9462
H	13.0448	5.53731	15.9019		H	0.77295	11.0257	5.88252		H	30.0339	7.41654	22.6639		H	10.3105	27.0477	29.2417		C	-2.73502	21.1963	21.6641		C	-2.77376	20.616	20.5799		H	21.1789	21.5947	17.6706		H	12.3527	-3.4517	19.5731
C	12.3147	6.87889	12.2906		C	-3.54067	11.5114	6.72143		C	32.0508	6.81201	18.3323		C	11.2951	23.6729	27.3735		C	-2.86541	20.4669	23.0747		C	-2.57049	20.4726	21.996		C	21.7187	17.7115	15.3479		C	12.9731	-5.5136	18.0637
C	12.4252	6.87686	13.8749		C	-2.47668	11.0242	7.80661		C	31.9231	7.98865	19.4053		C	11.9915	24.4059	28.6107		O	-3.63238	19.2793	22.9601		O	-2.97708	19.901	23.3331		C	22.1954	18.0523	16.8236		C	13.0052	-5.6268	19.6383
O	12.1651	5.53014	14.3613		O	-2.43363	9.5992	7.79722		O	31.7598	9.23419	18.7304		O	13.2262	23.7937	28.9774		H	-3.33279	21.1563	23.797		H	-2.40787	21.5631	22.2859		O	23.305	17.2243	17.1787		O	13.679	-4.4967	20.1824
H	11.6663	7.56895	14.3432		H	-2.78619	11.3798	8.80398		H	32.8664	8.06576	19.9626		H	11.2963	24.3792	29.4696		H	-4.54083	19.515	23.1474		H	-3.94081	19.3606	23.2269		H	21.353	17.885	17.5183		H	13.526	-6.559	19.918
H	11.5242	5.14157	13.7801		H	-3.27672	9.29099	8.13245		H	30.9409	9.16316	18.2445		H	12.9741	22.9156	29.2492		C	-4.30452	22.6123	20.1229		C	-4.1286	22.4432	20.7213		H	22.9253	16.3516	17.2477		H	14.4869	-4.4299	19.655
C	13.2555	7.81937	9.87705		C	-1.76493	10.4866	5.09121		C	30.7181	7.05794	16.0739		C	10.6841	21.3561	26.494		C	-4.07316	21.1958	20.799		C	-4.22245	21.0669	20.3163		C	19.6564	16.2893	16.1133		C	14.3366	-5.2554	15.8748
C	13.1082	8.00197	11.4849		C	-3.27887	10.871	5.27789		C	30.6899	6.51984	17.5745		C	11.9019	22.2567	26.9584		O	-3.97605	20.2164	19.767		O	-4.56544	20.0185	19.2851		C	21.0261	16.282	15.2986		C	14.4257	-5.5143	17.4474
O	12.3095	9.12388	11.8448		O	-4.03644	9.68081	5.12421		O	30.4315	5.11889	17.6089		O	12.8269	22.4278	25.8914		H	-4.93862	20.939	21.4248		H	-4.73917	20.6242	21.2309		O	20.8015	15.8981	13.9481		O	15.2346	-4.5362	18.0922
H	14.0084	8.25435	11.9716		H	-3.6092	11.5581	4.49051		H	29.8679	7.00283	18.1132		H	12.3928	21.7831	27.8253		H	-3.0271	20.1291	19.594		H	-5.03612	20.5049	18.4053		H	21.7063	15.5477	15.764		H	14.8995	-6.4898	17.6318
H	12.8607	9.8868	11.6844		H	-3.79906	9.13932	5.87647		H	31.1828	4.68544	17.1857		H	13.1434	21.559	25.6429		C	-2.93987	24.4059	21.3591		C	-2.96148	23.2178	22.5192		H	20.4328	15.0185	13.9815		H	15.1616	-3.7361	17.5529
C	12.1367	6.95644	7.64899		C	-1.2302	12.8418	4.16846		C	28.9205	5.459	15.0718		C	12.2866	19.334	26.7044		C	-4.38206	23.7695	21.1919		C	-4.19546	22.5279	22.2575		C	17.1448	16.6858	15.7082		C	12.7423	-3.7261	14.4567
C	12.2194	6.77212	9.2375		C	-1.00614	11.2862	3.97501		C	29.2782	6.97897	15.3765		C	11.138	20.0047	25.8278		O	-5.25679	24.7907	20.7336		O	-5.69542	22.4165	22.391		C	18.5867	17.3309	15.5816		C	13.9833	-3.7489	15.4633
O	12.6994	5.42924	9.53788		O	0.36435	10.9298	4.11981		O	28.2921	7.58114	16.2097		O	10.0242	19.1264	25.7363		H	-4.73521	23.3518	22.1503		H	-3.89102	21.4636	22.5298		O	18.6559	18.5179	16.3609		O	13.7441	-2.9169	16.5979
H	11.119	6.98652	9.58358		H	-1.37429	10.9928	2.97621		H	29.2956	7.54573	14.4357		H	11.4995	20.23	24.8118		H	-6.09344	24.3732	20.5016		H	-6.06675	23.2135	23.0686		H	18.7913	17.6044	14.5367		H	14.8487	-3.3142	14.9451
H	12.314	4.81827	8.90561		H	0.40757	10.0301	3.75907		H	27.954	6.86538	16.7519		H	10.0184	18.8351	24.8133		C	-3.69614	26.0001	23.3085		C	-3.20672	24.8516	24.0892		H	18.2067	18.3389	17.1821		H	12.7851	-2.8907	16.6985
C	13.1107	5.9819	5.40696		C	-0.58922	14.6705	2.38957		C	26.8999	5.80299	13.4073		C	12.7186	17.3115	25.184		C	-2.63629	24.9101	22.831		C	-2.82769	23.4659	24.0332		C	15.7899	17.3247	13.5694		C	11.2661	-5.5194	15.6666
C	13.4826	6.67763	6.86979		C	-0.06309	13.701	3.5349		C	27.3773	5.17633	14.7834		C	13.3627	18.6407	25.7857		O	-2.61463	23.7968	23.711		O	-3.00342	22.0339	24.4789		C	16.0076	17.6204	15.1178		C	11.3454	-4.0098	15.1714
O	14.1366	7.91574	6.55445		O	0.50919	14.4561	4.5909		O	27.1713	3.76518	14.753		O	13.7636	19.5667	24.7757		H	-1.63726	25.3807	22.8243		H	-1.69532	23.5647	24.1202		O	14.7996	17.3804	15.8302		O	11.2007	-3.1361	16.284
H	14.1479	6.02937	7.43624		H	0.71616	13.0614	3.11042		H	26.7528	5.58058	15.5916		H	14.2487	18.3775	26.3856		H	-2.50031	24.1694	24.5923		H	-3.74878	21.9909	25.3003		H	16.2984	18.6795	15.2367		H	10.5332	-3.8128	14.4506
H	13.7281	8.58176	7.05482		H	1.14118	13.8704	5.00272		H	27.1563	3.5695	13.8057		H	13.5857	19.1154	23.9387		C	-5.33968	25.9977	25.3442		C	-5.15331	25.2214	25.2155		H	15.0221	17.5258	16.7558		H	10.4726	-3.4651	16.8145
C	14.1734	4.78807	3.21674		C	-1.81722	15.0665	0.14913		C	29.0989	5.75194	12.0256		C	12.7041	15.5177	23.3228		C	-5.04092	25.391	23.913		C	-4.72547	24.9738	23.8654		C	14.4541	15.8303	11.8879		C	10.4686	-7.956	15.0812
C	14.5042	5.4591	4.65211		C	-1.23035	13.9403	1.1187		C	27.6201	5.16122	12.1456		C	13.3452	16.8941	23.7953		O	-6.12235	25.6869	23.0352		O	-4.67409	25.3652	22.4079		C	15.1868	15.8748	13.2998		C	10.8613	-6.523	14.5012
O	15.5627	6.36396	4.69927		O	-0.2862	13.1586	0.3865		O	27.6283	3.73522	12.2338		O	13.046	17.9102	22.8457		H	-4.95135	24.2972	24.0261		H	-5.00223	23.8723	23.7669		O	16.2097	14.8841	13.3121		O	9.7174	-6.0014	13.8433
H	14.9523	4.60505	5.23348		H	-2.06222	13.2958	1.45334		H	27.0558	5.45109	11.2449		H	14.4392	16.7762	23.9005		H	-5.74328	25.5651	22.1531		H	-5.32421	26.2489	22.239		H	14.47	15.6103	14.0877		H	11.6943	-6.6249	13.7822
H	15.2297	7.03874	5.26298		H	0.17695	12.5993	1.02467		H	28.3503	3.4773	11.6479		H	13.1486	17.4818	21.9813		C	-6.59137	28.2153	25.7862		C	-6.58913	26.8211	25.9731		H	16.5939	14.9707	12.4303		H	9.2594	-6.7491	13.4464
C	15.1778	4.14945	1.01347		C	0.35029	16.5455	0.31537		C	30.4141	3.85308	13.1903		C	12.7272	13.6949	21.4772		C	-5.1901	27.5744	25.4137		C	-5.25323	26.7405	25.4477		C	15.6676	17.6706	10.5059		C	12.9641	-8.2239	15.8894
C	15.4311	4.23323	2.59677		C	-0.68038	15.8442	-0.66754		C	30.211	4.63587	11.8272		C	13.5078	14.9286	22.0892		O	-4.24419	27.8612	26.4371		O	-3.77307	27.0145	25.5666		C	15.4298	16.1119	10.654		C	11.4393	-8.5147	16.2111
O	16.5635	5.08555	2.67774		O	0.00795	14.9303	-1.51218		O	29.816	3.73144	10.8031		O	13.6456	15.9443	21.1046		H	-4.83871	27.9802	24.448		H	-5.4368	27.0944	24.3797		O	16.6824	15.4495	10.8264		O	11.0751	-7.959	17.4722
H	15.6702	3.22404	3.03023		H	-1.14803	16.5962	-1.31767		H	31.1598	5.12409	11.5527		H	14.5024	14.5952	22.436		H	-4.13495	28.8258	26.4333		H	-3.58286	27.6354	26.4669		H	14.9393	15.7376	9.7372		H	11.2917	-9.5985	16.3084
H	16.3963	5.89178	3.28557		H	0.13769	14.1661	-0.94887		H	29.7356	4.25915	9.99801		H	13.8901	15.5017	20.2975		C	-8.88624	27.5511	24.7835		C	-8.52172	28.029	25.9967		H	17.2398	15.8061	10.1369		H	11.1291	-7.0116	17.3607
C	15.8161	2.96953	0.29119		C	1.34635	17.4108	-0.46285		C	31.375	2.67903	13.014		C	13.5776	13.0085	20.4016		C	-7.54431	28.3509	24.5253		C	-7.11492	28.2593	25.8097		C	16.3902	17.9757	9.1894		C	13.4023	-8.9551	14.6163
C	23.5027	3.55232	2.77318		C	17.8967	42.2075	24.0078		C	3.97253	19.1301	13.6261		C	26.0986	19.55	24.9473		O	-7.82066	29.7247	24.2783		O	-5.83731	28.9742	26.1795		C	26.678	12.6343	7.1271		C	17.2327	-1.9168	-0.1827
C	23.8864	4.93283	2.16562		C	17.4974	41.7765	22.5214		C	5.11897	20.1617	13.9682		C	27.5556	20.017	25.4081		H	-7.04869	27.9701	23.6231		H	-7.07773	28.358	24.6746		C	25.8274	11.2913	7.0825		C	16.4009	-2.1082	-1.5185
C	22.9845	6.04008	3.06181		C	16.0308	41.1953	22.5154		C	4.77746	21.5739	13.3596		C	27.7328	21.5751	25.2109		H	-8.1347	30.0955	25.1086		H	-6.05887	29.7659	26.9254		C	24.2981	11.6671	7.1388		C	15.6438	-0.7809	-1.9008
O	23.5046	4.93148	0.8057		O	18.3979	40.7858	22.0346		O	6.34824	19.6868	13.4396		O	28.5737	19.3287	24.6886		C	-9.76526	27.5522	23.5289		C	-9.31479	29.2034	25.3937		O	26.1285	10.446	8.1872		O	15.4486	-3.142	-1.3077
H	24.9308	5.09588	2.37146		H	17.534	42.6673	21.8711		H	5.25044	20.2524	15.0533		H	27.6983	19.7676	26.4681		C	31.3753	14.0748	30.1005		C	29.4823	13.9462	28.9003		H	26.044	10.7302	6.1649		H	17.0802	-2.3873	-2.3416
H	23.8455	4.09267	0.37186		H	19.2446	41.1573	22.3282		H	6.26145	19.7626	12.4896		H	28.555	19.7162	23.8073		C	31.6976	15.028	28.8656		C	30.8184	14.4675	28.7985		H	25.9127	10.9983	8.9542		H	15.8557	-3.6986	-0.6291
C	23.4766	4.16469	5.26893		C	19.8777	41.1037	25.2672		C	2.35279	20.1836	15.3601		C	26.715	18.5817	22.623		C	32.817	16.0659	29.2573		C	31.5998	13.3197	29.4645		C	28.652	11.7627	8.5579		C	19.292	-0.7224	0.8822
C	24.2306	3.34081	4.18372		C	19.4761	42.3091	24.2958		C	3.0628	18.853	14.8877		C	25.8676	19.6941	23.3803		O	30.5339	15.7293	28.4343		O	31.828	15.5609	29.054		C	28.2471	12.4012	7.1676		C	18.2794	-0.7532	-0.34
O	24.1533	1.93243	4.37975		O	20.2101	42.2238	23.08		O	2.05877	17.9191	14.5319		O	24.4916	19.4867	23.0755		H	32.0446	14.4246	28.0159		H	31.0359	14.2471	27.7013		O	28.6557	11.5599	6.0947		O	19.0501	-0.9624	-1.5129
H	25.3438	3.61825	4.20866		H	19.6768	43.276	24.7887		H	3.68092	18.4489	15.7094		H	26.1633	20.7094	23.06		H	30.3966	16.4028	29.1164		H	31.3138	16.4465	29.4822		H	28.7659	13.3603	7.0292		H	17.7392	0.2062	-0.4236
H	24.0622	1.86885	5.30758		H	21.0701	42.6308	23.2557		H	1.42518	17.9865	15.255		H	24.4518	19.6063	22.1241		C	29.0069	14.9258	30.7049		C	27.5837	14.5224	30.0218		H	28.6871	10.6669	6.463		H	19.516	-0.13	-1.6275
C	23.1317	4.60554	7.92831		C	22.4446	41.5596	25.4928		C	0.64788	21.2326	17.0006		C	26.9928	19.6342	20.2937		C	30.502	14.8003	31.2118		C	28.9486	14.1871	30.3246		C	29.0421	12.487	11.0149		C	19.8597	0.6161	3.0136
C	23.9199	3.74348	6.79651		C	21.0652	41.4142	26.2882		C	1.46578	19.921	16.651		C	27.7663	19.1957	21.6096		O	30.5322	14.0429	32.4128		O	29.9662	13.3448	31.0561		C	29.3917	12.7875	9.4996		C	18.6929	-0.1313	2.2203
O	23.7088	2.36103	7.0016		O	20.7586	42.5877	27.0399		O	0.56883	18.8286	16.446		O	28.4166	20.3099	22.212		H	30.9248	15.7864	31.4466		H	29.3707	15.2274	30.5229		O	30.7947	12.6845	9.2961		O	17.626	0.7686	1.939
H	24.9838	4.03715	6.94419		H	21.1316	40.555	26.9754		H	2.12445	19.6707	17.4964		H	28.5089	18.4142	21.3723		H	29.928	13.318	32.2919		H	29.4458	12.6731	31.7703		H	29.0556	13.8087	9.2639		H	18.286	-0.9414	2.8405
H	23.1418	2.3425	7.75859		H	21.547	42.8057	27.5414		H	-0.31256	19.2129	16.5105		H	29.0264	20.6463	21.5432		C	27.9957	17.3114	30.4919		C	28.702	16.4185	30.6124		H	31.15	13.3127	9.9373		H	18.0529	1.6336	1.9146
C	22.3901	4.97379	10.4178		C	23.4369	39.5976	26.9391		C	-0.39115	21.0773	14.6173		C	28.9213	20.5416	18.7821		C	28.1743	16.0472	31.4489		C	27.3637	16.0277	30.2611		C	31.0474	10.9207	11.5702		C	20.4864	2.7194	4.4465
C	23.2738	4.11008	9.3793		C	23.7227	41.0065	26.2888		C	-0.68989	21.3623	16.1505		C	27.8275	19.3941	18.9644		O	26.8842	15.5077	31.7058		O	26.1297	16.1802	29.4043		C	29.4729	11.0281	11.4275		C	19.3876	2.0375	3.5372
O	22.7725	2.80077	9.39946		O	24.7976	40.8199	25.3808		O	-1.62335	20.3944	16.6113		O	28.404	18.0912	18.9724		H	28.6663	16.3289	32.3977		H	26.8861	15.9978	31.2958		O	28.8994	10.6943	12.6825		O	19.1052	2.8812	2.4214
H	24.3999	4.14702	9.63184		H	24.0109	41.7281	27.0725		H	-1.09976	22.3797	16.2759		H	27.1277	19.4626	18.1128		H	26.3688	16.2234	32.0948		H	26.2504	17.0571	28.7345		H	29.1177	10.3129	10.6689		H	18.4774	1.8998	4.1346
H	22.7298	2.49236	10.2931		H	25.33	40.1209	25.7798		H	-1.85094	20.6603	17.5087		H	28.9893	18.0601	18.2091		C	29.4241	18.8231	32.0596		C	27.819	18.4499	31.1491		H	29.3379	9.8441	12.8541		H	19.0079	3.7548	2.7966
C	21.3463	5.03278	12.7339		C	24.2846	37.76	28.6227		C	-2.50667	22.5456	14.118		C	31.4378	20.7258	18.3782		C	29.1829	18.37	30.5596		C	28.8822	17.9229	30.3373		C	32.6743	9.3918	12.9182		C	21.5298	0.9262	5.9795
C	22.6017	4.51228	11.902		C	24.6721	39.0566	27.7822		C	-1.0553	22.1132	13.6204		C	30.3401	20.234	19.4283		O	30.3918	17.8281	30.0403		O	30.34	17.8737	29.9469		C	31.5279	9.4214	11.827		C	20.5037	2.1377	5.9225
O	22.9642	3.10261	11.9854		O	25.7634	38.7394	26.9226		O	-0.17788	23.2262	13.473		O	30.4339	20.9076	20.6775		H	28.8957	19.2417	29.9448		H	28.4016	17.9965	29.3061		O	30.443	8.6411	12.3162		O	20.8959	3.1946	6.7898
H	23.4538	5.12814	12.1238		H	24.9953	39.8418	28.489		H	-1.16391	21.6193	12.647		H	30.4598	19.1485	19.5841		H	31.0356	18.5415	30.1643		H	30.8971	18.6607	30.4967		H	31.9062	8.9928	10.882		H	19.502	1.7797	6.2113
H	22.7867	2.91663	12.9559		H	26.3456	38.1936	27.4628		H	0.07333	23.2212	12.5423		H	31.1222	20.4613	21.1861		C	28.0453	20.4058	33.5495		C	27.0774	20.3086	32.2399		H	30.7974	7.7597	12.4938		H	21.4419	2.7794	7.4666
C	20.1157	7.09367	13.7454		C	21.7072	38.0097	28.4198		C	-2.78357	24.7478	12.762		C	33.2513	21.8989	19.6921		C	29.0095	20.3315	32.2926		C	27.815	19.9866	31.0485		C	33.3324	11.9005	13.0958		C	23.1065	-0.6069	7.3828
C	21.5202	6.60816	13.0565		C	22.9314	37.0206	28.2348		C	-3.35733	23.2733	12.9858		C	32.0662	22.1436	18.7056		O	30.1743	21.1189	32.5267		O	29.0448	20.1258	30.1835		C	33.8224	10.4552	12.6905		C	21.9778	0.5171	7.4559
O	22.5374	6.66185	14.0656		O	22.979	36.5385	26.8985		O	-3.35553	22.5142	11.7751		O	32.6	22.7288	17.527		H	28.5224	20.7477	31.401		H	27.0011	20.1334	30.2639		O	34.9232	10.0921	13.5156		O	22.5166	1.6574	8.1066
H	21.6967	7.24037	12.1676		H	22.7944	36.1691	28.9224		H	-4.39898	23.3641	13.3401		H	31.3161	22.8139	19.1625		H	30.4237	20.9375	33.4461		H	29.7182	20.8935	30.6186		H	34.1418	10.4439	11.6364		H	21.1026	0.1305	8.0067
H	22.5368	7.67511	14.1908		H	23.5658	35.7705	26.9104		H	-3.59586	23.1872	11.1234		H	33.3468	23.2499	17.845		C	26.3035	22.358	33.2003		C	27.171	22.4791	31.5509		H	35.0484	10.811	14.1497		H	22.6866	1.4245	9.0326
C	19.111	6.97582	11.3071		C	19.9787	36.3253	29.3353		C	-1.44343	24.9139	10.5685		C	35.0267	22.868	21.2524		C	26.5408	20.7783	33.1902		C	26.1768	21.5277	31.9677		C	33.4939	13.916	11.4699		C	23.7356	-0.3638	4.8805
C	19.2902	7.82024	12.6203		C	20.3331	37.2913	28.1381		C	-2.82254	25.2814	11.258		C	33.9817	23.2283	20.1181		O	26.1625	20.216	31.9379		O	24.8954	20.7685	31.7196		C	34.2881	13.0359	12.5224		C	24.278	-0.1994	6.3773
O	17.9152	8.16126	13.1048		O	19.2991	38.259	28.0045		O	-3.90641	24.7131	10.526		O	34.6347	23.7595	18.9699		H	25.8886	20.3554	33.9736		H	25.9945	21.8839	33.0352		O	34.758	13.846	13.5948		O	24.7061	1.1268	6.6779
H	19.7285	8.75347	12.2787		H	20.4153	36.7021	27.2114		H	-2.93501	26.3775	11.2946		H	33.2526	23.956	20.5115		H	26.065	19.2794	32.0983		H	24.4205	21.1389	30.7872		H	35.1475	12.5733	12.0096		H	25.1418	-0.8623	6.5283
H	17.2588	7.89275	12.4258		H	18.5025	37.74	28.1704		H	-3.91599	25.1841	9.69462		H	35.4105	24.2388	19.2792		C	26.8685	24.6964	32.2977		C	26.2185	24.4815	31.0242		H	35.1735	14.6023	13.1845		H	23.9685	1.5329	7.1373
C	17.7305	5.28967	12.6305		C	18.3521	34.4677	30.1272		C	-0.60383	26.9823	9.21645		C	33.3972	21.0599	22.1755		C	27.4209	23.2176	32.4682		C	26.6361	23.282	30.3506		C	32.3893	15.7348	12.9822		C	24.617	1.8803	3.9612
C	17.7745	6.0481	11.247		C	18.5462	35.6754	29.1341		C	-1.27016	25.5405	9.11965		C	34.3244	22.2911	22.5544		O	28.6078	23.2591	33.2471		O	27.4414	22.5859	29.2796		C	32.1251	14.4673	12.0514		C	24.6225	0.3127	3.7529
O	16.6696	6.87975	11.0791		O	17.5418	36.6551	29.3804		O	-0.4032	24.6929	8.3779		O	35.313	21.8996	23.5005		H	27.6247	22.7886	31.4745		H	25.6265	22.7734	30.2038		O	31.248	14.7316	10.9608		O	25.953	-0.1958	3.7777
H	17.9961	5.27782	10.4515		H	18.4287	35.3195	28.1001		H	-2.24725	25.5987	8.60885		H	33.728	23.083	23.0182		H	29.1989	22.6059	32.8714		H	27.9236	23.344	28.6278		H	31.6229	13.6936	12.6468		H	24.1729	0.0747	2.7745
H	15.9421	6.3456	10.7231		H	17.2403	36.4914	30.2839		H	-0.21719	25.1664	7.57232		H	35.5488	20.992	23.2819		C	28.3887	24.8795	30.1807		C	27.946	25.2148	29.731		H	31.6946	15.3688	10.3898		H	26.4219	0.352	3.1447
C	16.6179	3.41891	11.1667		C	20.8606	33.7873	30.3419		C	-0.96933	29.5782	9.21593		C	31.6024	21.7979	23.9444		C	27.8738	25.6289	31.4967		C	27.376	25.4973	31.0203		C	30.6333	17.6326	12.6628		C	22.9636	3.7496	3.1465
C	16.7806	4.03962	12.6281		C	19.4119	33.3329	29.8677		C	-1.67742	28.1527	9.29827		C	32.4537	20.5854	23.3378		O	27.2198	26.8518	31.1742		O	26.7833	26.4679	32.0136		C	32.0986	17.1297	12.2882		C	24.0636	2.6698	2.7096
O	17.1751	3.07059	13.5385		O	19.0213	32.1696	30.5795		O	-2.62748	28.0346	8.24451		O	31.5315	19.6378	22.8127		H	28.7433	25.8478	32.1378		H	28.1206	24.9544	31.6913		O	33.0709	18.0856	12.7059		O	25.1544	3.2706	2.0295
H	15.7376	4.30948	12.9687		H	19.4196	33.0709	28.803		H	-2.23088	28.0866	10.2418		H	33.0748	20.0938	24.1001		H	27.6818	27.1522	30.3842		H	26.8554	27.4998	31.6109		H	32.1958	17.0481	11.2016		H	23.5966	1.9712	2.0011
H	17.7335	3.59069	14.0699		H	19.1039	32.4146	31.5083		H	-2.20691	28.5028	7.51171		H	31.0331	19.3769	23.5926		C	26.6857	25.5351	28.3049		C	25.8272	25.9017	29.2479		H	32.8306	18.2251	13.6329		H	25.1887	4.1718	2.3673
C	14.0941	2.89843	11.1454		C	22.5933	33.7243	32.2595		C	1.15777	28.9172	7.83691		C	33.1138	21.3154	26.0805		C	28.1858	25.6631	28.8087		C	27.1313	25.9401	28.6438		C	29.5067	16.9851	14.9452		C	23.3664	5.4189	5.1795
C	15.2757	3.73599	10.5072		C	21.1602	33.2647	31.8035		C	-0.16997	29.8024	7.85062		C	32.0674	22.3017	25.3907		O	28.5453	27.0347	28.9465		O	28.275	26.7104	28.0284		C	30.4591	18.0302	14.2036		C	23.4732	5.2122	3.598
O	14.9355	5.07656	10.8621		O	20.1642	33.725	32.71		O	-1.01185	29.435	6.76351		O	32.6667	23.5863	25.2491		H	28.8445	25.1968	28.0586		H	27.0231	25.0996	27.8812		O	31.7154	18.0788	14.8804		O	24.7977	5.5087	3.1601
H	15.2303	3.58346	9.41543		H	21.114	32.1672	31.8041		H	0.09712	30.8708	7.76914		H	31.1756	22.3907	26.0371		H	28.5825	27.3658	28.0407		H	27.9846	27.7756	27.9142		H	29.9883	19.0274	14.2531		H	22.7897	5.9351	3.1255
H	14.0509	5.07721	10.3806		H	20.3572	34.6438	32.887		H	-0.62698	29.8044	5.95743		H	33.1144	23.7333	26.0935		C	26.0997	23.1519	29.212		C	24.4712	24.1813	29.877		H	31.4707	17.9542	15.8085		H	24.9947	6.3751	3.5087
C	13.0191	0.62072	11.6449		C	22.538	31.5865	33.7321		C	1.69911	29.5377	10.3427		C	32.003	20.2684	28.1745		C	26.3653	24.031	27.904		C	25.0311	24.7185	28.6666		C	28.3466	16.3981	17.2258		C	25.5559	4.0236	5.4819
C	14.3758	1.3489	11.1877		C	22.9849	33.1153	33.6616		C	2.2699	29.4439	8.85474		C	32.4316	20	26.6759		O	25.2177	23.9771	27.0687		O	24.8654	25.2662	27.2693		C	29.1963	17.4854	16.4303		C	24.0683	4.2614	6.0015
O	14.7401	0.79148	9.94284		O	24.392	33.2276	33.817		O	3.38381	28.5571	8.81777		O	31.2965	19.6213	25.9033		H	27.2313	23.6087	27.3647		H	25.8775	23.9752	28.4909		O	30.444	17.6708	17.0813		O	24.0731	4.5715	7.3926
H	15.2537	1.13656	11.8497		H	22.4965	33.7026	34.4527		H	2.63224	30.4245	8.52285		H	33.1687	19.1765	26.6558		H	25.4605	24.3568	26.2174		H	23.8034	25.1752	26.9597		H	28.643	18.441	16.3913		H	23.4937	3.3331	5.863
H	14.3323	-0.04549	9.89524		H	24.7404	33.566	32.9885		H	3.11946	27.7934	9.32954		H	30.7413	19.0947	26.4728		C	24.6133	24.9305	30.4153		C	22.8499	25.782	29.8155		H	30.2701	18.0736	17.9383		H	24.9857	4.385	7.6542
C	10.8285	1.10183	13.0472		C	21.9649	32.0851	36.2655		C	2.65295	31.8131	11.2132		C	33.9664	21.7622	29.0118		C	24.6781	23.4353	29.8702		C	22.9404	24.3474	29.8477		C	26.1465	15.0172	17.3531		C	26.4799	6.4169	6.0087
C	12.4367	1.17682	12.9978		C	22.4203	30.9892	35.1988		C	2.70415	30.2319	11.3678		C	33.2877	20.3369	29.0993		O	23.6615	23.1809	28.903		O	22.6113	22.9941	29.2644		C	26.8031	16.3658	16.8114		C	26.6737	4.8462	6.2367
O	13.0284	0.45514	14.1009		O	21.4791	29.9213	35.16		O	2.30122	29.9213	12.7043		O	32.91	20.114	30.4478		H	24.5202	22.739	30.7041		H	22.6977	24.1565	30.9451		O	26.1141	17.4764	17.3796		O	26.6686	4.4859	7.6127
H	12.6815	2.26724	13.1278		H	23.4086	30.596	35.4955		H	3.72559	29.8466	11.2223		H	34.0115	19.5679	28.7794		H	23.9992	23.6861	28.149		H	21.9005	23.1178	28.4208		H	26.7245	16.3883	15.7103		H	27.641	4.5506	5.7978
H	13.2065	-0.46451	13.7672		H	21.3536	29.6672	36.0853		H	1.48736	29.4078	12.6139		H	33.6517	20.4782	30.9429		C	23.0125	26.7831	31.2324		C	20.9594	26.9594	30.2993		H	25.1973	17.4213	17.0852		H	27.587	4.5812	7.8862
C	8.72089	-0.44177	12.9211		C	19.5041	31.2754	36.6698		C	3.92299	33.9664	10.6198		C	35.8635	23.2947	29.8463		C	23.2262	25.6468	30.1504		C	21.4962	26.1935	29.2074		C	27.0011	13.6923	19.4214		C	27.3703	7.1856	8.3503
C	10.3298	-0.37226	12.8148		C	20.4205	32.4661	36.1736		C	3.73322	32.4384	10.2215		C	35.3833	21.7753	29.7307		O	23.2267	26.2281	28.8487		O	21.8922	26.0697	27.7555		C	26.1001	14.9193	18.9519		C	26.1571	7.2442	7.3283
O	10.6734	-0.88747	11.4397		O	20.172	33.5899	37.0079		O	4.97519	31.7516	10.2996		O	35.2859	21.1414	31.0064		H	22.398	24.9225	30.236		H	20.9143	25.2222	29.3394		O	26.5464	16.1341	19.5616		O	25.9422	8.6049	6.9664
H	10.7785	-1.01278	13.5367		H	20.1572	32.7153	35.1321		H	3.34399	32.3903	9.18985		H	36.1012	21.2212	29.1013		H	22.7164	27.0373	28.954		H	21.5789	26.9826	27.2074		H	25.0567	14.7349	19.261		H	25.2485	6.8428	7.8034
H	9.98381	-1.57937	11.2558		H	19.2515	33.5088	37.2699		H	5.58934	32.2437	9.75337		H	36.1544	21.2201	31.3938		C	21.2172	28.4693	32.0944		C	19.5498	28.6426	30.911		H	26.4595	16.7995	18.8628		H	26.5414	9.1118	7.536
C	8.35923	-0.13708	10.3082		C	18.7683	30.2676	38.9188		C	4.72023	32.9275	12.9123		C	37.5957	23.245	31.7748		C	21.7149	27.6044	30.8617		C	20.2886	28.2313	29.7482		C	28.0866	12.4807	21.435		C	28.1749	7.2919	10.7935
C	7.93111	-0.86813	11.5963		C	20.0253	30.6707	38.0358		C	4.80653	34.1839	11.9326		C	36.1398	23.7593	31.3373		O	22.0072	28.46	29.7609		O	21.2899	28.5184	28.6551		C	27.4289	13.8288	20.9427		C	26.8836	7.3078	9.8608
O	8.28985	-2.22108	11.4184		O	20.8691	29.5511	37.7609		O	6.15662	34.4512	11.5543		O	36.0204	25.1767	31.421		H	20.9279	26.9139	30.5326		H	19.4498	27.7645	29.1333		O	28.3684	14.8862	21.0571		O	26.1854	8.5289	10.0438
H	6.80142	-0.76906	11.8148		H	20.6029	31.4285	38.5919		H	4.43281	35.0739	12.4579		H	35.3834	23.3116	32.0071		H	22.4264	29.2374	30.1448		H	21.5896	29.5863	28.6989		H	26.5366	14.0354	21.5579		H	26.2394	6.4495	10.1066
H	7.67031	-2.75213	11.9114		H	20.6111	28.8895	38.417		H	6.19146	34.2835	10.6035		H	35.2301	25.3923	30.9117		C	18.5756	28.3739	32.2388		C	19.1599	30.5184	29.6765		H	28.0098	15.5902	20.5158		H	25.3364	8.4472	9.5979
C	8.35079	2.34179	9.35154		C	18.0163	28.4304	37.2306		C	6.02398	34.1803	14.8215		C	38.9925	24.6144	33.5178		C	19.9612	27.846	32.8492		C	18.4144	29.5914	30.4839		C	28.0691	13.3975	23.9257		C	26.5586	7.7274	12.9291
C	7.69141	1.33389	10.3913		C	18.3539	28.75	38.7577		C	5.92866	32.8702	13.9277		C	38.6913	24.3927	31.972		O	20.0058	26.4209	32.8588		O	17.2743	28.6163	30.656		C	28.9155	12.6729	22.7813		C	27.9338	7.0974	12.3724
O	6.3379	1.22529	10.0649		O	19.427	27.9418	39.2249		O	5.86224	31.7204	14.7675		O	39.8997	23.9669	31.3577		H	20.0083	28.1666	33.8995		H	18.2978	30.2054	31.4373		O	29.3367	11.3927	23.2265		O	28.0765	5.7202	12.7375
H	7.81772	1.6775	11.4293		H	17.4578	28.5733	39.3779		H	6.84953	32.7704	13.3456		H	38.3603	25.3382	31.5089		H	19.3621	26.1591	32.1903		H	16.632	28.6346	29.7509		H	29.8006	13.2977	22.5743		H	28.7478	7.6466	12.8772
H	5.92775	2.05866	10.4286		H	19.0682	27.0628	39.3369		H	5.09928	31.2039	14.4914		H	40.5352	24.6466	31.5745		C	18.9853	28.283	29.657		C	19.4705	29.9308	27.4964		H	30.0691	11.1458	22.6469		H	27.6916	5.6778	13.6264
C	8.4893	4.05115	11.2882		C	16.9365	26.2837	38.1495		C	4.12219	33.4456	16.4394		C	37.677	26.8214	33.7547		C	18.1321	27.6951	30.8602		C	18.4989	30.6328	28.2903		C	26.8702	11.6951	25.5062		C	25.4289	5.3616	12.7067
C	9.23567	3.49347	10.0479		C	17.8476	26.8755	36.9914		C	4.64782	34.6047	15.4822		C	37.8088	25.3326	34.287		O	18.3168	26.283	30.9089		O	17.0795	30.8229	28.7693		C	26.6958	12.6782	24.2638		C	25.2153	6.9215	12.6183
O	10.5712	3.06623	10.348		O	17.2441	26.6448	35.7225		O	4.89319	35.7796	16.2408		O	36.5989	24.604	34.1147		H	17.0616	27.9113	30.6941		H	18.7675	31.7094	28.029		O	25.7464	13.6739	24.6213		O	24.21	7.2949	13.5541
H	9.30252	4.28738	9.30009		H	18.8412	26.4047	36.9785		H	3.90812	34.8338	14.697		H	38.0262	25.3438	35.363		H	18.1609	25.9868	30.0018		H	16.4069	30.1349	28.2158		H	26.3304	12.1367	23.3813		H	24.8311	7.1984	11.6302
H	10.8884	2.75452	9.56186		H	16.7879	27.4674	35.5033		H	5.53688	36.267	15.7298		H	36.2935	24.8433	33.2373		C	16.9745	28.7691	28.0866		C	17.8973	29.0082	26.1296		H	25.9115	14.4154	24.0434		H	24.388	6.7707	14.3417
C	8.61616	5.70422	13.2665		C	18.8411	24.5395	38.6441		C	2.4204	32.8067	14.5384		C	35.0889	26.9264	33.7257		C	18.2253	29.3966	28.8241		C	19.0104	29.9124	26.0269		C	25.3536	9.7518	24.4908		C	24.9522	4.1277	10.4616
C	9.39684	5.08852	12.0529		C	17.276	24.7932	38.555		C	2.64504	32.9538	16.1009		C	36.4098	27.5835	34.3222		O	17.7946	30.4377	29.6869		O	19.5882	31.2492	25.6279		C	26.7599	10.1361	25.1708		C	24.3568	4.5777	11.862
O	10.5625	4.37004	12.5009		O	16.6732	24.5342	39.8146		O	2.4394	31.6801	16.6944		O	36.4327	27.5936	35.7478		H	18.9259	29.8073	28.0741		H	19.794	29.2148	25.5808		O	27.8949	9.6914	24.4246		O	23.9633	3.4138	12.565
H	9.86233	5.9289	11.4277		H	16.8243	24.1031	37.8366		H	1.91451	33.6442	16.5407		H	36.4688	28.6187	33.958		H	17.4744	31.1261	29.0921		H	18.8171	31.8401	25.0908		H	26.8157	9.5959	26.1267		H	23.4627	5.1922	11.7299
H	10.693	3.78404	11.7664		H	17.2733	24.9036	40.4671		H	3.00201	31.0788	16.2		H	36.3412	28.5239	35.9804		C	16.5441	26.6591	26.6294		C	16.2204	28.0078	24.9541		H	28.1851	10.4468	23.8943		H	24.7992	2.9443	12.6732
C	8.70383	8.40792	13.5096		C	20.1294	22.4444	37.8143		C	-0.13605	32.261	14.7075		C	33.6667	28.6531	35.1436		C	17.4572	27.9352	26.8358		C	17.5755	28.4362	24.7364		C	26.3166	8.3751	22.4715		C	27.5128	4.0152	10.299
C	7.86273	7.22525	12.8888		C	19.1722	23.0222	38.9544		C	0.96212	33.1893	14.0506		C	33.7547	27.1706	34.5483		O	17.4202	28.7509	25.6704		O	18.595	29.2351	23.9604		C	25.383	9.5764	22.9059		C	26.215	3.1674	10.6103
O	7.54308	7.35093	11.5139		O	19.7574	22.9239	40.2503		O	0.67401	34.5539	14.3389		O	32.6707	26.9381	33.6573		H	18.5027	27.6296	26.9646		H	18.1149	27.4341	24.8024		O	24.061	9.3428	22.4238		O	26.2924	2.6091	11.9219
H	6.88998	7.30092	13.4162		H	18.2462	22.4263	38.9652		H	0.92154	33.0845	12.9577		H	33.7184	26.447	35.3796		H	16.4876	28.9334	25.5214		H	18.1099	29.6906	23.072		H	25.7227	10.5017	22.4269		H	26.1346	2.35	9.8721
H	8.26645	7.80733	11.073		H	20.6527	22.6061	40.108		H	0.35382	34.5695	15.2402		H	31.9065	27.1749	34.2018		C	16.725	24.1158	27.0745		C	14.7467	26.8743	26.2725		H	23.6528	8.7303	23.0449		H	27.2275	2.4825	12.0927
C	10.1104	10.4472	12.8494		C	22.0286	24.2543	38.0071		C	-1.37312	31.1266	12.7355		C	31.9578	30.2934	34.0748		C	16.7752	25.5414	27.7441		C	16.1607	27.1288	26.2172		C	28.2722	9.2827	21.0163		C	30.1139	3.9395	10.1198
C	9.0448	9.40142	12.3835		C	21.6808	22.6887	38.0713		C	-1.45664	32.2763	13.8329		C	32.1839	29.2611	35.2587		O	18.0459	25.67	28.3727		O	17.5867	26.6341	26.1747		C	26.8364	8.6035	20.9942		C	28.8192	3.2368	10.7089
O	9.81532	8.77443	11.3344		O	22.0412	22.1046	39.3179		O	-2.60025	32.0863	14.6564		O	31.1691	28.2608	35.1972		H	16.0144	25.6255	28.5325		H	16.2511	27.9302	27.0229		O	26.9265	7.3548	20.3238		O	28.8932	3.2164	12.1299
H	8.15569	9.91641	11.984		H	22.246	22.1853	37.2668		H	-1.54198	33.2465	13.3169		H	32.1065	29.7966	36.218		H	18.6861	25.4923	27.6694		H	17.6	25.5319	26.3055		H	26.1278	9.2582	20.4547		H	28.764	2.1943	10.3662
H	10.6634	8.50682	11.667		H	21.6581	21.2172	39.3164		H	-2.53758	32.7211	15.3771		H	30.3706	28.7643	34.9862		C	14.4567	24.6238	25.8977		C	12.9965	26.8934	27.7322		H	27.2075	7.6052	19.4411		H	28.7535	4.1421	12.3838
C	8.99395	12.6162	13.4012		C	23.7482	24.5674	39.9536		C	-2.65021	28.8761	12.8548		C	30.4018	31.9672	32.9017		C	15.2536	23.6037	26.8271		C	14.3619	26.4441	27.7002		C	29.3962	7.9	19.1128		C	29.7343	2.4995	7.9685
C	9.63801	11.4352	14.1738		C	22.3013	24.9253	39.4255		C	-1.3938	29.6785	13.3903		C	30.5469	31.0153	34.1606		O	15.3599	22.3496	26.1712		O	15.3922	25.3514	27.856		C	28.8905	9.3361	19.5511		C	30.147	3.9263	8.5296
O	8.64392	10.7784	14.9954		O	22.1693	26.3412	39.3301		O	-0.20813	28.9695	13.0396		O	29.5107	30.0378	34.1604		H	14.7468	23.4889	27.8026		H	14.8599	27.2755	28.3005		O	27.8752	9.7548	18.651		O	29.2511	4.9174	8.0415
H	10.5535	11.7983	14.7027		H	21.5471	24.5899	40.1436		H	-1.45641	29.7646	14.4896		H	30.5004	31.6179	35.0845		H	14.4625	22.0547	26.0419		H	14.9021	24.4328	28.2408		H	29.7355	10.0466	19.5252		H	31.1739	4.1558	8.1923
H	8.45474	11.3564	15.722		H	22.73	26.6066	38.5914		H	-0.31876	28.1107	13.4692		H	28.709	30.4954	33.8793		C	12.3636	23.1001	25.7129		C	12.7789	26.4311	25.5111		H	28.123	9.4031	17.7863		H	29.5785	5.7396	8.4073
C	7.9787	13.3742	14.3192		C	24.0259	25.2123	41.3142		C	-3.95097	29.4682	13.4055		C	29.4034	33.0938	33.1854		C	12.8881	24.5409	26.1204		C	12.1598	26.0507	26.7517		C	30.405	7.3402	20.1138		C	29.9126	2.4443	6.4483
C	3.59243	17.9621	21.5436		C	0.74181	35.5893	34.3853		C	35.0239	3.69106	16.7721		C	39.1431	26.7987	29.2766		O	12.6132	24.8033	27.4895		O	11.7223	24.9907	27.7342		C	19.8355	35.117	10.45		C	28.7589	-0.2776	34.6815
C	3.91338	17.0486	20.2802		C	-0.64008	35.1271	35.0215		C	33.5948	3.73207	17.4775		C	40.689	26.6949	28.9198		H	12.4008	25.3022	25.4851		H	11.2119	26.6823	26.7039		C	19.4037	35.1928	8.9138		C	28.003	-1.4249	33.8681
C	5.27606	16.3787	20.5231		C	-1.82094	35.8893	34.3174		C	33.2929	2.31672	18.1034		C	41.144	27.9321	28.0528		H	11.7201	24.495	27.6642		H	11.8944	23.9858	27.2952		C	18.1871	34.2142	8.6826		C	28.2098	-1.2524	32.3118
O	3.94312	17.8324	19.1354		O	-0.6674	35.3574	36.4273		O	32.5867	4.02643	16.5178		O	41.0095	25.4818	28.2452		C	10.8377	23.0961	25.5873		C	12.8483	25.2064	24.5799		O	20.4898	34.8261	8.0694		O	26.6152	-1.4064	34.1786
H	3.04925	16.2974	20.1031		H	-0.77205	34.0447	34.8763		H	33.5808	4.48111	18.2861		H	41.2641	26.6808	29.8545		C	7.97515	0.59973	11.179		C	5.6047	2.96535	11.4019		H	19.0824	36.2186	8.6684		H	28.3854	-2.4057	34.1783
H	3.10289	18.3112	19.1719		H	-1.04154	36.2276	36.5668		H	33.003	4.63318	15.892		H	40.4597	25.4411	27.4561		C	7.24188	1.05364	12.5198		C	4.56099	3.10493	12.3808		H	20.0833	34.5763	7.2269		H	26.4014	-0.469	34.2013
C	1.83944	19.5839	22.9341		C	2.54707	36.8983	35.7841		C	35.9322	5.78104	15.44		C	37.9013	25.1062	27.7676		C	5.73058	1.36983	12.2023		C	3.3411	3.22691	11.4488		C	22.3646	34.4757	10.6519		C	28.6641	1.6735	32.9584
C	2.09697	18.5577	21.6092		C	1.21565	37.0055	34.9215		C	35.8679	5.05356	16.858		C	38.2098	26.6471	28.0074		O	7.86976	2.20665	13.0722		O	3.96158	3.80829	13.575		C	21.3055	35.659	10.7269		C	28.1784	1.1854	34.4049
O	1.88154	19.3101	20.4389		O	1.45787	37.878	33.8173		O	35.371	5.9416	17.8593		O	36.9985	27.3518	28.2448		H	7.28742	0.22225	13.2457		H	4.45149	2.01971	12.7123		O	21.6398	36.6762	9.7831		O	26.7566	1.1668	34.5247
H	1.29701	17.7143	21.485		H	0.42362	37.4687	35.527		H	36.9028	4.77865	17.1261		H	38.7057	27.0832	27.1219		H	7.31104	2.47656	13.8133		H	4.6766	4.56784	13.9543		H	21.339	36.1148	11.7238		H	28.5953	1.869	35.1664
H	2.43675	20.0502	20.6697		H	1.66551	37.3285	33.0616		H	35.8002	6.77831	17.6881		H	37.2886	28.2714	28.2844		C	7.06342	2.63713	9.78453		C	5.44038	4.54764	9.76971		H	21.6176	36.2073	8.9345		H	26.4787	2.0876	34.3833
C	4.09476	20.8643	23.6992		C	2.96616	34.294	35.72		C	34.8447	7.41027	13.747		C	37.1522	25.3031	25.2889		C	8.35497	1.8228	10.2332		C	6.13152	4.36017	11.0164		C	22.3488	33.4725	13.0715		C	26.6396	2.0927	31.3959
C	2.67584	20.9975	22.8341		C	2.7204	35.5678	36.65		C	34.5686	6.46163	14.9947		C	38.2446	24.6771	26.281		O	9.24688	2.69375	10.9222		O	6.48312	4.82453	12.4096		C	23.1955	34.3174	12.0058		C	27.7545	2.8013	32.2967
O	3.07413	21.2977	21.4972		O	3.83232	35.7397	37.5232		O	33.6175	5.46749	14.6398		O	39.5745	25.0946	25.9603		H	8.885	1.44543	9.34733		H	7.16781	4.08283	10.6307		O	24.4437	33.7076	11.6949		O	27.1845	3.6292	33.3015
H	2.12467	21.851	23.2679		H	1.80949	35.4053	37.2507		H	34.15	7.04245	15.8278		H	38.1918	23.5798	26.2017		H	8.92558	2.6723	11.835		H	6.06762	5.84012	12.577		H	23.4333	35.3056	12.4231		H	28.379	3.4159	31.6257
H	4.02877	21.3929	21.6952		H	3.69666	36.6137	37.9061		H	34.0907	4.87989	14.0341		H	39.562	25.1764	24.9965		C	6.33132	4.91021	8.73121		C	4.37853	6.52537	10.1641		H	24.2347	32.8101	11.4087		H	27.8454	4.2661	33.5555
C	6.51364	22.1063	24.1666		C	4.46226	35.8433	34.2338		C	32.5662	7.36917	12.4267		C	38.4525	27.2401	24.1899		C	7.41639	3.74403	8.69232		C	5.48256	6.03766	9.38287		C	23.9004	33.0974	15.161		C	24.9808	4.0978	31.5513
C	5.256	21.8679	23.1729		C	4.29817	34.3881	34.8496		C	33.5597	8.24285	13.3065		C	37.7704	25.8259	23.9244		O	8.72407	4.2675	8.92086		O	6.93763	6.09125	8.98288		C	23.1865	32.4054	13.9199		C	25.1543	2.5277	31.7474
O	5.6545	21.385	21.8961		O	5.4301	34.0528	35.6468		O	32.857	8.71011	14.4476		O	38.7677	24.9156	23.478		H	7.40791	3.27469	7.69583		H	4.99403	5.99091	8.35391		O	22.2938	31.396	14.3795		O	24.257	1.8381	30.8862
H	4.81948	22.8712	23.0217		H	4.23128	33.6658	34.0194		H	33.8757	9.13712	12.7558		H	36.9768	25.9286	23.163		H	9.03402	3.79685	9.70815		H	7.42277	6.96392	9.46784		H	23.9247	31.8979	13.2861		H	24.9414	2.2546	32.795
H	6.4865	20.97	22.2361		H	6.17024	34.4858	35.2121		H	32.4632	7.939	14.8398		H	38.3203	24.1391	23.1402		C	7.54034	6.92185	9.81563		C	5.20757	8.51126	10.9148		H	21.8026	31.7775	15.1142		H	24.5712	0.941	30.8604
C	6.23708	19.9275	25.7244		C	5.88977	37.333	32.6654		C	32.4092	9.17019	10.4894		C	36.3863	28.7593	24.5617		C	6.4443	5.7989	10.0462		C	4.91613	7.20407	11.4377		C	24.5866	30.6631	15.9088		C	24.1889	6.0191	33.1396
C	7.1725	20.7074	24.6828		C	5.78007	35.9359	33.4003		C	32.6862	7.64945	10.8636		C	37.6317	28.4815	23.6337		O	5.19034	6.42633	10.2818		O	4.2228	6.31107	12.4387		C	25.0322	32.1919	15.8411		C	23.7803	4.6469	32.4261
O	7.50719	19.9261	23.5512		O	6.88969	35.7554	34.2712		O	33.9776	7.27708	10.3997		O	38.4605	29.637	23.682		H	6.71953	5.15641	10.9019		H	5.96692	6.76321	11.4707		O	26.2595	32.3437	15.1282		O	22.625	4.8108	31.6105
H	8.18017	20.9431	25.0951		H	5.77614	35.1225	32.669		H	31.9759	7.00817	10.3281		H	37.3166	28.2856	22.5921		H	5.23356	6.76063	11.1738		H	3.72153	6.9359	13.207		H	25.198	32.5624	16.8648		H	23.5262	3.9165	33.2078
H	7.71333	19.0798	23.9751		H	6.89538	36.5463	34.8259		H	34.556	8.02123	10.6214		H	37.9091	30.3454	23.3451		C	7.17683	7.77456	12.2789		C	5.31903	9.69003	12.8622		H	26.5806	31.4636	14.9156		H	22.4676	5.7642	31.6167
C	5.88307	17.6926	26.5862		C	6.94082	36.5921	30.4085		C	30.5064	9.5385	12.2228		C	33.8026	28.6156	24.8508		C	8.23629	7.40291	11.1531		C	6.2145	9.21775	11.8413		C	25.1437	30.5141	18.449		C	25.1209	7.4024	31.1059
C	7.02152	18.6603	26.2672		C	7.19051	37.4036	31.7543		C	30.888	9.58514	10.6817		C	35.0188	28.3959	23.8636		O	9.07583	6.35753	11.6184		O	7.43973	8.44174	11.421		C	25.3756	29.8513	17.021		C	23.9943	7.3249	32.2414
O	7.68475	18.0617	25.1968		O	7.43898	38.7631	31.4324		O	30.7037	10.891	10.1431		O	34.841	29.2139	22.7176		H	8.84179	8.29842	10.9261		H	6.37954	10.1832	11.258		O	24.8689	28.5257	17.0663		O	22.6799	7.3445	31.6887
H	7.68212	18.8557	27.1419		H	8.05567	36.9941	32.306		H	30.2374	8.91147	10.1112		H	35.0325	27.3547	23.5156		H	9.70681	6.22808	10.905		H	7.98213	8.08948	12.3231		H	26.4531	29.8447	16.7754		H	24.1107	8.2092	32.8924
H	7.78714	17.1001	25.4297		H	8.22557	38.7578	30.8807		H	31.0502	11.5055	10.8075		H	34.8399	30.1199	23.0145		C	8.48763	9.80231	13.2623		C	6.81066	11.3739	13.2286		H	24.9039	28.1891	16.1614		H	22.7488	8.0252	31.0035
C	5.38383	15.7584	24.9976		C	7.66055	34.3783	31.5389		C	28.0024	8.95603	12.0475		C	34.2856	26.3358	26.0666		C	7.91717	8.34737	13.5659		C	6.13396	10.3564	13.9862		C	26.7065	28.756	19.5922		C	24.1104	6.3972	28.9725
C	6.08993	16.1712	26.4191		C	7.84749	35.3002	30.2833		C	29.0428	10.046	12.5402		C	33.9916	27.8858	26.2486		O	7.01278	8.37887	14.6663		O	5.24874	9.94184	15.1372		C	26.3916	30.3083	19.4076		C	24.5763	7.7583	29.6444
O	7.44047	15.7388	26.3884		O	7.42911	34.5611	29.1439		O	28.9617	10.2125	13.9477		O	35.0555	28.4863	26.975		H	8.76269	7.68122	13.8137		H	6.97694	9.59728	14.099		O	27.5145	30.9941	18.8692		O	23.5044	8.6971	29.7263
H	5.54472	15.6439	27.1968		H	8.90438	35.6011	30.1918		H	28.8577	11.0078	12.028		H	33.0559	28.0141	26.8153		H	7.45953	8.8771	15.3575		H	5.03598	10.8238	15.7767		H	26.1513	30.7325	20.3971		H	25.4101	8.1885	29.062
H	7.3391	14.7841	26.2384		H	7.84819	33.7039	29.2517		H	28.0555	10.4205	14.1461		H	35.4654	27.7768	27.4877		C	7.16168	11.5911	14.5742		C	5.71489	12.934	14.4776		H	28.2438	30.664	19.4055		H	23.2095	8.8696	28.8253
C	4.72531	13.573	23.6796		C	8.60541	33.5466	33.738		C	26.0032	10.6675	12.1272		C	32.6582	25.9031	27.9997		C	7.34964	10.9	13.1597		C	5.89161	12.6018	13.0899		C	28.8627	28.227	18.2701		C	22.6423	7.2826	27.0297
C	5.28954	14.1759	25.053		C	8.999	34.0886	32.3028		C	26.5312	9.22456	12.5776		C	34.1064	25.5677	27.4469		O	7.74452	11.8983	12.2335		O	6.29271	12.9844	11.6854		C	28.2614	28.422	19.7345		C	23.9618	6.4761	27.3952
O	6.59809	13.5597	25.2377		O	9.73537	33.1022	31.5953		O	25.6815	8.19964	12.0758		O	34.24	24.172	27.2207		H	6.40077	10.4342	12.8383		H	4.89755	12.0847	12.8801		O	28.9431	29.4678	20.4235		O	25.1246	7.0489	26.8035
H	4.65887	13.905	25.9177		H	9.58803	35.0185	32.4051		H	26.5187	9.16774	13.6785		H	34.863	25.9123	28.1719		H	7.55064	11.5485	11.3558		H	6.51698	14.0708	11.6476		H	28.3517	27.4813	20.3045		H	23.8451	5.4456	27.016
H	6.69835	12.9532	24.468		H	10.4794	32.9598	32.1945		H	24.9309	8.67231	11.696		H	35.1772	24.0034	27.1452		C	4.92437	11.0978	15.7557		C	3.95146	13.0871	15.9133		H	29.79	29.1026	20.7077		H	24.8696	7.2607	25.9005
C	6.89144	14.7001	22.4258		C	9.29534	31.3319	34.9022		C	26.4842	10.2228	9.60767		C	31.8064	24.0048	29.4968		C	5.67215	12.0947	14.7596		C	4.36761	13.6571	14.6607		C	30.1743	26.1143	19.0013		C	22.2019	8.9584	25.1537
C	5.94281	13.3774	22.5717		C	9.77305	32.8019	34.5105		C	25.3816	10.6766	10.6615		C	32.3978	25.4654	29.4954		O	5.67181	13.4348	15.2446		O	4.67509	14.8577	13.7981		C	30.2852	27.5285	18.289		C	22.8869	8.778	26.5721
O	6.82785	12.2876	22.8974		O	10.9727	32.7395	33.7435		O	24.2816	9.77164	10.6132		O	33.5775	25.4881	30.2984		H	5.16126	12.0724	13.7824		H	3.71861	13.0556	13.942		O	30.7646	27.375	16.9585		O	22.296	9.659	27.5174
H	5.53515	13.1429	21.606		H	9.97763	33.3642	35.4385		H	25.0205	11.6935	10.4274		H	31.6484	26.1508	29.9312		H	4.79351	13.5959	15.6051		H	4.40622	15.7852	14.3455		H	31.0046	28.1724	18.8088		H	23.9625	9.0068	26.5127
H	7.68292	12.524	22.4467		H	11.61	32.3397	34.3504		H	24.0636	9.67594	9.67683		H	33.3172	24.9041	31.0291		C	3.83135	11.9525	17.9854		C	4.92913	15.05	16.5344		H	30.0839	26.9165	16.4774		H	22.5589	10.5387	27.2259
C	8.85173	15.7955	21.7152		C	7.35905	31.0546	33.1231		C	26.9801	11.54	7.4261		C	30.762	22.1452	30.9118		C	5.16595	11.4354	17.29		C	4.76559	13.7205	17.0568		C	32.4389	25.1329	18.1448		C	23.5375	9.8935	23.1112
C	8.08111	14.5256	21.3948		C	8.73402	30.4596	33.684		C	27.331	11.4126	8.96719		C	31.4006	23.596	30.9647		O	5.56795	10.2516	17.9648		O	4.31985	12.7823	18.1527		C	31.5779	25.5111	19.4274		C	23.164	8.5805	23.9298
O	8.83309	13.3595	21.7338		O	9.68575	30.3755	32.6269		O	27.1001	12.6547	9.62055		O	32.5629	23.6305	31.7879		H	5.95494	12.1978	17.3876		H	5.79633	13.289	16.8312		O	32.3012	26.4161	20.2567		O	24.3635	7.9308	24.3543
H	7.65465	14.5089	20.3922		H	8.58015	29.4352	34.0471		H	28.4	11.1542	9.05355		H	30.6492	24.3171	31.3342		H	5.46449	10.4539	18.8918		H	4.00716	13.3716	19.0399		H	31.3969	24.6151	20.0376		H	22.6134	7.8997	23.2569
H	9.6668	13.5088	21.3089		H	9.65418	31.2304	32.1978		H	27.4964	13.3214	9.05126		H	32.2767	23.3721	32.6752		C	1.55236	13.1322	17.7448		C	2.68526	14.8944	16.9023		H	32.835	26.9484	19.6499		H	24.9087	7.9067	23.5698
C	9.65256	15.7701	19.1839		C	5.70638	30.3071	31.1598		C	25.414	13.3779	6.52035		C	29.7607	22.807	33.2034		C	2.96358	12.8981	17.057		C	3.5795	15.5526	15.989		C	32.3204	22.5996	18.6623		C	24.9505	10.9214	25.0422
C	9.3122	16.6206	20.3774		C	6.34587	29.9415	32.5767		C	25.4619	11.9237	7.15526		C	30.3613	21.6102	32.3443		O	3.61757	14.1419	16.8092		O	4.09542	16.8074	15.326		C	33.2985	23.8373	18.4338		C	23.7341	11.1677	24.0435
O	8.22383	17.471	20.0945		O	6.96535	28.6703	32.4511		O	24.9372	10.9636	6.2458		O	29.376	20.5955	32.1907		H	2.83274	12.4225	16.0797		H	3.4679	14.8766	15.0778		O	34.2137	23.5783	17.3691		O	24.0056	12.2809	23.2105
H	10.1709	17.2607	20.6248		H	5.5389	29.8102	33.31		H	24.8809	11.9049	8.09417		H	31.2547	21.188	32.8387		H	3.71027	14.5832	17.6648		H	3.45867	17.6686	15.6177		H	33.8688	24.0088	19.3594		H	22.802	11.3496	24.6045
H	8.44029	17.9166	19.2991		H	7.5086	28.7392	31.659		H	24.0847	11.2833	5.94535		H	29.8108	19.9283	31.6603		C	-0.05951	14.1278	15.9371		C	2.78955	13.6661	14.9852		H	34.5994	22.7361	17.6031		H	23.7314	13.0548	23.7076
C	10.7819	15.6607	16.7281		C	7.97814	31.0947	30.0274		C	26.0396	15.7644	7.37541		C	30.233	21.9564	35.5685		C	0.31837	12.8309	16.7771		C	2.28255	13.5254	16.3232		C	31.7075	23.1124	16.1391		C	25.4701	13.3372	25.8447
C	10.4386	16.5652	18.0041		C	6.45481	31.4525	30.3487		C	25.1001	14.4991	7.60852		C	30.5812	23.0815	34.5247		O	0.58634	11.7526	15.8886		O	2.21209	12.7762	17.6323		C	31.611	22.067	17.3406		C	24.9562	11.8998	26.2975
O	9.7244	17.7612	17.6779		O	5.75956	31.7073	29.1292		O	23.7462	14.9067	7.4451		O	31.9811	23.0567	34.2657		H	-0.54996	12.5684	17.4034		H	1.17258	13.7061	16.1364		O	32.2459	20.8444	16.9774		O	23.6521	11.988	26.8745
H	11.4149	16.935	18.344		H	6.41941	32.3682	30.9565		H	25.2477	14.0998	8.627		H	30.2943	24.0707	34.9228		H	0.7418	10.9715	16.4311		H	2.77156	11.8216	17.543		H	30.5449	21.8747	17.5576		H	25.6542	11.4855	27.0466
H	10.3414	18.4057	17.2928		H	4.84663	31.4477	29.316		H	23.6357	15.6426	8.05719		H	32.3866	22.7894	35.1021		C	0.36929	14.8009	13.4358		C	1.01304	14.3686	13.7422		H	32.0539	20.7734	16.0291		H	23.6505	12.8083	27.3646
C	12.2744	15.6015	14.5418		C	9.64318	29.7175	28.5905		C	26.9752	15.8947	9.83962		C	28.3383	22.6361	37.2085		C	1.04148	14.5166	14.8586		C	2.19093	14.9319	14.3441		C	31.516	23.4671	13.5901		C	27.4256	13.445	27.5925
C	11.3476	16.5167	15.507		C	8.17139	29.7405	29.2137		C	27.3515	15.7948	8.29259		C	29.9107	22.5616	36.9954		O	1.80697	15.6211	15.3346		O	2.85038	15.9392	15.2555		C	31.0348	22.5714	14.8121		C	26.0962	14.1502	27.0608
O	10.1842	17.059	14.8371		O	8.00793	28.629	30.0906		O	28.1356	14.6226	8.08947		O	30.5155	21.7439	37.9936		H	1.72066	13.6642	14.71		H	2.85937	15.0259	13.4254		O	31.456	21.233	14.5814		O	26.3418	15.5007	26.6718
H	11.8596	17.4689	15.7534		H	7.43264	29.6775	28.3967		H	27.9473	16.6765	7.99876		H	30.339	23.5699	37.0943		H	2.48656	15.2154	15.8778		H	2.0901	16.6603	15.6217		H	29.9352	22.6139	14.9114		H	25.3671	14.1994	27.8809
H	9.87685	17.7128	15.4048		H	8.73799	28.0371	29.866		H	29.0159	14.8684	8.37492		H	29.795	21.1772	38.2946		C	-1.48012	16.2497	14.5334		C	-0.57705	15.4561	14.9602		H	31.3998	21.1251	13.6232		H	26.8604	15.4378	25.8584
C	14.6058	16.7478	15.202		C	11.469	28.2735	27.3966		C	28.3119	18.1002	10.1812		C	27.9351	20.4154	35.8876		C	-0.49628	16.1253	13.3118		C	-0.06632	15.4598	13.6162		C	29.4488	22.5505	12.2071		C	29.2227	15.1252	26.745
C	13.7518	15.3548	15.2234		C	10.1137	28.2378	28.2334		C	26.8873	17.3921	10.3699		C	27.6622	21.1975	37.2484		O	0.33743	17.2792	13.2911		O	0.53404	16.1888	12.438		C	30.3316	23.8279	12.5882		C	28.6846	13.628	26.6382
O	13.6069	14.995	16.6087		O	10.2762	27.5014	29.4414		O	25.8482	18.0756	9.67164		O	28.1725	20.454	38.3502		H	-1.07222	16.0904	12.3701		H	-0.88676	14.8694	13.089		O	29.5066	24.7926	13.231		O	29.7073	12.7494	27.0884
H	14.2648	14.5768	14.7391		H	9.33503	27.731	27.646		H	26.6441	17.354	11.4462		H	26.5733	21.3279	37.3704		H	1.05847	17.0585	12.686		H	0.56032	17.2778	12.651		H	30.7638	24.2638	11.6709		H	28.4047	13.3742	25.6004
H	14.0392	15.6683	17.1051		H	11.1574	27.6984	29.7523		H	25.7952	18.9441	10.0914		H	27.8121	19.5743	38.2062		C	-4.02684	16.3699	14.5751		C	-2.22746	17.0279	14.9513		H	28.6836	24.8464	12.7371		H	30.4888	12.9808	26.5976
C	16.308	18.3524	16.4704		C	11.2449	25.6703	27.0715		C	27.7888	19.6429	12.2568		C	29.2993	18.4003	36.8036		C	-2.79896	15.3857	14.4293		C	-2.1103	15.5952	14.9229		C	30.4283	21.8073	9.8497		C	30.5558	15.84	24.609
C	15.4365	17.0255	16.5052		C	12.2429	26.8748	27.3732		C	28.4004	19.5737	10.7887		C	27.9495	18.8426	36.0759		O	-2.90597	14.6957	13.1903		O	-2.40861	14.2624	14.2788		C	30.2111	21.4098	11.3826		C	29.1593	15.9506	25.3804
O	14.5108	17.1835	17.5706		O	13.2807	26.9391	26.4011		O	29.7594	19.9961	10.8081		O	26.8221	18.4599	36.855		H	-2.80431	14.6538	15.2536		H	-2.35944	15.3527	16.0086		O	31.435	21.0844	12.0206		O	28.0489	15.5409	24.5794
H	16.0943	16.1329	16.7072		H	12.7276	26.7111	28.3443		H	27.8239	20.2509	10.1352		H	27.9061	18.3602	35.0825		H	-3.60543	14.0629	13.3179		H	-3.11381	14.4092	13.4343		H	29.5675	20.5148	11.3947		H	29.0105	17.0119	25.6462
H	14.9103	17.6623	18.3083		H	12.9553	26.4857	25.6235		H	29.7546	20.8716	11.2119		H	26.0766	18.5682	36.2684		C	-3.65092	16.3329	17.1432		C	-2.32361	16.8621	17.2224		H	31.8741	20.4708	11.4182		H	28.2406	15.8029	23.6691
C	17.6821	20.0328	17.9796		C	13.313	24.0271	27.2218		C	27.7685	18.7471	14.652		C	28.7741	15.9711	36.1554		C	-3.98213	17.2414	15.9058		C	-1.56016	17.5684	16.2297		C	32.7856	21.2814	8.7897		C	29.797	14.1521	22.7661
C	17.1959	18.5597	17.7911		C	11.9462	24.3692	26.4715		C	28.684	18.9734	13.3824		C	29.1936	16.9168	37.3495		O	-3.06712	18.3315	15.8249		O	-0.23594	17.9462	15.6102		C	31.8674	22.3887	9.4827		C	30.8358	14.4272	23.9222
O	16.4968	18.1616	18.9479		O	11.0254	23.2927	26.6011		O	29.1861	17.7106	12.9598		O	30.4554	16.4978	37.8458		H	-4.96194	17.7087	16.0555		H	-2.0515	18.5951	16.2928		O	31.6855	23.413	8.5153		O	32.1491	14.4336	23.373
H	18.0601	17.8318	17.6933		H	12.1609	24.536	25.4035		H	29.518	19.6463	13.648		H	28.4429	16.8801	38.1595		H	-2.19256	17.9925	15.6384		H	0.59138	17.5472	16.2334		H	32.3546	22.8053	10.3815		H	30.7776	13.6186	24.6654
H	17.0514	18.1943	19.7097		H	11.4941	22.5305	26.2753		H	29.3254	17.2483	13.7996		H	30.3569	15.5632	38.0052		C	-4.42307	14.3082	18.5653		C	-4.32933	15.9308	17.774		H	32.5704	23.5879	8.1626		H	32.0634	14.1219	22.4653
C	18.9437	22.0423	17.4347		C	13.2801	21.629	26.3016		C	27.5152	17.6055	16.9127		C	26.5947	15.0156	35.2199		C	-4.83935	15.3289	17.4318		C	-3.81314	16.8866	16.8321		C	34.5215	21.4017	10.7474		C	30.0649	14.7944	20.2944
C	18.7379	20.5113	17.0166		C	14.166	22.9352	26.4304		C	28.5776	18.1628	15.885		C	27.5391	15.0672	36.5044		O	-5.98863	16.0722	17.8317		O	-3.82677	18.2634	16.2122		C	33.6836	20.438	9.794		C	29.7714	15.3572	21.7472
O	19.992	19.8852	17.0886		O	14.5177	23.4319	25.1434		O	29.4204	17.0963	15.4608		O	28.0338	13.7902	36.8779		H	-5.0992	14.7758	16.5216		H	-3.78377	16.244	15.891		O	32.8297	19.5843	10.5413		O	28.4942	15.9822	21.8034
H	18.3805	20.5043	16.0144		H	15.0788	22.7111	27.0104		H	29.1725	18.9732	16.3447		H	26.9754	15.512	37.3436		H	-5.64474	16.6733	18.5108		H	-4.68367	18.8423	16.6156		H	34.3865	19.8239	9.202		H	30.5397	16.1018	22.0183
H	19.949	18.9282	17.1135		H	15.1429	22.8048	24.7746		H	29.8004	16.7357	16.2581		H	27.2632	13.3614	37.2564		C	-2.56984	12.6949	19.4412		C	-3.79843	15.6097	19.967		H	33.3768	19.0862	11.1617		H	28.4525	16.516	20.9988
C	21.332	22.0543	18.3868		C	14.9982	19.6762	26.0323		C	28.121	19.1589	18.9156		C	24.8302	13.1074	35.6107		C	-3.02382	13.6343	18.2435		C	-3.18465	15.4374	18.6783		C	34.7981	23.7565	9.6213		C	32.0488	16.4481	20.0922
C	19.8237	22.3218	18.774		C	13.8661	20.546	25.3183		C	28.0232	17.6567	18.4105		C	26.115	13.5635	34.7821		O	-3.10117	12.8946	17.0297		O	-2.49222	14.569	17.6554		C	35.4773	22.3425	9.8886		C	31.6086	14.9237	19.9312
O	19.7313	23.6841	19.1653		O	12.7854	19.7247	24.9046		O	27.0899	16.9398	19.2044		O	25.7455	13.628	33.4092		H	-2.2589	14.411	18.1055		H	-2.50466	16.3522	18.657		O	36.7015	22.5527	10.5789		O	32.3935	14.0905	20.7754
H	19.4849	21.6335	19.5907		H	14.2933	21.0432	24.431		H	29.0177	17.1809	18.4789		H	26.9379	12.8372	34.8945		H	-3.17669	11.9749	17.3085		H	-2.28099	13.5731	18.0978		H	35.7326	21.8429	8.9443		H	31.7497	14.6065	18.8832
H	18.8061	23.8423	19.2838		H	13.1765	19.0095	24.3993		H	27.3537	17.0618	20.1269		H	25.1139	12.9263	33.2773		C	-4.93895	11.6838	19.8567		C	-6.01247	15.0938	19.8044		H	36.4714	22.9739	11.4177		H	33.2839	14.2422	20.4556
C	21.7474	20.1627	20.0665		C	14.3575	20.0951	28.5361		C	26.6935	21.0876	19.8617		C	26.1952	11.1129	36.5992		C	-3.41404	11.3536	19.5239		C	-4.79041	14.4585	20.2168		C	36.3836	23.7926	7.5125		C	34.1162	16.4573	21.6975
C	22.1954	21.6389	19.6971		C	14.5365	18.984	27.3979		C	26.7383	19.9264	18.7925		C	25.1662	12.2796	36.928		O	-3.31102	10.6406	18.2947		O	-3.79783	13.3248	20.1187		C	35.0195	24.3031	8.139		C	33.6141	16.6827	20.211
O	23.5571	21.6748	19.3706		O	13.3522	18.2153	27.1959		O	26.611	20.5069	17.5006		O	25.7256	13.1489	37.902		H	-3.00357	10.7265	20.3352		H	-4.89973	14.531	21.3492		O	33.9594	23.8603	7.2997		O	34.3322	15.7978	19.3608
H	22.0471	22.2841	20.5321		H	15.338	18.2961	27.7163		H	25.9004	19.2332	18.9814		H	24.2237	11.8489	37.3124		H	-3.93379	9.91518	18.4282		H	-4.19856	12.5394	19.4444		H	35.0271	25.4077	8.1689		H	33.8237	17.728	19.9236
H	23.6183	22.6135	19.1396		H	13.3407	18.0008	26.263		H	25.9624	21.2037	17.6441		H	25.9954	12.5969	38.6447		C	-6.38641	11.0169	17.8211		C	-6.86851	13.632	18.2797		H	34.3308	23.9712	6.4137		H	35.2449	15.9485	19.6347
C	22.6214	20.4095	22.6848		C	12.7745	18.9254	30.2425		C	25.2573	22.9543	20.9287		C	26.776	8.59896	36.874		C	-5.94743	10.5899	19.2914		C	-7.1111	14.0271	19.6406		C	38.0077	23.9352	5.4896		C	36.1926	16.5509	23.2666
C	21.4539	19.793	21.6882		C	12.912	20.1151	29.2001		C	25.2522	21.7512	19.9016		C	25.73	9.73782	37.2286		O	-5.31201	9.31583	19.2829		O	-7.26632	13.685	21.1031		C	36.6472	24.4714	6.1019		C	35.592	17.0356	21.8826
O	20.0843	20.3366	21.9711		O	12.7169	21.3624	29.8613		O	24.9138	22.2473	18.6087		O	25.6082	9.86861	38.6418		H	-6.8354	10.5672	19.9466		H	-8.02103	14.6982	19.4947		O	35.5728	24.2077	5.1978		O	36.4408	16.6065	20.8196
H	21.4886	18.6108	21.7297		H	12.1469	19.9979	28.4127		H	24.5126	20.9948	20.2242		H	24.7502	9.46992	36.7962		H	-6.02875	8.67915	19.3398		H	-7.24603	12.5824	21.2293		H	36.7315	25.5608	6.252		H	35.5414	18.1392	21.8842
H	20.0971	20.5382	22.9282		H	11.9159	21.2557	30.3632		H	24.1334	22.7789	18.7441		H	25.0065	9.15175	38.8946		C	-6.28255	8.67408	16.6281		C	-4.68193	12.989	18.2845		H	35.8097	24.7438	4.4252		H	37.3059	16.9592	21.0472
C	22.8693	21.9631	22.6971		C	13.8249	19.0439	31.3518		C	25.5098	22.4456	22.3514		C	28.1908	8.99333	37.313		C	-7.20399	9.90308	17.0196		C	-5.98108	12.3734	18.2651		C	37.9657	22.4147	5.3056		C	36.223	15.0206	23.3478
C	28.0551	24.2136	-1.84309		C	20.0219	18.8632	43.2645		C	10.4903	24.9083	8.92434		C	27.5881	24.8298	21.4053		O	-8.34603	9.45223	17.7471		O	-6.99375	11.4174	18.8487		C	-4.1868	-0.5435	13.1267		C	14.897	26.3361	11.8921
C	29.6399	23.7254	-1.98177		C	20.9278	18.042	44.2818		C	9.90324	24.45	7.50549		C	26.5141	23.7553	21.8553		H	-7.59924	10.3559	16.1001		H	-6.05221	12.0915	17.1628		C	-4.9826	-1.8695	12.7622		C	14.5327	27.1564	10.5815
C	29.7249	22.4134	-2.8201		C	21.7052	19.0778	45.1828		C	8.43322	23.8918	7.66393		C	26.4686	22.5994	20.7879		H	-8.02485	8.96901	18.5122		H	-6.52464	10.8383	19.6713		C	-6.3797	-1.4802	12.1585		C	13.2779	26.4929	9.8917
O	30.1251	23.4676	-0.68852		O	21.8772	17.2383	43.5919		O	10.7334	23.4365	6.93652		O	25.2297	24.3526	21.9372		C	-5.17526	9.12035	15.6682		C	-3.99085	12.7632	16.9269		O	-5.1829	-2.6469	13.9408		O	15.6512	27.1307	9.7043
H	30.1148	24.5908	-2.42867		H	20.2941	17.414	44.9328		H	9.90151	25.2948	6.8025		H	26.8097	23.3413	22.8363		C	25.5523	5.79196	0.10175		C	25.0369	6.14538	-0.77818		H	-4.4163	-2.4591	12.0194		H	14.2873	28.1974	10.8597
H	29.7883	24.2518	-0.23012		H	21.3769	16.516	43.2059		H	11.0715	22.9272	7.68373		H	24.6861	23.7143	22.4127		C	25.447	4.84407	1.37248		C	25.7371	5.65415	0.37748		H	-4.2945	-2.703	14.3267		H	15.4	27.575	8.8935
C	26.4635	25.8523	-0.75369		C	18.0838	17.1327	42.9676		C	8.51498	26.5406	9.55946		C	27.0793	26.05	23.6449		C	26.4953	5.29409	2.46523		C	24.5856	5.64886	1.39994		C	-2.2602	-0.8772	11.431		C	16.436	26.2396	13.9816
C	27.9098	25.7071	-1.12929		C	19.2326	17.949	42.2368		C	10.086	26.4046	9.31585		C	27.3376	26.2383	22.089		O	25.719	3.49854	0.99391		O	26.873	5.74982	1.36781		C	-3.4341	0.0772	11.8725		C	16.0153	27.0958	12.7116
O	28.6241	25.7076	0.08571		O	18.6608	18.7869	41.2349		O	10.7768	26.8256	10.4938		O	28.4897	27.0526	21.9007		H	24.4272	4.91165	1.79287		H	25.7852	4.54353	0.12488		O	-4.3425	0.2417	10.79		O	17.1457	27.3057	11.8788
H	28.2546	26.4861	-1.79818		H	19.9277	17.245	41.7572		H	10.3905	27.0887	8.51192		H	26.4553	26.7136	21.6235		H	25.6521	3.00402	1.80923		H	27.5728	6.55142	1.05187		H	-3.0143	1.0564	12.1634		H	15.6165	28.073	13.0312
H	28.5064	26.602	0.44293		H	17.7503	18.493	41.1588		H	10.1665	26.5599	11.1963		H	28.7574	26.9118	20.9833		C	26.1574	8.17288	0.98978		C	26.2339	7.87969	0.09012		H	-5.0812	0.7128	11.2054		H	16.8211	27.1962	10.9777
C	24.1443	26.0008	-1.9066		C	16.2826	15.2876	42.7924		C	7.97143	24.2878	10.7771		C	24.9421	27.3501	24.2944		C	25.0023	7.24648	0.42613		C	25.14	7.68132	-0.82156		C	-0.4621	0.9784	11.0955		C	17.248	28.4695	15.0387
C	25.6688	26.0809	-2.19468		C	17.4605	16.0221	42.0101		C	8.0029	25.8662	10.9212		C	26.5219	27.3819	24.2975		O	24.5172	7.8477	-0.76541		O	24.5031	7.87849	-2.17636		C	-1.2968	-0.1713	10.3972		C	17.614	26.9401	14.79
O	26.0184	27.3254	-2.88252		O	16.9473	16.6439	40.8362		O	8.82872	26.2205	12.0282		O	27.0533	27.5182	25.6143		H	24.1853	7.17927	1.16744		H	24.2644	7.95952	-0.14665		O	-0.4304	-1.163	9.8635		O	17.8295	26.2437	16.0135
H	25.9053	25.26	-2.83428		H	18.2351	15.2852	41.741		H	6.97571	26.2248	11.1094		H	26.8472	28.2497	23.6958		H	24.3555	8.75758	-0.47946		H	25.1349	8.55661	-2.78712		H	-1.8982	0.2882	9.6023		H	18.5511	26.8691	14.2207
H	25.7072	28.0104	-2.26894		H	17.6902	16.6895	40.2165		H	8.38101	25.7991	12.7662		H	28.0064	27.4832	25.4476		C	26.8036	10.5923	1.59917		C	27.5723	9.45418	1.05152		H	-1.0046	-1.7673	9.3897		H	17.0496	26.3843	16.5378
C	23.2869	26.5204	0.57496		C	15.9862	13.7966	40.6302		C	9.06999	22.9749	12.752		C	24.028	27.0627	26.6922		C	25.5848	9.58199	1.46685		C	26.2112	9.33088	0.60503		C	-1.1069	2.7279	9.2357		C	19.339	29.1644	16.4299
C	23.5752	27.0827	-0.88039		C	15.9036	13.8381	42.2198		C	7.70615	23.521	12.1544		C	24.3105	26.329	25.3198		O	24.6343	10.0838	0.5279		O	25.0516	9.814	-0.23292		C	0.0999	2.0278	10.0328		C	17.7687	29.0422	16.4158
O	24.4448	28.2379	-0.77648		O	16.7804	12.8361	42.7442		O	7.10747	24.343	13.1569		O	23.0733	25.8661	24.7892		H	25.1027	9.44865	2.45235		H	25.6856	9.17981	1.60532		O	0.839	2.9982	10.7581		O	17.1646	30.3091	16.6437
H	22.5983	27.3654	-1.31377		H	14.8786	13.5975	42.5501		H	7.03933	22.6667	11.9466		H	24.9673	25.459	25.4551		H	24.3281	10.9064	0.90595		H	25.3229	10.7727	-0.72221		H	0.7602	1.4986	9.322		H	17.4662	28.3848	17.2401
H	24.1299	28.7256	0.03066		H	16.2601	12.0208	42.7142		H	7.15719	23.7555	13.9289		H	22.627	26.6732	24.5093		C	25.2671	12.0608	3.14545		C	26.5867	11.072	2.31869		H	1.3251	3.5038	10.0939		H	17.8398	30.9477	16.3851
C	21.7266	27.0327	2.63111		C	13.5477	14.8384	40.7974		C	10.0886	21.5058	14.6702		C	24.9147	27.3945	29.0994		C	26.3379	12.0684	1.96455		C	27.8069	10.8804	1.58289		C	0.6395	3.8037	7.5955		C	19.6453	29.9382	13.9844
C	22.5236	27.6926	1.43503		C	14.7514	14.4407	39.8489		C	8.76448	21.9154	13.8955		C	24.7541	26.3635	27.9097		O	27.4764	12.8582	2.29947		O	29.3154	10.8647	1.51615		C	-0.6849	4.0508	8.4377		C	19.8932	30.3085	15.5028
O	23.5799	28.5804	1.88456		O	15.2103	15.5826	39.1366		O	7.79958	22.4389	14.8063		O	23.9393	25.2949	28.3684		H	25.8889	12.5355	1.07713		H	27.5717	11.4843	0.64503		O	-1.7113	4.3905	7.5095		O	19.2728	31.5604	15.7843
H	21.8288	28.2939	0.7525		H	14.3988	13.7364	39.0877		H	8.36114	21.0062	13.4218		H	25.7452	25.9903	27.5954		H	28.0461	12.2582	2.80201		H	29.7321	11.2327	2.47688		H	-0.5317	4.8774	9.1548		H	20.978	30.3973	15.6868
H	23.0862	29.1811	2.46954		H	15.5734	16.1633	39.8156		H	7.85054	21.8446	15.5658		H	24.5073	24.7948	28.9703		C	24.7004	11.7018	5.63641		C	25.7757	11.9013	4.2806		H	-2.5082	4.5447	8.0309		H	19.7175	32.1543	15.1624
C	19.5424	25.6827	3.3086		C	11.8062	14.9934	38.8333		C	9.68141	23.2562	16.6389		C	27.2961	28.4606	29.3228		C	25.8825	11.7647	4.58377		C	26.9043	11.1365	3.82419		C	1.4347	6.3078	7.9861		C	19.5349	31.3088	11.8283
C	20.4785	26.0771	2.02702		C	12.1472	14.3293	40.2431		C	10.7083	22.6683	15.5615		C	25.8191	28.6656	28.7719		O	26.6182	10.5398	4.60854		O	27.772	9.90242	3.89056		C	1.8518	4.7651	7.9806		C	20.4686	30.8926	13.0344
O	19.6329	26.7757	1.03959		O	12.1457	12.9135	40.0966		O	11.8678	22.1589	16.2166		O	25.8503	29.019	27.3882		H	26.5496	12.5978	4.86417		H	27.7074	11.9456	3.82452		O	2.3708	4.4187	9.2596		O	20.8903	32.0357	13.7639
H	20.8967	25.2449	1.52411		H	11.3658	14.611	40.9714		H	11.042	23.4819	14.9051		H	25.3627	29.525	29.2784		H	26.5487	10.2108	5.51488		H	27.4456	9.26591	4.73936		H	2.6442	4.6221	7.2252		H	21.3476	30.3465	12.6521
H	19.0944	27.324	1.62132		H	11.2351	12.7639	39.8163		H	11.6174	21.282	16.5008		H	26.337	28.3171	26.9344		C	23.2063	9.99277	6.88432		C	25.3533	10.5963	6.10077		H	3.0309	5.1087	9.4085		H	21.7762	32.2383	13.4397
C	19.7649	27.7337	5.06852		C	11.3587	13.0331	37.1754		C	8.18289	22.8552	18.7346		C	28.1844	29.9404	31.2875		C	23.7907	10.4082	5.46414		C	24.7152	10.9475	4.86121		C	1.9928	7.3128	10.3245		C	21.377	32.9559	10.9993
C	18.825	26.9927	3.97196		C	10.6765	14.1807	38.0367		C	9.19177	22.1794	17.7065		C	27.9134	29.8665	29.7281		O	22.7348	10.6605	4.5422		O	23.5306	11.4896	4.09766		C	2.4804	7.204	8.8131		C	19.8308	32.7663	11.2875
O	18.5328	27.9931	3.00496		O	9.77175	13.5783	38.9538		O	8.50231	21.126	17.0469		O	29.1041	30.1334	28.9969		H	24.3881	9.56768	5.07842		H	24.9342	10.0098	4.25097		O	3.7747	6.6095	8.7821		O	19.1262	32.939	10.0687
H	17.9049	26.6627	4.50584		H	10.1412	14.8836	37.3737		H	10.0667	21.7809	18.2468		H	27.2197	30.6663	29.4446		H	21.9321	10.495	5.04781		H	22.6877	11.6652	4.79826		H	2.5173	8.2187	8.3776		H	19.4862	33.4997	12.0396
H	18.4689	28.7968	3.50585		H	9.07703	13.1915	38.4299		H	8.13749	20.5825	17.7422		H	29.8434	29.7579	29.4817		C	22.2887	12.4021	7.30509		C	24.9842	12.4089	7.43225		H	4.0785	6.6873	7.8679		H	19.2918	33.8413	9.8091
C	20.1524	29.7726	6.6465		C	9.06567	12.4901	35.9892		C	7.84221	25.213	19.7987		C	26.0967	28.8845	32.4417		C	21.9405	10.8472	7.31463		C	24.4794	11.0717	7.27629		C	3.4034	9.4423	10.8922		C	22.2469	34.3604	13.0253
C	19.059	28.9653	5.81834		C	10.6255	12.78	35.79		C	8.8602	24.0118	19.5931		C	26.8396	30.241	32.078		O	20.8749	10.5486	6.41887		O	23.3314	10.1146	7.06169		C	3.1109	7.9265	11.2792		C	21.8632	34.3845	11.4781
O	18.5762	29.9164	4.94227		O	10.7906	13.9207	34.9584		O	9.30999	23.5221	20.8548		O	27.1416	30.9303	33.2857		H	21.6623	10.5514	8.33979		H	25.0111	10.5551	8.14232		O	2.6631	7.8348	12.6286		O	22.9843	34.7789	10.6998
H	18.2579	28.5543	6.47781		H	11.0926	11.902	35.3079		H	9.75042	24.3849	19.0735		H	26.1779	30.8686	31.4555		H	20.0888	10.9384	6.81048		H	22.3732	10.6745	7.08693		H	4.035	7.3387	11.2047		H	21.0488	35.1172	11.3288
H	18.3546	30.565	5.60638		H	10.3214	13.6527	34.1608		H	8.55089	23.113	21.2652		H	26.3034	30.8928	33.7654		C	20.0754	12.924	8.57978		C	22.8507	12.8889	8.07425		H	2.2845	8.7032	12.8309		H	23.2946	35.5715	11.1567
C	21.0555	28.1163	8.35748		C	7.3079	13.8061	34.586		C	6.44146	25.2727	22.0717		C	24.3013	27.8981	34.0118		C	20.9861	13.3021	7.33271		C	23.8463	13.4156	7.18065		C	5.9493	9.8132	11.4135		C	23.9514	33.8114	14.8763
C	20.131	29.3403	8.18296		C	8.23772	12.5087	34.6127		C	6.5137	24.7692	20.5588		C	24.6514	29.1418	33.0698		O	21.354	14.6738	7.40939		O	24.7047	14.5577	6.69198		C	4.4567	10.1366	11.8686		C	23.6006	33.5734	13.3405
O	20.5267	30.4753	9.05576		O	9.11926	12.514	33.4946		O	5.39267	25.2817	19.8445		O	24.6442	30.3693	33.8016		H	20.4216	13.1416	6.40192		H	23.4494	13.0242	6.18623		O	4.2318	11.5408	11.842		O	23.4185	32.1853	13.0898
H	19.1337	29.0371	8.45661		H	7.6007	11.6071	34.5751		H	6.42893	23.6734	20.5567		H	23.9135	29.1955	32.2489		H	21.3171	14.9859	6.49443		H	24.4166	15.4899	7.22123		H	4.305	9.7647	12.8931		H	24.4129	33.9666	12.7055
H	21.4771	30.3788	8.95934		H	8.55616	12.5149	32.7178		H	5.0489	26.0077	20.3864		H	23.7547	30.4632	34.143		C	18.0086	13.7983	7.21812		C	22.6641	14.9232	9.08487		H	4.6554	11.9146	12.6261		H	24.3	31.8205	13.1396
C	22.1949	28.478	10.7142		C	7.76974	14.4057	32.1116		C	7.81054	27.4549	21.666		C	21.902	28.7646	34.5275		C	18.5695	12.6326	8.13856		C	21.8197	13.9877	8.39284		C	5.6206	9.3386	8.8729		C	25.3688	31.6587	15.2047
C	21.2582	27.5242	9.86049		C	6.63416	14.045	33.1629		C	7.70015	26.1137	22.5302		C	23.2754	28.2703	35.1634		O	18.5074	11.4025	7.41694		O	20.8446	13.6628	7.28664		C	6.2628	10.3282	9.9407		C	25.3667	33.2372	15.3251
O	19.9615	27.4851	10.4506		O	5.89628	12.8927	32.7724		O	7.58207	26.4146	23.9169		O	23.0745	27.1743	36.049		H	17.9373	12.5612	9.04052		H	21.2845	13.5088	9.27814		O	5.7524	11.648	9.7763		O	26.4068	33.7991	14.535
H	21.7244	26.4769	9.93182		H	5.94734	14.9027	33.231		H	8.60664	25.509	22.3824		H	23.7141	29.0965	35.7484		H	17.6589	11.4506	6.96911		H	20.572	14.5945	6.74829		H	7.352	10.3757	9.8021		H	25.5246	33.5136	16.3793
H	19.785	28.4136	10.6727		H	5.07506	12.9596	33.254		H	8.29713	27.0496	24.0592		H	22.9387	27.5705	36.9154		C	17.593	16.3434	7.01685		C	21.6279	16.557	7.87999		H	5.0035	11.6895	10.3846		H	27.0504	34.1126	15.1645
C	24.0208	27.4097	9.14903		C	8.20051	15.1401	29.6601		C	7.25573	29.2766	23.4201		C	21.8052	26.7034	32.8406		C	18.0693	15.183	7.97417		C	21.9132	16.2567	9.25679		C	5.7768	11.053	6.9066		C	27.0182	31.1471	17.1603
C	23.5049	28.7777	9.89895		C	7.33882	14.2004	30.6045		C	8.40142	28.6718	22.4968		C	20.9854	27.6712	33.8098		O	17.2079	15.1605	9.10366		O	21.4548	16.0372	10.6787		C	6.1686	9.5862	7.4023		C	26.7638	31.003	15.5829
O	23.1087	29.7715	8.93746		O	7.57152	12.8494	30.2387		O	9.46177	28.2106	23.3268		O	20.1992	26.963	34.7703		H	19.1044	15.3867	8.29865		H	22.7926	16.9595	9.43655		O	7.5797	9.369	7.3665		O	26.6765	29.6519	15.1663
H	24.2727	29.3057	10.4827		H	6.26913	14.4483	30.4912		H	8.76855	29.4541	21.8079		H	20.2931	28.2335	33.1736		H	17.3113	16.0692	9.42366		H	20.3717	16.2669	10.7579		H	5.7099	8.8551	6.7236		H	27.5725	31.5147	15.0301
H	23.5861	29.48	8.16871		H	6.92357	12.6544	29.5481		H	10.145	27.8815	22.7421		H	19.6071	26.4175	34.2408		C	16.341	18.5452	7.3477		C	19.37	16.8015	8.07064		H	7.9385	10.2661	7.4498		H	27.5607	29.276	15.2624
C	25.1556	26.233	7.41334		C	10.6639	15.5428	28.8499		C	5.40121	29.355	21.5285		C	20.6558	24.4332	33.4855		C	17.6589	17.767	7.73203		C	20.5199	17.6243	7.81033		C	6.4608	13.3637	5.9947		C	28.8481	29.254	17.4155
C	24.96	27.6596	7.93487		C	9.73801	15.182	30.0837		C	6.2199	30.1824	22.6245		C	22.0137	25.2719	33.4668		O	17.7263	17.6349	9.15036		O	21.3839	18.8196	8.13394		C	6.9833	11.8756	6.2684		C	27.4633	29.8189	17.9435
O	24.3677	28.5581	7.00063		O	9.93292	16.184	31.0701		O	5.3225	30.765	23.5598		O	23.0002	24.5515	32.7462		H	18.5451	18.3062	7.35702		H	20.4284	17.7439	6.68032		O	8.0971	11.8664	7.1584		O	27.6391	30.1726	19.3103
H	25.955	28.0601	8.24785		H	10.0522	14.2191	30.5105		H	6.7751	30.9827	22.1052		H	22.4004	25.3934	34.4799		H	17.6823	18.5272	9.52048		H	20.8954	19.4259	8.92511		H	7.2746	11.4165	5.3068		H	26.676	29.0576	17.8564
H	24.9043	28.4298	6.20946		H	9.95135	16.9906	30.5443		H	5.86744	31.2501	24.1738		H	22.5762	24.3933	31.8936		C	17.3152	20.7793	8.35353		C	18.2776	18.2686	9.43043		H	8.5954	12.6463	6.8815		H	28.0016	29.3977	19.759
C	26.1231	24.8702	5.47266		C	9.01819	16.5189	27.1184		C	3.17917	28.7485	22.8074		C	18.7693	24.0057	31.7376		C	16.6057	20.0861	7.10148		C	18.1116	17.6875	8.12584		C	7.2259	15.4882	7.3428		C	27.6439	26.9085	17.4024
C	26.1148	26.3996	6.07686		C	10.2073	16.8779	28.1135		C	4.51075	28.1839	22.1323		C	20.2998	23.7452	32.0849		O	17.4448	20.2202	5.96284		O	17.9127	17.8319	6.63598		C	7.5468	14.5476	6.0945		C	28.7821	27.8066	16.7589
O	25.4715	27.2192	5.09076		O	9.80729	17.8734	29.057		O	4.16926	27.263	21.0959		O	21.127	24.2253	31.0275		H	15.6375	20.5784	6.90658		H	17.3218	16.8988	8.35741		O	8.8899	14.0732	6.191		O	28.5647	27.9611	15.3624
H	27.1146	26.876	6.29025		H	11.0657	17.2524	27.5326		H	5.08463	27.6326	22.8908		H	20.4546	22.6554	32.1875		H	17.6284	21.1625	5.8851		H	17.7545	18.9017	6.38576		H	7.4554	15.158	5.1784		H	29.7496	27.3022	16.9186
H	25.0344	26.5428	4.55836		H	9.66474	18.6572	28.5321		H	3.23344	27.457	20.9443		H	20.7286	23.9046	30.2062		C	15.125	19.9223	9.55285		C	16.1511	18.935	8.9526		H	9.4217	14.8614	6.282		H	28.2822	27.0899	15.0594
C	26.8247	23.3568	3.66296		C	9.59592	18.6027	25.6262		C	2.44418	30.4991	20.9728		C	16.9712	25.841	31.0081		C	16.5459	20.6135	9.7436		C	16.896	18.4549	10.0847		C	7.1594	15.6899	9.917		C	26.4721	24.5724	17.3045
C	26.4252	24.8658	3.94593		C	8.44417	17.7875	26.3636		C	2.03439	29.1891	21.7741		C	18.3576	25.5402	31.7534		O	17.3379	19.7884	10.5844		O	17.0849	17.4724	11.2157		C	7.0547	14.6763	8.6967		C	27.457	25.5711	16.579
O	25.1215	25.2765	3.2728		O	7.45854	17.382	25.42		O	1.75358	28.1472	20.8391		O	18.2224	26.0034	33.0927		H	16.4357	21.6132	10.2014		H	17.0687	19.4351	10.6406		O	5.7767	14.0593	8.7001		O	26.938	25.884	15.2917
H	27.2704	25.5332	3.66876		H	7.94073	18.4451	27.0858		H	1.11754	29.3971	22.3541		H	19.1495	26.1177	31.2582		H	16.9471	19.8375	11.4667		H	16.2022	16.802	11.2747		H	7.8514	13.9179	8.7708		H	28.4286	25.0848	16.4229
H	25.1266	24.7654	2.46083		H	7.95676	17.2715	24.6008		H	0.97665	28.4775	20.3685		H	17.877	26.9038	32.9767		C	12.8832	20.9658	8.84305		C	14.7365	20.6324	8.39403		H	5.8985	13.1855	9.0815		H	26.2031	26.4967	15.4442
C	26.9731	21.5692	1.66643		C	11.1363	16.6018	24.9233		C	2.981	33.0232	21.0868		C	15.0432	24.0471	31.2633		C	13.9291	20.8319	10.0333		C	14.8878	19.6643	9.44618		C	6.4291	13.9034	11.6444		C	28.432	24.1059	18.9578
C	26.6881	23.1136	2.05079		C	10.267	17.8329	24.3976		C	2.47985	31.7703	21.9166		C	16.2184	24.6054	30.3376		O	13.3448	20.2428	11.1872		O	14.3356	18.5416	10.2915		C	7.5481	14.9653	11.2775		C	26.8602	24.2973	18.8137
O	25.3507	23.4867	1.56127		O	9.26561	17.3672	23.4977		O	1.1832	32.0531	22.4309		O	15.6184	25.0992	29.1476		H	14.2966	21.8212	10.335		H	15.3415	20.3221	10.2592		O	8.8303	14.3591	11.1292		O	26.4017	25.3825	19.611
H	27.4198	23.7705	1.53466		H	10.9103	18.5608	23.8832		H	3.17533	31.5727	22.7491		H	16.9232	23.7978	30.0778		H	13.0323	19.3668	10.9241		H	13.2612	18.3942	10.0549		H	7.5894	15.7263	12.0744		H	26.3629	23.3675	19.1428
H	25.3444	23.1943	0.64428		H	9.73944	17.1647	22.6823		H	1.27402	32.8917	22.88		H	14.8137	24.5869	29.0098		C	12.3513	23.404	9.74495		C	13.6657	22.6416	8.28722		H	8.9061	13.6959	11.8262		H	26.7728	25.2005	20.4783
C	26.9063	19.8396	-0.10421		C	12.2021	16.0387	22.548		C	5.38603	33.6407	21.8861		C	16.6272	22.362	32.4875		C	11.76	22.0727	9.08658		C	13.3306	21.2559	8.47374		C	7.6724	13.9455	13.9883		C	29.1586	26.2725	20.1632
C	26.8506	21.4056	0.10583		C	12.4764	16.2741	24.1039		C	3.83319	33.9838	22.0137		C	15.507	23.4631	32.6598		O	11.1606	22.3804	7.83103		O	12.5516	20.0249	8.07656		C	6.6297	13.1873	13.0509		C	28.991	24.6873	20.3182
O	25.658	21.8966	-0.46709		O	13.4681	17.2841	24.2982		O	3.53248	35.3513	21.7396		O	15.9816	24.5125	33.4939		H	10.9939	21.6613	9.76459		H	13.1684	21.2396	9.60203		O	5.369	13.1214	13.7082		O	28.1084	24.3568	21.3832
H	27.6978	21.9506	-0.3784		H	12.8716	15.3276	24.5147		H	3.53236	33.8404	23.0589		H	14.6404	23.03	33.18		H	10.6558	21.601	7.61002		H	11.8183	20.2899	7.28652		H	6.9472	12.1492	12.8854		H	29.9852	24.2471	20.5036
H	25.5555	21.312	-1.2193		H	14.2263	16.9652	23.8066		H	3.94487	35.5935	20.9134		H	16.8893	24.6904	33.2386		C	12.8553	25.2559	7.95409		C	11.8624	22.5336	6.89759		H	5.2023	14.0248	14.0072		H	28.0093	23.3915	21.387
C	26.6603	17.9245	-1.73278		C	13.0295	17.4105	20.5024		C	5.93185	35.3252	20.0362		C	16.6092	20.8469	30.3743		C	13.4632	24.0767	8.83658		C	13.184	23.0997	6.89807		C	8.5462	11.8057	15.1424		C	29.459	26.7599	22.7137
C	26.7253	19.4797	-1.67171		C	12.0074	17.3786	21.7105		C	5.94928	33.7885	20.4092		C	16.0898	21.0062	31.8729		O	14.5401	24.5548	9.63432		O	14.1085	24.285	6.75534		C	8.955	13.0564	14.2569		C	28.6378	27.1347	21.4006
O	25.4748	19.9954	-2.15809		O	10.6767	17.4069	21.2098		O	7.28263	33.2914	20.367		O	16.5669	19.9342	32.6783		H	13.8949	23.3175	8.17483		H	13.7257	22.3433	6.23925		O	9.4898	12.612	13.016		O	28.8332	28.5116	21.0833
H	27.5162	19.7622	-2.37738		H	12.186	18.2637	22.3433		H	5.31628	33.2332	19.6952		H	14.9849	21.0013	31.8731		H	14.2704	25.4362	9.9021		H	13.5248	25.1731	6.43489		H	9.7103	13.662	14.7898		H	27.5612	26.9498	21.5621
H	25.0808	19.1997	-2.57233		H	10.6774	18.1098	20.5659		H	7.21371	32.3379	20.2301		H	16.5115	19.155	32.1067		C	11.4819	26.3426	9.8606		C	10.8159	23.2594	8.78768		H	10.1586	11.9714	13.2491		H	28.91	28.957	21.9386
C	25.9369	15.7373	-2.90863		C	15.5062	17.9246	19.8441		C	6.76221	37.2488	18.5184		C	18.7401	19.3027	30.78		C	12.5846	26.6058	8.75306		C	10.8555	23.59	7.38902		C	7.8287	11.1062	17.5406		C	29.3427	25.2506	24.8529
C	26.2988	17.304	-3.15464		C	14.3925	18.0864	20.9549		C	6.93598	35.7022	18.8767		C	18.1969	20.7212	30.273		O	13.7645	27.1008	9.38988		O	11.0689	24.5903	6.2782		C	8.6611	12.1534	16.6802		C	28.5157	26.2156	23.8838
O	25.1937	18.011	-3.60936		O	14.176	19.4654	21.2242		O	8.26594	35.4106	19.314		O	18.6109	20.9797	28.9306		H	12.2315	27.3603	8.02823		H	9.87988	23.1124	7.04309		O	10.0345	12.0994	17.0638		O	28.034	27.3261	24.6296
H	27.1686	17.417	-3.77914		H	14.7467	17.6313	21.889		H	6.70211	35.0951	17.9847		H	18.6652	21.5052	30.8787		H	13.4304	27.9013	9.82683		H	11.2162	25.6008	6.71345		H	8.2641	13.1651	16.8713		H	27.6612	25.6613	23.4573
H	25.0463	17.558	-4.43363		H	14.275	19.9197	20.3798		H	8.12469	34.5782	19.7998		H	18.1411	20.3443	28.3971		C	10.4554	28.6544	10.5493		C	11.1491	25.3241	9.6935		H	10.0012	11.6066	17.9006		H	27.5079	26.9465	25.3414
C	25.288	13.5175	-3.95841		C	17.0714	16.2436	18.6539		C	6.12137	38.0326	20.9808		C	18.6855	16.7267	30.6872		C	10.2205	27.2976	9.74479		C	10.0793	24.3738	9.55394		C	7.1939	10.3761	19.9619		C	28.418	22.9836	23.9075
C	25.8246	15.0095	-4.30983		C	15.7713	16.3962	19.5371		C	7.11694	38.2092	19.7426		C	17.909	18.0442	30.2653		O	9.88828	27.5513	8.38341		O	8.68055	24.0224	9.10661		C	8.1411	11.3032	19.0851		C	29.7227	23.851	24.1843
O	24.8617	15.7314	-5.13875		O	15.9536	15.6702	20.7471		O	8.43962	37.9175	20.1715		O	16.6234	18.0103	30.8762		H	9.37459	26.7713	10.2168		H	10.0727	23.925	10.6019		O	9.5039	10.9568	19.2863		O	30.4318	24.0716	22.974
H	26.7482	14.9742	-4.86235		H	14.9132	15.9879	18.9809		H	7.12473	39.2552	19.4106		H	17.8135	18.0785	29.1655		H	9.1434	28.167	8.41565		H	8.1633	24.9393	8.75472		H	7.9683	12.3605	19.3477		H	30.3984	23.2979	24.8506
H	24.1825	15.0536	-5.44323		H	16.4107	14.8705	20.4574		H	8.47512	36.9597	20.1814		H	16.3633	17.0804	30.7899		C	11.0848	31.1396	10.3478		C	10.2606	27.3518	10.2354		H	9.6835	11.0904	20.2283		H	29.7753	24.4357	22.382
C	24.2382	11.305	-4.86735		C	18.5784	14.5928	17.3487		C	4.49266	39.9757	20.2572		C	18.6593	14.1355	30.8019		C	11.4497	29.676	9.8473		C	10.7263	26.6636	9.06212		C	5.4487	10.5309	21.9013		C	28.4965	20.3889	23.8338
C	24.8012	12.7398	-5.24907		C	17.244	14.7414	18.1862		C	4.60311	38.4495	20.6989		C	17.9539	15.4093	30.169		O	12.7968	29.3944	10.2225		O	11.6164	26.5915	7.84445		C	6.8693	11.0188	21.3852		C	28.701	21.7108	22.9835
O	23.8874	13.5506	-5.9008		O	17.3016	13.8984	19.3302		O	4.00749	37.583	19.7329		O	16.5711	15.4254	30.5192		H	11.3383	29.6312	8.74918		H	9.72953	26.3606	8.59929		O	7.8827	10.6975	22.338		O	27.8042	21.7359	21.8712
H	25.6815	12.5614	-5.92676		H	16.3835	14.4519	17.5593		H	4.04993	38.3378	21.6477		H	18.0488	15.3586	29.0709		H	13.2147	30.2624	10.1033		H	12.1588	27.5526	7.72528		H	6.8529	12.1135	21.3019		H	29.7327	21.7352	22.5958
H	23.7282	13.0134	-6.68025		H	17.425	13.0123	18.9662		H	3.2686	38.068	19.3636		H	16.2481	14.5443	30.2956		C	11.7629	33.6489	10.432		C	8.79896	29.0759	9.94289		H	8.0351	9.747	22.2348		H	27.3199	20.8979	21.8965
C	25.4774	10.3971	-4.61366		C	18.3562	15.0552	15.9066		C	4.80964	40.1743	18.7721		C	18.5472	14.1379	32.3304		C	12.0681	32.2472	9.75351		C	10.2212	28.8657	9.95611		C	5.4028	9.0091	22.0707		C	29.0736	19.1744	23.1
C	3.0012	37.2419	25.2206		C	16.3955	21.7052	21.4072		C	8.84411	0.54107	0.64912		C	17.3737	30.9366	32.1722		O	13.426	31.8797	9.99111		O	11.5958	29.1949	10.4873		C	22.5704	24.6685	18.3229		C	24.3589	17.7644	9.3618
C	2.43253	38.3537	26.1787		C	17.0824	21.2641	22.772		C	8.88257	-0.96603	0.15627		C	18.437	31.3864	33.2911		H	11.9034	32.3367	8.6656		H	10.434	28.8679	8.83614		C	21.3278	24.2098	17.4429		C	23.1645	16.7351	9.5065
C	2.15009	39.707	25.3747		C	16.6525	19.7845	23.1042		C	7.57037	-1.27137	-0.66036		C	18.9605	32.8411	32.9772		H	13.8978	32.6993	10.1755		H	11.5294	30.0677	11.17		C	20.1096	23.9411	18.4091		C	22.1663	16.9513	8.3195
O	3.41191	38.6831	27.1431		O	16.6376	22.1189	23.821		O	8.96044	-1.83044	1.28464		O	19.5413	30.4942	33.4055		C	11.8714	33.564	11.9584		C	8.38321	29.8279	11.2209		O	21.6335	23.0008	16.7589		O	22.4576	16.8493	10.7396
H	1.54632	37.932	26.7177		H	18.1811	21.2934	22.6861		H	9.75869	-1.1215	-0.49898		H	17.9522	31.3813	34.2758		C	14.9598	39.6557	7.82781		C	15.1714	38.9271	7.47348		H	21.036	25.0018	16.7335		H	23.5731	15.7202	9.4637
H	3.82481	37.8272	27.3525		H	16.9614	22.9922	23.5632		H	9.69217	-1.448	1.78851		H	20.2206	30.8177	32.7994		C	14.7939	41.1026	8.48025		C	14.011	39.7759	7.46763		H	22.2692	23.2304	16.0714		H	21.8798	17.6099	10.5826
C	4.32417	35.0032	24.882		C	17.7476	23.8892	20.6477		C	10.1432	2.50135	1.72793		C	18.9919	29.905	30.4872		C	15.8881	42.1069	7.93776		C	14.2462	40.5336	6.14771		C	24.2513	25.3225	16.4203		C	22.8251	19.8997	9.2523
C	3.55954	35.9505	25.9219		C	17.3483	22.3802	20.307		C	10.2417	0.98503	1.2532		C	17.7611	29.5869	31.4423		O	14.8657	41.0271	9.89975		O	13.134	40.8114	8.12997		C	23.4299	25.852	17.688		C	24.0789	19.201	9.9657
O	4.46929	36.2815	27.0334		O	18.4775	21.5734	19.9497		O	10.5854	0.15186	2.35504		O	18.0584	28.6072	32.4364		H	13.7949	41.4938	8.24311		H	13.2186	39.0288	7.13072		O	22.5996	26.9685	17.3873		O	23.9611	19.0681	11.3729
H	2.69485	35.3918	26.3225		H	16.7646	22.42	19.3795		H	11.0177	0.90233	0.47029		H	16.9134	29.2218	30.8508		H	15.6884	40.5593	10.0892		H	13.4982	40.9997	9.16146		H	24.1625	26.1648	18.453		H	24.9653	19.8145	9.7368
H	5.04357	35.4418	27.0865		H	19.1553	21.6646	20.6273		H	11.3972	0.56627	2.66569		H	18.5881	29.1272	33.0543		C	16.5301	37.8732	8.97449		C	15.7033	38.3519	9.61375		H	23.2206	27.6609	17.1484		H	23.834	19.9386	11.7463
C	6.77801	34.3506	24.8677		C	19.5958	25.2864	21.8357		C	10.6606	2.75468	4.25944		C	19.2266	27.7698	29.0402		C	16.4414	39.0739	7.92751		C	16.0937	39.333	8.63802		C	22.3135	25.8901	14.7152		C	20.5166	21.0131	9.2884
C	5.35163	33.9445	25.4709		C	18.5558	24.0916	21.9997		C	11.2573	2.91772	2.7969		C	19.9011	28.6554	30.1574		O	16.8269	38.5891	6.64104		O	17.1561	40.0181	7.81202		C	23.8749	25.9521	14.9976		C	21.4723	20.0278	10.0889
O	5.52554	34.0548	26.8658		O	17.6645	24.3594	23.0784		O	12.4141	2.09115	2.69335		O	21.1732	29.1086	29.6988		H	17.1589	39.8598	8.20327		H	15.5298	40.2421	9.03202		O	24.3005	27.3084	14.889		O	20.823	18.7654	10.1962
H	5.06296	32.8663	25.1932		H	19.11	23.1827	22.2519		H	11.5376	3.96846	2.61452		H	20.0524	28.0479	31.0606		H	16.6673	37.6358	6.67559		H	18.1576	39.6515	8.11969		H	24.3976	25.3608	14.2241		H	21.6667	20.426	11.0973
H	5.82276	33.2541	27.2599		H	17.8305	25.2865	23.3006		H	13.148	2.61376	3.03406		H	21.4198	28.4339	29.0459		C	16.8157	37.2068	11.4522		C	17.4802	38.4156	11.0396		H	23.9152	27.5679	14.0412		H	19.8806	18.9411	10.0711
C	5.97002	32.9122	22.7969		C	17.8712	26.8966	20.7106		C	11.1664	5.23093	4.95145		C	19.3283	25.5754	27.72		C	16.1964	38.2879	10.4774		C	16.1069	38.8406	11.0173		C	20.4647	26.4296	12.9699		C	19.6771	22.8739	10.8807
C	7.20745	33.4096	23.7396		C	18.9061	26.7142	21.9189		C	10.0527	4.10158	4.8558		C	20.149	26.5314	28.6962		O	16.7753	39.5486	10.8022		O	15.0607	39.921	11.1528		C	22.0119	26.0908	13.1721		C	20.6802	22.539	9.6919
O	8.24722	34.1351	23.0584		O	18.2553	26.8446	23.1752		O	9.00354	4.58669	4.03283		O	21.3645	27.014	28.1265		H	15.1012	38.3295	10.6158		H	15.6345	38.0236	11.6568		O	22.8379	27.1301	12.6602		O	22.0195	22.8174	10.0871
H	7.74303	32.5297	24.1871		H	19.6895	27.4889	21.8401		H	9.64961	3.88184	5.85851		H	20.3805	25.9918	29.6242		H	16.7273	39.5901	11.7686		H	15.5419	40.8611	11.4945		H	22.2443	25.146	12.6508		H	20.4539	23.1703	8.8197
H	8.11577	33.7827	22.1604		H	17.702	27.6282	23.0602		H	8.66819	5.36086	4.48055		H	21.9112	26.243	27.9555		C	16.6174	34.9088	12.5455		C	17.6452	36.9268	12.7574		H	22.8647	27.008	11.704		H	22.0153	22.7272	11.0464
C	5.13546	32.1001	20.6446		C	15.5553	26.2936	21.6687		C	12.1951	6.10593	7.14126		C	21.4461	24.3446	27.0252		C	15.7986	36.0409	11.7926		C	17.9562	38.3068	12.5001		C	20.3002	28.9277	12.2456		C	20.573	25.3077	10.9317
C	6.4752	32.142	21.5215		C	16.4516	27.4972	21.1299		C	12.2898	4.96071	6.04603		C	19.9728	24.133	27.5575		O	14.7513	36.5496	12.6129		O	18.942	39.45	12.4667		C	20.0807	27.9044	13.4401		C	19.2724	24.4081	10.9216
O	7.56561	32.9005	20.9067		O	16.6409	28.5039	22.1195		O	12.1585	3.66945	6.63829		O	19.9678	23.4295	28.7995		H	15.3529	35.6382	10.8709		H	17.0835	38.811	13.0328		O	18.7234	27.9406	13.8775		O	18.4849	24.73	9.7815
H	6.8975	31.1398	21.8238		H	15.9803	27.932	20.2304		H	13.2688	5.03478	5.55432		H	19.3822	23.576	26.8124		H	14.9724	36.2886	13.514		H	19.9074	39.119	12.9033		H	20.6948	28.1996	14.3031		H	18.6893	24.6071	11.838
H	7.56596	32.4699	20.0367		H	15.7862	28.9207	22.2608		H	12.3439	3.0613	5.92487		H	19.5089	22.5969	28.6447		C	14.6338	33.7848	13.8783		C	16.1998	36.2035	14.3643		H	18.1906	27.5141	13.1965		H	18.6692	25.6659	9.6393
C	5.22462	29.4947	20.6865		C	13.9104	27.5478	23.2145		C	14.6608	7.00215	6.92287		C	21.2156	22.3648	25.3397		C	15.805	33.5675	12.8184		C	17.5456	36.7019	14.2776		C	20.5576	31.4751	11.7531		C	21.5383	27.7083	11.1261
C	4.97892	30.7391	19.8046		C	14.0277	26.6631	21.8992		C	13.5718	6.36992	7.89213		C	22.1354	23.0567	26.4343		O	15.2608	33.0477	11.6083		O	19.024	36.5545	14.5473		C	19.7491	30.3714	12.5835		C	20.2145	26.8475	10.9679
O	3.70744	30.5919	19.1223		O	13.501	27.3537	20.7662		O	13.3576	7.27842	8.96432		O	23.3593	23.4803	25.8462		H	16.516	32.826	13.222		H	17.3845	37.7746	14.6283		O	18.3526	30.4223	12.2995		O	19.4997	27.2062	9.791
H	5.65148	30.8486	18.9316		H	13.4703	25.7202	22.0458		H	13.9532	5.43683	8.32698		H	22.3712	22.3498	27.2411		H	15.0461	32.1347	11.8355		H	19.1984	35.6528	15.1707		H	19.9114	30.5729	13.6568		H	19.5844	27.0393	11.8524
H	3.76001	29.6211	19.0779		H	12.5677	27.4453	20.9615		H	13.3119	8.13053	8.52292		H	23.182	24.3682	25.4998		C	16.5168	33.7053	15.6984		C	16.3714	35.2911	16.4458		H	17.9815	29.7192	12.8369		H	19.5871	28.1657	9.719
C	5.184	26.8254	20.7421		C	11.5728	28.4555	22.5782		C	13.1772	7.95236	5.00713		C	21.8484	21.1253	23.1419		C	15.1502	34.3919	15.2577		C	15.6835	36.3786	15.8046		C	21.464	31.2446	9.3299		C	22.2685	26.5271	8.8716
C	5.34706	28.0884	19.7783		C	12.4127	27.7489	23.7062		C	14.1575	8.32982	6.19796		C	21.8445	21.0288	24.7244		O	15.3591	35.7928	15.1115		O	15.3413	37.8462	15.7089		C	20.1959	31.6143	10.2041		C	22.5324	27.7215	9.885
O	4.28765	27.9994	18.8261		O	11.8424	26.4866	24.0075		O	13.4692	9.17638	7.11583		O	23.1733	20.7856	25.1782		H	14.3868	34.211	16.0351		H	14.6434	35.9237	15.7007		O	19.0924	30.7912	9.8494		O	22.343	28.9526	9.2019
H	6.36152	28.0826	19.3419		H	12.4321	28.3869	24.6059		H	15.034	8.8714	5.80267		H	21.2122	20.1737	25.0191		H	15.8973	36.0055	15.8865		H	15.7661	38.3829	16.5827		H	19.9293	32.6619	10.0093		H	23.5681	27.6761	10.2625
H	4.13095	27.0923	18.6163		H	10.914	26.6333	24.1662		H	13.2021	9.93105	6.59783		H	23.6313	20.3671	24.4447		C	18.611	33.9283	17.1487		C	17.1631	36.3824	18.2834		H	18.5841	30.7455	10.671		H	22.7773	28.8256	8.3524
C	6.28659	27.5575	23.0075		C	10.5218	30.0635	24.4029		C	14.7513	8.59474	3.03749		C	21.5454	23.6456	22.5356		C	17.0436	34.2084	17.1157		C	16.1716	35.3897	17.9696		C	22.553	31.0271	6.9722		C	23.3454	24.8682	7.2563
C	4.84957	27.1398	22.3328		C	10.2623	29.1611	23.1018		C	13.924	7.41578	3.70643		C	22.5835	22.4191	22.5766		O	16.789	35.6035	17.2631		O	14.7454	34.8951	18.0088		C	21.213	31.4234	7.7748		C	23.4753	25.5002	8.6994
O	3.80165	28.0758	22.5485		O	9.74644	29.938	22.0246		O	14.7048	6.24209	3.95726		O	23.76	22.7289	23.3211		H	16.5318	33.6308	17.9056		H	16.7192	34.4475	18.3044		O	20.0932	30.626	7.4046		O	24.7566	26.1166	8.7944
H	4.55403	26.1633	22.8008		H	9.50461	28.4012	23.3401		H	13.1594	7.0934	2.98916		H	22.9397	22.1867	21.5658		H	17.0644	35.8409	18.1563		H	14.1321	35.5829	18.6275		H	20.984	32.4807	7.5704		H	23.3934	24.7084	9.4609
H	3.0722	27.8217	22.0111		H	10.1183	30.818	22.1716		H	15.4024	6.46602	4.57652		H	23.5259	22.6753	24.258		C	19.0429	35.1012	19.4592		C	16.2827	36.6551	20.3679		H	19.535	30.6352	8.1944		H	25.3295	25.4432	8.406
C	6.3648	26.1093	25.167		C	12.9865	31.0346	24.244		C	16.9407	7.50654	2.25333		C	22.4285	24.1356	20.098		C	19.2483	33.7784	18.6028		C	17.5361	36.2766	19.7738		C	22.3405	28.4866	6.321		C	24.4125	23.3023	5.4617
C	6.01115	27.5736	24.5128		C	11.4157	31.3659	24.1574		C	16.3027	8.49829	3.30264		C	21.8919	24.7684	21.4455		O	18.7134	32.6455	19.2811		O	18.6773	35.3003	19.6175		C	22.3503	29.9848	5.774		C	24.3387	23.6446	7.0165
O	6.82571	28.635	25.112		O	11.036	31.9847	22.9316		O	16.8678	9.7907	3.16238		O	20.7317	25.5351	21.1333		H	20.3345	33.6266	18.4709		H	18.1197	37.2473	19.9032		O	21.1234	30.2552	5.1119		O	25.6636	23.9756	7.4324
H	4.9021	27.8856	24.7003		H	11.2043	32.0747	24.9773		H	16.4891	8.13042	4.32614		H	22.6749	25.4345	21.8514		H	19.092	32.684	20.1637		H	18.5596	34.4734	20.3486		H	23.1477	30.113	5.0291		H	23.9748	22.7656	7.5809
H	7.48834	28.8345	24.4197		H	10.3189	32.5851	23.1895		H	17.7974	9.66447	2.96299		H	20.433	25.9021	21.9676		C	17.9447	35.1826	21.8108		C	17.0577	35.0719	21.8127		H	20.5164	30.398	5.8523		H	26.2122	23.2978	7.0393
C	6.45004	24.9841	27.3801		C	13.7594	32.16	21.9972		C	18.8048	5.72227	2.02793		C	20.1056	23.5728	18.9505		C	17.6638	35.1277	20.247		C	15.7958	35.5248	21.2936		C	24.8902	28.8851	6.6277		C	22.3854	21.6394	5.583
C	5.69809	26.1262	26.5777		C	13.7463	30.8375	22.8555		C	18.3385	7.02817	2.7888		C	21.4873	23.0027	19.49		O	16.9555	36.2908	19.8454		O	14.3936	36.0425	21.5079		C	23.7762	27.7981	6.2997		C	23.0189	22.883	4.8198
O	5.78818	27.4136	27.2341		O	15.0961	30.4334	23.0969		O	19.2964	8.07408	2.65395		O	22.2085	22.3658	18.443		H	17.0576	34.2367	20.0088		H	15.5922	34.7094	20.5234		O	23.8106	26.7362	7.2572		O	22.1251	23.9858	4.8799
H	4.67883	25.7491	26.5107		H	13.2618	30.0466	22.2761		H	18.2695	6.81424	3.86173		H	21.2786	22.2301	20.2406		H	16.2007	36.3514	20.4401		H	14.1563	36.0303	22.5922		H	23.9507	27.3927	5.288		H	23.1854	22.6134	3.7615
H	5.87493	28.034	26.4391		H	15.6429	31.1168	22.6806		H	19.2836	8.32361	1.71901		H	22.754	23.0469	18.0496		C	17.2129	32.698	22.1062		C	15.8494	33.5197	22.9637		H	24.6373	26.2649	7.0985		H	21.2685	23.64	4.6491
C	7.85173	25.6899	29.3779		C	12.3765	32.2956	19.7921		C	20.5889	3.84018	2.00761		C	19.2317	24.4385	16.6967		C	18.3542	33.7609	22.4065		C	16.984	33.5574	22.0816		C	26.7677	27.2276	6.0691		C	23.8928	19.7127	6.3533
C	7.88826	25.5572	27.8629		C	13.7446	31.825	20.4361		C	20.0332	5.09519	2.7958		C	20.3205	24.6635	17.8313		O	19.5598	33.3019	21.8093		O	17.6916	33.1047	20.8268		C	26.2034	28.2175	7.1696		C	23.0316	20.2543	5.1472
O	8.92168	24.7241	27.4443		O	14.8296	32.4718	19.774		O	21.0505	6.08205	2.90182		O	20.1916	25.9544	18.4275		H	18.4869	33.8613	23.4989		H	17.8294	33.4474	22.8384		O	27.1654	29.2233	7.4503		O	21.9879	19.3276	4.8835
H	8.09608	26.5554	27.4892		H	13.8381	30.7342	20.2944		H	19.7016	4.779	3.80099		H	21.3248	24.5396	17.4028		H	20.2232	33.9555	22.0237		H	17.1033	32.2988	20.3404		H	25.9765	27.6712	8.1014		H	23.6563	20.3888	4.2458
H	8.7781	23.9681	28.008		H	14.6565	32.3582	18.8407		H	20.58	6.90678	3.06208		H	20.4363	25.8078	19.3511		C	15.6615	32.0871	24.0642		C	15.5584	31.432	23.8305		H	28.0158	28.8195	7.2459		H	22.4133	18.4911	4.6966
C	6.01244	24.1534	30.2646		C	13.1534	34.5941	20.7891		C	21.7419	2.72832	4.08679		C	18.6002	26.0988	14.7899		C	16.997	31.6749	23.2963		C	15.0654	32.215	22.73		C	28.1348	26.2344	7.9994		C	26.1044	20.7325	5.4343
C	7.61453	24.4	30.2218		C	11.9405	33.7629	20.2089		C	21.9574	3.32563	2.63047		C	19.6413	25.0035	15.2561		O	16.8529	30.3696	22.7508		O	13.9202	32.8158	21.9506		C	27.2528	25.8807	6.7277		C	25.3952	19.4098	5.9638
O	8.19048	23.3017	29.5588		O	11.4376	34.4253	19.0571		O	22.5248	2.33512	1.78237		O	20.9394	25.5868	15.214		H	17.8542	31.7021	23.9938		H	15.6741	31.7662	21.877		O	26.1099	25.1422	7.134		O	26.0363	18.961	7.1418
H	8.03345	24.5117	31.2432		H	11.1581	33.6877	20.9803		H	22.6867	4.14672	2.66057		H	19.6452	24.1747	14.5375		H	17.6295	30.2214	22.2094		H	12.9579	32.4511	22.3665		H	27.8396	25.3133	5.9842		H	25.4359	18.631	5.1807
H	8.13871	22.6759	30.2217		H	11.2685	35.32	19.3633		H	22.0078	1.53385	1.89396		H	20.7859	26.5005	15.4693		C	13.7847	31.3933	25.6969		C	13.5906	30.4612	24.4468		H	26.4917	24.3667	7.5655		H	25.6311	18.123	7.3564
C	5.99529	23.9152	32.8572		C	13.9957	36.764	21.7969		C	21.211	3.49182	6.52005		C	17.5418	26.9303	17.0228		C	15.241	31.0342	25.177		C	14.8388	30.0706	23.8498		C	28.8296	24.3784	9.7318		C	28.2056	19.3327	4.696
C	5.42006	24.7145	31.5558		C	12.6942	35.9719	21.3843		C	22.0413	3.81494	5.2101		C	18.503	27.304	15.824		O	15.2334	29.7217	24.6197		O	15.6167	29.4261	22.7275		C	29.224	25.1611	8.4039		C	27.6961	20.6529	5.4349
O	5.86893	26.0657	31.7352		O	11.9497	36.7096	20.4228		O	23.4313	3.86268	5.51788		O	19.7851	27.6316	16.3621		H	15.9609	31.0799	26.0119		H	15.3479	29.5882	24.7485		O	29.4945	24.2318	7.365		O	28.178	21.7998	4.7451
H	4.32781	24.6485	31.5521		H	12.0382	35.8078	22.2485		H	21.733	4.81029	4.85528		H	18.1252	28.1983	15.3106		H	15.7348	29.8104	23.7928		H	14.9114	28.9564	22.0105		H	30.1545	25.7186	8.612		H	28.0597	20.6688	6.476
H	5.7671	26.5493	30.9056		H	12.5973	37.0298	19.7821		H	23.8935	3.62827	4.71555		H	19.8584	27.0923	17.1614		C	11.7341	30.6328	27.1266		C	12.643	30.3242	26.5151		H	30.2751	23.7698	7.6929		H	29.1043	21.6417	4.582
C	4.38518	22.0685	31.8544		C	13.3954	36.5815	24.3396		C	23.003	1.63862	7.02196		C	15.1697	26.5855	17.8759		C	13.2586	30.3573	26.7844		C	13.2019	29.4382	25.5304		C	26.2643	24.8195	10.0809		C	28.5727	17.8964	6.8237
C	5.88864	22.4361	32.4699		C	13.8028	37.5561	23.1475		C	21.4822	2.05781	7.13793		C	16.0556	26.6466	16.5638		O	13.3531	29.0353	26.2734		O	13.0869	28.2346	24.6259		C	27.3695	23.7275	9.7824		C	29.282	18.5273	5.555
O	6.88288	22.0114	31.535		O	15.0227	38.2206	23.4604		O	21.1535	2.09341	8.52069		O	15.589	27.695	15.7259		H	13.8699	30.4415	27.6994		H	14.224	29.2417	25.9955		O	27.0508	23.0584	8.5644		O	29.842	17.4914	4.7577
H	6.00868	21.8368	33.3812		H	13.0003	38.3042	23.0156		H	20.8435	1.32202	6.61593		H	16.0023	25.6786	16.0339		H	14.022	29.0785	25.5858		H	12.132	27.7072	24.8313		H	27.3567	22.9932	10.6054		H	30.1045	19.1914	5.8588
H	6.56275	21.1648	31.1952		H	15.2414	38.7071	22.6676		H	21.4083	1.22285	8.82961		H	14.6376	27.5434	15.7145		C	11.3379	33.1564	26.4594		C	11.0253	31.7645	25.8058		H	26.3497	22.432	8.795		H	29.2536	16.744	4.857
C	2.67668	20.245	31.5781		C	14.9718	35.2032	25.9047		C	24.68	-0.18861	6.1766		C	12.9209	27.5328	18.5627		C	11.483	32.1115	27.6481		C	11.12	30.4206	26.3077		C	25.6132	27.0504	11.0803		C	30.6551	17.7875	8.3368
C	4.22595	20.5127	31.8409		C	14.3001	35.2848	24.4517		C	23.1505	0.25471	6.27716		C	13.6052	26.4558	17.6192		O	10.2811	32.1582	28.3967		O	10.851	28.9413	26.1685		C	26.7807	26.0135	10.991		C	29.4961	16.9369	7.6724
O	4.98435	19.9722	30.8125		O	13.4516	34.1685	24.2433		O	22.3804	-0.72457	6.96322		O	13.2771	26.7066	16.2567		H	12.3229	32.4198	28.2962		H	10.7818	30.5848	27.3839		O	27.1062	25.5726	12.3035		O	28.6739	16.3298	8.6624
H	4.56852	20.0844	32.8118		H	15.0953	35.2996	23.6853		H	22.759	0.36077	5.25029		H	13.2955	25.4375	17.9103		H	10.2866	31.3883	28.9754		H	10.2173	28.7629	25.2748		H	27.6556	26.5031	10.5318		H	29.9346	16.1643	7.0165
H	4.82715	19.0209	30.8615		H	14.0082	33.4274	24.5039		H	22.6922	-1.56919	6.62382		H	12.3461	26.4925	16.143		C	9.53119	31.5137	25.3618		C	8.9314	30.8646	25.8064		H	26.9416	26.3582	12.843		H	29.2297	15.7332	9.1678
C	2.74628	17.6706	31.7463		C	14.2335	33.2522	27.4225		C	25.7734	1.58758	7.79286		C	10.5238	27.4485	17.5337		C	10.6949	32.5862	25.1121		C	9.61079	32.0002	25.2445		C	24.8352	29.4137	11.6469		C	31.7492	15.6191	9.222
C	2.17258	19.0152	32.4298		C	15.3516	33.7136	26.3801		C	25.5494	0.03748	7.49898		C	11.3895	27.2717	18.8608		O	10.2101	33.6919	24.3597		O	9.73269	33.4907	25.0358		C	26.0902	28.4335	11.6481		C	31.2187	17.0564	9.6103
O	2.34323	19.085	33.8611		O	15.4194	32.8374	25.2572		O	24.92	-0.57527	8.61902		O	11.1893	25.9851	19.4413		H	11.4978	32.0923	24.5385		H	9.75729	31.6359	24.1742		O	26.5903	28.2352	12.9659		O	32.2973	17.7853	10.1566
H	1.13467	18.9703	32.3337		H	16.3322	33.744	26.8879		H	26.5316	-0.43829	7.34591		H	11.0608	28.0024	19.6098		H	10.0316	33.2971	23.4946		H	8.84497	33.9986	25.4673		H	26.8886	28.8394	11.0008		H	30.4121	16.9782	10.3558
H	1.73095	19.7617	34.2216		H	15.8157	32.0138	25.5642		H	25.3715	-0.23802	9.39726		H	11.3088	25.3913	18.6913		C	7.92442	32.037	23.2323		C	10.4926	29.5018	24.8576		H	26.8699	29.0991	13.2839		H	31.9028	18.546	10.5884
C	4.30059	15.7103	32.4526		C	15.1185	31.4435	29.1161		C	28.2783	1.6391	6.93046		C	9.07317	26.2522	15.6675		C	8.06851	31.9221	24.8385		C	9.06425	29.6661	24.8485		C	23.6876	29.2695	9.2131		C	31.9679	14.9996	11.7558
C	4.25931	17.2183	32.1075		C	14.2826	31.7116	27.7915		C	26.8197	2.27873	6.80154		C	9.84188	26.0909	17.0574		O	7.17723	30.919	25.3018		O	7.67384	29.11	25.0425		C	24.6305	30.0997	10.2158		C	31.3583	14.5648	10.331
O	5.10287	17.4041	30.9609		O	12.9641	31.2361	28.0308		O	26.3672	2.15999	5.45821		O	10.8438	25.0851	16.9632		H	7.78197	32.8866	25.2911		H	8.93025	30.1946	23.8474		O	24.08	31.4035	10.3902		O	29.9406	14.437	10.35
H	4.72189	17.9277	32.8702		H	14.7159	31.1412	26.9552		H	26.881	3.34834	7.06324		H	9.09827	25.7864	17.8113		H	6.32075	31.1021	24.9077		H	7.73532	28.0183	25.2339		H	25.6189	30.2108	9.7337		H	31.7984	13.593	10.0542
H	4.50378	17.0779	30.2852		H	13.1425	30.3327	28.3252		H	27.058	2.53267	4.92137		H	10.4244	24.3468	16.526		C	8.58113	30.9453	20.9126		C	9.54058	27.5066	24.3033		H	23.879	31.686	9.4999		H	29.7479	14.1781	11.2623
C	5.19827	13.7263	33.9432		C	15.7897	29.4221	30.6828		C	28.236	0.40308	9.19331		C	9.53757	28.7366	15.1618		C	9.05649	31.2873	22.4044		C	10.8481	28.1043	24.317		C	21.2994	28.2051	8.9395		C	30.4412	16.7848	12.8774
C	5.51156	15.3002	33.5193		C	15.4798	29.8959	29.1974		C	28.8066	1.66347	8.4275		C	9.76238	27.2419	14.6343		O	10.1722	32.158	22.2728		O	12.1266	28.4904	23.6124		C	22.5991	28.3124	9.8653		C	30.9235	15.2676	12.937
O	6.72969	15.5153	32.8867		O	14.3876	29.1098	28.7248		O	30.2336	1.61412	8.46742		O	11.1288	26.8816	14.4799		H	9.35358	30.3667	22.9346		H	11.2758	27.628	25.2603		O	23.1668	27.0187	9.992		O	29.8374	14.3429	12.8997
H	5.44863	15.9489	34.4048		H	16.3575	29.7221	28.5555		H	28.4542	2.58057	8.92757		H	9.25107	27.1277	13.6631		H	10.7694	31.6751	21.6852		H	12.121	28.0766	22.5824		H	22.3258	28.6801	10.8586		H	31.4556	15.1288	13.8913
H	6.56719	16.1691	32.2005		H	14.7949	28.2613	28.5298		H	30.3957	1.16885	9.3111		H	11.3849	27.2632	13.6346		C	7.82817	29.0026	19.3217		C	10.4055	27.405	22.1971		H	23.3369	26.7639	9.0763		H	29.1863	14.7119	13.5098
C	5.99142	11.4485	35.2234		C	17.5696	28.9165	32.4648		C	27.9061	-0.75896	11.4748		C	12.0507	29.3719	15.3845		C	7.65778	29.6526	20.7733		C	9.14542	27.1789	22.8514		C	19.2301	27.1234	10.111		C	28.1549	16.4137	11.7516
C	6.31964	13.0075	34.9397		C	17.2095	29.8628	31.2344		C	28.6608	0.41344	10.7154		C	10.6436	29.8229	14.8009		O	7.94577	28.6907	21.7821		O	7.96802	26.2884	23.1689		C	20.4638	26.8531	9.1492		C	28.8788	16.9735	13.0386
O	7.4719	13.1979	34.145		O	18.188	29.7513	30.2093		O	30.0667	0.20808	10.8062		O	10.6996	30.0294	13.3943		H	6.60852	29.9458	20.9075		H	8.59951	28.1396	22.5711		O	20.0455	26.337	7.8889		O	28.4072	16.2798	14.1907
H	6.36418	13.5028	35.8876		H	17.1415	30.905	31.5837		H	28.3966	1.38274	11.1715		H	10.347	30.7658	15.2885		H	8.90787	28.6374	21.8105		H	8.04358	25.3509	22.5795		H	21.0966	26.0895	9.6311		H	28.6567	18.0488	13.1368
H	7.42015	14.1731	33.8846		H	18.682	30.5719	30.2651		H	30.1986	-0.12022	11.6937		H	10.6143	30.9804	13.2643		C	8.7767	26.9803	17.9913		C	10.8841	25.4457	21.1356		H	19.4333	25.6225	8.0869		H	27.4423	16.3591	14.0868
C	6.81689	10.4026	33.1109		C	20.1356	28.6389	31.9892		C	26.6594	0.72037	13.2291		C	14.0505	30.2894	13.9913		C	8.9868	27.9079	19.2594		C	11.2808	26.1446	22.3277		C	18.2073	28.3836	7.995		C	25.8571	15.5942	10.9396
C	7.11044	10.4893	34.6256		C	19.049	29.083	33.053		C	26.4811	-0.30394	12.0307		C	13.1804	30.4838	15.3037		O	10.2669	28.5371	19.213		O	12.3514	26.7445	23.2075		C	17.9857	27.9076	9.493		C	26.6076	16.738	11.7388
O	8.43983	10.8562	34.8539		O	19.3064	30.4248	33.4555		O	25.7221	0.32177	11.0007		O	12.6381	31.8004	15.3863		H	8.95748	27.2818	20.1603		H	10.6828	25.566	23.107		O	16.8682	27.0306	9.5679		O	26.099	16.8249	13.0663
H	7.00574	9.55796	35.2009		H	19.1351	28.4275	33.9381		H	25.9419	-1.19764	12.395		H	13.8403	30.3704	16.1749		H	10.4804	28.6402	18.2808		H	13.3515	26.497	22.7942		H	17.7875	28.7896	10.1241		H	26.4571	17.7006	11.2218
H	8.54188	11.7055	34.3979		H	20.1271	30.3619	33.9544		H	24.9762	0.71837	11.4512		H	12.2815	31.9875	14.5227		C	10.8883	25.4646	18.4502		C	10.7275	23.452	22.2287		H	16.137	27.5212	9.1607		H	25.1759	17.0616	12.962
C	5.46723	9.67715	32.7672		C	19.9001	27.1865	31.5629		C	27.3496	0.04977	14.4205		C	13.3743	30.887	12.7547		C	9.30801	25.4937	18.2243		C	9.86856	24.3478	21.5028		C	17.1065	29.3593	7.5664		C	26.3338	14.2061	11.3785
C	19.1075	20.4311	26.562		C	22.0344	38.2223	19.5619		C	12.7502	36.6233	22.7553		C	0.11015	29.6165	18.0981		O	8.62102	24.9009	19.3246		O	8.62502	25.2002	21.4186		C	37.659	33.0476	32.8466		C	5.3222	18.5845	4.7901
C	19.9201	19.8889	25.3838		C	23.4137	37.51	19.3332		C	11.859	36.7149	24.0645		C	1.52248	28.9453	18.4034		H	9.08746	24.9059	17.3161		H	9.80104	23.7969	20.507		C	38.35	34.4763	32.9373		C	5.3497	17.7935	3.4106
C	21.0476	18.9526	25.8754		C	23.1703	36.0419	18.8249		C	12.5296	35.8762	25.2204		C	1.48872	27.4185	18.0135		H	9.2026	24.203	19.6236		H	8.00692	25.0437	22.3272		C	37.8172	35.4305	31.8024		C	5.5624	18.8278	2.2329
O	20.4415	20.9493	24.5029		O	24.1136	37.4889	20.5686		O	10.5672	36.1906	23.7875		O	1.8841	29.0748	19.776		C	11.2799	25.705	19.9128		C	9.95694	22.8662	23.4265		O	39.7537	34.3349	32.7911		O	4.136	17.0837	3.1918
H	19.2295	19.2905	24.7561		H	23.9855	38.0682	18.5761		H	11.7746	37.77	24.3787		H	2.30397	29.4518	17.8233		C	-0.20152	5.65492	14.0043		C	-2.37921	8.46207	14.4929		H	38.1548	34.9363	33.9142		H	6.1989	17.0857	3.4178
H	19.8866	21.6674	24.738		H	24.0798	38.4111	20.8346		H	10.4056	36.4617	22.8767		H	1.33353	28.4475	20.262		C	-0.71877	6.68399	12.9069		C	-3.13099	8.61203	13.2765		H	39.8665	34.0571	31.8772		H	3.9666	16.5705	3.9862
C	17.3762	22.2427	27.4427		C	21.2182	40.0161	21.2227		C	13.0576	37.375	20.2959		C	0.96645	32.0582	18.3179		C	-1.95273	6.04119	12.164		C	-4.33455	7.7067	13.5981		C	36.569	31.3081	34.4548		C	3.053	18.1561	5.9087
C	18.1515	21.7328	26.2113		C	22.1957	39.7421	20.011		C	12.1224	37.4925	21.5831		C	-0.07692	30.9896	18.8736		O	0.29412	6.9511	11.9479		O	-3.22937	8.53521	11.7717		C	37.85	32.2166	34.1916		C	3.9084	19.2356	5.1133
O	18.9974	22.7929	25.7373		O	23.5208	40.0931	20.4139		O	10.803	37.0335	21.3028		O	-1.4018	31.4837	18.6764		H	-1.04749	7.62137	13.3894		H	-3.5981	9.63646	13.4553		O	39.0488	31.4365	34.1711		O	4.1254	20.3783	5.929
H	17.4809	21.4915	25.4036		H	21.9238	40.3916	19.1657		H	12.0842	38.5502	21.902		H	0.07797	30.8064	19.9496		H	0.95551	7.49122	12.3888		H	-2.22967	8.30692	11.3467		H	37.9575	32.9118	35.0348		H	3.3924	19.5181	4.1782
H	18.5571	23.6491	25.893		H	23.4342	40.2565	21.3682		H	10.5227	37.6137	20.5803		H	-1.5327	32.121	19.3873		C	0.45183	7.51571	15.681		C	-0.88988	10.1752	14.6964		H	38.8727	30.6908	33.5797		H	4.6415	20.9775	5.3929
C	15.0257	23.0651	28.0537		C	21.8014	37.8267	22.5206		C	11.8134	35.9182	18.5501		C	1.46075	32.658	20.8077		C	0.97996	6.25493	14.8715		C	-0.90427	8.81634	14.2271		C	36.8859	28.8288	33.7945		C	1.3532	18.0619	7.857
C	16.2344	23.1858	27.0602		C	21.7478	39.4087	22.5953		C	12.273	37.3922	18.9068		C	2.09667	32.449	19.3673		O	1.44346	5.26715	15.783		O	-0.36029	7.408	14.2551		C	36.2984	30.2277	33.3203		C	1.5924	18.6076	6.3831
O	16.8151	24.4504	26.9354		O	23.0368	39.9353	22.8931		O	11.1342	38.2451	18.9715		O	3.13884	31.4773	19.4077		H	1.80511	6.5529	14.2011		H	-0.94106	8.994	13.1016		O	34.8948	30.0972	33.1368		O	1.4177	20.0207	6.3658
H	15.967	22.8732	26.0162		H	21.0394	39.6988	23.3869		H	12.9592	37.7516	18.1191		H	2.57427	33.3757	19.0281		H	1.64015	4.50058	15.2319		H	0.53509	7.37018	14.9101		H	36.7611	30.5508	32.3705		H	0.846	18.1402	5.7164
H	16.1514	25.0652	26.6669		H	23.2014	39.6625	23.8008		H	10.567	37.9612	18.2471		H	2.71951	30.6445	19.6505		C	2.64167	8.84326	15.1722		C	0.55841	11.4424	13.4752		H	34.7905	29.3789	32.5003		H	1.6377	20.2788	5.4639
C	13.5932	23.4896	26.0111		C	23.9082	36.955	23.7456		C	10.8492	34.4132	16.6248		C	1.73457	34.7338	22.3349		C	1.65159	8.33491	16.3122		C	0.5593	10.6962	14.7042		C	37.3964	27.761	31.4837		C	2.0887	18.0562	10.3247
C	13.8298	22.4918	27.1995		C	22.3412	37.1739	23.8597		C	11.0036	35.8994	17.1862		C	2.43838	33.4085	21.7956		O	1.14297	9.43976	17.0591		O	0.78461	10.6154	16.1951		C	38.0315	28.3037	32.8352		C	2.1804	18.8651	8.9555
O	13.9586	21.1605	26.723		O	22.0559	38.0157	24.97		O	9.74974	36.5636	17.3442		O	2.77505	32.5363	22.8772		H	2.21671	7.67227	16.991		H	1.11106	9.75719	14.3675		O	38.9291	29.3797	32.5789		O	3.533	19.0146	8.5292
H	12.9005	22.472	27.8059		H	21.8437	36.2017	24.0045		H	11.5564	36.4872	16.4416		H	3.37867	33.6705	21.2873		H	0.64275	9.02503	17.7758		H	1.22141	11.57	16.5556		H	38.5812	27.4853	33.3315		H	1.7156	19.8552	9.0988
H	13.6964	21.1736	25.8113		H	22.4009	37.5295	25.7296		H	9.21053	36.0367	17.9378		H	2.24267	32.8029	23.634		C	2.70614	10.9516	13.7336		C	1.87287	12.7221	12.1229		H	39.1772	29.33	31.6527		H	3.4638	19.465	7.6839
C	12.072	24.4972	24.3057		C	23.8785	34.3916	24.1958		C	10.2756	31.9383	17.0423		C	1.61722	37.2557	21.555		C	1.91794	9.60898	13.9771		C	1.66168	12.5154	13.5299		C	35.4324	26.3255	30.5617		C	4.2612	18.2781	11.6413
C	12.2524	23.2979	25.2775		C	24.2626	35.5196	23.1523		C	9.98332	33.4284	17.5301		C	1.25545	35.7513	21.1755		O	1.97905	8.82919	12.7874		O	1.34225	13.0495	14.9057		C	36.4763	26.4817	31.7413		C	2.7747	18.7738	11.5735
O	12.144	21.9968	24.6917		O	23.5258	35.2903	21.9587		O	10.3643	33.5219	18.8996		O	1.88581	35.4877	19.931		H	0.86728	9.83501	14.229		H	2.56375	11.8623	13.7736		O	37.262	25.2934	31.8255		O	2.7475	20.1944	11.4713
H	11.3938	23.4709	25.9491		H	25.3411	35.4642	22.9311		H	8.91232	33.6649	17.4145		H	0.17424	35.6532	21.0129		H	2.02218	9.49911	12.09		H	1.29315	14.1579	14.8701		H	35.9471	26.5751	32.6997		H	2.2528	18.4599	12.4944
H	11.3639	22.1027	24.1099		H	23.7568	36.0216	21.3758		H	10.1383	34.4108	19.1709		H	2.7714	35.8394	20.0692		C	3.11377	13.0431	12.3538		C	2.78677	14.4795	10.9954		H	37.9904	25.3877	31.1988		H	3.4462	20.4725	12.0682
C	9.39535	24.8786	24.2428		C	25.6818	35.6267	25.711		C	8.1567	30.3798	17.1687		C	3.26126	36.9122	23.4583		C	2.16904	11.7868	12.5026		C	1.61514	14.2014	11.781		C	33.2834	26.4018	32.0413		C	6.6402	18.4927	12.6063
C	10.7928	25.5034	24.5826		C	24.8288	34.303	25.4709		C	9.10684	31.2404	16.2114		C	3.15689	37.3899	21.9441		O	2.24153	11.0171	11.3091		O	0.11407	14.1775	11.9432		C	34.0555	27.0819	30.8285		C	5.1169	18.9131	12.8139
O	10.6291	26.0051	25.8885		O	23.9908	34.1213	26.6065		O	8.39183	32.2	15.4381		O	3.93591	36.5844	21.0567		H	1.13056	12.114	12.6886		H	1.91492	14.6895	12.7666		O	34.2924	28.4613	31.1008		O	5.0238	20.335	12.8177
H	10.9344	26.3983	23.913		H	25.4974	33.4349	25.358		H	9.58092	30.5283	15.5132		H	3.45956	38.4501	21.8654		H	2.3482	11.6909	10.6215		H	-0.36101	14.6571	11.0621		H	33.4463	26.9856	29.9172		H	4.7535	18.5501	13.7857
H	9.87365	25.5225	26.329		H	23.436	33.366	26.3779		H	7.50606	31.8383	15.2964		H	4.8256	36.5441	21.412		C	3.78354	15.1368	11.0585		C	3.82036	16.1035	12.2156		H	33.4871	28.908	30.8092		H	5.7244	20.5977	12.2153
C	10.5818	24.3396	21.8719		C	28.1005	34.9864	26.5978		C	5.61225	30.9346	17.5261		C	5.68948	36.0573	23.5602		C	2.71086	13.9777	11.1433		C	3.05671	15.9956	11.0022		C	31.3527	28.2001	31.801		C	6.3918	18.7521	10.0021
C	9.4948	23.8197	22.9504		C	27.2362	35.5139	25.3598		C	7.09897	31.2075	18.0247		C	4.67088	37.1216	24.1401		O	2.69999	13.2477	9.92267		O	2.90505	16.2245	9.51742		C	31.7045	26.6585	32.0467		C	7.2612	19.1307	11.2809
O	9.77897	22.473	23.4789		O	27.4828	34.7402	24.1867		O	7.16726	30.8019	19.3884		O	5.12107	38.4577	23.9618		H	1.70833	14.4045	11.3167		H	2.04632	16.3769	11.3675		O	31.0595	25.8033	31.1014		O	7.2868	20.5513	11.4136
H	8.5061	23.7986	22.5571		H	27.5912	36.5248	25.1186		H	7.31686	32.2808	17.982		H	4.54442	36.9229	25.2193		H	2.52795	13.9272	9.25585		H	3.76429	16.8206	9.14527		H	31.3343	26.3936	33.0514		H	8.2863	18.7511	11.134
H	9.83989	21.9582	22.6525		H	27.4388	33.8209	24.4778		H	6.78223	29.9164	19.3468		H	5.85626	38.5703	24.5566		C	4.66759	17.2649	12.2594		C	4.78164	18.1548	11.9657		H	30.2187	26.2278	30.8874		H	8.1046	20.7644	11.8766
C	9.23917	24.5058	19.6725		C	26.6564	33.217	27.8816		C	5.75219	28.8389	16.0058		C	8.12555	36.8417	23.0163		C	3.43692	16.2736	12.1027		C	3.73624	17.5476	12.7439		C	29.738	29.2088	30.0181		C	5.3643	16.3669	9.576
C	9.92685	25.3	20.7099		C	27.9456	33.4374	26.951		C	5.25911	29.3808	17.4169		C	6.6638	36.6184	22.4361		O	2.28804	16.9719	11.636		O	2.30064	17.4986	13.2094		C	31.1865	28.6032	30.2654		C	6.6632	17.2859	9.464
O	8.99998	26.0812	21.3927		O	27.8954	32.6691	25.7564		O	5.90417	28.6523	18.4612		O	6.71736	35.6632	21.3863		H	3.19471	15.8353	13.0791		H	4.27416	17.427	13.7417		O	32.1657	29.5849	29.9499		O	7.0024	17.3873	8.0856
H	10.7298	25.8936	20.2444		H	28.842	33.1437	27.5236		H	4.165	29.2554	17.5039		H	6.28681	37.5548	22.003		H	2.62259	17.3995	10.841		H	1.75832	18.3901	12.831		H	31.3239	27.723	29.6131		H	7.5126	16.8391	9.9918
H	8.7123	26.7686	20.7934		H	28.0154	31.7631	26.0332		H	5.71148	27.7338	18.2809		H	7.27429	34.9698	21.7596		C	5.96697	19.2329	11.2327		C	5.58485	20.2769	11.751		H	31.8792	29.9703	29.124		H	6.2052	17.7305	7.6841
C	10.4806	22.2686	19.6403		C	27.1535	30.638	27.5398		C	3.70411	27.5297	15.0646		C	7.91328	35.4507	25.185		C	4.53713	18.5403	11.3236		C	4.34811	19.5723	11.5482		C	27.1673	28.6877	30.0577		C	6.8298	14.3549	10.3751
C	10.1393	23.5809	18.8091		C	26.0793	31.7272	27.9472		C	4.61555	28.8183	14.8769		C	8.66842	35.5559	23.7822		O	4.05781	18.1354	10.0407		O	3.19347	19.1673	10.6633		C	28.6075	28.2344	30.566		C	5.4855	15.164	10.6208
O	9.29527	23.1717	17.7406		O	25.5301	31.4443	29.2361		O	3.7984	29.992	14.9119		O	8.43095	34.3919	22.9933		H	3.82336	19.2438	11.7851		H	3.78049	19.8914	12.4839		O	28.8633	26.8919	30.161		O	5.4432	15.667	11.9502
H	11.1076	24.0392	18.5205		H	25.2339	31.6521	27.2506		H	5.11004	28.7688	13.8902		H	9.75233	35.6852	23.9455		H	3.76746	18.955	9.61917		H	3.26478	19.7029	9.69373		H	28.6145	28.2454	31.6643		H	4.6269	14.488	10.4597
H	8.97748	23.9116	17.2519		H	26.1811	31.705	29.8884		H	3.20194	29.8741	14.1535		H	8.81287	33.6781	23.5216		C	6.10237	19.326	8.58125		C	6.00314	18.6714	10.1884		H	28.4258	26.836	29.3009		H	5.4849	14.8998	12.5132
C	8.70715	20.3403	19.1656		C	28.1372	29.3639	29.6014		C	3.65739	25.4727	13.472		C	8.4738	33.1317	26.2659		C	6.15641	20.1563	9.9516		C	6.56422	19.9241	10.6161		C	27.4096	29.847	27.7214		C	5.9699	12.1994	11.5479
C	9.14737	21.5453	20.1342		C	28.3714	30.5283	28.5453		C	4.44438	26.1671	14.6601		C	8.71321	34.7137	26.3456		O	5.12971	21.1458	9.93513		O	7.02635	21.3302	10.317		C	26.9436	28.5275	28.4806		C	7.1394	13.293	11.5142
O	9.45457	21.019	21.4236		O	29.5392	30.2464	27.7856		O	5.80081	26.3881	14.28		O	10.0932	35.0632	26.3054		H	7.13927	20.6511	10.0259		H	7.45048	19.548	11.2266		O	27.6561	27.4081	27.9611		O	8.3999	12.7221	11.222
H	8.34712	22.2147	20.3232		H	28.5389	31.4784	29.0697		H	4.42544	25.4872	15.5288		H	8.28807	35.0712	27.3007		H	5.33752	21.6936	9.16653		H	6.98002	21.51	9.22265		H	25.864	28.3676	28.3076		H	7.1888	13.8269	12.4764
H	9.03893	20.2235	21.5426		H	29.4951	29.2887	27.6669		H	6.07614	25.5971	13.8103		H	10.4531	34.8059	27.1472		C	8.53493	18.3119	8.57172		C	7.76543	18.6339	8.74356		H	27.4701	27.4202	27.0238		H	8.6887	12.1899	11.9652
C	6.63514	21.7034	18.1417		C	26.3158	28.0901	28.3129		C	4.17724	25.3628	10.9369		C	9.42397	30.7643	25.8125		C	6.96593	17.9797	8.55975		C	7.13232	17.7523	9.68647		C	26.6667	32.203	26.8773		C	7.1567	10.3238	13.0497
C	7.08336	20.3641	18.8907		C	27.7925	27.9836	28.9031		C	3.73072	26.3122	12.1295		C	9.68982	32.3197	25.6426		O	6.59826	17.13	9.64547		O	7.1991	16.8515	10.8965		C	26.1718	30.8032	27.4625		C	6.4325	10.6679	11.6753
O	6.76557	19.1882	18.106		O	28.7638	27.7245	27.8941		O	2.46848	26.907	11.8453		O	9.82563	32.6311	24.2647		H	6.73124	17.4524	7.62167		H	6.5447	17.0851	8.97289		O	25.2868	30.1813	26.5341		O	5.2806	9.8354	11.6112
H	6.57279	20.334	19.8548		H	27.8249	27.1834	29.6641		H	4.45637	27.1316	12.225		H	10.6145	32.584	26.185		H	5.63872	17.2104	9.70655		H	8.25583	16.7414	11.2179		H	25.6488	30.9709	28.4194		H	7.0764	10.3958	10.8295
H	6.43617	18.5508	18.7305		H	28.6023	26.8078	27.6334		H	2.00911	26.2339	11.3306		H	10.672	32.2613	24.005		C	10.9466	17.5342	9.21481		C	9.78906	18.7317	9.78753		H	24.4188	30.2004	26.9535		H	4.8091	10.0804	12.4153
C	4.80881	23.2834	17.1872		C	25.863	25.6517	27.5607		C	2.82123	23.1804	11.528		C	9.17256	29.3444	23.6737		C	9.39126	17.1952	9.32193		C	9.23683	18.2162	8.56424		C	24.1514	32.7376	26.7256		C	7.2915	12.4328	14.4738
C	5.07167	21.8828	17.8576		C	26.0403	27.1538	27.0716		C	3.04404	24.3423	10.4709		C	8.37647	30.2159	24.7511		O	8.96911	17.1779	10.6785		O	8.99694	17.0735	7.60675		C	25.5701	33.3323	27.1148		C	6.5184	11.0504	14.2977
O	4.6547	20.861	16.9472		O	24.8666	27.6004	26.4013		O	1.81645	25.0308	10.248		O	7.39662	29.4394	25.4347		H	9.20977	16.2093	8.85973		H	9.58493	19.0193	7.83381		O	25.6076	33.7229	28.4827		O	5.1215	11.2261	14.0832
H	4.44402	21.8498	18.8299		H	26.8538	27.2422	26.3393		H	3.38028	23.8822	9.52983		H	7.87485	31.0585	24.2441		H	8.01808	17.0164	10.5983		H	9.55501	16.1782	7.9519		H	25.7863	34.2031	26.4753		H	6.6681	10.4344	15.1985
H	5.02917	20.0511	17.2662		H	24.2055	27.7273	27.0908		H	1.16898	24.3352	10.0723		H	6.60558	29.4889	24.8832		C	12.9777	15.9312	9.62263		C	11.3019	17.0303	9.6827		H	24.6931	33.9587	28.6856		H	4.9387	12.0872	14.4711
C	6.34648	24.9708	18.2195		C	26.7528	24.6878	25.3531		C	1.7195	20.8224	11.8264		C	9.04677	27.3438	22.0174		C	11.8282	16.7878	10.3189		C	10.3547	17.5673	10.6216		C	21.6038	32.6016	27.1277		C	7.3763	14.8849	15.2267
C	4.86826	24.49	18.2235		C	26.9735	24.7224	26.9248		C	1.80643	22.1217	10.9225		C	8.33997	28.0787	23.2276		O	12.3753	17.7783	11.1824		O	10.0253	18.129	11.984		C	22.8783	33.5604	27.1887		C	6.5293	13.5335	15.3214
O	4.04348	25.5386	17.8576		O	28.2613	25.2474	27.2371		O	0.5131	22.7104	10.8566		O	8.24195	27.2012	24.3401		H	11.1989	16.0973	10.9047		H	9.50952	16.8108	10.5077		O	23.0342	34.072	28.5087		O	5.2121	13.7201	14.815
H	4.61864	24.1849	19.2619		H	26.8834	23.6989	27.3293		H	2.1418	21.8326	9.90874		H	7.33872	28.4101	22.908		H	11.7306	17.822	11.902		H	10.9188	18.059	12.639		H	22.7275	34.3924	26.4827		H	6.4794	13.2083	16.3727
H	3.18195	25.2241	18.0795		H	28.8013	24.9855	26.476		H	-0.04774	21.9561	10.6188		H	7.96225	27.7818	25.0553		C	13.855	15.4367	12.1117		C	12.1162	15.7757	11.4024		H	22.2014	34.496	28.7134		H	4.7749	14.2477	15.4812
C	6.77798	27.2364	17.0571		C	27.7138	24.1659	23.0221		C	0.62337	18.4719	12.081		C	6.64158	26.4992	21.3382		C	14.2415	15.6189	10.5611		C	11.6288	15.5747	10.0648		C	20.4795	30.4052	28.065		C	5.4366	16.1563	16.4372
C	6.79294	25.6703	16.8975		C	27.988	24.0718	24.5862		C	0.79215	19.7351	11.1229		C	8.18621	26.1029	21.5116		O	14.894	14.4448	10.0827		O	10.6861	14.9048	9.09391		C	21.8385	31.2086	27.8824		C	6.4791	16.2014	15.2449
O	8.12658	25.226	16.5534		O	29.1535	24.8277	24.9004		O	-0.46799	20.3235	10.8031		O	8.72319	25.6063	20.2819		H	14.9365	16.4724	10.4924		H	12.6158	15.4394	9.51064		O	22.7381	30.3899	27.14		O	7.3128	17.3421	15.3908
H	6.12575	25.4054	16.0466		H	28.1264	23.0203	24.8933		H	1.28613	19.4053	10.1929		H	8.25118	25.3073	22.2714		H	15.6284	14.7371	9.53099		H	10.0926	14.133	9.62715		H	22.2983	31.3831	28.865		H	5.9314	16.2708	14.2907
H	8.28596	25.7356	15.7661		H	29.7224	24.7373	24.1221		H	-1.08848	19.594	10.7264		H	9.68064	25.7459	20.355		C	11.9865	13.6368	11.9053		C	10.0721	15.3236	12.3035		H	22.3906	30.376	26.244		H	6.7233	18.089	15.4122
C	5.68875	29.5648	16.324		C	29.3227	22.2753	21.986		C	-0.87345	17.2536	13.8467		C	6.95463	28.8902	20.265		C	13.4045	13.9643	12.5251		C	11.4081	14.7949	12.3554		C	18.6376	32.1244	27.5329		C	6.797	17.4585	18.2037
C	5.90862	28.045	15.9335		C	27.8166	22.759	22.275		C	-0.85708	18.2874	12.6334		C	6.32904	27.4259	20.0893		O	14.3444	12.9948	12.0607		O	12.3761	13.646	12.2029		C	19.3239	31.2831	28.7017		C	6.1657	16.0522	17.8348
O	6.48701	27.9563	14.6417		O	27.1336	21.7587	23.0228		O	-1.70681	17.8321	11.5805		O	6.81259	26.7617	18.9248		H	13.3757	13.8919	13.6209		H	11.749	15.2114	13.3603		O	18.3842	30.4097	29.3265		O	5.2155	15.6525	18.8161
H	4.8895	27.6112	16.0184		H	27.3106	22.8696	21.2989		H	-1.2251	19.2578	13.0032		H	5.23851	27.5186	19.9851		H	14.508	13.3168	11.1591		H	11.8119	12.71	12.0093		H	19.7511	31.9701	29.4551		H	6.9594	15.2919	17.7996
H	6.25917	28.7802	14.2386		H	27.3047	20.9453	22.5612		H	-2.60273	17.9196	11.9508		H	7.5684	26.27	19.2624		C	11.1873	12.3312	14.0633		C	8.99381	13.688	13.4682		H	17.6174	30.9702	29.524		H	5.1784	16.3977	19.4241
C	4.41412	31.7049	15.4934		C	31.8904	22.333	22.5269		C	-0.48256	14.8023	14.6328		C	8.00448	29.1647	17.9088		C	10.8589	13.4912	13.0131		C	9.36893	15.0642	13.6488		C	16.1109	31.9855	28.0048		C	7.9916	18.833	20.0612
C	4.78267	30.1791	15.1279		C	30.4586	22.8887	22.9233		C	-0.36952	15.8161	13.4092		C	8.30816	29.0603	19.4571		O	10.7257	14.7178	13.7309		O	10.0632	16.1464	14.4405		C	17.3731	32.944	28.0227		C	6.9948	17.6269	19.762
O	5.5198	30.1264	13.8596		O	30.5075	24.3025	22.7705		O	-1.20104	15.3346	12.3554		O	9.03342	30.2055	19.8991		H	9.90346	13.26	12.5103		H	8.36736	15.5718	13.452		O	17.591	33.4309	29.3401		O	5.7269	17.8587	20.3772
H	3.84292	29.5583	14.9936		H	30.2464	22.6693	23.9768		H	0.67171	15.8843	13.0507		H	8.92338	28.1659	19.6266		H	10.1561	14.4791	14.475		H	10.4367	15.7238	15.3965		H	17.198	33.7885	27.3322		H	7.4104	16.7032	20.1903
H	5.00409	30.6166	13.2323		H	30.5885	24.4677	21.8201		H	-1.34934	16.1209	11.8197		H	9.84934	30.1825	19.4069		C	11.2816	10.7076	11.9601		C	10.1697	11.8184	12.9059		H	16.708	33.7184	29.6052		H	5.6452	18.8215	20.3276
C	4.91041	34.1316	15.4974		C	32.4653	21.5003	24.894		C	2.14627	15.1082	14.8326		C	7.71906	30.8586	16.0678		C	11.7665	10.9746	13.4509		C	10.1298	12.7797	13.9742		C	14.0699	31.5444	29.4933		C	7.5207	20.389	17.9857
C	5.62737	32.6998	15.5105		C	32.3879	21.0876	23.3551		C	0.80294	14.6921	15.5744		C	7.26206	30.499	17.5278		O	13.1896	10.985	13.526		O	10.813	13.7987	14.8545		C	14.7807	32.6403	28.5957		C	7.4498	20.2544	19.5771
O	6.5828	32.588	16.5618		O	31.5237	19.9781	23.134		O	0.61251	15.516	16.7202		O	5.85805	30.2984	17.5627		H	11.4417	10.1422	14.0876		H	9.56833	12.1783	14.7634		O	15.0404	33.815	29.3651		O	6.098	20.4463	19.9975
H	6.19274	32.6401	14.5381		H	33.3983	20.8375	22.9873		H	0.90515	13.646	15.9093		H	7.55857	31.2978	18.228		H	13.4735	11.7048	12.9502		H	11.903	13.7975	14.6447		H	14.1155	32.8963	27.7519		H	8.0826	21.024	20.0398
H	7.21979	33.2857	16.3196		H	31.8871	19.2709	23.6833		H	1.50521	15.8506	16.9004		H	5.49618	31.1894	17.6515		C	11.3517	8.12025	12.2885		C	9.76477	9.90048	14.0688		H	14.1791	34.1003	29.6988		H	6.1149	21.2282	20.5717
C	6.70194	35.8625	14.7206		C	34.4491	19.7658	24.9495		C	4.63193	15.763	15.1226		C	7.71544	33.4196	16.6022		C	11.8663	9.3406	11.3937		C	10.8667	10.5369	13.3995		C	14.0112	30.2635	31.7428		C	8.4286	22.6803	16.995
C	5.77521	35.4006	16.0101		C	33.3175	20.503	25.7931		C	3.41782	14.9829	15.7775		C	7.28063	32.2861	15.563		O	11.3979	9.18056	10.0633		O	11.975	10.5138	12.3742		C	14.7938	31.3534	30.8984		C	8.7912	21.1741	17.4169
O	4.80626	36.398	16.2364		O	33.9189	21.228	26.8586		O	3.15603	15.5651	17.0508		O	7.97371	32.4697	14.333		H	12.9676	9.39326	11.3948		H	11.4337	10.951	14.2975		O	16.155	30.9542	30.7604		O	9.8694	21.164	18.3425
H	6.35508	35.2576	16.9204		H	32.648	19.7738	26.268		H	3.68318	13.9168	15.8935		H	6.18966	32.3107	15.3952		H	11.318	8.23467	9.91741		H	12.0481	9.49867	11.9311		H	14.761	32.3146	31.4366		H	9.1475	20.6437	16.5213
H	4.08852	36.034	16.7247		H	34.3852	21.9574	26.4672		H	4.03614	15.5438	17.4564		H	7.64237	33.298	13.9738		C	11.9705	5.59721	11.6723		C	9.12995	7.83419	13.3463		H	16.4434	30.8667	31.6786		H	9.8131	22.0085	18.7992
C	8.84584	36.1196	16.1322		C	34.5752	17.4856	26.1781		C	6.86349	16.9309	15.7086		C	5.96978	35.2889	17.1727		C	12.3848	6.90725	12.4781		C	10.0804	8.40553	14.2614		C	15.403	28.0704	31.6727		C	7.0164	23.3186	19.0757
C	8.22934	35.4005	14.8627		C	34.1669	18.2071	24.8219		C	5.97349	15.6357	15.9742		C	6.57453	33.8853	17.6288		O	13.735	7.27862	12.2107		O	11.4981	8.57038	14.7544		C	14.1208	28.8184	31.1035		C	8.3015	23.6962	18.2246
O	8.16013	34.0787	15.1541		O	32.7832	17.9833	24.5444		O	5.70652	15.5182	17.3708		O	5.54652	32.907	17.7696		H	12.3732	6.63422	13.5404		H	9.54595	8.21417	15.25		O	12.9403	28.0912	31.4263		O	9.4894	23.6602	19.0079
H	8.77776	35.6554	13.9152		H	34.7715	17.7911	23.9966		H	6.52456	14.7409	15.6352		H	7.06132	34.0328	18.6097		H	13.7791	7.54411	11.2853		H	12.1663	7.88161	14.1966		H	14.2128	28.9071	30.0063		H	8.1625	24.7192	17.8336
H	9.06014	33.9427	15.569		H	32.6009	17.1103	24.9104		H	6.5944	15.5558	17.7483		H	4.93006	33.2447	18.4196		C	11.8317	4.3065	9.45656		C	9.4542	5.98605	12.0526		H	13.0584	27.2481	30.9632		H	10.134	24.1806	18.5093
C	10.9693	36.0073	17.6275		C	36.4726	16.8027	27.788		C	6.73457	18.1569	18.0158		C	4.05282	36.5062	15.925		C	12.0279	5.74393	10.0983		C	9.86415	7.36389	12.0769		C	14.6509	25.9573	32.9767		C	7.2566	24.9736	21.0809
C	10.3417	35.5942	16.2371		C	36.1496	17.5318	26.4168		C	7.69007	17.4061	16.9937		C	4.9138	35.1782	15.9847		O	10.9852	6.60579	9.6573		O	9.98206	8.7143	11.4116		C	15.132	27.4617	33.1106		C	7.1959	23.457	20.6438
O	10.3176	34.2096	16.2167		O	36.8142	16.8654	25.3505		O	8.25312	16.2772	17.6502		O	5.58669	35.0365	14.7402		H	13.0085	6.14186	9.79302		H	10.9214	7.2506	12.4879		O	16.3132	27.5333	33.8963		O	6.0965	22.7939	21.2622
H	11.0734	35.9158	15.5171		H	36.479	18.5855	26.4707		H	8.49081	18.0919	16.6643		H	4.24419	34.3156	16.1569		H	10.8587	6.36099	8.72645		H	9.64962	8.63672	10.3554		H	14.3741	28.058	33.6384		H	8.1066	22.9411	20.9744
H	11.1991	33.8911	15.9592		H	37.7489	16.9617	25.5213		H	8.80762	16.613	18.3592		H	4.87934	34.932	14.104		C	11.5283	2.94067	7.2625		C	9.81596	3.94134	11.113		H	17.0284	27.1451	33.3802		H	5.3591	23.4155	21.2028
C	12.4353	35.8483	17.5585		C	37.969	16.8754	28.1099		C	6.02892	19.3468	17.3642		C	3.34633	36.7546	17.2604		C	11.7475	4.38502	7.87163		C	9.96079	5.32661	10.7564		C	14.1163	25.4388	34.3155		C	7.6484	25.0819	22.5585
C	0.65619	33.9262	5.89932		C	3.75235	10.1306	18.5333		C	33.9048	4.1343	32.4259		C	27.2838	18.0723	9.89906		O	10.6749	5.23886	7.48556		O	9.67745	6.48378	9.8286		C	1.0181	13.8178	33.2898		C	22.4269	29.6074	33.4784
C	0.31915	32.7126	6.82928		C	4.84359	10.9971	17.7756		C	33.1111	4.79293	31.2211		C	27.4362	18.0979	11.4683		H	12.6666	4.82676	7.46315		H	11.0854	5.45205	10.8947		C	1.7315	13.5786	34.6909		C	22.4154	31.19	33.6047
C	-0.32233	31.4744	5.97868		C	4.298	11.4357	16.3637		C	33.053	3.77491	30.0178		C	28.495	17.0214	11.9211		H	9.86729	4.79707	7.77815		H	9.13818	6.11505	8.93121		C	3.0306	14.4695	34.7708		C	23.6647	31.7915	32.8512
O	-0.65145	33.1719	7.79754		O	6.03161	10.2278	17.62		O	33.7865	5.97011	30.8004		O	26.1669	17.7878	12.0232		C	12.7731	2.07526	7.48132		C	10.7381	3.08714	10.2232		O	2.0891	12.2092	34.8452		O	22.4351	31.6	34.9676
H	1.17278	32.3195	7.38813		H	5.09814	11.8925	18.3608		H	32.0833	5.02737	31.5471		H	27.7678	19.1006	11.7952		C	0.83019	21.9929	42.6092		C	4.6728	22.5002	40.592		H	1.0577	13.8333	35.5198		H	21.4986	31.5898	33.1571
H	-0.50483	34.097	8.01042		H	5.89827	9.72231	16.8172		H	33.1897	6.40816	30.1797		H	25.5659	18.2837	11.4537		C	1.36256	20.5402	42.9955		C	4.41994	21.1657	41.0635		H	2.6651	12.0253	34.1084		H	23.2225	31.1985	35.3514
C	2.92641	35.3502	5.86133		C	3.76212	8.47538	20.542		C	33.7119	6.36589	33.7754		C	26.2982	19.2472	7.83652		C	1.32714	20.3787	44.5645		C	4.93029	21.297	42.5105		C	-1.2219	14.8258	34.2222		C	19.9074	28.9548	34.027
C	1.52086	35.0271	6.70503		C	4.07952	9.96527	20.0848		C	33.5196	4.79113	33.8226		C	26.2224	19.154	9.42094		O	2.68214	20.2944	42.515		O	4.58733	19.6704	40.9356		C	-0.5581	13.6405	33.3833		C	21.4367	28.8937	34.5008
O	0.70818	36.22	6.8255		O	5.43395	10.3072	20.3742		O	32.1651	4.48639	34.1429		O	24.8989	18.8189	9.8569		H	0.72094	19.7762	42.5409		H	3.29562	21.2264	41.2418		O	-1.1206	13.6278	32.0754		O	21.8592	27.5382	34.6456
H	1.87407	34.6716	7.70688		H	3.4458	10.6591	20.6556		H	34.1829	4.37727	34.6013		H	26.4915	20.1392	9.83895		H	3.25172	20.9546	42.9209		H	5.11525	19.437	39.9875		H	-0.8002	12.6742	33.849		H	21.5133	29.3959	35.4801
H	1.43038	36.8599	6.63021		H	5.90663	10.1992	19.5451		H	31.9873	5.03817	34.9164		H	24.3639	19.0839	9.09226		C	2.55936	22.6417	40.7942		C	5.48824	22.0699	38.5077		H	-1.2365	14.5683	31.8802		H	21.4059	27.2396	35.4501
C	5.1772	36.91	5.94664		C	5.83485	7.26836	21.5279		C	33.5685	8.5973	35.1304		C	25.0168	16.9785	7.38142		C	1.02102	22.365	41.0732		C	4.28999	22.5957	39.1034		C	0.345	16.8834	33.7626		C	20.288	29.2115	31.491
C	3.80723	36.3924	6.72036		C	4.95358	7.47631	20.2242		C	33.5078	7.0065	35.2122		C	25.0926	18.5425	7.07752		O	0.54163	21.3253	40.2174		O	2.79156	22.5712	39.2883		C	-1.0967	16.2648	33.5252		C	19.6598	28.2728	32.6132
O	3.02004	37.5215	7.05706		O	4.39725	6.23129	19.8358		O	32.2604	6.59643	35.7654		O	23.8543	19.1433	7.44816		H	0.45432	23.2875	40.862		H	4.45136	23.7103	38.9266		O	-1.3234	16.1887	32.1195		O	20.2265	26.9631	32.6092
H	4.05192	35.8994	7.65825		H	5.57005	7.8856	19.4055		H	34.2947	6.64743	35.8905		H	25.2519	18.6796	5.99455		H	1.12229	21.4054	39.4462		H	2.34517	21.8288	38.5943		H	-1.8486	16.9355	33.9782		H	18.5784	28.1631	32.4526
H	3.58868	38.2473	7.36848		H	5.05861	5.81699	19.2753		H	31.6362	7.24777	35.4294		H	23.2293	18.6013	6.95		C	4.39281	23.2745	39.0576		C	6.47093	22.5158	36.5002		H	-0.9705	17.0324	31.8003		H	21.0197	27.0439	33.1443
C	7.4064	38.3088	6.12455		C	8.17291	8.20501	20.9383		C	32.5142	8.97442	32.7646		C	22.6117	16.1824	8.02559		C	2.83654	23.0164	39.2751		C	5.2705	21.8967	36.993		C	1.9058	18.8999	33.2814		C	20.6104	27.8002	29.3532
C	6.11809	37.7627	6.92768		C	7.33026	6.87308	21.1787		C	32.341	9.23308	34.33		C	23.65	16.3391	6.83688		O	2.39636	21.9535	38.4331		O	4.3338	20.7147	37.0674		C	0.4062	18.3892	33.2446		C	19.7556	28.951	30.0178
O	5.36443	38.9429	7.31555		O	7.85942	6.11876	22.2639		O	31.1025	8.69918	34.8069		O	23.0559	17.1848	5.8571		H	2.28619	23.9399	39.0213		H	4.52087	22.7341	36.8018		O	-0.0667	18.4746	31.9021		O	18.3778	28.5914	30.0035
H	6.28344	37.1448	7.77522		H	7.34602	6.24976	20.2682		H	32.3455	10.3247	34.4968		H	23.8634	15.345	6.40395		H	2.79572	22.1362	37.5719		H	4.67271	19.929	36.3604		H	-0.2129	19.0279	33.9		H	19.8933	29.8847	29.4435
H	5.98284	39.7049	7.42195		H	8.78052	6.34709	22.3679		H	30.493	8.93004	34.0899		H	22.1501	16.8541	5.78967		C	6.48649	21.7616	38.658		C	7.97435	20.8622	36.0531		H	0.3481	19.2886	31.5797		H	18.2178	28.2357	29.1375
C	9.85034	37.4943	6.8122		C	9.74341	6.93023	19.3108		C	30.7397	7.38158	31.8086		C	20.194	15.6117	8.71853		C	5.28323	22.0958	39.6439		C	7.69595	21.8037	37.1034		C	3.5354	20.8581	32.8179		C	21.8989	29.2469	27.5695
C	8.47895	37.1474	5.9144		C	9.68173	7.88294	20.5721		C	31.1386	8.90583	31.9561		C	21.238	15.5366	7.52738		O	5.78896	22.4532	40.9271		O	8.13423	22.9197	38.0213		C	2.0006	20.4359	32.8781		C	20.8297	28.0806	27.8063
O	7.94743	35.8849	6.41615		O	10.3845	9.07975	20.2617		O	30.1061	9.61118	32.6425		O	20.7181	16.2499	6.40723		H	4.67149	21.1895	39.7676		H	7.17936	21.1188	37.8541		O	1.367	20.6592	31.6195		O	21.2894	26.8914	27.1767
H	8.67727	37.0769	4.79335		H	10.1627	7.3872	21.434		H	31.2981	9.34431	30.9539		H	21.4071	14.4892	7.22836		H	6.70427	22.7076	40.7562		H	9.22305	23.0956	37.8963		H	1.4994	21.0428	33.6509		H	19.8764	28.3529	27.332
H	7.70249	35.345	5.63721		H	11.2206	8.76655	19.9113		H	29.2754	9.36966	32.209		H	19.8433	15.8908	6.27195		C	7.32849	24.2237	38.3388		C	8.47709	22.92	35.2123		H	1.6881	21.5404	31.3818		H	22.2489	26.9526	27.2957
C	11.7894	36.262	5.56457		C	11.2289	5.19602	18.0833		C	30.3589	6.13239	29.5578		C	20.4393	13.9961	10.7317		C	7.73368	22.7517	38.7813		C	8.82559	21.5468	34.9676		C	4.2191	21.2265	30.3464		C	23.3547	29.4969	29.6894
C	10.9244	36.3144	6.83257		C	11.2237	6.4278	19.0982		C	29.7308	7.14693	30.6113		C	19.7846	14.194	9.28704		O	8.22954	22.7658	40.1182		O	9.86082	20.4575	34.8198		C	3.865	21.9683	31.7187		C	23.3345	28.9302	28.1982
O	11.7328	36.4969	8.01715		O	12.0691	7.51531	18.7161		O	28.5438	6.56893	31.1296		O	18.3617	14.0822	9.35371		H	8.51803	22.3716	38.1057		H	8.18348	21.3383	34.0491		O	2.7755	22.8766	31.5631		O	23.6049	27.5325	28.0921
H	10.3742	35.3181	6.95151		H	11.6186	6.08074	20.0618		H	29.4857	8.10611	30.1214		H	20.1677	13.4121	8.61092		H	8.9364	23.4118	40.1351		H	10.8761	20.9048	34.8542		H	4.7503	22.5271	32.0615		H	24.0993	29.4725	27.6218
H	12.5671	35.9865	7.77395		H	11.7131	7.88988	17.9122		H	28.0945	6.20809	30.3516		H	18.252	13.2008	9.72776		C	9.24986	24.577	36.6352		C	9.61456	23.3147	33.2771		H	3.151	23.7531	31.7077		H	24.1476	27.2801	28.8481
C	13.4698	34.6456	4.17693		C	12.9818	5.61622	16.2021		C	30.3763	8.0161	27.7519		C	19.121	16.1546	11.3911		C	8.61905	25.081	38.0028		C	9.56293	23.8352	34.6164		C	4.5972	23.6241	29.2908		C	23.5184	27.3185	31.0178
C	12.7042	34.8867	5.6654		C	11.4279	5.58215	16.5649		C	31.2329	6.86678	28.4519		C	19.6532	14.7454	11.8983		O	8.26549	26.4481	37.842		O	9.38883	24.9891	35.5746		C	4.095	22.1371	29.0397		C	24.2485	28.6887	30.7188
O	13.7567	35.0787	6.64041		O	10.737	4.63659	15.7584		O	32.3857	7.41275	29.079		O	18.5424	13.9514	12.3071		H	9.34217	24.9867	38.832		H	10.4964	23.3499	35.0555		O	4.8542	21.5434	27.9923		O	25.5805	28.5009	30.2465
H	12.0841	34.0134	5.85541		H	10.9902	6.57095	16.3771		H	31.5456	6.12685	27.6929		H	20.3342	14.884	12.757		H	9.11313	26.898	37.7428		H	9.31895	25.9378	35.0025		H	3.034	22.1708	28.7387		H	24.2933	29.2729	31.6529
H	14.4217	34.365	6.48137		H	11.3209	4.45236	15.0132		H	32.8168	7.97644	28.4283		H	18.0831	14.5087	12.9465		C	11.3688	23.7289	35.3986		C	10.5133	21.7437	31.8921		H	4.9965	22.2249	27.3365		H	26.0526	28.1443	31.0123
C	12.9985	32.0799	4.68975		C	13.2208	3.05295	16.7331		C	28.573	6.17335	27.2062		C	21.4958	17.2496	11.5764		C	10.6344	23.818	36.8064		C	10.8336	22.3839	33.1389		C	7.0688	23.32	28.5381		C	23.7283	24.8953	31.6728
C	13.0846	33.2087	3.62529		C	13.5423	4.21133	15.695		C	29.3851	7.42963	26.651		C	19.9514	17.3846	11.9321		O	11.4795	24.5267	37.7039		O	11.7811	23.1781	34.0059		C	6.1077	23.6999	29.7562		C	24.4673	26.0589	30.9437
O	11.8551	33.3675	3.04394		O	12.9285	3.88223	14.4549		O	28.5094	8.45942	26.1971		O	19.4118	18.5719	11.3668		H	10.4559	22.8031	37.2009		H	10.5389	21.559	33.8686		O	6.3538	25.0174	30.2489		O	24.7292	25.6908	29.5943
H	13.8156	32.9072	2.86251		H	14.6342	4.29363	15.5494		H	29.9874	7.08303	25.7952		H	19.8194	17.467	13.0189		H	12.319	24.0527	37.6707		H	12.7482	23.3058	33.4762		H	6.2898	22.9796	30.5706		H	25.4162	26.2504	31.4659
H	11.5998	32.4213	2.89267		H	13.2267	2.98648	14.2528		H	28.8546	8.69159	25.3268		H	19.3952	18.4368	10.4145		C	10.1499	21.4295	35.0608		C	10.5753	19.6582	32.8093		H	7.2912	25.1425	30.0416		H	24.9507	24.7547	29.661
C	13.3107	29.4007	5.06158		C	15.6744	3.06029	17.6242		C	25.9684	6.30509	27.0792		C	23.6237	17.4476	13.1071		C	10.6482	22.763	34.3557		C	9.62125	20.518	32.1631		C	7.0178	25.6597	27.3501		C	23.9448	22.5292	32.6462
C	12.942	30.6304	3.97622		C	14.1464	3.09116	18.0168		C	27.241	6.52623	27.9999		C	22.3736	18.2131	12.4925		O	9.52069	23.3971	33.7536		O	8.29483	21.2395	32.1523		C	7.9372	24.5281	27.9893		C	24.6684	23.6436	31.7911
O	11.639	30.396	3.50769		O	13.8734	4.25802	18.7845		O	27.1472	5.67783	29.1393		O	22.8364	19.3243	11.7326		H	11.3723	22.5012	33.5647		H	9.60287	20.0504	31.1235		O	8.6646	25.0876	29.0776		O	24.9739	23.132	30.4963
H	13.7202	30.6555	3.15856		H	13.9379	2.19698	18.62		H	27.2642	7.57873	28.3335		H	21.7644	18.6321	13.3057		H	9.06204	22.629	33.3753		H	7.70445	20.9418	33.0439		H	8.6402	24.1496	27.2257		H	25.6146	23.9301	32.2708
H	11.2855	30.0478	4.38324		H	14.7371	4.51561	19.1343		H	26.2052	5.60351	29.3476		H	23.4045	18.9744	11.0496		C	8.53303	19.4605	34.7205		C	8.77234	18.3561	33.3078		H	9.1249	25.8422	28.6849		H	24.1862	22.6081	30.2761
C	12.8372	30.1326	7.42847		C	18.1083	3.23214	18.4784		C	26.2874	3.70771	26.9561		C	23.6117	14.8747	12.8907		C	9.64518	20.349	34.0093		C	10.0814	18.2015	32.7338		C	6.7904	25.9762	24.7485		C	21.5368	23.2148	32.0035
C	12.1791	29.2868	6.30243		C	16.5905	3.26203	18.9068		C	26.0741	5.04091	26.1158		C	23.2443	16.095	13.8434		O	9.09012	20.9967	32.8672		O	10.9799	17.7521	31.6064		C	6.2207	25.2198	26.0404		C	22.6125	22.0395	31.9511
O	10.9072	29.7645	5.88001		O	16.3011	4.51426	19.524		O	24.8576	4.9647	25.3797		O	23.9634	16.0075	15.0683		H	10.5018	19.7215	33.7096		H	10.6381	17.7553	33.623		O	6.1901	23.8064	25.8416		O	22.855	21.6563	30.6019
H	12.2143	28.2197	6.59764		H	16.4028	2.45017	19.6302		H	26.9178	5.17625	25.4162		H	22.1594	16.0832	14.0536		H	9.05879	20.33	32.1767		H	10.3766	17.2184	30.8427		H	5.1724	25.5212	26.1722		H	22.2448	21.1674	32.5126
H	10.4055	29.7668	6.71367		H	17.1594	4.87976	19.7695		H	24.6062	5.88736	25.2343		H	23.7612	15.1549	15.4495		C	8.53832	18.0239	32.5585		C	7.46459	17.2311	31.8183		H	6.9604	23.6321	25.2856		H	21.9613	21.5251	30.2609
C	11.4289	29.9123	9.66429		C	19.4949	5.3428	17.8596		C	27.6802	2.34989	25.1763		C	25.2911	12.9329	12.7371		C	8.45899	17.9855	34.1407		C	7.98608	17.042	33.1447		C	9.4281	26.0608	24.761		C	20.3882	24.1164	29.8593
C	11.874	30.8462	8.484		C	18.4202	4.29159	17.343		C	26.3204	2.42777	26.0169		C	25.168	14.5036	12.8861		O	9.54017	17.2179	34.6632		O	8.76412	16.2266	34.1496		C	8.1435	25.3864	24.1113		C	20.2943	23.0367	31.0246
O	12.5849	31.9271	9.03162		O	18.9485	3.56998	16.2393		O	26.1638	1.24711	26.7962		O	25.8696	15.1418	11.8214		H	7.50726	17.5241	34.4556		H	7.05854	17.2864	33.7608		O	8.2289	23.9723	24.2787		O	20.2333	21.708	30.5149
H	11.0041	31.1555	7.91991		H	17.4999	4.81936	17.0348		H	25.4652	2.45497	25.3288		H	25.6292	14.7854	13.8481		H	9.88201	16.7	33.9223		H	9.04482	15.2524	33.6977		H	8.1364	25.6099	23.0295		H	19.3788	23.2423	31.6025
H	11.9815	32.2603	9.72106		H	19.3259	4.22001	15.6437		H	27.0235	1.14473	27.2145		H	25.8541	16.0847	12.0252		C	6.23323	17.6023	31.5482		C	5.59429	17.0521	30.5282		H	9.0759	23.7135	23.889		H	19.3047	21.4535	30.56
C	9.75668	28.2468	10.6373		C	17.7145	7.26785	18.0982		C	29.834	3.37064	26.3026		C	25.3954	10.898	11.0727		C	7.62623	16.9231	31.8842		C	6.19881	16.372	31.6413		C	8.7488	28.2089	23.3202		C	19.7556	23.3368	27.4628
C	10.4725	28.6973	9.21235		C	18.899	6.48591	18.8143		C	29.0016	2.04118	26.0361		C	25.0103	12.4291	11.2584		O	8.27449	16.4653	30.701		O	6.72959	15.113	32.2842		C	9.5059	27.6517	24.609		C	20.9466	23.5379	28.4898
O	9.43947	29.1925	8.35072		O	18.4285	5.94257	20.0464		O	28.6806	1.44493	27.2927		O	23.6341	12.5871	10.9223		H	7.46718	16.0756	32.5763		H	5.5607	16.7782	32.4942		O	8.931	28.2635	25.7574		O	21.9045	24.4417	27.9579
H	11.0937	27.7647	8.87451		H	19.717	7.19017	19.031		H	29.6299	1.33706	25.4633		H	25.5846	13.0385	10.5522		H	9.13792	16.1748	31.0038		H	6.51606	14.2439	31.6276		H	10.5698	27.9406	24.5447		H	21.4853	22.595	28.6375
H	8.67523	28.5391	8.42538		H	18.291	6.70515	20.6308		H	29.4515	1.55296	27.8441		H	23.161	11.9999	11.5094		C	3.99271	17.5065	30.3225		C	4.17843	15.8888	29.173		H	8.8127	29.1809	25.4708		H	21.4305	25.2431	27.7269
C	8.17422	26.4041	11.7446		C	18.4821	9.44711	19.2833		C	31.1868	2.99478	24.049		C	26.3353	9.45584	13.054		C	5.42786	16.8212	30.437		C	5.59155	16.1202	29.3022		C	7.9394	30.3975	22.1207		C	17.5141	22.0812	27.0593
C	8.91491	26.8409	10.4533		C	18.0516	8.80601	17.8923		C	30.4374	4.05484	24.9877		C	26.7011	10.4424	11.8523		O	6.1616	16.8877	29.2152		O	6.91139	16.5655	28.7193		C	8.9912	29.784	23.1594		C	18.9282	22.0011	27.7416
O	8.0377	27.0003	9.38236		O	19.1131	8.92327	16.9529		O	29.3952	4.67215	24.2447		O	27.5235	9.72081	10.947		H	5.30721	15.7674	30.7447		H	5.91003	15.1422	29.7939		O	8.8659	30.4321	24.4232		O	19.6138	20.8679	27.2173
H	9.69579	26.0853	10.2064		H	17.1519	9.3162	17.506		H	31.146	4.83264	25.3201		H	27.2456	11.3251	12.2314		H	7.07336	16.7581	29.5142		H	6.78592	16.7745	27.6364		H	10.0115	29.9496	22.7699		H	18.7525	21.876	28.8176
H	7.61493	26.1146	9.35001		H	19.0386	8.15241	16.3911		H	29.8247	5.21338	23.5766		H	28.3054	9.49128	11.4577		C	3.481	18.8591	28.2184		C	3.37127	17.7652	28.1619		H	8.8459	31.3681	24.1888		H	20.4349	20.8069	27.7071
C	10.6839	26.4481	12.8514		C	20.0163	11.5893	19.4205		C	33.1443	4.70308	23.8203		C	23.8325	10.1539	13.3596		C	3.3199	17.4382	28.8886		C	3.69955	16.4115	27.8058		C	6.2461	31.618	23.6312		C	15.1171	22.8853	27.6212
C	9.2062	25.8771	12.9367		C	18.5206	11.0409	19.3022		C	32.7716	3.17289	24.0463		C	25.2695	10.0586	14.0556		O	3.91233	16.4237	28.0851		O	4.44965	15.4208	26.9479		C	7.38	31.8384	22.5451		C	16.6387	23.3194	27.5373
O	8.66073	26.3531	14.1535		O	17.8828	11.6248	18.1687		O	33.2996	2.72713	25.2884		O	25.2217	9.26976	15.2433		H	2.25672	17.1916	28.9996		H	2.6555	15.955	27.7719		O	8.4298	32.6341	23.0863		O	17.0441	23.7635	28.8264
H	9.17629	24.7803	13.0259		H	17.9528	11.384	20.1786		H	33.2049	2.58024	23.2211		H	25.5872	11.0656	14.3583		H	4.85484	16.5465	28.2655		H	4.98347	15.9617	26.1388		H	6.9504	32.3262	21.6518		H	16.7484	24.1414	26.8094
H	7.72911	26.6033	14.0175		H	18.5547	11.5873	17.4797		H	33.3366	1.76489	25.2361		H	24.3268	8.897	15.2445		C	1.11297	18.6374	27.0993		C	1.72437	18.3392	26.6947		H	8.0618	33.4951	23.2645		H	16.3558	24.348	29.1252
C	11.6491	24.1009	13.9499		C	21.8219	10.0634	18.2609		C	34.9654	6.54836	23.9291		C	23.5538	7.59268	12.6338		C	2.64812	19.0053	26.8813		C	3.12878	18.5845	26.8807		C	4.4523	33.3795	22.8984		C	13.3013	21.2802	26.7083
C	11.5248	25.7178	14.088		C	20.9245	11.3713	18.1178		C	34.7125	4.97784	23.882		C	22.9545	8.82429	13.4337		O	2.77126	20.3384	26.3991		O	4.28899	19.5378	27.0397		C	5.4833	32.9472	24.0412		C	14.6263	22.067	26.3531
O	12.8212	26.25	14.2044		O	20.1419	11.3054	16.9256		O	35.2877	4.36604	25.0353		O	22.8397	8.43861	14.7935		H	3.07065	18.3231	26.1271		H	3.56086	17.8718	26.1029		O	4.8182	32.6787	25.2708		O	14.3451	22.9761	25.3035
H	11.0184	25.935	15.1381		H	21.5852	12.2419	18.0007		H	35.1863	4.55258	22.9811		H	21.9557	9.03921	13.0182		H	3.48285	20.7476	26.9065		H	3.93575	20.5791	26.888		H	6.2053	33.7673	24.1976		H	15.4026	21.3492	26.0415
H	13.3382	25.6293	13.5719		H	19.8992	10.3763	16.8276		H	34.6299	3.70663	25.2937		H	22.0296	8.86181	15.1131		C	0.95146	19.6299	29.5058		C	0.7802	17.8427	28.7088		H	4.0004	33.1912	25.2265		H	14.4893	22.495	24.487
C	11.2139	23.8923	11.4412		C	22.2134	10.0204	20.8319		C	34.7712	6.7105	26.5299		C	23.8676	6.6742	10.2279		C	0.30886	19.6248	28.0472		C	0.93703	18.985	27.8499		C	2.5562	31.6843	23.6004		C	14.49	19.9825	28.6957
C	12.2371	23.719	12.5592		C	22.8993	10.2454	19.4147		C	34.1862	7.23763	25.1386		C	24.0379	7.93659	11.1708		O	0.25746	20.9203	27.46		O	1.3902	20.4069	27.6201		C	2.9203	33.2205	23.3219		C	13.5984	19.8611	27.3615
O	13.43	24.5143	12.2089		O	23.996	9.3547	19.2353		O	34.3087	8.65214	25.0315		O	23.2978	9.009	10.6115		H	-0.73169	19.2819	28.1115		H	-0.10232	19.0286	27.3836		O	2.6787	33.9833	24.5037		O	12.3522	19.2212	27.6247
H	12.4869	22.6216	12.5923		H	23.3267	11.2549	19.3538		H	33.1151	6.97558	25.0851		H	25.1063	8.19901	11.2178		H	1.16541	21.2464	27.4385		H	1.72461	20.8488	28.5819		H	2.2797	33.5916	22.5029		H	14.1625	19.2475	26.6372
H	13.3628	24.6709	11.2784		H	23.7065	8.47759	19.4939		H	34.1649	8.96261	25.9313		H	23.6438	9.0542	9.71714		C	0.25649	22.0275	30.2702		C	1.04439	17.6063	30.9602		H	2.8695	34.9073	24.2826		H	11.9946	19.0013	26.7587
C	10.6515	23.7746	8.96624		C	23.6399	11.9432	21.7973		C	36.6198	8.50212	26.8108		C	23.4043	6.6928	7.68902		C	0.13552	20.4727	30.5808		C	0.16954	18.2929	30.0489		C	2.9218	29.1763	22.9023		C	13.1537	20.3351	30.8858
C	11.7587	23.6799	9.98634		C	23.1629	10.4509	22.0219		C	35.3187	7.85515	27.4796		C	24.5237	6.90414	8.79061		O	-1.23195	20.0607	30.5948		O	-0.47654	19.5627	29.5488		C	3.094	30.6976	22.4635		C	13.9641	21.0599	29.7441
O	12.8172	24.5814	9.72153		O	22.4488	10.3974	23.25		O	34.2861	8.81746	27.6923		O	25.0702	8.21539	8.66776		H	0.57783	20.2803	31.5735		H	-0.74155	17.6091	30.0931		O	2.4209	30.9229	21.2314		O	15.0644	21.7493	30.3312
H	12.2346	22.6694	9.89478		H	24.0259	9.76219	22.0611		H	35.5949	7.39279	28.4428		H	25.3141	6.14995	8.63118		H	-1.69003	20.7177	31.1314		H	-0.22019	20.4012	30.2295		H	4.1708	30.8772	22.3127		H	13.3131	21.7853	29.2303
H	13.153	24.3636	8.80774		H	22.9761	10.9218	23.8667		H	34.5437	9.26543	28.5119		H	25.8922	8.21283	9.15453		C	1.84363	23.9628	29.5798		C	2.24057	19.2193	29.8823		H	2.7129	30.2069	20.6717		H	14.6466	22.5076	30.7577
C	8.37225	22.7085	8.20061		C	25.8348	12.3452	20.4793		C	36.5008	11.0462	27.3476		C	23.4308	5.7617	5.24132		C	1.78004	22.5072	30.223		C	2.4879	18.1	30.7501		C	0.5423	28.7014	21.914		C	11.6739	22.423	31.3433
C	9.40417	22.7734	9.37441		C	25.2049	12.0631	21.9224		C	37.2537	9.69009	27.6572		C	23.9987	6.86975	6.22857		O	2.3296	22.5519	31.5377		O	3.07571	17.5185	32.0136		C	1.4252	28.7531	23.2357		C	12.6433	21.3517	31.9957
O	9.89226	21.4568	9.55257		O	25.5172	13.0819	22.8661		O	37.163	9.38245	29.0388		O	23.6865	8.16415	5.73093		H	2.36899	21.8045	29.6103		H	2.85246	17.3337	29.9889		O	1.4716	27.4474	23.7951		O	11.9304	20.612	32.9802
H	9.00047	23.0487	10.3593		H	25.6254	11.1232	22.3098		H	38.3152	9.80386	27.3779		H	25.0951	6.79053	6.25584		H	3.14628	23.0655	31.4364		H	3.67097	18.2958	32.5366		H	0.9916	29.4643	23.962		H	13.4873	21.8317	32.5104
H	10.079	21.2355	10.489		H	26.0109	13.7327	22.3531		H	37.3477	10.1852	29.5335		H	22.8182	8.05611	5.32047		C	4.14162	23.973	28.362		C	4.29112	18.3735	29.3584		H	0.5754	27.1178	23.7669		H	11.1131	20.3403	32.5465
C	6.06257	23.5198	7.39954		C	24.5541	14.5505	19.7742		C	35.9836	12.8874	25.6237		C	20.9478	5.56045	6.115		C	2.5533	23.9769	28.1517		C	3.53498	19.5743	29.1273		C	-1.0469	30.7628	21.8941		C	11.7931	24.7137	32.5289
C	7.40722	23.9217	8.19176		C	25.9747	13.8847	20.0858		C	36.5774	11.4381	25.8107		C	21.8807	5.93387	4.88159		O	2.09065	22.8695	27.3926		O	2.93574	20.5922	28.1865		C	-0.9466	29.2012	22.1714		C	12.2511	23.8939	31.2604
O	7.01574	24.2431	9.55429		O	26.6123	14.5714	21.1528		O	37.9282	11.4737	25.3623		O	21.6162	7.27405	4.48263		H	2.26939	24.9134	27.6412		H	4.02539	20.2687	29.8869		O	-1.872	28.5041	21.3413		O	13.6754	23.9406	31.1621
H	7.83059	24.8389	7.88182		H	26.6085	13.9417	19.1828		H	36.0021	10.7186	25.2027		H	21.6565	5.25748	4.04289		H	2.19908	23.1006	26.4637		H	3.2652	20.376	27.1488		H	-1.2115	29.005	23.2221		H	11.8163	24.3739	30.3699
H	6.45069	23.4913	9.73397		H	26.8847	15.423	20.7943		H	38.1879	10.5581	25.279		H	20.748	7.26287	4.06097		C	6.47874	22.9246	28.037		C	6.56274	18.5499	29.4147		H	-1.4778	27.6356	21.1805		H	13.8531	24.8636	31.3858
C	5.84554	20.816	7.88774		C	24.9529	15.6128	17.4266		C	33.7483	11.871	24.7253		C	21.3365	4.24799	8.29319		C	4.94775	22.8098	27.6318		C	5.52511	18.3633	28.4371		C	-1.1285	32.697	20.171		C	11.3425	27.1299	33.4122
C	5.23611	22.2775	8.1465		C	24.7329	15.914	18.9639		C	34.4041	12.9605	25.6737		C	21.2646	4.12217	6.7173		O	4.48531	21.531	28.0471		O	4.91116	17.5788	27.3023		C	-0.9499	31.1404	20.3419		C	11.9055	26.2644	32.2084
O	5.17279	22.398	9.55457		O	23.6091	16.7736	19.1525		O	33.9307	12.7821	27.0056		O	20.2343	3.19941	6.36398		H	4.82203	22.8862	26.5426		H	5.46291	19.4176	28.008		O	0.3042	30.7584	19.7817		O	13.266	26.5906	31.9273
H	4.25872	22.2907	7.6754		H	25.6006	16.459	19.3517		H	34.1123	13.9632	25.3196		H	22.234	3.75716	6.33451		H	4.6183	21.5241	28.9913		H	5.59927	16.7609	27.0031		H	-1.7316	30.6199	19.7741		H	11.2862	26.4891	31.3219
H	4.57943	21.6283	9.77512		H	23.0188	16.6447	18.4064		H	34.4614	13.3912	27.538		H	20.2489	2.54293	7.06454		C	6.97727	21.1058	26.2029		C	8.47278	17.3078	29.3556		H	0.9462	31.1636	20.374		H	13.2726	27.5502	31.8567
C	5.78828	20.701	6.30965		C	25.5694	16.8278	16.7252		C	34.0401	12.1973	23.2581		C	22.4915	3.40685	8.84597		C	7.46789	22.4541	26.889		C	7.93547	18.4803	28.7202		C	-0.1357	33.4566	21.0583		C	11.9549	26.7211	34.7513
C	27.671	29.6166	17.467		C	12.8383	6.45686	27.5092		C	10.5159	14.5977	1.088		C	7.67188	32.6644	32.2008		O	7.53548	23.4872	25.9211		O	7.56015	19.248	27.4753		C	19.8068	-0.8046	22.2211		C	3.9414	39.1293	16.2912
C	28.8213	30.1195	16.4527		C	13.9347	5.75876	26.6248		C	9.17917	15.3677	1.47221		C	8.08153	31.1395	31.9612		H	8.46941	22.299	27.3267		H	8.4919	19.2921	29.2955		C	19.9019	-0.3812	20.6829		C	4.3984	38.7394	17.7678
C	28.4371	29.9413	14.958		C	15.253	5.54008	27.4555		C	9.31147	16.0128	2.90816		C	8.28458	30.8393	30.423		H	8.09372	23.1547	25.2143		H	7.90394	18.6906	26.5791		C	20.7372	-1.4356	19.8533		C	5.6982	39.5256	18.2005
O	29.9146	29.2262	16.7777		O	14.2079	6.5785	25.5024		O	8.0775	14.4719	1.44941		O	7.07764	30.2813	32.4953		C	6.99361	19.9477	27.206		C	8.45335	17.502	30.8831		O	20.4804	0.9143	20.543		O	4.6005	37.3378	17.8958
H	29.1366	31.1096	16.7199		H	13.5568	4.77537	26.316		H	9.0179	16.172	0.73202		H	9.01363	30.9208	32.4997		C	40.7271	16.4058	5.50044		C	40.6516	14.2446	4.47452		H	18.8845	-0.3271	20.2747		H	3.5877	38.9837	18.4657
H	29.7806	29.1523	17.6973		H	14.6316	6.00248	24.8599		H	7.31738	14.9831	1.70542		H	6.25724	30.7122	32.2263		C	42.2421	16.4009	5.02292		C	41.3491	14.6682	3.29081		H	20.8311	1.1012	21.4215		H	5.3348	37.1213	17.3137
C	26.9506	29.2142	19.8018		C	11.1045	5.28406	25.9415		C	9.80079	12.27	2.05562		C	6.42443	33.2555	29.9755		C	42.7454	17.887	4.85205		C	40.1582	15.1538	2.44366		C	22.2793	-1.6186	22.3686		C	5.1837	37.5191	14.633
C	28.1148	29.7385	18.9611		C	11.4508	6.60967	26.7533		C	10.9004	13.4234	2.08902		C	6.2617	33.045	31.554		O	42.3712	15.7075	3.78675		O	42.2953	14.3862	2.14836		C	21.1743	-0.6694	23.0239		C	5.0756	39.0186	15.1699
O	29.306	28.9491	19.1141		O	10.4504	6.86488	27.7355		O	12.1645	12.8925	1.69503		O	5.30249	32.0252	31.8296		H	42.8717	15.8868	5.76441		H	41.7609	15.6691	3.64891		O	21.5828	0.6959	23.0072		O	4.6756	39.8787	14.1092
H	28.3314	30.7667	19.3256		H	11.5189	7.45421	26.0475		H	10.973	13.8239	3.11589		H	5.91419	33.9962	31.9956		H	42.471	16.3696	3.09716		H	42.7432	13.379	2.279		H	20.9939	-0.9906	24.0652		H	6.0462	39.3515	15.5742
H	29.2802	28.7458	20.0924		H	10.3364	7.82164	27.7287		H	12.7389	13.6658	1.61112		H	4.63017	32.2112	31.1575		C	40.7449	14.6116	7.42832		C	41.0188	12.1858	5.38068		H	22.4066	0.7047	23.4862		H	5.2653	39.7326	13.3671
C	25.0377	29.8883	21.311		C	8.55144	5.6065	25.6708		C	9.09919	10.0491	3.21394		C	5.27366	31.6656	28.3172		C	40.2382	14.9626	5.95449		C	40.2395	12.7686	4.32226		C	24.3457	-0.3135	23.3332		C	7.7812	37.4232	14.2963
C	26.2088	30.4357	20.4073		C	9.93033	5.48558	24.8872		C	10.3212	10.9844	2.81415		C	5.08805	33.0226	29.1172		O	38.8165	14.9184	5.9569		O	38.9124	13.0086	3.64324		C	23.6388	-1.7281	23.2004		C	6.5348	36.7797	15.0591
O	27.0399	31.3596	21.2097		O	10.1652	6.60878	24.0352		O	11.2157	10.2963	1.94879		O	3.93412	32.9362	29.948		H	40.6351	14.2137	5.24991		H	40.8746	12.4757	3.42196		O	23.3824	-2.2399	24.5037		O	6.7272	36.9247	16.4589
H	25.8139	30.9934	19.5665		H	9.89183	4.61159	24.2278		H	10.8647	11.302	3.72149		H	4.97424	33.8527	28.4005		H	38.5461	15.1374	5.05629		H	38.1255	12.4087	4.14628		H	24.3139	-2.4209	22.6659		H	6.4377	35.71	14.8005
H	26.446	31.3901	22.0404		H	9.81099	7.34612	24.5467		H	11.7863	11.019	1.65722		H	3.29584	33.5893	29.6309		C	39.2882	13.2595	9.15707		C	39.7539	12.6848	7.20979		H	24.2504	-2.4018	24.885		H	7.5686	36.4882	16.6417
C	22.6222	29.1345	21.4604		C	6.61833	7.11121	26.4591		C	9.37308	10.7304	5.67589		C	3.43348	32.0154	26.5097		C	40.2571	13.1592	7.89747		C	40.0752	11.5347	6.40895		C	23.612	0.695	21.0482		C	9.8609	35.7932	14.6799
C	23.7169	29.5314	20.4384		C	7.80292	6.98242	25.425		C	9.28034	9.49775	4.68958		C	3.90788	31.1167	27.7361		O	39.5962	12.5029	6.82192		O	39.649	10.3598	5.56169		C	24.8462	0.2421	21.934		C	8.8051	36.3767	13.6304
O	23.4072	30.7793	19.69		O	8.69068	8.08825	25.5797		O	8.16471	8.69629	5.05093		O	4.12299	29.7839	27.3007		H	41.1288	12.55	8.16388		H	40.8382	11.0263	7.08643		O	25.6648	1.3749	22.1776		O	8.1191	35.3151	12.9712
H	23.77	28.6765	19.6809		H	7.39127	6.99522	24.4047		H	10.2081	8.90057	4.74793		H	3.14494	31.1196	28.5339		H	39.0034	13.1745	6.47685		H	38.5433	10.2654	5.58937		H	25.4228	-0.5354	21.4031		H	9.3887	36.9275	12.8713
H	22.4535	30.7175	19.5115		H	8.17808	8.76505	26.0154		H	8.20689	8.64399	6.01092		H	3.29434	29.5261	26.8818		C	37.8981	11.1204	8.57657		C	37.5182	12.2991	7.42764		H	25.8477	1.6858	21.2792		H	7.5367	35.7455	12.3403
C	20.0744	28.4512	21.5517		C	4.4203	6.87486	25.1545		C	10.0094	11.5617	7.99796		C	1.21454	32.6152	27.6872		C	38.825	11.816	9.67104		C	38.6931	12.2965	8.25641		C	22.8564	2.3969	19.2764		C	10.2094	33.7819	16.276
C	21.2824	28.7207	20.5464		C	5.4289	7.91063	25.7972		C	9.66663	10.2734	7.15357		C	1.85109	32.0181	26.3557		O	39.9594	10.9892	9.93939		O	39.6216	11.5994	9.22177		C	24.0181	1.3848	19.6748		C	9.218	34.9524	15.8605
O	20.8743	29.7921	19.6837		O	4.7762	8.69531	26.7834		O	8.50616	9.65416	7.6866		O	1.50609	32.8037	25.2158		H	38.2463	11.9325	10.6017		H	38.5635	13.2956	8.78987		O	25.258	2.0716	19.803		O	9.0198	35.8115	16.9726
H	21.4084	27.7959	19.9476		H	5.83532	8.57146	25.0106		H	10.5231	9.57561	7.17324		H	1.49454	30.9901	26.1947		H	39.691	10.1362	9.5679		H	39.1917	10.6156	9.5037		H	24.1006	0.6018	18.9		H	8.2468	34.5398	15.5598
H	19.9125	29.6305	19.5571		H	4.1371	9.21906	26.2935		H	8.63236	9.71725	8.64136		H	0.83277	33.4346	25.5075		C	36.7155	8.98597	7.73488		C	35.4766	13.0602	8.09629		H	25.4862	2.4158	18.9412		H	9.8566	35.775	17.4486
C	18.8796	27.0402	19.6799		C	3.72638	8.78425	23.5297		C	10.4274	12.574	10.2995		C	-0.48878	30.6174	27.8026		C	37.5222	9.61905	8.94581		C	36.2971	11.8929	8.27355		C	23.8544	4.7309	19.8641		C	8.2881	32.1555	17.1156
C	19.3496	27.1025	21.2304		C	3.19971	7.59019	24.4463		C	10.3907	11.2153	9.4949		C	-0.29154	32.1878	27.9604		O	38.7065	8.86131	9.15532		O	36.4953	10.3982	8.19184		C	22.7614	3.6405	20.2598		C	9.6722	32.852	17.4643
O	20.2101	25.9336	21.3118		O	2.54932	6.62192	23.633		O	9.41059	10.3681	10.0812		O	-0.66293	32.6135	29.271		H	36.9073	9.60299	9.86244		H	36.7039	12.0915	9.31985		O	21.4714	4.2245	20.1655		O	9.5625	33.5881	18.677
H	18.5141	27.0142	21.8834		H	2.49892	7.96955	25.2114		H	11.378	10.7188	9.51881		H	-0.94416	32.686	27.2294		H	38.4163	7.94454	9.21846		H	35.5366	9.91251	7.91427		H	22.9257	3.2908	21.2924		H	10.4184	32.0735	17.6712
H	19.7666	25.2818	20.7495		H	2.04221	7.12203	22.9988		H	9.70614	10.2513	10.9916		H	-1.19198	31.8817	29.6078		C	34.6815	10.4979	8.34903		C	33.4268	13.9524	8.53962		H	21.4989	4.9587	20.7742		H	8.7622	34.1153	18.6351
C	16.8039	26.7344	18.169		C	1.64993	10.324	23.6469		C	11.8895	14.6342	10.647		C	0.85465	30.0202	29.984		C	35.1497	9.03154	7.9813		C	33.9943	12.6668	8.2356		C	22.6286	7.0305	20.0791		C	7.9832	29.98	15.6664
C	17.4561	26.4045	19.5601		C	3.19808	10.2158	23.9831		C	11.9006	13.0501	10.6023		C	-0.48866	29.803	29.1684		O	34.4671	8.63814	6.79861		O	34.0464	11.4178	7.38868		C	23.7288	6.0688	20.7186		C	8.272	31.5383	15.6532
O	17.4304	25.0176	19.7126		O	3.42859	10.4149	25.3759		O	12.3085	12.5135	11.855		O	-1.57302	30.1963	30.008		H	34.892	8.34462	8.80778		H	34.0076	12.203	9.27687		O	23.357	5.7567	22.0569		O	7.2921	32.2178	14.878
H	16.7664	27.0504	20.3379		H	3.74509	10.9837	23.4061		H	12.5831	12.7098	9.8045		H	-0.59174	28.7305	28.9255		H	33.5892	9.01947	6.9077		H	33.2101	11.4303	6.65895		H	24.7043	6.5775	20.7261		H	9.2398	31.7048	15.1649
H	16.6599	24.7126	19.2255		H	3.06103	11.2756	25.5681		H	11.8441	11.6824	11.9606		H	-1.36295	29.6994	30.8159		C	32.7109	11.9219	9.29499		C	31.6429	14.902	9.59344		H	23.937	5.0229	22.3121		H	6.5771	32.4237	15.4786
C	17.1197	24.4067	16.9362		C	1.65563	12.8734	24.2016		C	14.2604	15.1649	9.71355		C	1.37234	29.832	32.5705		C	33.1448	10.4916	8.73676		C	31.9006	13.8126	8.69129		C	22.6788	8.29	17.8063		C	6.0733	28.1925	15.7883
C	17.5059	25.9599	16.955		C	0.93528	11.4764	24.4686		C	13.3097	15.2389	10.9854		C	0.92129	29.0534	31.2587		O	32.3702	10.0969	7.60653		O	31.6433	13.0925	7.38926		C	23.2479	8.2854	19.3118		C	6.5435	29.6509	16.2119
O	17.0833	26.5452	15.6896		O	-0.41885	11.543	24.0573		O	13.1606	16.6099	11.3406		O	-0.36364	28.4962	31.5244		H	32.9939	9.75508	9.54695		H	31.8515	12.9355	9.41787		O	22.9171	9.4679	20.03		O	6.5257	29.7727	17.6214
H	18.5845	26.1889	16.9748		H	0.98012	11.2284	25.5443		H	13.7592	14.6815	11.8281		H	1.64227	28.2433	31.0467		H	31.4584	10.3116	7.83035		H	30.8028	13.5827	6.85514		H	24.3461	8.1869	19.2533		H	5.8353	30.3765	15.7768
H	17.372	27.462	15.7397		H	-0.85271	12.0459	24.7413		H	14.0758	16.9246	11.2956		H	-0.24044	27.8662	32.2493		C	34.0744	13.292	7.48012		C	32.7763	16.5526	8.50462		H	23.3522	9.3936	20.8895		H	5.5916	29.8847	17.8234
C	15.0935	22.912	16.3555		C	-0.37464	14.471	23.948		C	16.652	15.7376	8.8267		C	1.36089	32.382	32.2096		C	32.6859	13.1149	8.23434		C	31.4129	16.1911	8.78294		C	20.3382	9.2606	17.0809		C	6.8567	25.734	15.1688
C	15.5649	24.112	17.1401		C	0.87994	14.094	24.8608		C	15.7519	15.5325	10.1174		C	2.29593	31.0935	32.3414		O	31.6576	12.9149	7.26845		O	30.0125	15.8761	8.31421		C	21.883	9.5903	17.2656		C	7.0587	26.9798	16.1662
O	15.3773	23.9651	18.5911		O	0.47775	13.7522	26.1816		O	15.7843	16.743	10.8661		O	3.16923	31.2009	33.4609		H	32.4521	14.0407	8.78386		H	31.1815	16.9201	9.62832		O	22.0396	10.7654	18.0625		O	8.4378	27.3324	16.1889
H	14.9796	24.9353	16.815		H	1.56376	14.9608	24.8959		H	16.1701	14.712	10.7277		H	2.88635	30.9568	31.4194		H	32.1064	12.9156	6.41071		H	29.9392	16.0549	7.22115		H	22.2938	9.8394	16.2757		H	6.8281	26.6532	17.1893
H	14.5732	23.406	18.6675		H	-0.02559	14.5136	26.4746		H	16.7342	16.9173	10.9157		H	3.7351	31.949	33.2599		C	33.0641	15.6271	6.84233		C	31.9877	17.108	6.43966		H	22.3882	10.4406	18.9034		H	8.7006	27.4726	15.2771
C	12.9719	21.3132	15.6914		C	-2.36668	13.5987	25.352		C	19.0653	16.3798	8.0679		C	1.30613	34.9747	32.009		C	34.3984	14.8278	7.21018		C	32.8	17.694	7.4711		C	18.6093	9.8411	18.8995		C	6.7462	27.6468	13.3148
C	13.6381	22.4637	16.7101		C	-1.67977	14.9011	24.7524		C	18.1928	15.7345	9.22769		C	2.06487	33.7384	32.6591		O	34.969	15.3794	8.3908		O	33.0961	18.8189	8.43388		C	19.6261	8.7438	18.4049		C	6.774	26.0743	13.597
O	13.566	22.096	18.0643		O	-1.33263	15.7998	25.8019		O	18.4058	16.4959	10.4132		O	2.03931	33.8589	34.0803		H	35.1176	14.9059	6.37498		H	33.8364	17.5364	7.02303		O	18.8918	7.5646	18.0925		O	7.8871	25.4922	12.9093
H	13.0129	23.3572	16.6349		H	-2.37198	15.4002	24.05		H	18.5155	14.6911	9.3968		H	3.12069	33.7426	32.363		H	34.8583	16.3297	8.2595		H	32.3942	19.6587	8.24884		H	20.3728	8.5205	19.1845		H	5.8439	25.6319	13.1953
H	12.6634	21.6818	18.3291		H	-2.1336	15.9169	26.3136		H	19.3685	16.4764	10.4873		H	1.1152	33.7461	34.329		C	31.8811	17.9066	6.53227		C	30.1671	18.4776	6.37522		H	19.3417	7.2214	17.3086		H	7.8724	25.9818	12.0709
C	10.7636	20.2408	14.8126		C	-4.26389	13.5404	23.5464		C	21.3661	17.5877	7.87357		C	3.48437	35.7873	30.8463		C	33.3026	17.1761	6.55848		C	31.3494	18.2273	5.59628		C	20.2275	11.0752	20.5218		C	6.7493	29.5198	11.4758
C	11.5005	21.0576	15.9119		C	-3.93259	13.5703	25.1054		C	20.6344	16.2488	8.34911		C	1.94791	35.4582	30.6372		O	34.1476	17.7505	7.55549		O	32.6153	18.7128	4.93163		C	18.8557	10.269	20.3998		C	6.7939	27.9569	11.7737
O	11.2268	20.3034	17.1026		O	-4.46827	12.4249	25.749		O	20.8996	16.0222	9.73048		O	1.83464	34.4421	29.6518		H	33.777	17.2823	5.56632		H	30.9031	17.6091	4.74873		O	17.7661	11.0908	20.7839		O	8.0195	27.4382	11.2645
H	11.0395	22.0286	16.0303		H	-4.37998	14.4779	25.5472		H	21.0232	15.3966	7.76368		H	1.42746	36.3739	30.3046		H	34.1508	18.6929	7.38517		H	32.6742	19.8184	5.01083		H	18.8888	9.3683	21.0349		H	5.9628	27.4534	11.2631
H	10.2485	20.4408	17.0242		H	-5.41351	12.4586	25.5745		H	21.8558	16.1167	9.78312		H	0.89693	34.3329	29.4707		C	31.3675	19.6314	8.39295		C	29.8575	20.7317	6.24212		H	16.9805	10.5622	20.5807		H	8.5875	28.2187	11.1927
C	8.50491	19.788	13.5846		C	-4.92354	11.0669	23.0913		C	21.8973	18.8403	10.1151		C	3.78652	38.0877	29.6454		C	31.2619	18.0992	7.99052		C	30.3573	19.7715	7.18837		C	21.1094	11.5285	22.9544		C	5.5764	31.8087	11.6201
C	9.21742	20.2366	14.9336		C	-3.83656	12.1873	22.823		C	22.5448	18.0771	8.84733		C	4.09483	36.5273	29.5829		O	29.8978	17.6881	8.01308		O	30.336	19.1412	8.56035		C	20.2676	12.1108	21.7373		C	5.507	30.2863	12.1016
O	8.93449	19.3699	15.9215		O	-3.74666	12.4553	21.4297		O	23.3753	16.9704	9.21474		O	5.50309	36.3258	29.5387		H	31.8341	17.4951	8.71798		H	31.479	19.9269	7.05723		O	20.8892	13.298	21.2646		O	4.2794	29.6805	11.7102
H	8.90206	21.2534	15.1339		H	-2.86202	11.8465	23.211		H	23.1584	18.8033	8.28587		H	3.68047	36.1028	28.6578		H	29.6061	17.8787	8.91802		H	29.6419	19.7066	9.21655		H	19.2469	12.3468	22.0781		H	5.5579	30.2342	13.1973
H	8.01159	19.2149	15.8306		H	-3.62508	11.6004	21.0058		H	24.2177	17.3696	9.47732		H	5.85447	37.0644	30.0503		C	29.1499	20.8599	8.79822		C	27.7266	21.4172	6.67067		H	20.6077	14.0109	21.8432		H	4.084	29.9767	10.8176
C	8.39703	22.2662	12.9821		C	-5.21242	9.72932	20.8761		C	23.8528	18.461	11.8122		C	3.67499	38.2787	32.2336		C	30.262	20.5343	7.69118		C	28.3923	20.399	5.90439		C	20.7125	8.968	22.6832		C	4.5835	32.5528	13.847
C	8.8603	20.8036	12.5071		C	-4.60819	9.68963	22.3542		C	22.3069	18.2519	11.5439		C	4.4283	38.7796	30.9304		O	30.8951	21.7012	7.16154		O	28.652	19.6966	4.59314		C	20.4362	10.2419	23.6036		C	4.4906	32.7495	12.2803
O	10.2709	20.6634	12.2106		O	-3.20938	9.39377	22.3506		O	21.522	18.8499	12.5797		O	5.81114	38.4487	31.0237		H	29.8026	19.9815	6.85564		H	28.2299	19.4987	6.58459		O	20.9471	10.0673	24.9244		O	4.7667	34.101	11.9125
H	8.30706	20.6032	11.5191		H	-5.1029	8.88259	22.9152		H	22.0869	17.1771	11.5816		H	4.31009	39.8748	30.8407		H	31.8422	21.5339	7.24649		H	27.9667	20.0967	3.81702		H	19.3547	10.3905	23.7077		H	3.4919	32.4554	11.915
H	10.5081	19.7238	12.1013		H	-2.86577	9.66589	21.5		H	22.0407	19.573	12.9503		H	6.06175	38.7646	31.8993		C	27.5092	22.3306	7.32951		C	25.8638	20.7218	5.55668		H	21.8906	9.9911	24.7994		H	4.0114	34.6055	12.2403
C	6.21444	21.285	13.7402		C	-4.8335	9.38956	18.3016		C	24.8558	20.2034	13.3739		C	3.50834	38.3174	34.8122		C	28.3866	22.2486	8.64477		C	26.2634	21.0002	6.90941		C	20.5592	6.3768	22.7274		C	2.1547	33.3538	14.4138
C	6.72124	22.4976	12.8564		C	-4.16449	9.33418	19.7506		C	24.2572	19.9877	11.9183		C	4.29288	38.8916	33.5582		O	27.5168	22.4194	9.75569		O	26.4171	20.5763	8.3505		C	21.0736	7.6682	23.5011		C	3.7032	33.5553	14.6805
O	6.43262	23.6874	13.4657		O	-3.07401	10.2502	19.7983		O	25.2458	20.2901	10.94		O	5.6891	38.611	33.655		H	29.1295	23.0664	8.63367		H	25.7845	22.0248	7.0525		O	22.4915	7.6214	23.6611		O	3.966	33.33	16.0548
H	6.39451	22.4748	11.8006		H	-3.80115	8.30714	19.9329		H	23.3757	20.632	11.7496		H	4.19336	39.9855	33.5374		H	27.041	23.2319	9.57636		H	25.9502	19.5796	8.49478		H	20.5948	7.6985	24.4886		H	3.9914	34.5919	14.4596
H	5.6924	23.491	14.0811		H	-2.69969	10.1855	18.9057		H	25.4652	21.2072	11.0953		H	5.75971	37.7051	33.9435		C	25.6508	20.6387	8.10716		C	26.3365	18.4932	5.62098		H	22.7584	6.8378	23.1612		H	3.3767	32.61	16.2777
C	4.27049	19.5478	13.981		C	-4.43474	8.89642	15.7586		C	24.3646	22.6152	14.0759		C	4.85823	36.7609	36.2949		C	26.6937	21.0125	6.98089		C	25.1823	19.342	5.50051		C	21.8155	4.9811	24.5297		C	1.946	30.8761	13.5763
C	4.60107	21.048	13.6821		C	-3.78216	8.89499	17.2106		C	23.9348	21.1071	14.2912		C	3.83004	36.7826	35.0855		O	25.9989	21.268	5.76651		O	23.8171	19.7824	5.972		C	20.4671	5.1185	23.701		C	1.6118	31.8873	14.753
O	4.02891	21.7513	14.7464		O	-2.6539	9.76443	17.2243		O	22.5612	20.9401	13.9539		O	2.62637	36.0984	35.4167		H	27.4077	20.1816	6.8503		H	24.9898	19.2596	4.37991		O	19.3814	5.3052	24.5977		O	2.1445	31.3622	15.9701
H	4.23459	21.4568	12.7006		H	-3.45609	7.87088	17.4679		H	24.099	20.8319	15.3493		H	4.27855	36.3283	34.1851		H	25.6258	20.4385	5.46193		H	23.4659	19.102	6.77556		H	20.3068	4.2039	23.1015		H	0.5217	31.9583	14.8744
H	4.31946	21.3245	15.5256		H	-2.16628	9.55096	16.43		H	22.1543	21.688	14.4042		H	2.77792	35.1798	35.1692		C	26.3286	18.198	8.59809		C	26.5444	16.2239	5.6619		H	19.5376	4.6545	25.2903		H	1.6152	30.564	16.0986
C	4.72046	17.1097	13.221		C	-6.00826	6.91393	16.2665		C	22.6883	24.4683	13.48		C	4.53995	34.5815	37.6928		C	25.214	19.1252	7.94107		C	25.9781	17.2642	6.47691		C	23.0963	3.8586	26.4885		C	-0.535	30.4609	12.8737
C	5.11241	18.5545	12.9843		C	-4.83867	7.42203	15.3199		C	23.3524	23.6844	14.6835		C	5.46447	35.3433	36.6508		O	23.9727	18.9299	8.60835		O	25.8567	17.9806	7.80058		C	21.7941	3.7881	25.5698		C	0.9046	30.957	12.3787
O	4.90757	19.0871	11.6608		O	-5.26638	7.43893	13.9641		O	22.2925	23.0973	15.4417		O	5.63007	34.529	35.4968		H	25.1009	18.8941	6.86662		H	24.8757	17.1494	6.20998		O	20.6279	3.8308	26.3884		O	0.8431	32.2811	11.8599
H	6.23114	18.6729	13.1184		H	-3.96004	6.7594	15.4262		H	23.9295	24.3783	15.3204		H	6.45365	35.5176	37.1112		H	23.7178	18.0248	8.38167		H	26.4316	17.4294	8.57372		H	21.779	2.8329	25.0264		H	1.2486	30.2821	11.5766
H	5.3262	18.3565	11.1654		H	-5.39686	6.52368	13.7352		H	21.6884	23.8491	15.5622		H	5.96699	33.7111	35.865		C	25.4699	16.2564	7.03784		C	28.2156	15.9935	7.1943		H	20.9182	4.2871	27.1898		H	0.0002	32.2901	11.3912
C	4.77311	15.1339	14.9544		C	-5.65348	4.38575	15.5706		C	22.5463	26.5215	15.1502		C	4.49314	32.6235	39.4361		C	26.7381	16.9317	7.71352		C	28.0789	16.2568	5.7875		C	23.2606	6.4671	26.6538		C	-1.3974	32.7863	13.6826
C	5.11038	16.7172	14.6757		C	-6.6949	5.57893	15.749		C	22.7672	26.0466	13.6353		C	5.42078	33.603	38.585		O	27.6582	17.328	6.69902		O	28.3966	15.9251	4.34906		C	23.1008	5.1082	27.4813		C	-1.6865	31.5523	12.718
O	6.53556	16.9173	14.6879		O	-7.72542	5.213	16.6549		O	24.0489	26.4826	13.2002		O	6.30908	32.863	37.752		H	27.2288	16.1833	8.3618		H	28.2562	17.3829	5.77677		O	21.9064	5.1037	28.2564		O	-1.7336	32.0012	11.3698
H	4.57837	17.3431	15.4305		H	-7.19178	5.77055	14.7889		H	21.9909	26.4814	12.9835		H	6.0123	34.2157	39.2891		H	28.4835	17.4854	7.17794		H	29.1552	15.1154	4.31493		H	23.968	5.0064	28.1571		H	-2.6525	31.0927	12.9941
H	6.83245	16.2977	15.3095		H	-7.3004	5.16758	17.5178		H	24.0488	27.442	13.2523		H	6.70342	32.2089	38.3252		C	24.8479	15.8996	9.58865		C	26.3701	15.5899	8.46933		H	22.0095	5.8746	28.8211		H	-2.4202	32.6792	11.4024
C	5.07705	13.1482	16.7122		C	-5.97351	3.19392	17.8666		C	20.0806	27.3865	14.8169		C	4.63496	30.5415	37.8673		C	24.3764	15.7377	8.07724		C	27.2514	14.8623	7.59697		C	20.831	7.3554	26.9594		C	-1.5676	35.381	13.4549
C	5.2596	14.7368	16.4486		C	-4.94779	3.94509	16.9225		C	21.0356	26.4239	15.6558		C	3.65959	31.6024	38.5488		O	23.1927	16.4991	7.88463		O	27.4786	13.9787	6.39375		C	22.3836	7.6844	27.1987		C	-2.3938	34.0167	13.5097
O	6.66761	15.0937	16.7723		O	-3.8731	3.05682	16.6433		O	20.5971	25.0721	15.553		O	2.75469	30.9038	39.3953		H	24.178	14.6739	7.86227		H	27.8918	14.3188	8.36781		O	22.6805	7.9335	28.5733		O	-3.1889	33.9033	12.3332
H	4.60925	15.2079	17.2345		H	-4.51682	4.82327	17.4234		H	21.0055	26.7366	16.7153		H	3.09369	32.1599	37.7793		H	22.4719	15.8672	7.99662		H	26.4997	13.6628	5.9765		H	22.6521	8.5788	26.6116		H	-3.0609	34.0476	14.3892
H	7.16222	14.3335	16.9729		H	-4.24611	2.17359	16.684		H	19.6497	25.0605	15.7193		H	2.42449	30.1906	38.854		C	22.4002	15.7367	10.4844		C	24.5897	15.3927	9.87853		H	22.414	8.8552	28.7013		H	-3.6205	34.7633	12.2638
C	5.62977	11.0253	18.1584		C	-4.62331	3.88412	19.9682		C	21.6859	28.8802	13.4964		C	5.67067	29.7154	35.6105		C	23.8758	15.1843	10.6165		C	25.7299	14.6152	9.47517		C	20.0485	7.9368	29.3258		C	-0.854	34.7992	10.9982
C	5.9541	12.5898	17.9446		C	-6.06373	3.88577	19.2797		C	20.6519	28.8666	14.6925		C	4.55979	30.6425	36.2877		O	23.8613	13.7807	10.3791		O	26.3268	13.3449	8.91838		C	19.8265	8.2649	27.7849		C	-0.3618	35.3607	12.4071
O	7.39678	12.7202	17.5976		O	-6.51249	5.2246	19.0981		O	19.6025	29.7919	14.4185		O	3.26224	30.2214	35.8855		H	24.2378	15.3826	11.6401		H	26.4117	14.7792	10.374		O	20.0644	9.6395	27.4967		O	0.1396	36.6897	12.2567
H	5.80625	13.1783	18.8732		H	-6.7874	3.31976	19.891		H	21.1203	29.1715	15.6392		H	4.71742	31.691	35.9805		H	23.0291	13.5028	10.7906		H	25.5289	12.5827	8.79847		H	18.7919	7.9988	27.5027		H	0.4453	34.7179	12.7965
H	7.73459	12.0164	18.1823		H	-6.62959	5.55281	19.9855		H	18.8609	29.2829	14.0652		H	3.15718	30.5502	34.982		C	19.9724	15.4984	11.3093		C	24.2	16.1743	11.9837		H	20.1283	9.704	26.535		H	-0.1438	37.1615	13.0538
C	6.42873	8.92505	19.3776		C	-5.00706	4.48597	22.4922		C	23.5768	29.5546	15.1841		C	7.65704	30.1154	37.2448		C	21.4756	15.1186	11.607		C	24.1231	14.9282	11.2707		C	17.5923	8.2979	30.0835		C	-0.2531	34.3391	8.5213
C	6.69485	10.4134	19.1203		C	-4.6165	3.33459	21.4643		C	22.987	29.7491	13.7229		C	7.13894	30.3186	35.7596		O	21.5908	13.6979	11.6237		O	23.3443	13.7163	10.8178		C	19.103	8.7171	30.3192		C	0.1672	35.1123	9.8346
O	8.05235	10.4812	18.663		O	-5.4889	2.21785	21.5853		O	23.9437	29.2921	12.779		O	8.0238	29.6478	34.8708		H	21.7706	15.5312	12.589		H	25.076	14.4255	11.6434		O	19.5118	8.3903	31.6453		O	0.1148	36.5101	9.5943
[truncated: 721 more rows]
