# Supplementary material for: Isomer design unlocks rainbow phosphorescence
Source: Nat Commun. 2026 Mar 17;17:4093. doi: 10.1038/s41467-026-70784-7 (PMC13144461; doi:10.1038/s41467-026-70784-7)
Supplement: Supplementary file 5 — Source Data [file 41467_2026_70784_MOESM5_ESM.zip]

Archive with 9 entries (8 files):
- Source Data/
- Source Data/Fig.2c.xlsx
- Source Data/Fig.2d.xlsx
- Source Data/Fig.4c.xlsx
- Source Data/Fig.4d.xlsx
- Source Data/Fig.5a.xlsx
- Source Data/Fig.5b.xlsx
- Source Data/Fig.5c.xlsx
- Source Data/Fig.5d.xlsx
