# Supplementary material for: Isomer design unlocks rainbow phosphorescence
Source: Nat Commun. 2026 Mar 17;17:4093. doi: 10.1038/s41467-026-70784-7 (PMC13144461; doi:10.1038/s41467-026-70784-7)
Supplement: Supplementary file 5 — Source Data [file 41467_2026_70784_MOESM5_ESM.zip › Source Data/Fig.2c.xlsx]

## Sheet: Sheet1
Ph-Cz@PVA		Ph-Bd[g]@PVA		Ph-Bd[e]@PVA		Ph-Bd[f]@PVA
340	0.896	320	-1.551	380	35.62	420	19.92
341	0.734	321	-1.834	381	36.53	421	20.25
342	1.167	322	-1.746	382	37.94	422	21.31
343	0.964	323	-2.245	383	39.18	423	22.01
344	1.119	324	-2.18	384	40.7	424	22.83
345	1.632	325	-1.661	385	42.7	425	23.48
346	1.681	326	-1.806	386	44.51	426	24.52
347	2.336	327	-1.752	387	44.57	427	25.45
348	2.626	328	-0.532	388	46.51	428	26.03
349	2.565	329	-0.109	389	46.78	429	26.64
350	3.421	330	1.061	390	47.71	430	27.56
351	3.73	331	3.283	391	48.07	431	28.84
352	4.203	332	7.931	392	48.02	432	30.11
353	4.586	333	15.81	393	48.41	433	30.74
354	5.757	334	28.25	394	48.09	434	31.71
355	6.694	335	45.69	395	48.86	435	32.72
356	7.488	336	65.74	396	47.76	436	32.92
357	8.342	337	86.04	397	47.05	437	33.18
358	7.783	338	107	398	46.93	438	34.29
359	9.662	339	126.5	399	46.65	439	34.13
360	9.899	340	143.7	400	45.77	440	34.73
361	10.96	341	155.4	401	43.84	441	35.24
362	11.71	342	162.6	402	44.32	442	34.76
363	12.56	343	164.3	403	44.55	443	35.12
364	14.05	344	159.1	404	44.53	444	35.36
365	15.47	345	147.8	405	43.82	445	34.88
366	17.26	346	128.1	406	43.14	446	34.55
367	19.6	347	107	407	42.79	447	35.21
368	21.19	348	86.16	408	42.09	448	34.13
369	25.45	349	62.46	409	40.73	449	33.43
370	26.07	350	43.06	410	40.71	450	33.78
371	28.05	351	29.03	411	41.25	451	32.43
372	29.07	352	18.47	412	40.01	452	32.42
373	30.03	353	12.12	413	39.48	453	32.76
374	32.45	354	8.314	414	39.02	454	32.35
375	34.31	355	6.855	415	37.51	455	32.38
376	34.47	356	5.707	416	37.2	456	32.04
377	35.2	357	5.083	417	36.91	457	31.84
378	37.01	358	5.222	418	36.5	458	31.51
379	34.92	359	5.16	419	35.89	459	31.09
380	36.52	360	5.377	420	35.35	460	30.74
381	37.98	361	6.135	421	34.82	461	30.13
382	36.67	362	6.505	422	34.44	462	30.35
383	36.2	363	6.858	423	33.21	463	30.78
384	36.73	364	8.19	424	33.7	464	30.49
385	36.31	365	9.031	425	32.51	465	30.27
386	35.25	366	10.05	426	32.7	466	30.13
387	37.14	367	10.77	427	32.53	467	29.86
388	34.05	368	12.14	428	32.73	468	30.01
389	33.3	369	12.47	429	33.06	469	29.47
390	34.8	370	13.15	430	33.1	470	29.82
391	32.56	371	13.62	431	33.07	471	28.79
392	33.06	372	14.07	432	33.65	472	28.81
393	32.17	373	14.02	433	34.81	473	28.62
394	31.22	374	14.34	434	35.95	474	29.19
395	30.87	375	14.28	435	38.04	475	27.96
396	30.74	376	14.72	436	38.95	476	27.64
397	30.25	377	15.07	437	41.3	477	27.81
398	31.75	378	15.97	438	42.5	478	27.69
399	32.34	379	16.21	439	44.56	479	27.87
400	33.87	380	16.63	440	47.12	480	27.32
401	36.73	381	17.01	441	47.51	481	26.91
402	41.27	382	18.18	442	50.12	482	27.3
403	44.73	383	18.1	443	54.58	483	25.79
404	49.43	384	19.2	444	56.23	484	26.32
405	53.45	385	18.95	445	59.53	485	27.09
406	59.34	386	20.18	446	62.57	486	25.75
407	70.33	387	20.6	447	61.51	487	25.64
408	85.59	388	20.65	448	66.14	488	26.13
409	111.7	389	19.96	449	66.57	489	25.88
410	129	390	20.41	450	65.23	490	25.17
411	170.5	391	20.91	451	68.35	491	26.01
412	208.1	392	19.71	452	68.91	492	25.9
413	253.8	393	18.63	453	70.01	493	25.87
414	286.5	394	18.83	454	71.16	494	25.64
415	328.7	395	18.4	455	71.48	495	26.14
416	369.3	396	18.04	456	71.64	496	25.54
417	396.6	397	17.91	457	71.56	497	25.51
418	418.4	398	17.17	458	71.8	498	25.92
419	451.9	399	16.69	459	70.94	499	25.79
420	484.5	400	16.28	460	71.6	500	25.89
421	520.1	401	16.3	461	70.81	501	26.68
422	558.1	402	15.64	462	65.33	502	27
423	617.1	403	15.83	463	64.51	503	26.07
424	664.5	404	15.31	464	67.5	504	26.66
425	733.8	405	15.53	465	67.45	505	26.25
426	810.3	406	14.56	466	65.12	506	27.15
427	889.2	407	14.77	467	65.67	507	26.79
428	970.9	408	15.31	468	65.51	508	27.12
429	1075	409	13.97	469	69.37	509	26.86
430	1185	410	14.4	470	70.38	510	27.75
431	1285	411	13.6	471	73.52	511	28.06
432	1393	412	13.38	472	72.66	512	27.92
433	1520	413	12.86	473	68.15	513	28.54
434	1638	414	13.16	474	76.68	514	28.86
435	1771	415	13.23	475	80.01	515	28.33
436	1920	416	12.28	476	86.71	516	28.64
437	2043	417	11.7	477	93	517	28.56
438	2177	418	12.38	478	99.91	518	28.95
439	2340	419	11.61	479	106.1	519	28.64
440	2479	420	11.19	480	114.5	520	29.44
441	2624	421	12.24	481	124.1	521	28.22
442	2762	422	11.27	482	124.5	522	28.19
443	2902	423	11.32	483	145.6	523	27.23
444	3032	424	10.99	484	169.1	524	28.91
445	3190	425	11.4	485	189.2	525	29.11
446	3305	426	11.22	486	214.2	526	31
447	3434	427	11.82	487	234.2	527	29.43
448	3548	428	12.09	488	266.8	528	30.16
449	3657	429	12.91	489	303.8	529	28.75
450	3774	430	14.54	490	339.2	530	30.82
451	3861	431	14.54	491	379.4	531	30.31
452	3948	432	15.52	492	422.4	532	30.49
453	4055	433	15.74	493	478.4	533	29.73
454	4111	434	17.57	494	537.2	534	32
455	4175	435	18.59	495	592.1	535	32.37
456	4263	436	20.75	496	660	536	33.97
457	4324	437	21.66	497	729	537	34.27
458	4368	438	24.27	498	796	538	34.59
459	4412	439	26.45	499	869.2	539	36.44
460	4472	440	29.85	500	954.6	540	36.32
461	4493	441	33.28	501	1048	541	36.99
462	4533	442	38.45	502	1139	542	36.34
463	4545	443	40.29	503	1231	543	40.79
464	4553	444	45.85	504	1310	544	41.92
465	4568	445	50.5	505	1419	545	40.57
466	4585	446	55.11	506	1522	546	44.65
467	4606	447	61.76	507	1621	547	46.89
468	4586	448	64.8	508	1711	548	49.2
469	4569	449	79.12	509	1809	549	50.92
470	4554	450	93.87	510	1914	550	52.41
471	4581	451	102.2	511	2005	551	53.52
472	4537	452	111.9	512	2100	552	56.04
473	4532	453	135.4	513	2184	553	57.24
474	4523	454	158.1	514	2273	554	59.69
475	4504	455	186.8	515	2362	555	60.7
476	4454	456	218.4	516	2445	556	62.95
477	4425	457	256.3	517	2526	557	63.48
478	4425	458	303.9	518	2590	558	63.15
479	4401	459	358.9	519	2646	559	66.58
480	4360	460	419	520	2703	560	67.95
481	4360	461	487.2	521	2740	561	69.23
482	4330	462	544.8	522	2772	562	71.2
483	4306	463	615.2	523	2811	563	71.51
484	4275	464	679.1	524	2823	564	72.71
485	4241	465	738.6	525	2835	565	74.64
486	4197	466	798.2	526	2844	566	76.24
487	4172	467	850	527	2856	567	77.65
488	4140	468	912.5	528	2823	568	79.05
489	4096	469	979.9	529	2819	569	80.86
490	4077	470	1047	530	2801	570	84.49
491	4028	471	1123	531	2759	571	89.67
492	3970	472	1198	532	2732	572	93.43
493	3915	473	1281	533	2706	573	95.86
494	3865	474	1383	534	2673	574	102
495	3817	475	1490	535	2638	575	105.6
496	3758	476	1604	536	2600	576	113.6
497	3707	477	1729	537	2567	577	122.1
498	3645	478	1864	538	2529	578	133.4
499	3575	479	2006	539	2495	579	143.4
500	3504	480	2178	540	2469	580	154.9
501	3439	481	2362	541	2451	581	169.9
502	3386	482	2534	542	2425	582	185.4
503	3320	483	2756	543	2406	583	200.8
504	3241	484	2992	544	2382	584	219.7
505	3175	485	3267	545	2369	585	237
506	3111	486	3533	546	2368	586	259.5
507	3029	487	3838	547	2351	587	281.9
508	3001	488	4154	548	2349	588	304.1
509	2922	489	4483	549	2328	589	330.3
510	2861	490	4876	550	2321	590	356.8
511	2793	491	5250	551	2321	591	386.6
512	2735	492	5647	552	2324	592	413
513	2667	493	6067	553	2309	593	441
514	2607	494	6479	554	2311	594	469.2
515	2553	495	6898	555	2303	595	501.9
516	2480	496	7273	556	2295	596	532.6
517	2422	497	7601	557	2279	597	560
518	2377	498	7913	558	2275	598	589.4
519	2313	499	8172	559	2260	599	618.3
520	2268	500	8345	560	2250	600	642.1
521	2201	501	8479	561	2233	601	671.5
522	2138	502	8523	562	2220	602	692.3
523	2090	503	8492	563	2199	603	715.4
524	2043	504	8441	564	2182	604	730.3
525	1989	505	8340	565	2160	605	753
526	1942	506	8165	566	2134	606	773.9
527	1881	507	7986	567	2108	607	783.6
528	1836	508	7851	568	2087	608	799.8
529	1794	509	7669	569	2059	609	807
530	1744	510	7492	570	2016	610	812.3
531	1685	511	7333	571	2000	611	816.4
532	1637	512	7214	572	1954	612	815.7
533	1601	513	7132	573	1908	613	815.7
534	1559	514	7069	574	1868	614	809.6
535	1519	515	7009	575	1829	615	806
536	1460	516	6979	576	1789	616	795.6
537	1428	517	6963	577	1756	617	782.7
538	1401	518	6973	578	1704	618	773.9
539	1368	519	6983	579	1663	619	751
540	1320	520	7015	580	1624	620	739.6
541	1281	521	7038	581	1579	621	722.2
542	1243	522	7085	582	1540	622	706.2
543	1206	523	7105	583	1499	623	685.4
544	1175	524	7162	584	1459	624	662.2
545	1141	525	7203	585	1417	625	642.6
546	1103	526	7269	586	1380	626	623
547	1068	527	7258	587	1345	627	599.9
548	1035	528	7297	588	1315	628	584.3
549	1010	529	7351	589	1276	629	558.8
550	974.8	530	7401	590	1252	630	542.8
551	959.6	531	7441	591	1219	631	524.7
552	931.3	532	7472	592	1183	632	513.3
553	890.3	533	7500	593	1153	633	494.6
554	866.6	534	7548	594	1129	634	477.2
555	840	535	7587	595	1102	635	468.6
556	822.7	536	7607	596	1072	636	453.1
557	792.5	537	7618	597	1060	637	440.3
558	763.4	538	7626	598	1042	638	435
559	736.4	539	7622	599	1019	639	424.6
560	713.9	540	7582	600	1001	640	419.2
561	694.8	541	7521	601	982.1	641	412.9
562	674.1	542	7433	602	964.7	642	403.6
563	652.4	543	7345	603	944.1	643	396.6
564	632.9	544	7196	604	916.6	644	396
565	617.1	545	7055	605	904.2	645	391.8
566	593	546	6893	606	895.3	646	388
567	577.4	547	6709	607	877	647	384.8
568	563.4	548	6525	608	864.5	648	383.5
569	542	549	6334	609	837.8	649	379.7
570	522.3	550	6125	610	820	650	381.9
571	510	551	5936	611	801.7	651	376.5
572	492.2	552	5748	612	794.1	652	379
573	476.9	553	5550	613	775.3	653	377.1
574	465	554	5362	614	757.4	654	377.6
575	442.6	555	5201	615	746.1	655	376.6
576	428.5	556	5061	616	725.9	656	377.5
577	421.4	557	4897	617	712.4	657	377.1
578	404.7	558	4768	618	692.2	658	373.1
579	392.4	559	4643	619	668.3	659	375.5
580	383	560	4537	620	657.2	660	373.1
581	368.7	561	4434	621	639.6	661	369.8
582	356.9	562	4340	622	626.4	662	370.2
583	342.2	563	4278	623	605.2	663	368.8
584	330.6	564	4183	624	597.1	664	362.8
585	324	565	4091	625	582.4	665	362.4
586	313.9	566	4030	626	568.9	666	355.7
587	301.2	567	3965	627	545.5	667	354.9
588	293	568	3900	628	534.9	668	352.3
589	283.1	569	3831	629	517.2	669	348.6
590	272	570	3766	630	497.4	670	340.7
591	263.9	571	3703	631	482.3	671	335.9
592	254.9	572	3644	632	470.5	672	331.6
593	249	573	3580	633	456.3	673	326.6
594	244.7	574	3531	634	438.7	674	318.1
595	235.5	575	3458	635	428.4	675	312.1
596	226.2	576	3404	636	412.3	676	302.9
597	221.4	577	3358	637	398.2	677	296.4
598	217.2	578	3285	638	383.4	678	290.4
599	207.4	579	3221	639	370.3	679	282.3
600	179.3	580	3196	640	358.6	680	275.8
601	187.5	581	3121	641	347.2	681	270.2
602	185.8	582	3070	642	336.4	682	262.1
603	179	583	3029	643	328	683	252.1
604	176.9	584	2973	644	311.3	684	245
605	168.4	585	2918	645	302.9	685	239.9
606	162.7	586	2873	646	294.5	686	229.6
607	157.8	587	2804	647	283.3	687	219.3
608	143.2	588	2749	648	278.3	688	211.8
609	142.4	589	2690	649	268	689	205.4
610	142.5	590	2647	650	256.5	690	196.7
611	137.5	591	2582	651	247.7	691	189
612	125.4	592	2513	652	244.4	692	183.5
613	111.1	593	2452	653	234.9	693	178.5
614	120.1	594	2389	654	227.4	694	171
615	119.9	595	2326	655	217.5	695	164.3
616	103.2	596	2256	656	211.5	696	159.1
617	107	597	2181	657	209.2	697	153.4
618	95.77	598	2114	658	202.1	698	147
619	99.9	599	2049	659	193	699	144.4
620	88.87	600	1989	660	190.4	700	139
		601	1918	661	181.9	701	134
		602	1862	662	178	702	131.1
		603	1800	663	174.1	703	126.2
		604	1739	664	168.4	704	122.9
		605	1680	665	164.7	705	121.4
		606	1625	666	132.2	706	118.2
		607	1563	667	148	707	114.8
		608	1516	668	147.2	708	112.1
		609	1478	669	143.9	709	96.21
		610	1428	670	142.9	710	104.5
		611	1385	671	138.4	711	103.8
		612	1347	672	131.4	712	100.8
		613	1305	673	129	713	99.48
		614	1268	674	107.4	714	96.35
		615	1225	675	117.6	715	94.73
		616	1196	676	106.1	716	94.81
		617	1163	677	112.7	717	92.89
		618	1125	678	110.5	718	89.27
		619	1107	679	106.8	719	74.13
		620	1073	680	92.19	720	66.9
		621	1048	681	87.49	721	79.77
		622	1018	682	81.61	722	70.14
		623	987.2	683	76.49	723	77.62
		624	962.3	684	81.45	724	75.82
		625	933.6	685	70.28	725	71.48
		626	901.3	686	81.89	726	68.76
		627	889.1	687	68.43	727	68.71
		628	868.1	688	68.68	728	67.32
		629	842.5	689	69.66	729	69.99
		630	824.1	690	70.55	730	56.8
		631	798.5	691	72.45	731	64.67
		632	765.3	692	64.97	732	65.18
		633	757.2	693	61.85	733	64.15
		634	736.2	694	61.23	734	56.91
		635	714.8	695	60.54	735	54.62
		636	693.7	696	55.93	736	49.03
		637	677.5	697	51.1	737	51.75
		638	665.2	698	50.96	738	54.72
		639	635.1	699	48.63	739	53.27
		640	622.2	700	45.4	740	48.8
		641	602.8			741	49.69
		642	588.8			742	48.64
		643	569.7			743	43.33
		644	560.5			744	46.01
		645	541.4			745	43.39
		646	525.5			746	39.27
		647	504.2			747	40.98
		648	489.3			748	39.5
		649	470.6			749	36.24
		650	456.5			750	38.26
		651	443.7			751	36.18
		652	432			752	33.88
		653	412.7			753	33.32
		654	406.5			754	31.06
		655	386.4			755	31.48
		656	374.2			756	30.34
		657	360.3			757	28.79
		658	346.9			758	29.01
		659	331.7			759	28.3
		660	324.2			760	27.57
						761	25.71
						762	25.4
						763	23.69
						764	22.9
						765	22.11
						766	22.87
						767	20.7
						768	19.9
						769	18.49
						770	18.54
						771	17.51
						772	17.3
						773	16.69
						774	15.34
						775	15.34
						776	15.2
						777	14.1
						778	13.29
						779	12.9
						780	13.22
						780	0.000398258
