# Supplementary material for: Isomer design unlocks rainbow phosphorescence
Source: Nat Commun. 2026 Mar 17;17:4093. doi: 10.1038/s41467-026-70784-7 (PMC13144461; doi:10.1038/s41467-026-70784-7)
Supplement: Supplementary file 5 — Source Data [file 41467_2026_70784_MOESM5_ESM.zip › Source Data/Fig.2d.xlsx]

## Sheet: Sheet1
Ph-Cz@PVA		Ph-Bd[g]@PVA		Ph-Bd[e]@PVA		Ph-Bd[f]@PVA
--	0	--	0	8000000	0	--	0
0	16	0	0	0	0	0	84391
5000000	8	5000000	0	5000000	0	2000000	1308
10000000	11447	10000000	41127	10000000	33867	4000000	1194
15000000	720	15000000	2446	15000000	7764	6000000	1127
20000000	614	20000000	2449	20000000	7380	8000000	1102
25000000	598	25000000	2403	25000000	7213	10000000	1110
30000000	611	30000000	2276	30000000	7121	12000000	1049
35000000	583	35000000	2255	35000000	6883	14000000	966
40000000	675	40000000	2295	40000000	6818	16000000	971
45000000	568	45000000	2168	45000000	6898	18000000	985
50000000	591	50000000	2115	50000000	6702	20000000	911
55000000	605	55000000	2193	55000000	6590	22000000	935
60000000	568	60000000	2195	60000000	6647	24000000	905
65000000	597	65000000	2174	65000000	6541	26000000	858
70000000	551	70000000	2141	70000000	6317	28000000	907
75000000	547	75000000	2133	75000000	6251	30000000	857
80000000	618	80000000	2165	80000000	6342	32000000	905
85000000	580	85000000	2129	85000000	6206	34000000	892
90000000	591	90000000	2104	90000000	6090	36000000	801
95000000	592	95000000	2076	95000000	6027	38000000	782
100000000	600	100000000	2047	100000000	6004	40000000	788
105000000	575	105000000	2080	105000000	6069	42000000	820
110000000	585	110000000	2117	110000000	5967	44000000	786
115000000	555	115000000	1959	115000000	5703	46000000	796
120000000	581	120000000	2040	120000000	5782	48000000	779
125000000	529	125000000	2049	125000000	5911	50000000	788
130000000	578	130000000	1957	130000000	5709	52000000	780
135000000	564	135000000	2020	135000000	5684	54000000	773
140000000	534	140000000	1971	140000000	5537	56000000	693
145000000	543	145000000	1959	145000000	5679	58000000	720
150000000	547	150000000	2012	150000000	5461	60000000	722
155000000	513	155000000	1943	155000000	5545	62000000	657
160000000	539	160000000	1986	160000000	5472	64000000	750
165000000	538	165000000	1899	165000000	5388	66000000	677
170000000	524	170000000	1803	170000000	5340	68000000	680
175000000	547	175000000	1810	175000000	5310	70000000	659
180000000	519	180000000	1933	180000000	5270	72000000	660
185000000	490	185000000	1807	185000000	5279	74000000	703
190000000	507	190000000	1868	190000000	5195	76000000	646
195000000	534	195000000	1856	195000000	5198	78000000	616
200000000	515	200000000	1843	200000000	5212	80000000	603
205000000	518	205000000	1777	205000000	5143	82000000	625
210000000	503	210000000	1840	210000000	5032	84000000	664
215000000	551	215000000	1711	215000000	5028	86000000	632
220000000	539	220000000	1791	220000000	4842	88000000	653
225000000	526	225000000	1701	225000000	5028	90000000	608
230000000	526	230000000	1645	230000000	4899	92000000	581
235000000	542	235000000	1816	235000000	4844	94000000	620
240000000	491	240000000	1698	240000000	4777	96000000	616
245000000	472	245000000	1730	245000000	4712	98000000	590
250000000	492	250000000	1676	250000000	4772	100000000	607
255000000	494	255000000	1687	255000000	4728	102000000	559
260000000	468	260000000	1602	260000000	4637	104000000	541
265000000	492	265000000	1684	265000000	4622	106000000	557
270000000	491	270000000	1605	270000000	4586	108000000	528
275000000	509	275000000	1593	275000000	4467	110000000	571
280000000	520	280000000	1660	280000000	4460	112000000	538
285000000	512	285000000	1663	285000000	4432	114000000	546
290000000	470	290000000	1602	290000000	4596	116000000	535
295000000	479	295000000	1643	295000000	4410	118000000	484
300000000	522	300000000	1600	300000000	4307	120000000	549
305000000	482	305000000	1588	305000000	4364	122000000	504
310000000	514	310000000	1611	310000000	4461	124000000	541
315000000	464	315000000	1629	315000000	4321	126000000	509
320000000	519	320000000	1496	320000000	4306	128000000	494
325000000	469	325000000	1597	325000000	4214	130000000	498
330000000	496	330000000	1478	330000000	4196	132000000	496
335000000	506	335000000	1482	335000000	4182	134000000	461
340000000	456	340000000	1589	340000000	4179	136000000	419
345000000	428	345000000	1574	345000000	3989	138000000	485
350000000	466	350000000	1481	350000000	4056	140000000	495
355000000	447	355000000	1572	355000000	4076	142000000	424
360000000	497	360000000	1469	360000000	3916	144000000	473
365000000	456	365000000	1483	365000000	3902	146000000	404
370000000	512	370000000	1389	370000000	3948	148000000	444
375000000	473	375000000	1477	375000000	3865	150000000	428
380000000	458	380000000	1454	380000000	3890	152000000	402
385000000	455	385000000	1461	385000000	3780	154000000	406
390000000	466	390000000	1386	390000000	3783	156000000	393
395000000	478	395000000	1369	395000000	3762	158000000	445
400000000	489	400000000	1358	400000000	3720	160000000	437
405000000	448	405000000	1365	405000000	3605	162000000	379
410000000	453	410000000	1345	410000000	3687	164000000	376
415000000	479	415000000	1373	415000000	3662	166000000	401
420000000	454	420000000	1350	420000000	3611	168000000	430
425000000	443	425000000	1356	425000000	3645	170000000	406
430000000	440	430000000	1392	430000000	3568	172000000	393
435000000	469	435000000	1383	435000000	3618	174000000	402
440000000	459	440000000	1394	440000000	3492	176000000	411
445000000	450	445000000	1351	445000000	3643	178000000	382
450000000	454	450000000	1361	450000000	3533	180000000	366
455000000	462	455000000	1267	455000000	3436	182000000	369
460000000	472	460000000	1300	460000000	3409	184000000	357
465000000	480	465000000	1283	465000000	3515	186000000	374
470000000	464	470000000	1306	470000000	3368	188000000	376
475000000	436	475000000	1350	475000000	3263	190000000	373
480000000	478	480000000	1229	480000000	3249	192000000	345
485000000	433	485000000	1261	485000000	3315	194000000	359
490000000	451	490000000	1334	490000000	3191	196000000	329
495000000	448	495000000	1235	495000000	3194	198000000	353
500000000	465	500000000	1217	500000000	3228	200000000	341
505000000	437	505000000	1232	505000000	3340	202000000	340
510000000	417	510000000	1210	510000000	3298	204000000	313
515000000	455	515000000	1180	515000000	3039	206000000	363
520000000	477	520000000	1274	520000000	3050	208000000	327
525000000	472	525000000	1201	525000000	3234	210000000	314
530000000	430	530000000	1165	530000000	3120	212000000	296
535000000	460	535000000	1206	535000000	3139	214000000	318
540000000	446	540000000	1177	540000000	3111	216000000	310
545000000	417	545000000	1284	545000000	3008	218000000	284
550000000	448	550000000	1126	550000000	2977	220000000	322
555000000	416	555000000	1128	555000000	2977	222000000	268
560000000	395	560000000	1157	560000000	2948	224000000	301
565000000	436	565000000	1153	565000000	2796	226000000	319
570000000	437	570000000	1154	570000000	3004	228000000	297
575000000	420	575000000	1121	575000000	2940	230000000	315
580000000	437	580000000	1098	580000000	2946	232000000	278
585000000	449	585000000	1140	585000000	2836	234000000	270
590000000	419	590000000	1086	590000000	2812	236000000	295
595000000	419	595000000	1185	595000000	2792	238000000	259
600000000	415	600000000	1061	600000000	2780	240000000	267
605000000	412	605000000	1108	605000000	2736	242000000	269
610000000	444	610000000	1064	610000000	2809	244000000	252
615000000	435	615000000	1150	615000000	2732	246000000	269
620000000	423	620000000	1103	620000000	2683	248000000	241
625000000	425	625000000	1117	625000000	2731	250000000	262
630000000	442	630000000	1043	630000000	2608	252000000	224
635000000	377	635000000	1096	635000000	2679	254000000	266
640000000	394	640000000	1048	640000000	2620	256000000	273
645000000	395	645000000	1138	645000000	2652	258000000	226
650000000	414	650000000	1014	650000000	2534	260000000	257
655000000	430	655000000	1047	655000000	2558	262000000	255
660000000	420	660000000	1063	660000000	2592	264000000	266
665000000	415	665000000	995	665000000	2528	266000000	229
670000000	396	670000000	1037	670000000	2465	268000000	235
675000000	400	675000000	1054	675000000	2483	270000000	243
680000000	440	680000000	1013	680000000	2485	272000000	238
685000000	375	685000000	989	685000000	2448	274000000	234
690000000	414	690000000	1055	690000000	2436	276000000	217
695000000	421	695000000	1024	695000000	2463	278000000	226
700000000	409	700000000	1006	700000000	2372	280000000	217
705000000	399	705000000	939	705000000	2328	282000000	228
710000000	397	710000000	980	710000000	2329	284000000	201
715000000	397	715000000	970	715000000	2392	286000000	241
720000000	399	720000000	968	720000000	2312	288000000	194
725000000	416	725000000	916	725000000	2319	290000000	236
730000000	399	730000000	954	730000000	2296	292000000	203
735000000	369	735000000	959	735000000	2298	294000000	231
740000000	402	740000000	926	740000000	2268	296000000	207
745000000	405	745000000	902	745000000	2291	298000000	203
750000000	396	750000000	880	750000000	2265	300000000	218
755000000	386	755000000	884	755000000	2144	302000000	179
760000000	371	760000000	908	760000000	2209	304000000	188
765000000	324	765000000	922	765000000	2147	306000000	190
770000000	376	770000000	917	770000000	2173	308000000	217
775000000	388	775000000	939	775000000	2196	310000000	189
780000000	387	780000000	909	780000000	2149	312000000	209
785000000	398	785000000	920	785000000	2175	314000000	179
790000000	413	790000000	875	790000000	2108	316000000	177
795000000	373	795000000	844	795000000	2156	318000000	206
800000000	396	800000000	912	800000000	2099	320000000	205
805000000	370	805000000	850	805000000	2021	322000000	177
810000000	377	810000000	878	810000000	2142	324000000	187
815000000	356	815000000	842	815000000	2049	326000000	154
820000000	368	820000000	880	820000000	2117	328000000	171
825000000	361	825000000	791	825000000	2013	330000000	167
830000000	345	830000000	826	830000000	2038	332000000	173
835000000	387	835000000	813	835000000	1936	334000000	152
840000000	410	840000000	844	840000000	1918	336000000	145
845000000	383	845000000	838	845000000	2095	338000000	174
850000000	363	850000000	839	850000000	1910	340000000	173
855000000	404	855000000	903	855000000	1963	342000000	174
860000000	366	860000000	799	860000000	1804	344000000	170
865000000	389	865000000	826	865000000	1864	346000000	156
870000000	355	870000000	828	870000000	1875	348000000	148
875000000	362	875000000	846	875000000	1886	350000000	145
880000000	404	880000000	788	880000000	1802	352000000	175
885000000	384	885000000	817	885000000	1828	354000000	152
890000000	368	890000000	827	890000000	1772	356000000	138
895000000	403	895000000	856	895000000	1860	358000000	165
900000000	338	900000000	773	900000000	1864	360000000	156
905000000	381	905000000	812	905000000	1819	362000000	150
910000000	318	910000000	818	910000000	1850	364000000	124
915000000	377	915000000	746	915000000	1792	366000000	144
920000000	338	920000000	746	920000000	1699	368000000	136
925000000	348	925000000	739	925000000	1800	370000000	153
930000000	382	930000000	745	930000000	1819	372000000	156
935000000	358	935000000	726	935000000	1709	374000000	143
940000000	385	940000000	742	940000000	1716	376000000	117
945000000	337	945000000	742	945000000	1776	378000000	140
950000000	359	950000000	756	950000000	1727	380000000	163
955000000	349	955000000	759	955000000	1679	382000000	121
960000000	369	960000000	760	960000000	1620	384000000	156
965000000	362	965000000	689	965000000	1635	386000000	121
970000000	356	970000000	717	970000000	1697	388000000	131
975000000	350	975000000	704	975000000	1585	390000000	140
980000000	361	980000000	725	980000000	1627	392000000	116
985000000	366	985000000	673	985000000	1603	394000000	121
990000000	338	990000000	701	990000000	1578	396000000	139
995000000	371	995000000	661	995000000	1628	398000000	89
1000000000	325	1000000000	640	1000000000	1657	400000000	136
1005000000	352	1005000000	649	1005000000	1548	402000000	122
1010000000	347	1010000000	659	1010000000	1523	404000000	118
1015000000	358	1015000000	701	1015000000	1543	406000000	119
1020000000	347	1020000000	701	1020000000	1563	408000000	130
1025000000	364	1025000000	657	1025000000	1546	410000000	110
1030000000	315	1030000000	665	1030000000	1574	412000000	129
1035000000	308	1035000000	654	1035000000	1597	414000000	121
1040000000	353	1040000000	693	1040000000	1448	416000000	106
1045000000	335	1045000000	668	1045000000	1430	418000000	123
1050000000	318	1050000000	647	1050000000	1495	420000000	103
1055000000	335	1055000000	649	1055000000	1456	422000000	122
1060000000	356	1060000000	670	1060000000	1438	424000000	114
1065000000	317	1065000000	594	1065000000	1420	426000000	106
1070000000	329	1070000000	658	1070000000	1472	428000000	99
1075000000	312	1075000000	619	1075000000	1433	430000000	90
1080000000	362	1080000000	609	1080000000	1389	432000000	105
1085000000	375	1085000000	619	1085000000	1408	434000000	88
1090000000	352	1090000000	593	1090000000	1389	436000000	102
1095000000	338	1095000000	619	1095000000	1381	438000000	113
1100000000	345	1100000000	642	1100000000	1369	440000000	104
1105000000	326	1105000000	650	1105000000	1375	442000000	94
1110000000	376	1110000000	603	1110000000	1342	444000000	101
1115000000	343	1115000000	681	1115000000	1324	446000000	92
1120000000	325	1120000000	606	1120000000	1376	448000000	97
1125000000	292	1125000000	588	1125000000	1342	450000000	108
1130000000	299	1130000000	600	1130000000	1343	452000000	102
1135000000	298	1135000000	606	1135000000	1300	454000000	109
1140000000	313	1140000000	580	1140000000	1282	456000000	103
1145000000	302	1145000000	597	1145000000	1295	458000000	95
1150000000	337	1150000000	583	1150000000	1257	460000000	104
1155000000	314	1155000000	587	1155000000	1260	462000000	100
1160000000	313	1160000000	550	1160000000	1244	464000000	85
1165000000	331	1165000000	577	1165000000	1267	466000000	111
1170000000	301	1170000000	592	1170000000	1295	468000000	92
1175000000	314	1175000000	554	1175000000	1216	470000000	90
1180000000	340	1180000000	553	1180000000	1238	472000000	89
1185000000	293	1185000000	554	1185000000	1147	474000000	99
1190000000	315	1190000000	582	1190000000	1177	476000000	91
1195000000	349	1195000000	587	1195000000	1186	478000000	97
1200000000	308	1200000000	514	1200000000	1181	480000000	75
1205000000	306	1205000000	532	1205000000	1207	482000000	80
1210000000	286	1210000000	574	1210000000	1202	484000000	90
1215000000	342	1215000000	582	1215000000	1177	486000000	78
1220000000	324	1220000000	562	1220000000	1199	488000000	71
1225000000	299	1225000000	541	1225000000	1137	490000000	81
1230000000	301	1230000000	516	1230000000	1126	492000000	86
1235000000	297	1235000000	546	1235000000	1093	494000000	78
1240000000	290	1240000000	512	1240000000	1159	496000000	94
1245000000	295	1245000000	531	1245000000	1155	498000000	92
1250000000	294	1250000000	577	1250000000	1143	500000000	86
1255000000	312	1255000000	527	1255000000	1129	502000000	60
1260000000	320	1260000000	521	1260000000	1142	504000000	65
1265000000	307	1265000000	538	1265000000	1069	506000000	63
1270000000	328	1270000000	522	1270000000	1070	508000000	71
1275000000	321	1275000000	500	1275000000	1109	510000000	77
1280000000	296	1280000000	515	1280000000	1073	512000000	88
1285000000	305	1285000000	521	1285000000	1088	514000000	77
1290000000	317	1290000000	509	1290000000	1104	516000000	82
1295000000	330	1295000000	502	1295000000	1010	518000000	64
1300000000	300	1300000000	506	1300000000	1049	520000000	65
1305000000	327	1305000000	477	1305000000	1066	522000000	77
1310000000	258	1310000000	544	1310000000	1074	524000000	64
1315000000	327	1315000000	494	1315000000	1007	526000000	70
1320000000	295	1320000000	511	1320000000	1028	528000000	64
1325000000	315	1325000000	441	1325000000	1024	530000000	70
1330000000	323	1330000000	472	1330000000	1027	532000000	71
1335000000	290	1335000000	496	1335000000	1005	534000000	77
1340000000	296	1340000000	452	1340000000	1007	536000000	78
1345000000	326	1345000000	501	1345000000	1021	538000000	51
1350000000	309	1350000000	451	1350000000	1006	540000000	50
1355000000	297	1355000000	517	1355000000	923	542000000	76
1360000000	282	1360000000	471	1360000000	967	544000000	60
1365000000	311	1365000000	469	1365000000	971	546000000	49
1370000000	284	1370000000	424	1370000000	948	548000000	72
1375000000	288	1375000000	436	1375000000	947	550000000	72
1380000000	312	1380000000	473	1380000000	934	552000000	60
1385000000	302	1385000000	453	1385000000	1016	554000000	71
1390000000	309	1390000000	456	1390000000	940	556000000	60
1395000000	299	1395000000	466	1395000000	925	558000000	56
1400000000	295	1400000000	475	1400000000	943	560000000	80
1405000000	294	1405000000	445	1405000000	849	562000000	71
1410000000	283	1410000000	406	1410000000	861	564000000	66
1415000000	296	1415000000	426	1415000000	902	566000000	62
1420000000	284	1420000000	426	1420000000	941	568000000	58
1425000000	275	1425000000	417	1425000000	922	570000000	60
1430000000	296	1430000000	444	1430000000	883	572000000	61
1435000000	262	1435000000	462	1435000000	858	574000000	56
1440000000	316	1440000000	449	1440000000	809	576000000	48
1445000000	314	1445000000	456	1445000000	813	578000000	60
1450000000	315	1450000000	426	1450000000	882	580000000	58
1455000000	281	1455000000	432	1455000000	872	582000000	56
1460000000	267	1460000000	378	1460000000	845	584000000	48
1465000000	295	1465000000	403	1465000000	854	586000000	51
1470000000	262	1470000000	418	1470000000	811	588000000	65
1475000000	286	1475000000	394	1475000000	818	590000000	68
1480000000	311	1480000000	456	1480000000	838	592000000	55
1485000000	273	1485000000	394	1485000000	795	594000000	49
1490000000	280	1490000000	378	1490000000	850	596000000	54
1495000000	307	1495000000	405	1495000000	812	598000000	65
1500000000	258	1500000000	401	1500000000	748	600000000	44
1505000000	299	1505000000	444	1505000000	704	602000000	48
1510000000	287	1510000000	411	1510000000	769	604000000	48
1515000000	247	1515000000	409	1515000000	770	606000000	47
1520000000	275	1520000000	379	1520000000	773	608000000	73
1525000000	312	1525000000	381	1525000000	776	610000000	49
1530000000	297	1530000000	390	1530000000	770	612000000	50
1535000000	260	1535000000	404	1535000000	734	614000000	39
1540000000	288	1540000000	422	1540000000	754	616000000	52
1545000000	280	1545000000	369	1545000000	765	618000000	33
1550000000	288	1550000000	383	1550000000	721	620000000	47
1555000000	270	1555000000	386	1555000000	735	622000000	35
1560000000	275	1560000000	366	1560000000	726	624000000	54
1565000000	248	1565000000	357	1565000000	754	626000000	51
1570000000	257	1570000000	389	1570000000	732	628000000	44
1575000000	277	1575000000	362	1575000000	728	630000000	52
1580000000	261	1580000000	363	1580000000	733	632000000	40
1585000000	312	1585000000	375	1585000000	740	634000000	38
1590000000	284	1590000000	366	1590000000	686	636000000	47
1595000000	262	1595000000	386	1595000000	755	638000000	48
1600000000	220	1600000000	377	1600000000	696	640000000	48
1605000000	262	1605000000	356	1605000000	686	642000000	45
1610000000	285	1610000000	357	1610000000	693	644000000	41
1615000000	276	1615000000	348	1615000000	682	646000000	37
1620000000	273	1620000000	331	1620000000	659	648000000	46
1625000000	258	1625000000	336	1625000000	643	650000000	34
1630000000	269	1630000000	356	1630000000	687	652000000	50
1635000000	245	1635000000	350	1635000000	655	654000000	65
1640000000	252	1640000000	325	1640000000	658	656000000	44
1645000000	267	1645000000	345	1645000000	657	658000000	47
1650000000	247	1650000000	318	1650000000	630	660000000	39
1655000000	311	1655000000	367	1655000000	672	662000000	26
1660000000	274	1660000000	370	1660000000	647	664000000	35
1665000000	234	1665000000	324	1665000000	643	666000000	34
1670000000	220	1670000000	338	1670000000	660	668000000	33
1675000000	248	1675000000	352	1675000000	622	670000000	44
1680000000	259	1680000000	341	1680000000	665	672000000	37
1685000000	241	1685000000	334	1685000000	615	674000000	32
1690000000	243	1690000000	343	1690000000	688	676000000	39
1695000000	258	1695000000	308	1695000000	663	678000000	36
1700000000	251	1700000000	325	1700000000	639	680000000	43
1705000000	255	1705000000	344	1705000000	624	682000000	26
1710000000	266	1710000000	312	1710000000	594	684000000	28
1715000000	252	1715000000	313	1715000000	607	686000000	34
1720000000	255	1720000000	283	1720000000	620	688000000	38
1725000000	227	1725000000	327	1725000000	596	690000000	40
1730000000	289	1730000000	300	1730000000	608	692000000	26
1735000000	259	1735000000	349	1735000000	518	694000000	36
1740000000	245	1740000000	315	1740000000	586	696000000	32
1745000000	253	1745000000	270	1745000000	606	698000000	28
1750000000	222	1750000000	306	1750000000	581	700000000	31
1755000000	266	1755000000	320	1755000000	562	702000000	23
1760000000	267	1760000000	315	1760000000	576	704000000	29
1765000000	238	1765000000	313	1765000000	586	706000000	37
1770000000	274	1770000000	303	1770000000	552	708000000	39
1775000000	230	1775000000	285	1775000000	561	710000000	39
1780000000	221	1780000000	272	1780000000	556	712000000	21
1785000000	224	1785000000	288	1785000000	538	714000000	33
1790000000	252	1790000000	293	1790000000	566	716000000	31
1795000000	223	1795000000	289	1795000000	576	718000000	42
1800000000	255	1800000000	294	1800000000	560	720000000	41
1805000000	238	1805000000	306	1805000000	542	722000000	32
1810000000	270	1810000000	303	1810000000	536	724000000	35
1815000000	256	1815000000	270	1815000000	511	726000000	35
1820000000	268	1820000000	246	1820000000	539	728000000	33
1825000000	236	1825000000	250	1825000000	578	730000000	29
1830000000	238	1830000000	299	1830000000	521	732000000	24
1835000000	215	1835000000	265	1835000000	526	734000000	22
1840000000	246	1840000000	282	1840000000	541	736000000	29
1845000000	209	1845000000	238	1845000000	507	738000000	36
1850000000	234	1850000000	274	1850000000	487	740000000	33
1855000000	218	1855000000	274	1855000000	499	742000000	30
1860000000	240	1860000000	302	1860000000	472	744000000	20
1865000000	197	1865000000	296	1865000000	465	746000000	45
1870000000	237	1870000000	242	1870000000	461	748000000	20
1875000000	229	1875000000	273	1875000000	516	750000000	22
1880000000	265	1880000000	272	1880000000	522	752000000	24
1885000000	260	1885000000	264	1885000000	467	754000000	28
1890000000	241	1890000000	250	1890000000	493	756000000	24
1895000000	229	1895000000	265	1895000000	502	758000000	30
1900000000	208	1900000000	249	1900000000	504	760000000	28
1905000000	254	1905000000	253	1905000000	471	762000000	27
1910000000	251	1910000000	246	1910000000	448	764000000	27
1915000000	223	1915000000	262	1915000000	424	766000000	24
1920000000	261	1920000000	232	1920000000	468	768000000	28
1925000000	234	1925000000	272	1925000000	440	770000000	32
1930000000	237	1930000000	279	1930000000	439	772000000	20
1935000000	239	1935000000	244	1935000000	457	774000000	24
1940000000	229	1940000000	278	1940000000	477	776000000	18
1945000000	233	1945000000	241	1945000000	460	778000000	18
1950000000	238	1950000000	240	1950000000	409	780000000	42
1955000000	222	1955000000	257	1955000000	401	782000000	30
1960000000	214	1960000000	256	1960000000	436	784000000	25
1965000000	242	1965000000	258	1965000000	451	786000000	25
1970000000	227	1970000000	254	1970000000	453	788000000	25
1975000000	219	1975000000	259	1975000000	456	790000000	20
1980000000	241	1980000000	214	1980000000	404	792000000	17
1985000000	247	1985000000	251	1985000000	462	794000000	19
1990000000	233	1990000000	215	1990000000	481	796000000	26
1995000000	265	1995000000	264	1995000000	417	798000000	17
2000000000	238	2000000000	205	2000000000	439	800000000	26
2005000000	198	2005000000	260	2005000000	418	802000000	18
2010000000	203	2010000000	232	2010000000	422	804000000	16
2015000000	221	2015000000	234	2015000000	420	806000000	20
2020000000	202	2020000000	259	2020000000	441	808000000	29
2025000000	218	2025000000	222	2025000000	421	810000000	20
2030000000	261	2030000000	224	2030000000	436	812000000	13
2035000000	219	2035000000	276	2035000000	423	814000000	27
2040000000	234	2040000000	235	2040000000	429	816000000	24
2045000000	208	2045000000	229	2045000000	405	818000000	13
2050000000	243	2050000000	219	2050000000	403	820000000	22
2055000000	230	2055000000	204	2055000000	344	822000000	25
2060000000	223	2060000000	201	2060000000	374	824000000	17
2065000000	233	2065000000	266	2065000000	362	826000000	24
2070000000	226	2070000000	218	2070000000	374	828000000	19
2075000000	194	2075000000	216	2075000000	412	830000000	27
2080000000	229	2080000000	241	2080000000	401	832000000	23
2085000000	203	2085000000	203	2085000000	373	834000000	18
2090000000	253	2090000000	224	2090000000	361	836000000	16
2095000000	231	2095000000	232	2095000000	385	838000000	17
2100000000	237	2100000000	185	2100000000	351	840000000	26
2105000000	226	2105000000	203	2105000000	406	842000000	19
2110000000	231	2110000000	210	2110000000	324	844000000	15
2115000000	210	2115000000	187	2115000000	342	846000000	18
2120000000	205	2120000000	205	2120000000	359	848000000	13
2125000000	220	2125000000	203	2125000000	374	850000000	31
2130000000	226	2130000000	215	2130000000	375	852000000	17
2135000000	222	2135000000	217	2135000000	372	854000000	14
2140000000	195	2140000000	190	2140000000	372	856000000	22
2145000000	174	2145000000	180	2145000000	391	858000000	14
2150000000	198	2150000000	199	2150000000	330	860000000	14
2155000000	230	2155000000	211	2155000000	334	862000000	15
2160000000	188	2160000000	190	2160000000	339	864000000	13
2165000000	197	2165000000	179	2165000000	357	866000000	14
2170000000	206	2170000000	208	2170000000	328	868000000	19
2175000000	194	2175000000	199	2175000000	315	870000000	14
2180000000	196	2180000000	204	2180000000	327	872000000	14
2185000000	225	2185000000	179	2185000000	318	874000000	12
2190000000	201	2190000000	228	2190000000	320	876000000	24
2195000000	218	2195000000	195	2195000000	354	878000000	12
2200000000	224	2200000000	206	2200000000	333	880000000	16
2205000000	210	2205000000	192	2205000000	331	882000000	16
2210000000	167	2210000000	170	2210000000	346	884000000	17
2215000000	186	2215000000	164	2215000000	308	886000000	14
2220000000	208	2220000000	193	2220000000	292	888000000	15
2225000000	184	2225000000	210	2225000000	341	890000000	20
2230000000	150	2230000000	181	2230000000	344	892000000	13
2235000000	182	2235000000	158	2235000000	305	894000000	16
2240000000	183	2240000000	178	2240000000	311	896000000	27
2245000000	207	2245000000	177	2245000000	320	898000000	20
2250000000	169	2250000000	190	2250000000	329	900000000	16
2255000000	184	2255000000	170	2255000000	317	902000000	11
2260000000	167	2260000000	160	2260000000	302	904000000	14
2265000000	168	2265000000	170	2265000000	302	906000000	10
2270000000	181	2270000000	174	2270000000	298	908000000	25
2275000000	188	2275000000	191	2275000000	270	910000000	22
2280000000	171	2280000000	168	2280000000	294	912000000	21
2285000000	177	2285000000	169	2285000000	307	914000000	15
2290000000	209	2290000000	186	2290000000	310	916000000	16
2295000000	194	2295000000	164	2295000000	273	918000000	17
2300000000	189	2300000000	184	2300000000	280	920000000	12
2305000000	180	2305000000	172	2305000000	300	922000000	13
2310000000	140	2310000000	157	2310000000	272	924000000	14
2315000000	156	2315000000	187	2315000000	268	926000000	22
2320000000	178	2320000000	161	2320000000	276	928000000	8
2325000000	168	2325000000	186	2325000000	272	930000000	11
2330000000	160	2330000000	178	2330000000	285	932000000	20
2335000000	160	2335000000	171	2335000000	267	934000000	19
2340000000	159	2340000000	190	2340000000	264	936000000	22
2345000000	143	2345000000	150	2345000000	253	938000000	16
2350000000	164	2350000000	148	2350000000	297	940000000	15
2355000000	178	2355000000	156	2355000000	272	942000000	19
2360000000	169	2360000000	177	2360000000	241	944000000	16
2365000000	176	2365000000	179	2365000000	285	946000000	18
2370000000	168	2370000000	164	2370000000	252	948000000	17
2375000000	149	2375000000	164	2375000000	257	950000000	11
2380000000	160	2380000000	174	2380000000	285	952000000	13
2385000000	152	2385000000	131	2385000000	277	954000000	10
2390000000	157	2390000000	149	2390000000	286	956000000	19
2395000000	201	2395000000	137	2395000000	256	958000000	16
2400000000	158	2400000000	161	2400000000	271	960000000	11
2405000000	155	2405000000	171	2405000000	255	962000000	14
2410000000	185	2410000000	149	2410000000	220	964000000	13
2415000000	182	2415000000	164	2415000000	277	966000000	8
2420000000	183	2420000000	148	2420000000	244	968000000	12
2425000000	195	2425000000	138	2425000000	254	970000000	10
2430000000	157	2430000000	170	2430000000	259	972000000	13
2435000000	165	2435000000	146	2435000000	252	974000000	8
2440000000	160	2440000000	165	2440000000	234	976000000	7
2445000000	162	2445000000	159	2445000000	234	978000000	8
2450000000	178	2450000000	139	2450000000	238	980000000	18
2455000000	176	2455000000	128	2455000000	219	982000000	10
2460000000	168	2460000000	160	2460000000	228	984000000	10
2465000000	179	2465000000	164	2465000000	240	986000000	15
2470000000	182	2470000000	166	2470000000	244	988000000	12
2475000000	147	2475000000	149	2475000000	219	990000000	9
2480000000	156	2480000000	142	2480000000	215	992000000	11
2485000000	147	2485000000	147	2485000000	250	994000000	10
2490000000	148	2490000000	160	2490000000	259	996000000	6
2495000000	152	2495000000	153	2495000000	231	998000000	5
2500000000	149	2500000000	120	2500000000	229	1000000000	17
2505000000	197	2505000000	152	2505000000	244	1002000000	11
2510000000	151	2510000000	153	2510000000	231	1004000000	12
2515000000	137	2515000000	136	2515000000	209	1006000000	17
2520000000	152	2520000000	133	2520000000	242	1008000000	10
2525000000	167	2525000000	128	2525000000	201	1010000000	13
2530000000	158	2530000000	127	2530000000	203	1012000000	12
2535000000	165	2535000000	167	2535000000	223	1014000000	12
2540000000	150	2540000000	144	2540000000	251	1016000000	12
2545000000	160	2545000000	151	2545000000	221	1018000000	9
2550000000	174	2550000000	122	2550000000	192	1020000000	12
2555000000	148	2555000000	148	2555000000	221	1022000000	13
2560000000	139	2560000000	153	2560000000	227	1024000000	10
2565000000	149	2565000000	142	2565000000	211	1026000000	13
2570000000	156	2570000000	142	2570000000	211	1028000000	12
2575000000	145	2575000000	148	2575000000	212	1030000000	10
2580000000	147	2580000000	119	2580000000	210	1032000000	12
2585000000	164	2585000000	138	2585000000	208	1034000000	13
2590000000	152	2590000000	149	2590000000	194	1036000000	16
2595000000	161	2595000000	125	2595000000	202	1038000000	4
2600000000	178	2600000000	129	2600000000	207	1040000000	11
2605000000	137	2605000000	101	2605000000	201	1042000000	13
2610000000	161	2610000000	133	2610000000	186	1044000000	7
2615000000	148	2615000000	114	2615000000	193	1046000000	10
2620000000	154	2620000000	126	2620000000	193	1048000000	8
2625000000	173	2625000000	108	2625000000	207	1050000000	6
2630000000	148	2630000000	117	2630000000	221	1052000000	9
2635000000	145	2635000000	110	2635000000	193	1054000000	13
2640000000	157	2640000000	152	2640000000	197	1056000000	6
2645000000	154	2645000000	130	2645000000	203	1058000000	12
2650000000	128	2650000000	116	2650000000	188	1060000000	9
2655000000	139	2655000000	143	2655000000	174	1062000000	12
2660000000	161	2660000000	131	2660000000	181	1064000000	13
2665000000	144	2665000000	131	2665000000	202	1066000000	6
2670000000	148	2670000000	123	2670000000	177	1068000000	8
2675000000	153	2675000000	125	2675000000	207	1070000000	12
2680000000	179	2680000000	124	2680000000	187	1072000000	12
2685000000	151	2685000000	116	2685000000	183	1074000000	7
2690000000	152	2690000000	124	2690000000	184	1076000000	17
2695000000	144	2695000000	107	2695000000	200	1078000000	11
2700000000	146	2700000000	89	2700000000	159	1080000000	6
2705000000	159	2705000000	112	2705000000	160	1082000000	13
2710000000	150	2710000000	120	2710000000	153	1084000000	7
2715000000	168	2715000000	119	2715000000	168	1086000000	8
2720000000	143	2720000000	131	2720000000	171	1088000000	6
2725000000	140	2725000000	99	2725000000	174	1090000000	9
2730000000	130	2730000000	115	2730000000	181	1092000000	6
2735000000	136	2735000000	129	2735000000	161	1094000000	3
2740000000	160	2740000000	113	2740000000	162	1096000000	6
2745000000	150	2745000000	127	2745000000	148	1098000000	8
2750000000	139	2750000000	111	2750000000	155	1100000000	11
2755000000	126	2755000000	117	2755000000	160	1102000000	12
2760000000	140	2760000000	85	2760000000	189	1104000000	12
2765000000	149	2765000000	112	2765000000	162	1106000000	12
2770000000	130	2770000000	100	2770000000	189	1108000000	5
2775000000	157	2775000000	111	2775000000	145	1110000000	10
2780000000	153	2780000000	132	2780000000	179	1112000000	5
2785000000	141	2785000000	113	2785000000	182	1114000000	8
2790000000	141	2790000000	114	2790000000	151	1116000000	10
2795000000	125	2795000000	108	2795000000	142	1118000000	11
2800000000	139	2800000000	106	2800000000	154	1120000000	8
2805000000	147	2805000000	104	2805000000	152	1122000000	8
2810000000	142	2810000000	109	2810000000	146	1124000000	6
2815000000	134	2815000000	107	2815000000	138	1126000000	5
2820000000	164	2820000000	113	2820000000	151	1128000000	6
2825000000	133	2825000000	92	2825000000	150	1130000000	12
2830000000	145	2830000000	81	2830000000	136	1132000000	4
2835000000	144	2835000000	91	2835000000	143	1134000000	8
2840000000	143	2840000000	88	2840000000	149	1136000000	11
2845000000	144	2845000000	104	2845000000	150	1138000000	6
2850000000	143	2850000000	106	2850000000	175	1140000000	6
2855000000	137	2855000000	105	2855000000	136	1142000000	7
2860000000	148	2860000000	83	2860000000	166	1144000000	9
2865000000	139	2865000000	93	2865000000	129	1146000000	10
2870000000	121	2870000000	81	2870000000	126	1148000000	6
2875000000	123	2875000000	102	2875000000	162	1150000000	8
2880000000	162	2880000000	102	2880000000	128	1152000000	7
2885000000	147	2885000000	108	2885000000	148	1154000000	6
2890000000	127	2890000000	94	2890000000	135	1156000000	3
2895000000	130	2895000000	115	2895000000	153	1158000000	3
2900000000	149	2900000000	91	2900000000	118	1160000000	7
2905000000	133	2905000000	110	2905000000	139	1162000000	10
2910000000	144	2910000000	75	2910000000	119	1164000000	5
2915000000	157	2915000000	80	2915000000	133	1166000000	6
2920000000	125	2920000000	89	2920000000	138	1168000000	9
2925000000	157	2925000000	91	2925000000	131	1170000000	11
2930000000	142	2930000000	103	2930000000	145	1172000000	5
2935000000	147	2935000000	104	2935000000	129	1174000000	5
2940000000	107	2940000000	75	2940000000	123	1176000000	9
2945000000	151	2945000000	88	2945000000	141	1178000000	7
2950000000	155	2950000000	101	2950000000	131	1180000000	7
2955000000	139	2955000000	111	2955000000	135	1182000000	9
2960000000	139	2960000000	75	2960000000	138	1184000000	10
2965000000	141	2965000000	89	2965000000	141	1186000000	11
2970000000	162	2970000000	108	2970000000	132	1188000000	3
2975000000	157	2975000000	74	2975000000	121	1190000000	6
2980000000	170	2980000000	83	2980000000	141	1192000000	4
2985000000	144	2985000000	82	2985000000	112	1194000000	8
2990000000	166	2990000000	79	2990000000	118	1196000000	8
2995000000	104	2995000000	85	2995000000	116	1198000000	5
3000000000	123	3000000000	69	3000000000	118	1200000000	2
3005000000	113	3005000000	99	3005000000	124	1202000000	8
3010000000	127	3010000000	92	3010000000	112	1204000000	11
3015000000	129	3015000000	110	3015000000	131	1206000000	4
3020000000	135	3020000000	75	3020000000	139	1208000000	8
3025000000	130	3025000000	80	3025000000	133	1210000000	1
3030000000	149	3030000000	91	3030000000	136	1212000000	7
3035000000	121	3035000000	85	3035000000	106	1214000000	5
3040000000	138	3040000000	86	3040000000	121	1216000000	4
3045000000	108	3045000000	81	3045000000	111	1218000000	6
3050000000	121	3050000000	82	3050000000	116	1220000000	9
3055000000	121	3055000000	70	3055000000	125	1222000000	3
3060000000	133	3060000000	83	3060000000	119	1224000000	9
3065000000	120	3065000000	96	3065000000	113	1226000000	9
3070000000	132	3070000000	85	3070000000	110	1228000000	7
3075000000	141	3075000000	83	3075000000	119	1230000000	8
3080000000	131	3080000000	76	3080000000	107	1232000000	4
3085000000	124	3085000000	63	3085000000	105	1234000000	6
3090000000	110	3090000000	86	3090000000	107	1236000000	6
3095000000	137	3095000000	77	3095000000	116	1238000000	3
3100000000	140	3100000000	82	3100000000	103	1240000000	9
3105000000	146	3105000000	75	3105000000	88	1242000000	6
3110000000	135	3110000000	88	3110000000	108	1244000000	3
3115000000	135	3115000000	93	3115000000	109	1246000000	10
3120000000	114	3120000000	61	3120000000	121	1248000000	2
3125000000	109	3125000000	68	3125000000	98	1250000000	12
3130000000	134	3130000000	74	3130000000	130	1252000000	2
3135000000	116	3135000000	72	3135000000	120	1254000000	11
3140000000	135	3140000000	62	3140000000	107	1256000000	8
3145000000	133	3145000000	58	3145000000	134	1258000000	5
3150000000	130	3150000000	63	3150000000	97	1260000000	8
3155000000	128	3155000000	51	3155000000	98	1262000000	3
3160000000	126	3160000000	74	3160000000	98	1264000000	12
3165000000	130	3165000000	68	3165000000	111	1266000000	6
3170000000	99	3170000000	71	3170000000	115	1268000000	8
3175000000	139	3175000000	79	3175000000	108	1270000000	8
3180000000	132	3180000000	72	3180000000	85	1272000000	7
3185000000	122	3185000000	81	3185000000	102	1274000000	8
3190000000	124	3190000000	71	3190000000	126	1276000000	7
3195000000	104	3195000000	70	3195000000	99	1278000000	5
3200000000	112	3200000000	86	3200000000	108	1280000000	5
3205000000	107	3205000000	72	3205000000	88	1282000000	6
3210000000	111	3210000000	78	3210000000	82	1284000000	5
3215000000	128	3215000000	62	3215000000	85	1286000000	6
3220000000	135	3220000000	71	3220000000	111	1288000000	7
3225000000	129	3225000000	65	3225000000	91	1290000000	7
3230000000	109	3230000000	82	3230000000	87	1292000000	2
3235000000	121	3235000000	68	3235000000	94	1294000000	5
3240000000	115	3240000000	52	3240000000	106	1296000000	1
3245000000	128	3245000000	65	3245000000	101	1298000000	5
3250000000	122	3250000000	60	3250000000	96	1300000000	1
3255000000	119	3255000000	72	3255000000	94	1302000000	2
3260000000	110	3260000000	60	3260000000	79	1304000000	5
3265000000	144	3265000000	65	3265000000	91	1306000000	3
3270000000	107	3270000000	67	3270000000	87	1308000000	4
3275000000	117	3275000000	68	3275000000	102	1310000000	5
3280000000	116	3280000000	80	3280000000	105	1312000000	0
3285000000	108	3285000000	74	3285000000	84	1314000000	10
3290000000	123	3290000000	67	3290000000	88	1316000000	8
3295000000	127	3295000000	59	3295000000	101	1318000000	5
3300000000	96	3300000000	51	3300000000	89	1320000000	6
3305000000	117	3305000000	62	3305000000	75	1322000000	12
3310000000	119	3310000000	59	3310000000	87	1324000000	10
3315000000	133	3315000000	64	3315000000	96	1326000000	2
3320000000	110	3320000000	80	3320000000	96	1328000000	6
3325000000	119	3325000000	74	3325000000	87	1330000000	4
3330000000	110	3330000000	67	3330000000	72	1332000000	7
3335000000	121	3335000000	72	3335000000	71	1334000000	3
3340000000	122	3340000000	71	3340000000	87	1336000000	3
3345000000	126	3345000000	67	3345000000	81	1338000000	8
3350000000	115	3350000000	56	3350000000	84	1340000000	6
3355000000	111	3355000000	65	3355000000	78	1342000000	3
3360000000	107	3360000000	66	3360000000	86	1344000000	4
3365000000	108	3365000000	68	3365000000	81	1346000000	2
3370000000	109	3370000000	56	3370000000	73	1348000000	6
3375000000	104	3375000000	66	3375000000	88	1350000000	5
3380000000	134	3380000000	66	3380000000	79	1352000000	6
3385000000	123	3385000000	52	3385000000	77	1354000000	4
3390000000	83	3390000000	69	3390000000	63	1356000000	2
3395000000	118	3395000000	53	3395000000	83	1358000000	5
3400000000	119	3400000000	61	3400000000	81	1360000000	3
3405000000	110	3405000000	55	3405000000	87	1362000000	6
3410000000	112	3410000000	72	3410000000	79	1364000000	9
3415000000	107	3415000000	66	3415000000	69	1366000000	3
3420000000	113	3420000000	66	3420000000	71	1368000000	1
3425000000	111	3425000000	58	3425000000	75	1370000000	1
3430000000	124	3430000000	49	3430000000	84	1372000000	2
3435000000	120	3435000000	44	3435000000	90	1374000000	6
3440000000	107	3440000000	63	3440000000	66	1376000000	3
3445000000	104	3445000000	55	3445000000	78	1378000000	2
3450000000	133	3450000000	64	3450000000	88	1380000000	11
3455000000	129	3455000000	62	3455000000	69	1382000000	4
3460000000	118	3460000000	71	3460000000	79	1384000000	6
3465000000	100	3465000000	50	3465000000	72	1386000000	6
3470000000	103	3470000000	63	3470000000	70	1388000000	4
3475000000	102	3475000000	51	3475000000	61	1390000000	2
3480000000	102	3480000000	55	3480000000	84	1392000000	3
3485000000	127	3485000000	62	3485000000	62	1394000000	3
3490000000	108	3490000000	63	3490000000	60	1396000000	2
3495000000	112	3495000000	53	3495000000	68	1398000000	4
3500000000	80	3500000000	58	3500000000	87	1400000000	3
3505000000	99	3505000000	46	3505000000	82	1402000000	4
3510000000	103	3510000000	47	3510000000	63	1404000000	3
3515000000	119	3515000000	46	3515000000	65	1406000000	4
3520000000	119	3520000000	63	3520000000	58	1408000000	4
3525000000	103	3525000000	58	3525000000	70	1410000000	5
3530000000	88	3530000000	46	3530000000	68	1412000000	3
3535000000	109	3535000000	59	3535000000	98	1414000000	9
3540000000	104	3540000000	50	3540000000	67	1416000000	0
3545000000	113	3545000000	50	3545000000	64	1418000000	5
3550000000	104	3550000000	50	3550000000	83	1420000000	6
3555000000	99	3555000000	49	3555000000	57	1422000000	2
3560000000	84	3560000000	52	3560000000	55	1424000000	7
3565000000	95	3565000000	66	3565000000	59	1426000000	5
3570000000	93	3570000000	42	3570000000	65	1428000000	5
3575000000	97	3575000000	44	3575000000	64	1430000000	3
3580000000	91	3580000000	48	3580000000	65	1432000000	2
3585000000	103	3585000000	43	3585000000	68	1434000000	4
3590000000	121	3590000000	45	3590000000	77	1436000000	3
3595000000	82	3595000000	58	3595000000	72	1438000000	5
3600000000	101	3600000000	61	3600000000	58	1440000000	4
3605000000	111	3605000000	56	3605000000	59	1442000000	6
3610000000	92	3610000000	51	3610000000	74	1444000000	2
3615000000	120	3615000000	60	3615000000	64	1446000000	4
3620000000	94	3620000000	52	3620000000	49	1448000000	5
3625000000	102	3625000000	53	3625000000	54	1450000000	3
3630000000	98	3630000000	56	3630000000	75	1452000000	5
3635000000	112	3635000000	47	3635000000	56	1454000000	2
3640000000	114	3640000000	47	3640000000	58	1456000000	3
3645000000	101	3645000000	45	3645000000	61	1458000000	1
3650000000	121	3650000000	45	3650000000	46	1460000000	11
3655000000	108	3655000000	49	3655000000	64	1462000000	3
3660000000	97	3660000000	50	3660000000	72	1464000000	4
3665000000	115	3665000000	41	3665000000	68	1466000000	3
3670000000	101	3670000000	46	3670000000	63	1468000000	4
3675000000	109	3675000000	30	3675000000	68	1470000000	4
3680000000	110	3680000000	50	3680000000	61	1472000000	5
3685000000	84	3685000000	45	3685000000	48	1474000000	0
3690000000	103	3690000000	32	3690000000	58	1476000000	4
3695000000	116	3695000000	47	3695000000	67	1478000000	3
3700000000	114	3700000000	57	3700000000	70	1480000000	5
3705000000	110	3705000000	41	3705000000	48	1482000000	3
3710000000	92	3710000000	47	3710000000	54	1484000000	4
3715000000	100	3715000000	47	3715000000	46	1486000000	1
3720000000	102	3720000000	52	3720000000	73	1488000000	3
3725000000	90	3725000000	47	3725000000	60	1490000000	4
3730000000	98	3730000000	39	3730000000	57	1492000000	3
3735000000	98	3735000000	46	3735000000	57	1494000000	5
3740000000	84	3740000000	49	3740000000	52	1496000000	7
3745000000	96	3745000000	38	3745000000	55	1498000000	5
3750000000	105	3750000000	36	3750000000	47	1500000000	2
3755000000	108	3755000000	31	3755000000	52	1502000000	6
3760000000	105	3760000000	45	3760000000	50	1504000000	4
3765000000	112	3765000000	28	3765000000	58	1506000000	1
3770000000	93	3770000000	60	3770000000	51	1508000000	2
3775000000	91	3775000000	50	3775000000	53	1510000000	7
3780000000	89	3780000000	50	3780000000	57	1512000000	2
3785000000	78	3785000000	47	3785000000	51	1514000000	2
3790000000	88	3790000000	44	3790000000	54	1516000000	0
3795000000	83	3795000000	48	3795000000	53	1518000000	4
3800000000	103	3800000000	50	3800000000	46	1520000000	4
3805000000	93	3805000000	51	3805000000	49	1522000000	2
3810000000	108	3810000000	41	3810000000	43	1524000000	5
3815000000	93	3815000000	35	3815000000	56	1526000000	2
3820000000	87	3820000000	51	3820000000	69	1528000000	2
3825000000	79	3825000000	39	3825000000	45	1530000000	8
3830000000	89	3830000000	36	3830000000	50	1532000000	6
3835000000	72	3835000000	44	3835000000	62	1534000000	3
3840000000	78	3840000000	31	3840000000	52	1536000000	1
3845000000	97	3845000000	38	3845000000	55	1538000000	4
3850000000	112	3850000000	37	3850000000	37	1540000000	4
3855000000	91	3855000000	48	3855000000	47	1542000000	1
3860000000	111	3860000000	57	3860000000	51	1544000000	3
3865000000	118	3865000000	42	3865000000	47	1546000000	8
3870000000	104	3870000000	37	3870000000	49	1548000000	2
3875000000	87	3875000000	31	3875000000	32	1550000000	7
3880000000	102	3880000000	37	3880000000	55	1552000000	8
3885000000	86	3885000000	46	3885000000	42	1554000000	3
3890000000	111	3890000000	48	3890000000	47	1556000000	5
3895000000	91	3895000000	33	3895000000	39	1558000000	6
3900000000	117	3900000000	32	3900000000	49	1560000000	7
3905000000	88	3905000000	38	3905000000	40	1562000000	3
3910000000	83	3910000000	47	3910000000	38	1564000000	4
3915000000	77	3915000000	34	3915000000	30	1566000000	2
3920000000	88	3920000000	43	3920000000	45	1568000000	8
3925000000	92	3925000000	47	3925000000	52	1570000000	2
3930000000	95	3930000000	33	3930000000	45	1572000000	5
3935000000	104	3935000000	36	3935000000	44	1574000000	2
3940000000	96	3940000000	35	3940000000	50	1576000000	6
3945000000	81	3945000000	39	3945000000	36	1578000000	5
3950000000	61	3950000000	51	3950000000	56	1580000000	1
3955000000	106	3955000000	47	3955000000	45	1582000000	3
3960000000	89	3960000000	34	3960000000	40	1584000000	2
3965000000	95	3965000000	47	3965000000	35	1586000000	1
3970000000	96	3970000000	30	3970000000	57	1588000000	4
3975000000	95	3975000000	28	3975000000	44	1590000000	0
3980000000	86	3980000000	37	3980000000	40	1592000000	0
3985000000	83	3985000000	33	3985000000	32	1594000000	6
3990000000	82	3990000000	40	3990000000	43	1596000000	0
3995000000	78	3995000000	31	3995000000	31	1598000000	3
4000000000	76	4000000000	35	4000000000	51	1600000000	1
4005000000	90	4005000000	49	4005000000	37	1602000000	2
4010000000	76	4010000000	26	4010000000	52	1604000000	1
4015000000	85	4015000000	28	4015000000	41	1606000000	1
4020000000	96	4020000000	28	4020000000	41	1608000000	3
4025000000	89	4025000000	30	4025000000	39	1610000000	6
4030000000	93	4030000000	34	4030000000	41	1612000000	3
4035000000	87	4035000000	25	4035000000	37	1614000000	1
4040000000	83	4040000000	38	4040000000	33	1616000000	3
4045000000	72	4045000000	37	4045000000	38	1618000000	2
4050000000	93	4050000000	38	4050000000	35	1620000000	4
4055000000	95	4055000000	26	4055000000	27	1622000000	3
4060000000	93	4060000000	30	4060000000	34	1624000000	3
4065000000	85	4065000000	26	4065000000	27	1626000000	2
4070000000	88	4070000000	22	4070000000	45	1628000000	2
4075000000	76	4075000000	39	4075000000	36	1630000000	1
4080000000	76	4080000000	31	4080000000	35	1632000000	3
4085000000	86	4085000000	21	4085000000	21	1634000000	4
4090000000	85	4090000000	32	4090000000	35	1636000000	3
4095000000	94	4095000000	31	4095000000	39	1638000000	3
4100000000	73	4100000000	33	4100000000	36	1640000000	1
4105000000	94	4105000000	33	4105000000	39	1642000000	1
4110000000	90	4110000000	36	4110000000	31	1644000000	4
4115000000	75	4115000000	33	4115000000	37	1646000000	2
4120000000	86	4120000000	23	4120000000	34	1648000000	5
4125000000	78	4125000000	44	4125000000	34	1650000000	3
4130000000	74	4130000000	32	4130000000	50	1652000000	3
4135000000	86	4135000000	32	4135000000	36	1654000000	1
4140000000	80	4140000000	31	4140000000	37	1656000000	2
4145000000	72	4145000000	29	4145000000	37	1658000000	3
4150000000	89	4150000000	34	4150000000	26	1660000000	2
4155000000	84	4155000000	29	4155000000	39	1662000000	3
4160000000	71	4160000000	28	4160000000	42	1664000000	5
4165000000	83	4165000000	35	4165000000	42	1666000000	0
4170000000	76	4170000000	36	4170000000	39	1668000000	3
4175000000	78	4175000000	32	4175000000	34	1670000000	7
4180000000	93	4180000000	26	4180000000	45	1672000000	3
4185000000	103	4185000000	34	4185000000	32	1674000000	4
4190000000	77	4190000000	45	4190000000	36	1676000000	3
4195000000	89	4195000000	35	4195000000	36	1678000000	3
4200000000	74	4200000000	29	4200000000	24	1680000000	2
4205000000	86	4205000000	26	4205000000	30	1682000000	3
4210000000	71	4210000000	37	4210000000	40	1684000000	5
4215000000	83	4215000000	26	4215000000	34	1686000000	2
4220000000	87	4220000000	27	4220000000	34	1688000000	5
4225000000	95	4225000000	28	4225000000	33	1690000000	3
4230000000	80	4230000000	22	4230000000	36	1692000000	1
4235000000	80	4235000000	24	4235000000	44	1694000000	2
4240000000	80	4240000000	31	4240000000	40	1696000000	4
4245000000	68	4245000000	28	4245000000	24	1698000000	0
4250000000	82	4250000000	39	4250000000	34	1700000000	5
4255000000	62	4255000000	26	4255000000	35	1702000000	0
4260000000	78	4260000000	35	4260000000	37	1704000000	1
4265000000	81	4265000000	29	4265000000	36	1706000000	1
4270000000	93	4270000000	24	4270000000	38	1708000000	0
4275000000	77	4275000000	29	4275000000	28	1710000000	3
4280000000	84	4280000000	25	4280000000	25	1712000000	1
4285000000	75	4285000000	29	4285000000	30	1714000000	2
4290000000	87	4290000000	29	4290000000	25	1716000000	5
4295000000	75	4295000000	26	4295000000	27	1718000000	4
4300000000	82	4300000000	24	4300000000	26	1720000000	1
4305000000	97	4305000000	29	4305000000	26	1722000000	4
4310000000	65	4310000000	33	4310000000	37	1724000000	1
4315000000	74	4315000000	29	4315000000	36	1726000000	2
4320000000	83	4320000000	21	4320000000	27	1728000000	5
4325000000	58	4325000000	21	4325000000	22	1730000000	2
4330000000	75	4330000000	25	4330000000	30	1732000000	7
4335000000	71	4335000000	28	4335000000	35	1734000000	2
4340000000	64	4340000000	24	4340000000	35	1736000000	4
4345000000	81	4345000000	25	4345000000	28	1738000000	3
4350000000	86	4350000000	21	4350000000	32	1740000000	1
4355000000	77	4355000000	27	4355000000	37	1742000000	1
4360000000	86	4360000000	28	4360000000	20	1744000000	1
4365000000	90	4365000000	17	4365000000	28	1746000000	4
4370000000	84	4370000000	27	4370000000	23	1748000000	1
4375000000	77	4375000000	27	4375000000	28	1750000000	2
4380000000	64	4380000000	17	4380000000	32	1752000000	1
4385000000	70	4385000000	29	4385000000	30	1754000000	0
4390000000	76	4390000000	25	4390000000	25	1756000000	2
4395000000	93	4395000000	19	4395000000	25	1758000000	3
4400000000	87	4400000000	30	4400000000	26	1760000000	1
4405000000	62	4405000000	16	4405000000	36	1762000000	4
4410000000	80	4410000000	29	4410000000	18	1764000000	3
4415000000	71	4415000000	23	4415000000	27	1766000000	3
4420000000	67	4420000000	20	4420000000	25	1768000000	2
4425000000	68	4425000000	22	4425000000	24	1770000000	1
4430000000	76	4430000000	31	4430000000	28	1772000000	4
4435000000	63	4435000000	29	4435000000	10	1774000000	0
4440000000	64	4440000000	32	4440000000	24	1776000000	2
4445000000	68	4445000000	34	4445000000	29	1778000000	2
4450000000	67	4450000000	30	4450000000	21	1780000000	4
4455000000	64	4455000000	21	4455000000	34	1782000000	1
4460000000	66	4460000000	21	4460000000	28	1784000000	5
4465000000	76	4465000000	29	4465000000	30	1786000000	1
4470000000	79	4470000000	23	4470000000	23	1788000000	3
4475000000	75	4475000000	21	4475000000	19	1790000000	5
4480000000	78	4480000000	31	4480000000	27	1792000000	0
4485000000	63	4485000000	16	4485000000	23	1794000000	4
4490000000	87	4490000000	23	4490000000	21	1796000000	2
4495000000	76	4495000000	21	4495000000	24	1798000000	2
4500000000	78	4500000000	27	4500000000	25	1800000000	3
4505000000	67	4505000000	27	4505000000	32	1802000000	2
4510000000	72	4510000000	26	4510000000	19	1804000000	4
4515000000	72	4515000000	30	4515000000	23	1806000000	5
4520000000	80	4520000000	25	4520000000	20	1808000000	1
4525000000	83	4525000000	20	4525000000	17	1810000000	7
4530000000	71	4530000000	24	4530000000	24	1812000000	3
4535000000	75	4535000000	16	4535000000	24	1814000000	1
4540000000	86	4540000000	28	4540000000	24	1816000000	4
4545000000	87	4545000000	25	4545000000	18	1818000000	5
4550000000	74	4550000000	25	4550000000	26	1820000000	4
4555000000	80	4555000000	23	4555000000	23	1822000000	2
4560000000	65	4560000000	20	4560000000	28	1824000000	2
4565000000	81	4565000000	24	4565000000	34	1826000000	1
4570000000	78	4570000000	29	4570000000	15	1828000000	6
4575000000	71	4575000000	24	4575000000	23	1830000000	3
4580000000	67	4580000000	24	4580000000	19	1832000000	1
4585000000	67	4585000000	24	4585000000	25	1834000000	0
4590000000	62	4590000000	15	4590000000	20	1836000000	1
4595000000	58	4595000000	28	4595000000	23	1838000000	3
4600000000	63	4600000000	20	4600000000	21	1840000000	2
4605000000	81	4605000000	25	4605000000	24	1842000000	5
4610000000	59	4610000000	14	4610000000	14	1844000000	8
4615000000	66	4615000000	23	4615000000	28	1846000000	1
4620000000	90	4620000000	17	4620000000	18	1848000000	3
4625000000	61	4625000000	20	4625000000	18	1850000000	2
4630000000	75	4630000000	21	4630000000	23	1852000000	5
4635000000	77	4635000000	23	4635000000	16	1854000000	4
4640000000	54	4640000000	23	4640000000	25	1856000000	5
4645000000	73	4645000000	21	4645000000	25	1858000000	1
4650000000	58	4650000000	18	4650000000	19	1860000000	3
4655000000	59	4655000000	20	4655000000	18	1862000000	1
4660000000	56	4660000000	14	4660000000	30	1864000000	0
4665000000	51	4665000000	17	4665000000	20	1866000000	3
4670000000	71	4670000000	21	4670000000	25	1868000000	0
4675000000	84	4675000000	32	4675000000	24	1870000000	1
4680000000	59	4680000000	28	4680000000	17	1872000000	4
4685000000	75	4685000000	16	4685000000	16	1874000000	4
4690000000	64	4690000000	20	4690000000	24	1876000000	2
4695000000	71	4695000000	18	4695000000	28	1878000000	1
4700000000	59	4700000000	15	4700000000	17	1880000000	2
4705000000	68	4705000000	19	4705000000	23	1882000000	4
4710000000	57	4710000000	25	4710000000	20	1884000000	2
4715000000	72	4715000000	24	4715000000	17	1886000000	3
4720000000	84	4720000000	14	4720000000	15	1888000000	1
4725000000	66	4725000000	21	4725000000	23	1890000000	4
4730000000	65	4730000000	11	4730000000	20	1892000000	4
4735000000	64	4735000000	18	4735000000	24	1894000000	0
4740000000	60	4740000000	32	4740000000	16	1896000000	1
4745000000	64	4745000000	16	4745000000	21	1898000000	4
4750000000	71	4750000000	22	4750000000	27	1900000000	1
4755000000	76	4755000000	24	4755000000	23	1902000000	5
4760000000	60	4760000000	20	4760000000	20	1904000000	3
4765000000	62	4765000000	17	4765000000	21	1906000000	1
4770000000	70	4770000000	21	4770000000	13	1908000000	5
4775000000	72	4775000000	23	4775000000	13	1910000000	1
4780000000	86	4780000000	18	4780000000	21	1912000000	4
4785000000	61	4785000000	14	4785000000	25	1914000000	1
4790000000	65	4790000000	22	4790000000	18	1916000000	2
4795000000	62	4795000000	16	4795000000	20	1918000000	1
4800000000	76	4800000000	10	4800000000	14	1920000000	3
4805000000	56	4805000000	14	4805000000	12	1922000000	4
4810000000	60	4810000000	24	4810000000	21	1924000000	2
4815000000	65	4815000000	23	4815000000	13	1926000000	7
4820000000	67	4820000000	24	4820000000	11	1928000000	4
4825000000	52	4825000000	19	4825000000	21	1930000000	3
4830000000	64	4830000000	18	4830000000	13	1932000000	2
4835000000	58	4835000000	22	4835000000	12	1934000000	5
4840000000	73	4840000000	15	4840000000	11	1936000000	2
4845000000	71	4845000000	16	4845000000	12	1938000000	3
4850000000	70	4850000000	23	4850000000	15	1940000000	1
4855000000	64	4855000000	18	4855000000	19	1942000000	2
4860000000	59	4860000000	17	4860000000	22	1944000000	2
4865000000	70	4865000000	21	4865000000	17	1946000000	3
4870000000	73	4870000000	16	4870000000	16	1948000000	2
4875000000	52	4875000000	12	4875000000	11	1950000000	0
4880000000	59	4880000000	20	4880000000	15	1952000000	2
4885000000	54	4885000000	21	4885000000	12	1954000000	1
4890000000	77	4890000000	8	4890000000	20	1956000000	2
4895000000	72	4895000000	13	4895000000	14	1958000000	5
4900000000	74	4900000000	20	4900000000	14	1960000000	1
4905000000	60	4905000000	18	4905000000	17	1962000000	3
4910000000	61	4910000000	19	4910000000	5	1964000000	1
4915000000	54	4915000000	22	4915000000	13	1966000000	2
4920000000	60	4920000000	14	4920000000	12	1968000000	1
4925000000	43	4925000000	15	4925000000	23	1970000000	6
4930000000	75	4930000000	15	4930000000	16	1972000000	1
4935000000	72	4935000000	14	4935000000	11	1974000000	1
4940000000	57	4940000000	20	4940000000	15	1976000000	2
4945000000	62	4945000000	14	4945000000	13	1978000000	3
4950000000	64	4950000000	18	4950000000	14	1980000000	2
4955000000	48	4955000000	17	4955000000	16	1982000000	2
4960000000	46	4960000000	15	4960000000	15	1984000000	2
4965000000	62	4965000000	19	4965000000	14	1986000000	0
4970000000	63	4970000000	11	4970000000	14	1988000000	2
4975000000	53	4975000000	26	4975000000	6	1990000000	4
4980000000	55	4980000000	15	4980000000	15	1992000000	2
4985000000	52	4985000000	15	4985000000	14	1994000000	2
4990000000	52	4990000000	20	4990000000	11	1996000000	0
4995000000	61	4995000000	15	4995000000	17	1998000000	2
5000000000	72	5000000000	20	5000000000	24	2000000000	2
5005000000	55	5005000000	21	5005000000	16	2002000000	2
5010000000	68	5010000000	15	5010000000	18	2004000000	0
5015000000	56	5015000000	8	5015000000	13	2006000000	3
5020000000	74	5020000000	17	5020000000	21	2008000000	3
5025000000	61	5025000000	9	5025000000	11	2010000000	4
5030000000	63	5030000000	23	5030000000	24	2012000000	0
5035000000	63	5035000000	21	5035000000	14	2014000000	1
5040000000	54	5040000000	14	5040000000	15	2016000000	1
5045000000	63	5045000000	7	5045000000	18	2018000000	2
5050000000	67	5050000000	16	5050000000	10	2020000000	1
5055000000	66	5055000000	21	5055000000	13	2022000000	0
5060000000	73	5060000000	14	5060000000	15	2024000000	1
5065000000	62	5065000000	23	5065000000	18	2026000000	0
5070000000	48	5070000000	14	5070000000	13	2028000000	3
5075000000	54	5075000000	21	5075000000	14	2030000000	0
5080000000	54	5080000000	11	5080000000	15	2032000000	3
5085000000	58	5085000000	15	5085000000	19	2034000000	5
5090000000	64	5090000000	23	5090000000	19	2036000000	2
5095000000	59	5095000000	14	5095000000	9	2038000000	5
5100000000	58	5100000000	18	5100000000	11	2040000000	1
5105000000	52	5105000000	19	5105000000	9	2042000000	2
5110000000	41	5110000000	17	5110000000	14	2044000000	2
5115000000	63	5115000000	8	5115000000	16	2046000000	1
5120000000	65	5120000000	16	5120000000	9	2048000000	2
5125000000	52	5125000000	15	5125000000	10	2050000000	2
5130000000	73	5130000000	15	5130000000	14	2052000000	6
5135000000	64	5135000000	16	5135000000	22	2054000000	2
5140000000	74	5140000000	14	5140000000	11	2056000000	4
5145000000	56	5145000000	12	5145000000	17	2058000000	1
5150000000	64	5150000000	7	5150000000	16	2060000000	2
5155000000	60	5155000000	11	5155000000	10	2062000000	1
5160000000	67	5160000000	22	5160000000	13	2064000000	4
5165000000	54	5165000000	9	5165000000	11	2066000000	1
5170000000	53	5170000000	18	5170000000	9	2068000000	3
5175000000	63	5175000000	19	5175000000	14	2070000000	1
5180000000	73	5180000000	12	5180000000	13	2072000000	6
5185000000	68	5185000000	16	5185000000	10	2074000000	1
5190000000	53	5190000000	9	5190000000	14	2076000000	7
5195000000	64	5195000000	7	5195000000	7	2078000000	2
5200000000	59	5200000000	13	5200000000	15	2080000000	0
5205000000	71	5205000000	13	5205000000	15	2082000000	3
5210000000	51	5210000000	7	5210000000	24	2084000000	0
5215000000	74	5215000000	10	5215000000	10	2086000000	3
5220000000	77	5220000000	9	5220000000	12	2088000000	0
5225000000	54	5225000000	5	5225000000	11	2090000000	2
5230000000	66	5230000000	15	5230000000	17	2092000000	4
5235000000	60	5235000000	9	5235000000	6	2094000000	4
5240000000	55	5240000000	13	5240000000	16	2096000000	1
5245000000	43	5245000000	16	5245000000	15	2098000000	3
5250000000	46	5250000000	4	5250000000	13	2100000000	4
5255000000	61	5255000000	8	5255000000	11	2102000000	3
5260000000	52	5260000000	14	5260000000	12	2104000000	1
5265000000	55	5265000000	11	5265000000	11	2106000000	2
5270000000	61	5270000000	13	5270000000	13	2108000000	1
5275000000	43	5275000000	7	5275000000	10	2110000000	2
5280000000	58	5280000000	11	5280000000	10	2112000000	2
5285000000	43	5285000000	10	5285000000	9	2114000000	2
5290000000	53	5290000000	21	5290000000	19	2116000000	4
5295000000	49	5295000000	18	5295000000	12	2118000000	4
5300000000	45	5300000000	15	5300000000	7	2120000000	5
5305000000	80	5305000000	13	5305000000	14	2122000000	1
5310000000	59	5310000000	17	5310000000	15	2124000000	3
5315000000	58	5315000000	13	5315000000	12	2126000000	4
5320000000	73	5320000000	10	5320000000	11	2128000000	1
5325000000	52	5325000000	11	5325000000	9	2130000000	2
5330000000	48	5330000000	15	5330000000	9	2132000000	1
5335000000	64	5335000000	11	5335000000	14	2134000000	3
5340000000	53	5340000000	10	5340000000	11	2136000000	1
5345000000	68	5345000000	12	5345000000	12	2138000000	3
5350000000	64	5350000000	11	5350000000	11	2140000000	1
5355000000	57	5355000000	10	5355000000	10	2142000000	2
5360000000	60	5360000000	9	5360000000	11	2144000000	3
5365000000	47	5365000000	12	5365000000	9	2146000000	2
5370000000	47	5370000000	14	5370000000	10	2148000000	0
5375000000	53	5375000000	13	5375000000	25	2150000000	2
5380000000	63	5380000000	11	5380000000	11	2152000000	3
5385000000	56	5385000000	16	5385000000	7	2154000000	3
5390000000	55	5390000000	13	5390000000	9	2156000000	3
5395000000	46	5395000000	10	5395000000	10	2158000000	1
5400000000	56	5400000000	10	5400000000	7	2160000000	3
5405000000	51	5405000000	11	5405000000	5	2162000000	1
5410000000	41	5410000000	13	5410000000	15	2164000000	3
5415000000	37	5415000000	12	5415000000	8	2166000000	3
5420000000	68	5420000000	11	5420000000	5	2168000000	1
5425000000	58	5425000000	11	5425000000	8	2170000000	1
5430000000	53	5430000000	14	5430000000	11	2172000000	0
5435000000	58	5435000000	7	5435000000	8	2174000000	3
5440000000	58	5440000000	12	5440000000	7	2176000000	2
5445000000	50	5445000000	16	5445000000	6	2178000000	2
5450000000	58	5450000000	12	5450000000	4	2180000000	4
5455000000	54	5455000000	10	5455000000	10	2182000000	1
5460000000	60	5460000000	10	5460000000	9	2184000000	0
5465000000	47	5465000000	13	5465000000	9	2186000000	5
5470000000	61	5470000000	18	5470000000	14	2188000000	1
5475000000	48	5475000000	9	5475000000	7	2190000000	2
5480000000	38	5480000000	5	5480000000	13	2192000000	1
5485000000	57	5485000000	9	5485000000	6	2194000000	1
5490000000	46	5490000000	17	5490000000	5	2196000000	3
5495000000	60	5495000000	5	5495000000	7	2198000000	5
5500000000	67	5500000000	7	5500000000	10	2200000000	0
5505000000	36	5505000000	8	5505000000	7	2202000000	1
5510000000	54	5510000000	20	5510000000	4	2204000000	3
5515000000	54	5515000000	6	5515000000	8	2206000000	2
5520000000	53	5520000000	3	5520000000	8	2208000000	1
5525000000	55	5525000000	12	5525000000	11	2210000000	1
5530000000	58	5530000000	11	5530000000	8	2212000000	3
5535000000	48	5535000000	13	5535000000	8	2214000000	1
5540000000	54	5540000000	6	5540000000	10	2216000000	0
5545000000	60	5545000000	17	5545000000	8	2218000000	2
5550000000	55	5550000000	10	5550000000	6	2220000000	3
5555000000	55	5555000000	11	5555000000	6	2222000000	0
5560000000	41	5560000000	13	5560000000	9	2224000000	5
5565000000	56	5565000000	13	5565000000	4	2226000000	2
5570000000	68	5570000000	10	5570000000	6	2228000000	1
5575000000	51	5575000000	7	5575000000	9	2230000000	2
5580000000	55	5580000000	5	5580000000	7	2232000000	2
5585000000	54	5585000000	9	5585000000	6	2234000000	0
5590000000	51	5590000000	7	5590000000	12	2236000000	3
5595000000	52	5595000000	14	5595000000	12	2238000000	4
5600000000	47	5600000000	11	5600000000	11	2240000000	1
5605000000	41	5605000000	9	5605000000	9	2242000000	2
5610000000	51	5610000000	10	5610000000	8	2244000000	5
5615000000	46	5615000000	8	5615000000	10	2246000000	1
5620000000	51	5620000000	11	5620000000	9	2248000000	1
5625000000	49	5625000000	3	5625000000	3	2250000000	0
5630000000	50	5630000000	2	5630000000	11	2252000000	1
5635000000	45	5635000000	7	5635000000	6	2254000000	2
5640000000	36	5640000000	9	5640000000	15	2256000000	3
5645000000	45	5645000000	4	5645000000	9	2258000000	2
5650000000	56	5650000000	10	5650000000	8	2260000000	1
5655000000	54	5655000000	11	5655000000	5	2262000000	2
5660000000	63	5660000000	5	5660000000	10	2264000000	0
5665000000	43	5665000000	12	5665000000	16	2266000000	1
5670000000	47	5670000000	11	5670000000	6	2268000000	2
5675000000	37	5675000000	7	5675000000	9	2270000000	4
5680000000	42	5680000000	5	5680000000	12	2272000000	2
5685000000	35	5685000000	7	5685000000	10	2274000000	5
5690000000	45	5690000000	7	5690000000	9	2276000000	1
5695000000	40	5695000000	7	5695000000	7	2278000000	2
5700000000	54	5700000000	6	5700000000	10	2280000000	4
5705000000	49	5705000000	9	5705000000	8	2282000000	1
5710000000	56	5710000000	11	5710000000	5	2284000000	4
5715000000	32	5715000000	10	5715000000	6	2286000000	7
5720000000	44	5720000000	4	5720000000	5	2288000000	0
5725000000	37	5725000000	3	5725000000	5	2290000000	1
5730000000	41	5730000000	4	5730000000	4	2292000000	3
5735000000	51	5735000000	6	5735000000	2	2294000000	3
5740000000	44	5740000000	2	5740000000	11	2296000000	1
5745000000	51	5745000000	11	5745000000	15	2298000000	3
5750000000	38	5750000000	10	5750000000	5	2300000000	1
5755000000	61	5755000000	7	5755000000	12	2302000000	1
5760000000	41	5760000000	2	5760000000	9	2304000000	1
5765000000	37	5765000000	11	5765000000	6	2306000000	2
5770000000	63	5770000000	15	5770000000	4	2308000000	1
5775000000	43	5775000000	7	5775000000	6	2310000000	2
5780000000	51	5780000000	6	5780000000	5	2312000000	1
5785000000	36	5785000000	8	5785000000	8	2314000000	5
5790000000	41	5790000000	5	5790000000	1	2316000000	0
5795000000	36	5795000000	8	5795000000	11	2318000000	3
5800000000	51	5800000000	13	5800000000	4	2320000000	2
5805000000	38	5805000000	6	5805000000	2	2322000000	0
5810000000	43	5810000000	9	5810000000	7	2324000000	2
5815000000	42	5815000000	7	5815000000	7	2326000000	1
5820000000	38	5820000000	15	5820000000	4	2328000000	1
5825000000	44	5825000000	13	5825000000	8	2330000000	8
5830000000	36	5830000000	6	5830000000	4	2332000000	3
5835000000	33	5835000000	7	5835000000	5	2334000000	2
5840000000	52	5840000000	14	5840000000	11	2336000000	1
5845000000	55	5845000000	8	5845000000	4	2338000000	1
5850000000	45	5850000000	5	5850000000	2	2340000000	1
5855000000	51	5855000000	10	5855000000	10	2342000000	1
5860000000	46	5860000000	7	5860000000	8	2344000000	5
5865000000	37	5865000000	9	5865000000	5	2346000000	1
5870000000	39	5870000000	7	5870000000	5	2348000000	0
5875000000	41	5875000000	12	5875000000	6	2350000000	1
5880000000	35	5880000000	9	5880000000	3	2352000000	1
5885000000	50	5885000000	7	5885000000	4	2354000000	0
5890000000	44	5890000000	5	5890000000	3	2356000000	2
5895000000	30	5895000000	4	5895000000	7	2358000000	0
5900000000	33	5900000000	8	5900000000	5	2360000000	3
5905000000	48	5905000000	7	5905000000	8	2362000000	1
5910000000	59	5910000000	10	5910000000	7	2364000000	1
5915000000	46	5915000000	9	5915000000	8	2366000000	2
5920000000	36	5920000000	6	5920000000	4	2368000000	2
5925000000	40	5925000000	8	5925000000	5	2370000000	4
5930000000	29	5930000000	7	5930000000	8	2372000000	1
5935000000	42	5935000000	7	5935000000	3	2374000000	1
5940000000	39	5940000000	5	5940000000	6	2376000000	1
5945000000	45	5945000000	8	5945000000	2	2378000000	0
5950000000	38	5950000000	13	5950000000	9	2380000000	2
5955000000	50	5955000000	9	5955000000	3	2382000000	1
5960000000	47	5960000000	9	5960000000	3	2384000000	1
5965000000	47	5965000000	6	5965000000	9	2386000000	4
5970000000	38	5970000000	7	5970000000	5	2388000000	1
5975000000	33	5975000000	12	5975000000	7	2390000000	3
5980000000	40	5980000000	5	5980000000	5	2392000000	3
5985000000	49	5985000000	10	5985000000	5	2394000000	1
5990000000	50	5990000000	5	5990000000	2	2396000000	5
5995000000	46	5995000000	5	5995000000	4	2398000000	3
6000000000	39	6000000000	7	6000000000	11	2400000000	3
6005000000	36	6005000000	7	6005000000	3	2402000000	2
6010000000	40	6010000000	5	6010000000	4	2404000000	5
6015000000	35	6015000000	5	6015000000	4	2406000000	5
6020000000	48	6020000000	7	6020000000	4	2408000000	1
6025000000	31	6025000000	6	6025000000	13	2410000000	3
6030000000	44	6030000000	9	6030000000	5	2412000000	3
6035000000	50	6035000000	7	6035000000	9	2414000000	2
6040000000	40	6040000000	5	6040000000	4	2416000000	1
6045000000	51	6045000000	8	6045000000	2	2418000000	2
6050000000	43	6050000000	5	6050000000	3	2420000000	2
6055000000	53	6055000000	6	6055000000	1	2422000000	3
6060000000	39	6060000000	4	6060000000	2	2424000000	0
6065000000	38	6065000000	8	6065000000	5	2426000000	2
6070000000	48	6070000000	8	6070000000	5	2428000000	2
6075000000	46	6075000000	5	6075000000	3	2430000000	2
6080000000	45	6080000000	7	6080000000	4	2432000000	3
6085000000	48	6085000000	10	6085000000	0	2434000000	0
6090000000	44	6090000000	7	6090000000	3	2436000000	1
6095000000	48	6095000000	7	6095000000	5	2438000000	1
6100000000	36	6100000000	8	6100000000	7	2440000000	2
6105000000	39	6105000000	4	6105000000	6	2442000000	5
6110000000	42	6110000000	6	6110000000	7	2444000000	2
6115000000	49	6115000000	5	6115000000	8	2446000000	4
6120000000	42	6120000000	9	6120000000	4	2448000000	3
6125000000	54	6125000000	5	6125000000	9	2450000000	3
6130000000	39	6130000000	8	6130000000	4	2452000000	0
6135000000	31	6135000000	1	6135000000	10	2454000000	1
6140000000	46	6140000000	4	6140000000	8	2456000000	0
6145000000	40	6145000000	8	6145000000	3	2458000000	4
6150000000	34	6150000000	3	6150000000	3	2460000000	4
6155000000	38	6155000000	5	6155000000	4	2462000000	3
6160000000	35	6160000000	5	6160000000	3	2464000000	2
6165000000	42	6165000000	11	6165000000	0	2466000000	0
6170000000	42	6170000000	5	6170000000	8	2468000000	1
6175000000	36	6175000000	6	6175000000	7	2470000000	0
6180000000	45	6180000000	4	6180000000	3	2472000000	3
6185000000	41	6185000000	8	6185000000	5	2474000000	2
6190000000	33	6190000000	8	6190000000	5	2476000000	1
6195000000	49	6195000000	4	6195000000	1	2478000000	2
6200000000	43	6200000000	12	6200000000	5	2480000000	0
6205000000	30	6205000000	5	6205000000	5	2482000000	0
6210000000	34	6210000000	11	6210000000	4	2484000000	1
6215000000	35	6215000000	2	6215000000	4	2486000000	2
6220000000	39	6220000000	7	6220000000	2	2488000000	2
6225000000	39	6225000000	6	6225000000	5	2490000000	0
6230000000	43	6230000000	2	6230000000	4	2492000000	5
6235000000	35	6235000000	5	6235000000	6	2494000000	4
6240000000	48	6240000000	6	6240000000	5	2496000000	2
6245000000	45	6245000000	6	6245000000	4	2498000000	0
6250000000	41	6250000000	7	6250000000	4	2500000000	3
6255000000	49	6255000000	4	6255000000	2	2502000000	3
6260000000	39	6260000000	4	6260000000	5	2504000000	3
6265000000	50	6265000000	6	6265000000	3	2506000000	0
6270000000	44	6270000000	5	6270000000	1	2508000000	1
6275000000	41	6275000000	7	6275000000	5	2510000000	0
6280000000	36	6280000000	8	6280000000	4	2512000000	5
6285000000	37	6285000000	7	6285000000	5	2514000000	2
6290000000	37	6290000000	1	6290000000	3	2516000000	3
6295000000	36	6295000000	5	6295000000	5	2518000000	5
6300000000	44	6300000000	3	6300000000	4	2520000000	3
6305000000	43	6305000000	5	6305000000	3	2522000000	1
6310000000	39	6310000000	7	6310000000	9	2524000000	2
6315000000	43	6315000000	11	6315000000	1	2526000000	1
6320000000	39	6320000000	8	6320000000	7	2528000000	5
6325000000	32	6325000000	11	6325000000	1	2530000000	1
6330000000	35	6330000000	5	6330000000	1	2532000000	2
6335000000	36	6335000000	4	6335000000	3	2534000000	2
6340000000	53	6340000000	5	6340000000	6	2536000000	1
6345000000	38	6345000000	4	6345000000	3	2538000000	0
6350000000	52	6350000000	3	6350000000	6	2540000000	4
6355000000	44	6355000000	1	6355000000	2	2542000000	1
6360000000	31	6360000000	5	6360000000	6	2544000000	4
6365000000	27	6365000000	13	6365000000	8	2546000000	0
6370000000	40	6370000000	7	6370000000	3	2548000000	0
6375000000	36	6375000000	8	6375000000	3	2550000000	1
6380000000	31	6380000000	13	6380000000	5	2552000000	2
6385000000	43	6385000000	6	6385000000	2	2554000000	0
6390000000	34	6390000000	9	6390000000	4	2556000000	0
6395000000	44	6395000000	4	6395000000	5	2558000000	1
6400000000	37	6400000000	8	6400000000	5	2560000000	2
6405000000	26	6405000000	4	6405000000	7	2562000000	1
6410000000	39	6410000000	2	6410000000	8	2564000000	3
6415000000	46	6415000000	10	6415000000	3	2566000000	0
6420000000	29	6420000000	3	6420000000	3	2568000000	3
6425000000	33	6425000000	7	6425000000	5	2570000000	6
6430000000	34	6430000000	5	6430000000	3	2572000000	2
6435000000	30	6435000000	4	6435000000	3	2574000000	2
6440000000	34	6440000000	7	6440000000	9	2576000000	2
6445000000	43	6445000000	8	6445000000	2	2578000000	2
6450000000	34	6450000000	8	6450000000	4	2580000000	3
6455000000	32	6455000000	9	6455000000	3	2582000000	3
6460000000	27	6460000000	5	6460000000	1	2584000000	0
6465000000	27	6465000000	6	6465000000	1	2586000000	5
6470000000	40	6470000000	3	6470000000	5	2588000000	2
6475000000	38	6475000000	3	6475000000	5	2590000000	1
6480000000	32	6480000000	5	6480000000	4	2592000000	2
6485000000	39	6485000000	6	6485000000	4	2594000000	1
6490000000	35	6490000000	2	6490000000	4	2596000000	3
6495000000	33	6495000000	5	6495000000	4	2598000000	1
6500000000	37	6500000000	5	6500000000	3	2600000000	1
6505000000	36	6505000000	3	6505000000	4	2602000000	1
6510000000	36	6510000000	7	6510000000	3	2604000000	1
6515000000	38	6515000000	8	6515000000	1	2606000000	2
6520000000	28	6520000000	7	6520000000	6	2608000000	1
6525000000	32	6525000000	4	6525000000	1	2610000000	3
6530000000	37	6530000000	5	6530000000	6	2612000000	2
6535000000	34	6535000000	6	6535000000	3	2614000000	4
6540000000	26	6540000000	9	6540000000	5	2616000000	0
6545000000	47	6545000000	3	6545000000	1	2618000000	2
6550000000	45	6550000000	9	6550000000	4	2620000000	4
6555000000	37	6555000000	5	6555000000	2	2622000000	3
6560000000	37	6560000000	3	6560000000	7	2624000000	3
6565000000	28	6565000000	7	6565000000	4	2626000000	0
6570000000	37	6570000000	3	6570000000	5	2628000000	1
6575000000	43	6575000000	3	6575000000	3	2630000000	3
6580000000	41	6580000000	4	6580000000	5	2632000000	0
6585000000	29	6585000000	4	6585000000	2	2634000000	4
6590000000	26	6590000000	5	6590000000	4	2636000000	3
6595000000	31	6595000000	1	6595000000	4	2638000000	1
6600000000	33	6600000000	8	6600000000	6	2640000000	1
6605000000	36	6605000000	10	6605000000	4	2642000000	6
6610000000	31	6610000000	8	6610000000	6	2644000000	3
6615000000	37	6615000000	6	6615000000	4	2646000000	3
6620000000	26	6620000000	4	6620000000	4	2648000000	3
6625000000	30	6625000000	3	6625000000	2	2650000000	1
6630000000	36	6630000000	8	6630000000	4	2652000000	3
6635000000	39	6635000000	4	6635000000	2	2654000000	3
6640000000	29	6640000000	5	6640000000	3	2656000000	1
6645000000	23	6645000000	6	6645000000	6	2658000000	0
6650000000	36	6650000000	3	6650000000	5	2660000000	4
6655000000	32	6655000000	9	6655000000	4	2662000000	1
6660000000	35	6660000000	2	6660000000	0	2664000000	5
6665000000	40	6665000000	9	6665000000	6	2666000000	2
6670000000	26	6670000000	3	6670000000	6	2668000000	3
6675000000	26	6675000000	2	6675000000	2	2670000000	0
6680000000	33	6680000000	8	6680000000	1	2672000000	1
6685000000	35	6685000000	2	6685000000	3	2674000000	2
6690000000	36	6690000000	7	6690000000	4	2676000000	3
6695000000	40	6695000000	6	6695000000	9	2678000000	4
6700000000	36	6700000000	8	6700000000	1	2680000000	4
6705000000	34	6705000000	2	6705000000	2	2682000000	1
6710000000	23	6710000000	4	6710000000	0	2684000000	1
6715000000	36	6715000000	3	6715000000	1	2686000000	4
6720000000	27	6720000000	4	6720000000	4	2688000000	3
6725000000	25	6725000000	1	6725000000	3	2690000000	1
6730000000	38	6730000000	7	6730000000	2	2692000000	4
6735000000	27	6735000000	4	6735000000	3	2694000000	2
6740000000	26	6740000000	4	6740000000	1	2696000000	1
6745000000	37	6745000000	3	6745000000	1	2698000000	4
6750000000	29	6750000000	11	6750000000	2	2700000000	3
6755000000	38	6755000000	3	6755000000	3	2702000000	1
6760000000	34	6760000000	7	6760000000	4	2704000000	3
6765000000	25	6765000000	3	6765000000	1	2706000000	3
6770000000	34	6770000000	4	6770000000	4	2708000000	2
6775000000	35	6775000000	5	6775000000	1	2710000000	3
6780000000	27	6780000000	3	6780000000	3	2712000000	3
6785000000	33	6785000000	6	6785000000	4	2714000000	4
6790000000	37	6790000000	4	6790000000	3	2716000000	5
6795000000	39	6795000000	5	6795000000	1	2718000000	0
6800000000	38	6800000000	4	6800000000	7	2720000000	1
6805000000	33	6805000000	6	6805000000	3	2722000000	3
6810000000	39	6810000000	3	6810000000	3	2724000000	0
6815000000	33	6815000000	4	6815000000	1	2726000000	1
6820000000	29	6820000000	2	6820000000	3	2728000000	0
6825000000	27	6825000000	2	6825000000	1	2730000000	0
6830000000	33	6830000000	1	6830000000	3	2732000000	2
6835000000	33	6835000000	5	6835000000	1	2734000000	1
6840000000	27	6840000000	3	6840000000	4	2736000000	4
6845000000	36	6845000000	4	6845000000	3	2738000000	1
6850000000	31	6850000000	4	6850000000	2	2740000000	0
6855000000	23	6855000000	6	6855000000	5	2742000000	6
6860000000	18	6860000000	3	6860000000	6	2744000000	1
6865000000	23	6865000000	3	6865000000	5	2746000000	4
6870000000	36	6870000000	1	6870000000	0	2748000000	0
6875000000	30	6875000000	5	6875000000	3	2750000000	2
6880000000	24	6880000000	6	6880000000	2	2752000000	5
6885000000	38	6885000000	5	6885000000	2	2754000000	3
6890000000	23	6890000000	4	6890000000	5	2756000000	3
6895000000	29	6895000000	5	6895000000	2	2758000000	3
6900000000	30	6900000000	3	6900000000	2	2760000000	2
6905000000	22	6905000000	1	6905000000	3	2762000000	5
6910000000	27	6910000000	3	6910000000	2	2764000000	2
6915000000	41	6915000000	1	6915000000	5	2766000000	2
6920000000	19	6920000000	1	6920000000	5	2768000000	1
6925000000	36	6925000000	5	6925000000	2	2770000000	3
6930000000	27	6930000000	7	6930000000	2	2772000000	1
6935000000	42	6935000000	8	6935000000	3	2774000000	0
6940000000	25	6940000000	2	6940000000	2	2776000000	0
6945000000	25	6945000000	3	6945000000	4	2778000000	0
6950000000	28	6950000000	4	6950000000	2	2780000000	0
6955000000	30	6955000000	2	6955000000	3	2782000000	0
6960000000	29	6960000000	2	6960000000	0	2784000000	2
6965000000	28	6965000000	3	6965000000	3	2786000000	1
6970000000	32	6970000000	3	6970000000	4	2788000000	0
6975000000	22	6975000000	0	6975000000	5	2790000000	1
6980000000	35	6980000000	5	6980000000	2	2792000000	0
6985000000	33	6985000000	1	6985000000	4	2794000000	1
6990000000	24	6990000000	3	6990000000	0	2796000000	1
6995000000	26	6995000000	6	6995000000	1	2798000000	5
7000000000	29	7000000000	7	7000000000	0	2800000000	2
7005000000	28	7005000000	5	7005000000	8	2802000000	4
7010000000	41	7010000000	2	7010000000	1	2804000000	2
7015000000	25	7015000000	4	7015000000	1	2806000000	3
7020000000	31	7020000000	5	7020000000	3	2808000000	2
7025000000	39	7025000000	3	7025000000	2	2810000000	4
7030000000	27	7030000000	2	7030000000	1	2812000000	7
7035000000	23	7035000000	0	7035000000	2	2814000000	2
7040000000	35	7040000000	3	7040000000	0	2816000000	1
7045000000	32	7045000000	2	7045000000	1	2818000000	3
7050000000	38	7050000000	3	7050000000	5	2820000000	2
7055000000	26	7055000000	5	7055000000	1	2822000000	1
7060000000	19	7060000000	3	7060000000	2	2824000000	2
7065000000	28	7065000000	5	7065000000	2	2826000000	0
7070000000	35	7070000000	2	7070000000	3	2828000000	2
7075000000	29	7075000000	6	7075000000	0	2830000000	4
7080000000	36	7080000000	5	7080000000	1	2832000000	3
7085000000	30	7085000000	5	7085000000	3	2834000000	3
7090000000	37	7090000000	1	7090000000	3	2836000000	1
7095000000	26	7095000000	9	7095000000	2	2838000000	5
7100000000	30	7100000000	4	7100000000	3	2840000000	3
7105000000	26	7105000000	5	7105000000	2	2842000000	0
7110000000	27	7110000000	4	7110000000	1	2844000000	2
7115000000	27	7115000000	1	7115000000	2	2846000000	0
7120000000	28	7120000000	5	7120000000	1	2848000000	2
7125000000	36	7125000000	3	7125000000	4	2850000000	1
7130000000	33	7130000000	6	7130000000	4	2852000000	3
7135000000	29	7135000000	3	7135000000	2	2854000000	4
7140000000	22	7140000000	9	7140000000	6	2856000000	3
7145000000	25	7145000000	6	7145000000	2	2858000000	1
7150000000	24	7150000000	0	7150000000	3	2860000000	1
7155000000	22	7155000000	6	7155000000	2	2862000000	1
7160000000	28	7160000000	5	7160000000	2	2864000000	2
7165000000	29	7165000000	1	7165000000	4	2866000000	2
7170000000	34	7170000000	4	7170000000	4	2868000000	0
7175000000	32	7175000000	13	7175000000	2	2870000000	2
7180000000	28	7180000000	2	7180000000	5	2872000000	3
7185000000	31	7185000000	1	7185000000	4	2874000000	3
7190000000	26	7190000000	1	7190000000	0	2876000000	3
7195000000	29	7195000000	0	7195000000	2	2878000000	1
7200000000	25	7200000000	3	7200000000	5	2880000000	1
7205000000	33	7205000000	7	7205000000	2	2882000000	1
7210000000	22	7210000000	2	7210000000	0	2884000000	2
7215000000	21	7215000000	4	7215000000	0	2886000000	3
7220000000	17	7220000000	1	7220000000	4	2888000000	2
7225000000	33	7225000000	0	7225000000	0	2890000000	1
7230000000	19	7230000000	3	7230000000	3	2892000000	3
7235000000	33	7235000000	1	7235000000	1	2894000000	1
7240000000	29	7240000000	2	7240000000	1	2896000000	2
7245000000	39	7245000000	5	7245000000	0	2898000000	2
7250000000	23	7250000000	4	7250000000	2	2900000000	2
7255000000	28	7255000000	6	7255000000	1	2902000000	3
7260000000	29	7260000000	9	7260000000	2	2904000000	3
7265000000	35	7265000000	3	7265000000	4	2906000000	2
7270000000	26	7270000000	3	7270000000	6	2908000000	1
7275000000	34	7275000000	4	7275000000	1	2910000000	2
7280000000	24	7280000000	2	7280000000	4	2912000000	2
7285000000	14	7285000000	4	7285000000	3	2914000000	2
7290000000	24	7290000000	2	7290000000	3	2916000000	2
7295000000	32	7295000000	3	7295000000	2	2918000000	2
7300000000	33	7300000000	4	7300000000	3	2920000000	3
7305000000	21	7305000000	3	7305000000	1	2922000000	2
7310000000	30	7310000000	3	7310000000	1	2924000000	2
7315000000	25	7315000000	3	7315000000	4	2926000000	2
7320000000	21	7320000000	1	7320000000	2	2928000000	3
7325000000	21	7325000000	3	7325000000	1	2930000000	1
7330000000	39	7330000000	2	7330000000	0	2932000000	0
7335000000	19	7335000000	5	7335000000	0	2934000000	1
7340000000	29	7340000000	4	7340000000	1	2936000000	4
7345000000	20	7345000000	6	7345000000	2	2938000000	4
7350000000	25	7350000000	3	7350000000	2	2940000000	1
7355000000	33	7355000000	3	7355000000	4	2942000000	2
7360000000	28	7360000000	4	7360000000	2	2944000000	4
7365000000	35	7365000000	4	7365000000	1	2946000000	4
7370000000	20	7370000000	3	7370000000	1	2948000000	1
7375000000	27	7375000000	2	7375000000	2	2950000000	3
7380000000	36	7380000000	2	7380000000	1	2952000000	1
7385000000	23	7385000000	3	7385000000	3	2954000000	0
7390000000	30	7390000000	1	7390000000	1	2956000000	3
7395000000	25	7395000000	2	7395000000	0	2958000000	2
7400000000	38	7400000000	2	7400000000	0	2960000000	2
7405000000	29	7405000000	4	7405000000	2	2962000000	3
7410000000	25	7410000000	1	7410000000	2	2964000000	2
7415000000	28	7415000000	4	7415000000	2	2966000000	2
7420000000	32	7420000000	0	7420000000	0	2968000000	0
7425000000	21	7425000000	4	7425000000	2	2970000000	1
7430000000	23	7430000000	1	7430000000	0	2972000000	5
7435000000	25	7435000000	1	7435000000	5	2974000000	4
7440000000	22	7440000000	3	7440000000	3	2976000000	2
7445000000	22	7445000000	1	7445000000	1	2978000000	2
7450000000	29	7450000000	1	7450000000	1	2980000000	4
7455000000	22	7455000000	2	7455000000	0	2982000000	1
7460000000	21	7460000000	4	7460000000	3	2984000000	3
7465000000	16	7465000000	1	7465000000	1	2986000000	2
7470000000	31	7470000000	2	7470000000	4	2988000000	3
7475000000	20	7475000000	3	7475000000	6	2990000000	4
7480000000	18	7480000000	3	7480000000	3	2992000000	3
7485000000	31	7485000000	1	7485000000	1	2994000000	4
7490000000	38	7490000000	6	7490000000	2	2996000000	2
7495000000	26	7495000000	0	7495000000	5	2998000000	2
7500000000	26	7500000000	3	7500000000	1	3000000000	1
7505000000	30	7505000000	3	7505000000	2	3002000000	1
7510000000	29	7510000000	0	7510000000	2	3004000000	1
7515000000	29	7515000000	3	7515000000	1	3006000000	1
7520000000	25	7520000000	3	7520000000	1	3008000000	1
7525000000	25	7525000000	8	7525000000	3	3010000000	5
7530000000	24	7530000000	2	7530000000	5	3012000000	2
7535000000	20	7535000000	2	7535000000	1	3014000000	1
7540000000	16	7540000000	4	7540000000	0	3016000000	2
7545000000	20	7545000000	5	7545000000	4	3018000000	2
7550000000	24	7550000000	2	7550000000	1	3020000000	1
7555000000	30	7555000000	6	7555000000	1	3022000000	2
7560000000	25	7560000000	3	7560000000	0	3024000000	2
7565000000	20	7565000000	0	7565000000	2	3026000000	2
7570000000	25	7570000000	2	7570000000	0	3028000000	0
7575000000	13	7575000000	3	7575000000	3	3030000000	1
7580000000	22	7580000000	5	7580000000	1	3032000000	2
7585000000	15	7585000000	4	7585000000	0	3034000000	4
7590000000	26	7590000000	5	7590000000	2	3036000000	2
7595000000	29	7595000000	5	7595000000	0	3038000000	1
7600000000	24	7600000000	4	7600000000	0	3040000000	2
7605000000	20	7605000000	1	7605000000	2	3042000000	3
7610000000	28	7610000000	3	7610000000	2	3044000000	2
7615000000	14	7615000000	3	7615000000	0	3046000000	1
7620000000	32	7620000000	2	7620000000	5	3048000000	4
7625000000	24	7625000000	2	7625000000	2	3050000000	2
7630000000	23	7630000000	0	7630000000	3	3052000000	2
7635000000	30	7635000000	4	7635000000	2	3054000000	2
7640000000	29	7640000000	4	7640000000	5	3056000000	1
7645000000	34	7645000000	4	7645000000	2	3058000000	3
7650000000	22	7650000000	2	7650000000	0	3060000000	1
7655000000	25	7655000000	5	7655000000	2	3062000000	3
7660000000	28	7660000000	1	7660000000	0	3064000000	1
7665000000	26	7665000000	2	7665000000	2	3066000000	2
7670000000	27	7670000000	3	7670000000	5	3068000000	1
7675000000	29	7675000000	2	7675000000	2	3070000000	2
7680000000	26	7680000000	7	7680000000	2	3072000000	2
7685000000	24	7685000000	0	7685000000	2	3074000000	2
7690000000	34	7690000000	4	7690000000	1	3076000000	2
7695000000	21	7695000000	2	7695000000	2	3078000000	2
7700000000	32	7700000000	3	7700000000	1	3080000000	2
7705000000	26	7705000000	2	7705000000	4	3082000000	2
7710000000	25	7710000000	5	7710000000	0	3084000000	3
7715000000	24	7715000000	4	7715000000	1	3086000000	3
7720000000	29	7720000000	2	7720000000	3	3088000000	2
7725000000	15	7725000000	5	7725000000	3	3090000000	0
7730000000	21	7730000000	2	7730000000	1	3092000000	5
7735000000	32	7735000000	2	7735000000	3	3094000000	2
7740000000	14	7740000000	1	7740000000	0	3096000000	0
7745000000	27	7745000000	2	7745000000	2	3098000000	1
7750000000	16	7750000000	4	7750000000	2	3100000000	1
7755000000	29	7755000000	6	7755000000	0	3102000000	3
7760000000	26	7760000000	0	7760000000	2	3104000000	3
7765000000	20	7765000000	0	7765000000	1	3106000000	2
7770000000	22	7770000000	3	7770000000	1	3108000000	4
7775000000	18	7775000000	2	7775000000	1	3110000000	1
7780000000	17	7780000000	3	7780000000	2	3112000000	2
7785000000	26	7785000000	1	7785000000	2	3114000000	3
7790000000	22	7790000000	1	7790000000	2	3116000000	1
7795000000	23	7795000000	3	7795000000	3	3118000000	1
7800000000	22	7800000000	2	7800000000	0	3120000000	1
7805000000	20	7805000000	1	7805000000	0	3122000000	3
7810000000	21	7810000000	2	7810000000	1	3124000000	2
7815000000	10	7815000000	1	7815000000	4	3126000000	1
7820000000	21	7820000000	1	7820000000	0	3128000000	1
7825000000	32	7825000000	1	7825000000	1	3130000000	1
7830000000	24	7830000000	2	7830000000	2	3132000000	2
7835000000	22	7835000000	2	7835000000	1	3134000000	0
7840000000	18	7840000000	2	7840000000	0	3136000000	1
7845000000	19	7845000000	3	7845000000	2	3138000000	1
7850000000	20	7850000000	0	7850000000	0	3140000000	2
7855000000	21	7855000000	3	7855000000	0	3142000000	2
7860000000	28	7860000000	4	7860000000	0	3144000000	1
7865000000	19	7865000000	1	7865000000	0	3146000000	2
7870000000	23	7870000000	0	7870000000	1	3148000000	1
7875000000	25	7875000000	1	7875000000	1	3150000000	1
7880000000	21	7880000000	2	7880000000	0	3152000000	3
7885000000	18	7885000000	1	7885000000	1	3154000000	3
7890000000	26	7890000000	3	7890000000	0	3156000000	1
7895000000	14	7895000000	2	7895000000	4	3158000000	3
7900000000	22	7900000000	2	7900000000	1	3160000000	2
7905000000	29	7905000000	0	7905000000	3	3162000000	1
7910000000	27	7910000000	2	7910000000	0	3164000000	0
7915000000	25	7915000000	3	7915000000	3	3166000000	3
7920000000	18	7920000000	1	7920000000	0	3168000000	2
7925000000	19	7925000000	3	7925000000	3	3170000000	3
7930000000	22	7930000000	4	7930000000	1	3172000000	1
7935000000	24	7935000000	3	7935000000	2	3174000000	2
7940000000	13	7940000000	3	7940000000	3	3176000000	0
7945000000	26	7945000000	1	7945000000	2	3178000000	3
7950000000	14	7950000000	2	7950000000	0	3180000000	1
7955000000	21	7955000000	3	7955000000	2	3182000000	0
7960000000	17	7960000000	2	7960000000	2	3184000000	1
7965000000	24	7965000000	3	7965000000	1	3186000000	3
7970000000	27	7970000000	1	7970000000	2	3188000000	2
7975000000	16	7975000000	0	7975000000	0	3190000000	2
7980000000	22	7980000000	1	7980000000	2	3192000000	3
7985000000	20	7985000000	2	7985000000	1	3194000000	0
7990000000	26	7990000000	5	7990000000	2	3196000000	2
7995000000	23	7995000000	4	7995000000	3	3198000000	2
8000000000	21	8000000000	0	8000000000	3	3200000000	1
8005000000	21	8005000000	1	8005000000	1	3202000000	3
8010000000	17	8010000000	1	8010000000	0	3204000000	1
8015000000	15	8015000000	1	8015000000	0	3206000000	2
8020000000	19	8020000000	4	8020000000	1	3208000000	2
8025000000	17	8025000000	2	8025000000	3	3210000000	3
8030000000	14	8030000000	1	8030000000	1	3212000000	4
8035000000	25	8035000000	0	8035000000	0	3214000000	5
8040000000	24	8040000000	3	8040000000	1	3216000000	1
8045000000	25	8045000000	2	8045000000	1	3218000000	6
8050000000	22	8050000000	1	8050000000	2	3220000000	2
8055000000	23	8055000000	0	8055000000	2	3222000000	1
8060000000	25	8060000000	4	8060000000	1	3224000000	1
8065000000	28	8065000000	4	8065000000	0	3226000000	1
8070000000	22	8070000000	0	8070000000	0	3228000000	3
8075000000	30	8075000000	2	8075000000	2	3230000000	1
8080000000	28	8080000000	0	8080000000	1	3232000000	2
8085000000	17	8085000000	1	8085000000	1	3234000000	2
8090000000	17	8090000000	2	8090000000	2	3236000000	0
8095000000	26	8095000000	5	8095000000	1	3238000000	1
8100000000	12	8100000000	2	8100000000	0	3240000000	0
8105000000	30	8105000000	5	8105000000	0	3242000000	3
8110000000	20	8110000000	4	8110000000	2	3244000000	1
8115000000	20	8115000000	3	8115000000	0	3246000000	0
8120000000	24	8120000000	2	8120000000	0	3248000000	2
8125000000	19	8125000000	1	8125000000	3	3250000000	6
8130000000	23	8130000000	3	8130000000	2	3252000000	4
8135000000	18	8135000000	1	8135000000	0	3254000000	2
8140000000	21	8140000000	2	8140000000	1	3256000000	1
8145000000	17	8145000000	3	8145000000	2	3258000000	0
8150000000	16	8150000000	0	8150000000	0	3260000000	3
8155000000	15	8155000000	0	8155000000	0	3262000000	0
8160000000	30	8160000000	0	8160000000	0	3264000000	2
8165000000	21	8165000000	1	8165000000	0	3266000000	4
8170000000	26	8170000000	1	8170000000	0	3268000000	1
8175000000	23	8175000000	1	8175000000	3	3270000000	0
8180000000	27	8180000000	1	8180000000	2	3272000000	2
8185000000	23	8185000000	4	8185000000	0	3274000000	1
8190000000	16	8190000000	2	8190000000	1	3276000000	6
8195000000	13	8195000000	2	8195000000	0	3278000000	1
8200000000	22	8200000000	0	8200000000	3	3280000000	4
8205000000	20	8205000000	1	8205000000	4	3282000000	1
8210000000	20	8210000000	3	8210000000	0	3284000000	0
8215000000	25	8215000000	1	8215000000	1	3286000000	2
8220000000	20	8220000000	1	8220000000	2	3288000000	3
8225000000	21	8225000000	3	8225000000	1	3290000000	3
8230000000	20	8230000000	2	8230000000	0	3292000000	2
8235000000	24	8235000000	2	8235000000	1	3294000000	3
8240000000	19	8240000000	2	8240000000	0	3296000000	1
8245000000	20	8245000000	2	8245000000	1	3298000000	4
8250000000	17	8250000000	2	8250000000	0	3300000000	2
8255000000	21	8255000000	5	8255000000	2	3302000000	4
8260000000	16	8260000000	4	8260000000	0	3304000000	3
8265000000	20	8265000000	2	8265000000	0	3306000000	1
8270000000	21	8270000000	3	8270000000	1	3308000000	1
8275000000	24	8275000000	2	8275000000	0	3310000000	5
8280000000	19	8280000000	0	8280000000	1	3312000000	2
8285000000	22	8285000000	2	8285000000	0	3314000000	0
8290000000	20	8290000000	2	8290000000	1	3316000000	4
8295000000	22	8295000000	0	8295000000	1	3318000000	2
8300000000	10	8300000000	1	8300000000	1	3320000000	0
8305000000	19	8305000000	0	8305000000	0	3322000000	0
8310000000	14	8310000000	2	8310000000	0	3324000000	2
8315000000	22	8315000000	0	8315000000	0	3326000000	3
8320000000	25	8320000000	2	8320000000	0	3328000000	0
8325000000	8	8325000000	1	8325000000	0	3330000000	3
8330000000	14	8330000000	0	8330000000	3	3332000000	1
8335000000	11	8335000000	3	8335000000	1	3334000000	0
8340000000	19	8340000000	1	8340000000	0	3336000000	0
8345000000	13	8345000000	0	8345000000	0	3338000000	1
8350000000	16	8350000000	1	8350000000	2	3340000000	1
8355000000	13	8355000000	2	8355000000	0	3342000000	1
8360000000	17	8360000000	1	8360000000	0	3344000000	1
8365000000	20	8365000000	1	8365000000	0	3346000000	1
8370000000	13	8370000000	1	8370000000	1	3348000000	3
8375000000	13	8375000000	2	8375000000	7	3350000000	1
8380000000	24	8380000000	1	8380000000	0	3352000000	1
8385000000	22	8385000000	1	8385000000	0	3354000000	2
8390000000	24	8390000000	1	8390000000	0	3356000000	1
8395000000	22	8395000000	3	8395000000	0	3358000000	4
8400000000	17	8400000000	3	8400000000	0	3360000000	1
8405000000	14	8405000000	2	8405000000	1	3362000000	0
8410000000	19	8410000000	0	8410000000	2	3364000000	4
8415000000	24	8415000000	1	8415000000	2	3366000000	1
8420000000	28	8420000000	5	8420000000	0	3368000000	0
8425000000	22	8425000000	3	8425000000	1	3370000000	2
8430000000	18	8430000000	1	8430000000	1	3372000000	0
8435000000	16	8435000000	0	8435000000	1	3374000000	4
8440000000	16	8440000000	1	8440000000	1	3376000000	2
8445000000	13	8445000000	2	8445000000	0	3378000000	2
8450000000	15	8450000000	1	8450000000	0	3380000000	3
8455000000	22	8455000000	2	8455000000	4	3382000000	2
8460000000	15	8460000000	4	8460000000	0	3384000000	2
8465000000	15	8465000000	3	8465000000	2	3386000000	2
8470000000	18	8470000000	1	8470000000	1	3388000000	1
8475000000	19	8475000000	1	8475000000	2	3390000000	2
8480000000	19	8480000000	1	8480000000	1	3392000000	2
8485000000	21	8485000000	3	8485000000	0	3394000000	1
8490000000	20	8490000000	1	8490000000	0	3396000000	1
8495000000	17	8495000000	6	8495000000	0	3398000000	1
8500000000	13	8500000000	1	8500000000	1	3400000000	2
8505000000	15	8505000000	1	8505000000	1	3402000000	1
8510000000	20	8510000000	3	8510000000	1	3404000000	4
8515000000	11	8515000000	1	8515000000	0	3406000000	2
8520000000	13	8520000000	1	8520000000	1	3408000000	1
8525000000	24	8525000000	2	8525000000	2	3410000000	4
8530000000	13	8530000000	2	8530000000	0	3412000000	2
8535000000	18	8535000000	1	8535000000	1	3414000000	1
8540000000	5	8540000000	5	8540000000	1	3416000000	6
8545000000	18	8545000000	4	8545000000	2	3418000000	1
8550000000	13	8550000000	1	8550000000	1	3420000000	4
8555000000	18	8555000000	1	8555000000	0	3422000000	1
8560000000	21	8560000000	1	8560000000	1	3424000000	2
8565000000	10	8565000000	2	8565000000	1	3426000000	1
8570000000	22	8570000000	1	8570000000	2	3428000000	0
8575000000	26	8575000000	1	8575000000	1	3430000000	3
8580000000	17	8580000000	1	8580000000	0	3432000000	2
8585000000	29	8585000000	3	8585000000	1	3434000000	0
8590000000	13	8590000000	0	8590000000	1	3436000000	2
8595000000	18	8595000000	1	8595000000	1	3438000000	2
8600000000	28	8600000000	0	8600000000	0	3440000000	6
8605000000	26	8605000000	0	8605000000	0	3442000000	4
8610000000	15	8610000000	2	8610000000	2	3444000000	2
8615000000	13	8615000000	3	8615000000	0	3446000000	3
8620000000	17	8620000000	4	8620000000	3	3448000000	4
8625000000	21	8625000000	1	8625000000	2	3450000000	4
8630000000	16	8630000000	2	8630000000	1	3452000000	2
8635000000	22	8635000000	2	8635000000	0	3454000000	2
8640000000	12	8640000000	0	8640000000	0	3456000000	3
8645000000	21	8645000000	0	8645000000	0	3458000000	2
8650000000	24	8650000000	2	8650000000	0	3460000000	2
8655000000	14	8655000000	2	8655000000	1	3462000000	3
8660000000	18	8660000000	1	8660000000	1	3464000000	4
8665000000	21	8665000000	3	8665000000	3	3466000000	1
8670000000	20	8670000000	2	8670000000	1	3468000000	1
8675000000	17	8675000000	1	8675000000	0	3470000000	6
8680000000	13	8680000000	2	8680000000	1	3472000000	3
8685000000	19	8685000000	4	8685000000	1	3474000000	3
8690000000	16	8690000000	1	8690000000	0	3476000000	0
8695000000	13	8695000000	3	8695000000	2	3478000000	1
8700000000	13	8700000000	0	8700000000	1	3480000000	3
8705000000	18	8705000000	2	8705000000	1	3482000000	0
8710000000	22	8710000000	2	8710000000	2	3484000000	5
8715000000	16	8715000000	2	8715000000	1	3486000000	2
8720000000	29	8720000000	1	8720000000	0	3488000000	0
8725000000	16	8725000000	0	8725000000	2	3490000000	4
8730000000	16	8730000000	1	8730000000	0	3492000000	4
8735000000	17	8735000000	2	8735000000	2	3494000000	3
8740000000	15	8740000000	0	8740000000	0	3496000000	5
8745000000	21	8745000000	1	8745000000	2	3498000000	4
8750000000	17	8750000000	1	8750000000	1	3500000000	3
8755000000	15	8755000000	4	8755000000	3	3502000000	1
8760000000	18	8760000000	0	8760000000	1	3504000000	1
8765000000	10	8765000000	0	8765000000	1	3506000000	3
8770000000	17	8770000000	0	8770000000	0	3508000000	1
8775000000	16	8775000000	4	8775000000	0	3510000000	2
8780000000	9	8780000000	2	8780000000	2	3512000000	2
8785000000	22	8785000000	1	8785000000	2	3514000000	2
8790000000	13	8790000000	1	8790000000	1	3516000000	2
8795000000	16	8795000000	2	8795000000	0	3518000000	2
8800000000	13	8800000000	2	8800000000	0	3520000000	5
8805000000	22	8805000000	1	8805000000	0	3522000000	5
8810000000	18	8810000000	2	8810000000	0	3524000000	1
8815000000	13	8815000000	0	8815000000	0	3526000000	2
8820000000	12	8820000000	3	8820000000	1	3528000000	1
8825000000	17	8825000000	0	8825000000	1	3530000000	2
8830000000	18	8830000000	3	8830000000	2	3532000000	2
8835000000	16	8835000000	1	8835000000	0	3534000000	3
8840000000	18	8840000000	1	8840000000	1	3536000000	2
8845000000	14	8845000000	1	8845000000	0	3538000000	4
8850000000	9	8850000000	2	8850000000	0	3540000000	7
8855000000	20	8855000000	3	8855000000	0	3542000000	1
8860000000	14	8860000000	1	8860000000	3	3544000000	3
8865000000	11	8865000000	1	8865000000	0	3546000000	2
8870000000	13	8870000000	0	8870000000	1	3548000000	1
8875000000	10	8875000000	3	8875000000	1	3550000000	0
8880000000	16	8880000000	3	8880000000	2	3552000000	4
8885000000	16	8885000000	1	8885000000	2	3554000000	0
8890000000	11	8890000000	2	8890000000	0	3556000000	3
8895000000	24	8895000000	3	8895000000	0	3558000000	1
8900000000	13	8900000000	3	8900000000	1	3560000000	1
8905000000	15	8905000000	2	8905000000	2	3562000000	3
8910000000	12	8910000000	3	8910000000	0	3564000000	0
8915000000	8	8915000000	4	8915000000	2	3566000000	0
8920000000	18	8920000000	2	8920000000	2	3568000000	2
8925000000	16	8925000000	1	8925000000	1	3570000000	2
8930000000	19	8930000000	2	8930000000	1	3572000000	2
8935000000	15	8935000000	2	8935000000	0	3574000000	0
8940000000	12	8940000000	4	8940000000	2	3576000000	3
8945000000	15	8945000000	0	8945000000	0	3578000000	1
8950000000	15	8950000000	1	8950000000	1	3580000000	6
8955000000	22	8955000000	3	8955000000	1	3582000000	2
8960000000	14	8960000000	0	8960000000	0	3584000000	3
8965000000	23	8965000000	0	8965000000	1	3586000000	1
8970000000	14	8970000000	2	8970000000	0	3588000000	2
8975000000	10	8975000000	2	8975000000	0	3590000000	0
8980000000	21	8980000000	2	8980000000	1	3592000000	2
8985000000	16	8985000000	2	8985000000	1	3594000000	3
8990000000	20	8990000000	0	8990000000	1	3596000000	3
8995000000	15	8995000000	1	8995000000	1	3598000000	3
9000000000	16	9000000000	0	9000000000	0	3600000000	0
9005000000	10	9005000000	4	9005000000	0	3602000000	1
9010000000	11	9010000000	2	9010000000	0	3604000000	2
9015000000	21	9015000000	1	9015000000	0	3606000000	2
9020000000	15	9020000000	0	9020000000	0	3608000000	4
9025000000	15	9025000000	1	9025000000	0	3610000000	2
9030000000	10	9030000000	3	9030000000	0	3612000000	6
9035000000	18	9035000000	2	9035000000	1	3614000000	1
9040000000	15	9040000000	2	9040000000	2	3616000000	2
9045000000	13	9045000000	2	9045000000	0	3618000000	3
9050000000	20	9050000000	0	9050000000	0	3620000000	2
9055000000	16	9055000000	2	9055000000	1	3622000000	2
9060000000	17	9060000000	1	9060000000	1	3624000000	0
9065000000	18	9065000000	1	9065000000	0	3626000000	2
9070000000	11	9070000000	4	9070000000	2	3628000000	3
9075000000	19	9075000000	1	9075000000	0	3630000000	3
9080000000	17	9080000000	0	9080000000	2	3632000000	2
9085000000	11	9085000000	4	9085000000	2	3634000000	2
9090000000	21	9090000000	1	9090000000	0	3636000000	1
9095000000	22	9095000000	0	9095000000	0	3638000000	1
9100000000	12	9100000000	1	9100000000	0	3640000000	3
9105000000	9	9105000000	0	9105000000	0	3642000000	1
9110000000	11	9110000000	2	9110000000	0	3644000000	0
9115000000	21	9115000000	0	9115000000	0	3646000000	5
9120000000	19	9120000000	0	9120000000	0	3648000000	0
9125000000	19	9125000000	2	9125000000	1	3650000000	2
9130000000	14	9130000000	3	9130000000	1	3652000000	3
9135000000	19	9135000000	2	9135000000	1	3654000000	2
9140000000	10	9140000000	1	9140000000	2	3656000000	1
9145000000	12	9145000000	0	9145000000	1	3658000000	0
9150000000	19	9150000000	1	9150000000	1	3660000000	3
9155000000	13	9155000000	1	9155000000	0	3662000000	1
9160000000	10	9160000000	3	9160000000	0	3664000000	2
9165000000	11	9165000000	0	9165000000	2	3666000000	0
9170000000	17	9170000000	0	9170000000	2	3668000000	1
9175000000	19	9175000000	0	9175000000	1	3670000000	2
9180000000	15	9180000000	1	9180000000	0	3672000000	2
9185000000	16	9185000000	2	9185000000	1	3674000000	2
9190000000	14	9190000000	3	9190000000	1	3676000000	4
9195000000	15	9195000000	1	9195000000	2	3678000000	2
9200000000	16	9200000000	2	9200000000	2	3680000000	3
9205000000	17	9205000000	0	9205000000	1	3682000000	2
9210000000	19	9210000000	4	9210000000	0	3684000000	2
9215000000	11	9215000000	2	9215000000	0	3686000000	0
9220000000	10	9220000000	0	9220000000	4	3688000000	4
9225000000	19	9225000000	2	9225000000	0	3690000000	3
9230000000	9	9230000000	2	9230000000	0	3692000000	4
9235000000	23	9235000000	3	9235000000	2	3694000000	1
9240000000	12	9240000000	2	9240000000	1	3696000000	2
9245000000	11	9245000000	3	9245000000	2	3698000000	2
9250000000	12	9250000000	1	9250000000	1	3700000000	4
9255000000	19	9255000000	0	9255000000	0	3702000000	2
9260000000	17	9260000000	2	9260000000	2	3704000000	2
9265000000	9	9265000000	2	9265000000	0	3706000000	0
9270000000	14	9270000000	0	9270000000	3	3708000000	0
9275000000	16	9275000000	2	9275000000	1	3710000000	2
9280000000	13	9280000000	2	9280000000	1	3712000000	2
9285000000	14	9285000000	3	9285000000	2	3714000000	1
9290000000	16	9290000000	3	9290000000	1	3716000000	4
9295000000	14	9295000000	0	9295000000	0	3718000000	1
9300000000	15	9300000000	1	9300000000	0	3720000000	3
9305000000	10	9305000000	2	9305000000	1	3722000000	0
9310000000	7	9310000000	1	9310000000	1	3724000000	2
9315000000	18	9315000000	1	9315000000	1	3726000000	1
9320000000	7	9320000000	2	9320000000	0	3728000000	1
9325000000	11	9325000000	1	9325000000	0	3730000000	3
9330000000	22	9330000000	2	9330000000	1	3732000000	0
9335000000	19	9335000000	0	9335000000	1	3734000000	2
9340000000	17	9340000000	0	9340000000	0	3736000000	5
9345000000	20	9345000000	2	9345000000	2	3738000000	0
9350000000	17	9350000000	2	9350000000	2	3740000000	2
9355000000	9	9355000000	0	9355000000	0	3742000000	2
9360000000	12	9360000000	1	9360000000	2	3744000000	1
9365000000	13	9365000000	0	9365000000	1	3746000000	3
9370000000	12	9370000000	1	9370000000	0	3748000000	3
9375000000	10	9375000000	0	9375000000	1	3750000000	1
9380000000	7	9380000000	0	9380000000	1	3752000000	3
9385000000	10	9385000000	1	9385000000	1	3754000000	5
9390000000	14	9390000000	1	9390000000	1	3756000000	6
9395000000	21	9395000000	0	9395000000	2	3758000000	3
9400000000	9	9400000000	0	9400000000	0	3760000000	3
9405000000	6	9405000000	0	9405000000	0	3762000000	5
9410000000	11	9410000000	0	9410000000	2	3764000000	0
9415000000	20	9415000000	1	9415000000	0	3766000000	3
9420000000	20	9420000000	0	9420000000	0	3768000000	0
9425000000	10	9425000000	0	9425000000	1	3770000000	0
9430000000	12	9430000000	0	9430000000	0	3772000000	0
9435000000	18	9435000000	0	9435000000	1	3774000000	2
9440000000	15	9440000000	2	9440000000	1	3776000000	1
9445000000	17	9445000000	2	9445000000	2	3778000000	1
9450000000	14	9450000000	0	9450000000	1	3780000000	3
9455000000	15	9455000000	1	9455000000	0	3782000000	4
9460000000	8	9460000000	0	9460000000	0	3784000000	0
9465000000	11	9465000000	0	9465000000	1	3786000000	3
9470000000	11	9470000000	2	9470000000	0	3788000000	0
9475000000	4	9475000000	2	9475000000	0	3790000000	0
9480000000	13	9480000000	2	9480000000	0	3792000000	0
9485000000	15	9485000000	1	9485000000	1	3794000000	2
9490000000	20	9490000000	0	9490000000	1	3796000000	0
9495000000	17	9495000000	4	9495000000	0	3798000000	3
9500000000	15	9500000000	1	9500000000	1	3800000000	3
9505000000	11	9505000000	0	9505000000	0	3802000000	5
9510000000	9	9510000000	1	9510000000	1	3804000000	2
9515000000	19	9515000000	2	9515000000	1	3806000000	2
9520000000	10	9520000000	0	9520000000	1	3808000000	2
9525000000	13	9525000000	1	9525000000	0	3810000000	3
9530000000	16	9530000000	0	9530000000	1	3812000000	1
9535000000	11	9535000000	0	9535000000	1	3814000000	3
9540000000	10	9540000000	0	9540000000	1	3816000000	3
9545000000	13	9545000000	1	9545000000	2	3818000000	3
9550000000	12	9550000000	1	9550000000	0	3820000000	1
9555000000	12	9555000000	0	9555000000	2	3822000000	4
9560000000	15	9560000000	0	9560000000	1	3824000000	1
9565000000	13	9565000000	1	9565000000	2	3826000000	1
9570000000	17	9570000000	3	9570000000	1	3828000000	1
9575000000	9	9575000000	2	9575000000	0	3830000000	0
9580000000	10	9580000000	2	9580000000	0	3832000000	6
9585000000	19	9585000000	1	9585000000	0	3834000000	1
9590000000	10	9590000000	0	9590000000	0	3836000000	1
9595000000	7	9595000000	2	9595000000	1	3838000000	1
9600000000	9	9600000000	1	9600000000	2	3840000000	0
9605000000	14	9605000000	0	9605000000	3	3842000000	2
9610000000	15	9610000000	1	9610000000	0	3844000000	2
9615000000	10	9615000000	1	9615000000	2	3846000000	0
9620000000	20	9620000000	1	9620000000	0	3848000000	0
9625000000	11	9625000000	2	9625000000	1	3850000000	2
9630000000	12	9630000000	1	9630000000	1	3852000000	1
9635000000	11	9635000000	1	9635000000	2	3854000000	2
9640000000	19	9640000000	2	9640000000	2	3856000000	1
9645000000	13	9645000000	1	9645000000	1	3858000000	5
9650000000	8	9650000000	2	9650000000	2	3860000000	0
9655000000	21	9655000000	0	9655000000	1	3862000000	5
9660000000	9	9660000000	0	9660000000	0	3864000000	2
9665000000	18	9665000000	2	9665000000	0	3866000000	4
9670000000	18	9670000000	1	9670000000	1	3868000000	0
9675000000	9	9675000000	2	9675000000	1	3870000000	2
9680000000	10	9680000000	0	9680000000	0	3872000000	2
9685000000	15	9685000000	2	9685000000	0	3874000000	2
9690000000	11	9690000000	0	9690000000	0	3876000000	1
9695000000	20	9695000000	1	9695000000	1	3878000000	0
9700000000	6	9700000000	0	9700000000	1	3880000000	2
9705000000	19	9705000000	2	9705000000	2	3882000000	3
9710000000	16	9710000000	0	9710000000	0	3884000000	3
9715000000	13	9715000000	1	9715000000	0	3886000000	0
9720000000	8	9720000000	2	9720000000	0	3888000000	1
9725000000	14	9725000000	3	9725000000	1	3890000000	1
9730000000	9	9730000000	0	9730000000	2	3892000000	2
9735000000	10	9735000000	0	9735000000	0	3894000000	4
9740000000	7	9740000000	0	9740000000	3	3896000000	4
9745000000	10	9745000000	0	9745000000	1	3898000000	2
9750000000	7	9750000000	0	9750000000	1	3900000000	3
9755000000	11	9755000000	2	9755000000	1	3902000000	0
9760000000	13	9760000000	1	9760000000	0	3904000000	1
9765000000	7	9765000000	1	9765000000	0	3906000000	1
9770000000	8	9770000000	2	9770000000	1	3908000000	4
9775000000	16	9775000000	0	9775000000	0	3910000000	3
9780000000	9	9780000000	1	9780000000	0	3912000000	0
9785000000	16	9785000000	0	9785000000	0	3914000000	7
9790000000	14	9790000000	1	9790000000	0	3916000000	0
9795000000	13	9795000000	2	9795000000	1	3918000000	1
9800000000	14	9800000000	0	9800000000	0	3920000000	3
9805000000	13	9805000000	1	9805000000	1	3922000000	0
9810000000	16	9810000000	1	9810000000	0	3924000000	5
9815000000	10	9815000000	2	9815000000	2	3926000000	1
9820000000	12	9820000000	1	9820000000	4	3928000000	2
9825000000	14	9825000000	1	9825000000	0	3930000000	2
9830000000	15	9830000000	1	9830000000	1	3932000000	2
9835000000	12	9835000000	1	9835000000	1	3934000000	1
9840000000	13	9840000000	0	9840000000	1	3936000000	4
9845000000	18	9845000000	2	9845000000	0	3938000000	4
9850000000	10	9850000000	1	9850000000	0	3940000000	1
9855000000	9	9855000000	0	9855000000	1	3942000000	2
9860000000	12	9860000000	2	9860000000	1	3944000000	2
9865000000	10	9865000000	2	9865000000	0	3946000000	3
9870000000	14	9870000000	1	9870000000	2	3948000000	1
9875000000	10	9875000000	2	9875000000	1	3950000000	3
9880000000	14	9880000000	1	9880000000	0	3952000000	2
9885000000	17	9885000000	3	9885000000	0	3954000000	2
9890000000	16	9890000000	3	9890000000	0	3956000000	2
9895000000	11	9895000000	1	9895000000	2	3958000000	1
9900000000	15	9900000000	0	9900000000	0	3960000000	2
9905000000	13	9905000000	1	9905000000	0	3962000000	2
9910000000	15	9910000000	3	9910000000	1	3964000000	2
9915000000	6	9915000000	0	9915000000	0	3966000000	2
9920000000	14	9920000000	0	9920000000	1	3968000000	3
9925000000	11	9925000000	2	9925000000	0	3970000000	0
9930000000	11	9930000000	1	9930000000	0	3972000000	1
9935000000	13	9935000000	3	9935000000	0	3974000000	1
9940000000	9	9940000000	0	9940000000	1	3976000000	3
9945000000	12	9945000000	2	9945000000	0	3978000000	2
9950000000	23	9950000000	1	9950000000	2	3980000000	0
9955000000	9	9955000000	1	9955000000	1	3982000000	4
9960000000	8	9960000000	1	9960000000	0	3984000000	2
9965000000	12	9965000000	0	9965000000	2	3986000000	4
9970000000	9	9970000000	1	9970000000	2	3988000000	2
9975000000	13	9975000000	0	9975000000	0	3990000000	3
9980000000	16	9980000000	2	9980000000	2	3992000000	1
9985000000	9	9985000000	1	9985000000	1	3994000000	1
[truncated: 22 more rows]
