# Supplementary material for: Isomer design unlocks rainbow phosphorescence
Source: Nat Commun. 2026 Mar 17;17:4093. doi: 10.1038/s41467-026-70784-7 (PMC13144461; doi:10.1038/s41467-026-70784-7)
Supplement: Supplementary file 5 — Source Data [file 41467_2026_70784_MOESM5_ESM.zip › Source Data/Fig.4c.xlsx]

## Sheet: Sheet1
300	1.184	6.544	8.365	5.211	0.783	0.334	0.269	0.191	0.103	0.036	0.019
301	1.052	6.251	8.35	5.514	0.83	0.327	0.262	0.192	0.108	0.032	0.018
302	0.935	5.834	8.284	5.884	0.96	0.333	0.251	0.207	0.099	0.027	0.016
303	0.872	5.301	8.2	6.282	1.406	0.351	0.268	0.184	0.104	0.023	0.019
304	0.77	4.788	8.038	6.704	1.935	0.354	0.249	0.193	0.099	0.029	0.016
305	0.694	4.116	7.85	7.074	2.34	0.344	0.274	0.2	0.095	0.03	0.018
306	0.672	3.26	7.525	7.398	2.714	0.325	0.253	0.199	0.094	0.029	0.021
307	0.632	2.47	7.264	7.656	3.094	0.387	0.266	0.198	0.103	0.028	0.013
308	0.613	1.918	6.9	7.843	3.54	0.401	0.271	0.2	0.098	0.031	0.018
309	0.615	1.575	6.473	7.95	4.001	0.46	0.273	0.189	0.098	0.026	0.012
310	0.579	1.345	6.029	8.027	4.519	0.532	0.278	0.201	0.102	0.034	0.021
311	0.542	1.223	5.617	7.976	5.049	0.645	0.268	0.205	0.097	0.039	0.019
312	0.558	1.061	5.123	7.914	5.588	0.922	0.272	0.202	0.091	0.035	0.017
313	0.606	1.052	4.662	7.857	6.07	1.372	0.287	0.203	0.105	0.028	0.022
314	0.577	0.994	4.163	7.656	6.508	1.797	0.276	0.208	0.106	0.031	0.024
315	0.57	0.932	3.626	7.46	6.9	2.15	0.287	0.195	0.102	0.036	0.024
316	0.578	0.901	2.949	7.181	7.239	2.523	0.3	0.199	0.099	0.033	0.022
317	0.607	0.884	2.282	6.844	7.433	2.942	0.326	0.218	0.111	0.037	0.022
318	0.585	0.874	1.852	6.489	7.624	3.335	0.351	0.215	0.102	0.034	0.027
319	0.622	0.835	1.631	6.059	7.728	3.871	0.392	0.207	0.1	0.039	0.022
320	0.594	0.842	1.447	5.662	7.803	4.388	0.478	0.212	0.098	0.044	0.028
321	0.567	0.854	1.364	5.223	7.8	4.974	0.571	0.196	0.103	0.038	0.024
322	0.581	0.861	1.315	4.794	7.758	5.495	0.883	0.207	0.108	0.038	0.026
323	0.539	0.844	1.218	4.339	7.641	5.981	1.332	0.215	0.092	0.042	0.029
324	0.609	0.878	1.17	3.909	7.509	6.369	1.71	0.212	0.097	0.04	0.026
325	0.609	0.842	1.103	3.418	7.327	6.732	2.066	0.222	0.105	0.042	0.025
326	0.629	0.826	1.108	2.895	7.068	7.03	2.416	0.233	0.104	0.04	0.031
327	0.606	0.858	1.096	2.284	6.748	7.222	2.801	0.248	0.113	0.046	0.033
328	0.628	0.87	1.089	1.83	6.342	7.372	3.212	0.278	0.107	0.051	0.023
329	0.609	0.856	1.104	1.552	5.907	7.501	3.7	0.321	0.106	0.043	0.029
330	0.673	0.9	1.094	1.439	5.417	7.524	4.232	0.406	0.111	0.045	0.028
331	0.657	0.93	1.151	1.319	4.934	7.549	4.788	0.53	0.115	0.043	0.032
332	0.686	0.972	1.19	1.214	4.473	7.531	5.259	0.84	0.11	0.045	0.032
333	0.772	1.002	1.211	1.183	4.018	7.417	5.714	1.271	0.11	0.045	0.028
334	0.805	1.068	1.256	1.164	3.58	7.283	6.078	1.617	0.115	0.044	0.03
335	0.87	1.176	1.296	1.19	3.123	7.084	6.43	1.925	0.13	0.047	0.031
336	0.927	1.29	1.404	1.171	2.679	6.85	6.758	2.311	0.139	0.048	0.035
337	0.997	1.373	1.474	1.186	2.186	6.602	6.99	2.707	0.146	0.051	0.034
338	1.111	1.55	1.591	1.228	1.66	6.233	7.133	3.146	0.188	0.055	0.036
339	1.25	1.749	1.744	1.285	1.388	5.806	7.292	3.667	0.239	0.05	0.036
340	1.431	1.923	1.89	1.373	1.249	5.323	7.324	4.221	0.323	0.056	0.038
341	1.527	2.118	2.057	1.493	1.196	4.831	7.412	4.793	0.505	0.053	0.036
342	1.641	2.395	2.241	1.538	1.169	4.416	7.404	5.265	0.893	0.059	0.037
343	1.81	2.627	2.571	1.62	1.221	4.036	7.366	5.71	1.282	0.061	0.039
344	1.996	2.936	2.891	1.766	1.285	3.648	7.295	6.136	1.634	0.063	0.04
345	2.236	3.135	3.19	1.9	1.363	3.327	7.123	6.477	1.975	0.068	0.042
346	2.557	3.655	3.503	2.091	1.465	3.036	6.997	6.869	2.392	0.09	0.048
347	2.827	4.006	3.896	2.335	1.563	2.833	6.818	7.138	2.839	0.11	0.054
348	3.086	4.533	4.345	2.516	1.653	2.505	6.567	7.402	3.394	0.157	0.048
349	3.343	4.902	4.835	2.79	1.871	2.248	6.246	7.583	4.052	0.244	0.044
350	3.794	5.448	5.387	3.151	2.061	2.199	5.913	7.757	4.687	0.401	0.046
351	4.076	6.021	6.039	3.575	2.29	2.291	5.548	7.843	5.284	0.813	0.054
352	4.514	6.613	6.804	4.02	2.565	2.489	5.216	7.943	5.898	1.222	0.052
353	5.005	7.399	7.529	4.562	2.867	2.732	4.983	7.939	6.44	1.589	0.057
354	5.598	8.453	8.515	5.193	3.392	3.122	4.789	7.961	7.013	2.026	0.066
355	6.187	9.328	9.409	5.825	3.881	3.55	4.693	7.973	7.504	2.569	0.078
356	6.984	10.33	10.4	6.41	4.345	3.964	4.553	7.939	8.04	3.242	0.106
357	7.884	11.65	11.28	7.022	4.848	4.335	4.645	7.834	8.447	4.05	0.15
358	8.761	12.68	12.33	7.673	5.277	4.7	4.731	7.711	8.833	4.818	0.211
359	9.886	13.74	13.48	8.378	5.732	5.1	4.94	7.596	9.11	5.708	0.337
360	10.9	15	14.71	9.133	6.197	5.613	5.234	7.517	9.389	6.603	0.693
361	12.02	16.05	15.64	9.862	6.73	6.085	5.616	7.428	9.588	7.547	1.079
362	13.26	17.22	16.84	10.71	7.312	6.508	6.034	7.271	9.718	8.46	1.433
363	14.43	18.35	18.2	11.51	7.876	7.028	6.379	7.161	9.778	9.424	1.836
364	15.43	19.85	19.62	12.45	8.442	7.533	6.885	7.138	9.86	10.38	2.363
365	16.48	21.1	21.05	13.45	9.137	8.153	7.356	7.145	9.86	11.3	3.098
366	17.37	22.44	22.23	14.29	9.723	8.595	7.853	7.273	9.74	12.03	3.879
367	18.42	23.55	23.4	15.26	10.28	9.117	8.302	7.332	9.663	12.81	4.702
368	19.33	24.58	24.61	16.11	10.96	9.631	8.75	7.584	9.568	13.39	5.542
369	20.3	26.01	26.09	17.03	11.48	10.12	9.18	7.825	9.357	13.89	6.498
370	21.11	27.32	27.28	17.89	12.07	10.73	9.702	8.13	9.125	14.23	7.54
371	22.35	28.11	28.54	18.8	12.63	11.14	10.18	8.424	8.854	14.55	8.595
372	22.97	29.03	29.47	19.59	13.25	11.63	10.52	8.763	8.591	14.63	9.569
373	23.65	29.98	30.47	20.4	13.73	12.06	10.94	9.088	8.273	14.6	10.68
374	24.51	30.72	31.54	21.19	14.36	12.43	11.42	9.476	8.03	14.46	11.69
375	25.29	31.51	32.27	21.76	14.82	12.73	11.71	9.765	7.784	14.25	12.67
376	25.71	31.99	32.94	22.29	15.28	13.16	12.01	10.02	7.576	13.87	13.56
377	26.16	32.22	33.46	22.88	15.56	13.45	12.39	10.21	7.438	13.48	14.3
378	26.12	32.96	33.89	23.32	16.09	13.81	12.53	10.44	7.292	12.9	14.95
379	26.76	32.91	34.61	23.7	16.32	13.93	12.71	10.67	7.231	12.29	15.42
380	26.93	33.41	34.71	24.12	16.56	14.06	12.87	10.78	7.194	11.58	15.78
381	27.18	33.13	34.72	24.29	16.72	14.31	12.95	10.91	7.184	10.76	15.99
382	27.3	33.63	34.87	24.47	16.86	14.3	13.05	11	7.168	10.01	15.98
383	27.41	33.16	34.84	24.56	17.13	14.33	13.15	11.07	7.156	9.23	15.85
384	27.56	33.53	34.98	24.59	17.24	14.46	13.13	11.06	7.197	8.426	15.54
385	27.75	33.31	34.54	24.69	17.13	14.41	13.2	11.08	7.189	7.681	15.15
386	27.96	33.43	34.43	24.48	17.3	14.43	13.1	11	7.213	6.955	14.52
387	28.14	33.61	34.44	24.44	17.2	14.47	13.03	10.95	7.159	6.29	13.93
388	28.43	33.91	34.4	24.38	17.25	14.46	13.04	10.99	7.161	5.685	13.11
389	28.82	34.27	34.46	24.39	17.43	14.43	13.16	10.86	7.102	5.093	12.2
390	29.55	35.28	34.93	24.23	17.44	14.64	13.18	10.88	7.118	4.732	11.23
391	30.52	36.51	35.62	24.41	17.6	14.82	13.25	10.93	7.007	4.463	10.3
392	31.61	38.1	36.34	24.63	17.86	15.04	13.43	10.93	6.965	4.267	9.378
393	33.32	40.29	37.58	24.83	18.19	15.44	13.84	11.01	6.899	4.159	8.486
394	36	43.29	39.57	25.38	18.77	15.99	14.17	11.17	6.898	4.1	7.485
395	38.84	47.97	42.4	26.31	19.72	17.01	14.93	11.31	6.837	4.025	6.623
396	43.01	53.45	46.21	27.46	20.51	18.02	15.91	11.74	6.757	4.02	5.736
397	48.74	61.16	51.63	29.15	21.97	19.68	17.29	12.31	6.754	3.985	4.889
398	55.71	71.15	57.78	31.4	23.74	21.67	19.01	13	6.75	3.93	4.154
399	64.29	84.25	66.21	34.31	26.35	24.52	21.14	14.03	6.764	3.958	3.503
400	74.49	98.98	77.08	37.69	29.25	27.58	23.82	15.32	6.876	3.911	3.049
401	85.73	115.6	89.42	42.37	32.85	31.43	26.9	16.76	6.973	3.948	2.665
402	98.61	135.1	104.5	47.47	36.89	35.72	30.59	18.48	7.145	3.916	2.246
403	113.3	156.4	121.4	53.66	41.69	40.78	34.61	20.82	7.361	3.945	1.971
404	130.6	182.1	142.1	61.73	47.45	46.74	39.95	23.53	7.59	3.934	1.826
405	150.2	211.8	168.5	71.94	54.52	53.96	46.24	26.86	7.991	3.945	1.765
406	169.4	243	194.9	82.95	61.55	61.52	52.63	30.07	8.436	3.978	1.741
407	189.8	273.8	223.5	95.22	69.48	69.45	59.36	34.02	8.909	4.056	1.732
408	211	308.2	256.1	109.2	78.17	78.46	66.66	38.35	9.496	4.063	1.733
409	234.8	344.8	292.6	125.2	88.51	88.09	74.86	43.34	10.24	4.096	1.728
410	261.6	386.5	334.5	145.7	99.87	99.4	84.36	49.02	11.14	4.139	1.735
411	287.5	427.9	377	167.4	111.9	111.3	94.38	54.89	12.05	4.259	1.755
412	315.5	472.4	422.9	191.1	125.8	123.4	104.7	61.49	13.19	4.311	1.77
413	347.3	522.6	477.4	220.7	141.2	138.6	117.1	68.98	14.37	4.357	1.807
414	379.9	573.8	530.6	251	158	153.1	129.8	76.97	15.88	4.523	1.79
415	412.4	625.6	589.5	284.8	176.1	169.2	142.9	85.36	17.5	4.659	1.829
416	444.6	678.6	649.3	322.6	196.2	185.6	156.5	94.23	19.34	4.819	1.879
417	479.4	731.2	714	362.8	217.1	202.9	171.3	103.5	21.38	4.987	1.875
418	516.5	792.3	784.4	409.7	240.5	222.4	187.1	114.3	23.87	5.175	1.908
419	558.3	854.6	863	463.4	267.2	244	204.6	125.6	26.58	5.406	1.926
420	599.2	925	947.3	521.1	297.5	266.9	223.6	138.3	29.67	5.725	1.952
421	643.7	996	1036	586.2	329.8	292	244.4	152	33.18	6.038	2.018
422	686.8	1065	1122	650.3	362.5	316.5	264.7	165.6	36.69	6.393	2.054
423	733.9	1137	1217	720.8	397.7	342.1	285.9	180	40.75	6.833	2.092
424	782.2	1216	1311	795.7	437.2	370.4	308.4	195.9	45.15	7.37	2.141
425	833.7	1293	1415	877.7	478.3	400.4	333.5	212.3	50.06	7.887	2.187
426	887.7	1379	1518	962.6	523.2	432.1	358.7	230.2	55.46	8.411	2.267
427	938.8	1461	1631	1053	568.9	464.5	384.9	248.7	60.87	9.082	2.296
428	995.5	1550	1742	1147	619.7	498	413	267.1	66.63	9.934	2.363
429	1059	1646	1873	1258	676.1	537.1	444.4	288.9	73.91	10.81	2.494
430	1122	1749	1999	1366	735.7	576.9	476.6	311.1	81.25	11.64	2.554
431	1187	1847	2131	1481	795	618.7	509.6	333.4	88.76	12.72	2.663
432	1248	1947	2257	1593	857.9	658.9	542.6	357.4	96.44	13.76	2.795
433	1318	2043	2395	1710	921.7	701.9	577.9	380.8	104.8	14.85	2.877
434	1388	2159	2537	1841	993.8	747.7	614.9	407.2	114.3	16.25	3.002
435	1460	2266	2689	1974	1067	795.7	653.3	433.5	123.9	17.67	3.135
436	1528	2379	2831	2104	1144	843.1	690.3	461	134	19.07	3.276
437	1597	2489	2984	2241	1220	892.3	731.5	489	144	20.68	3.434
438	1667	2591	3124	2372	1295	939.9	768.3	516.3	154.2	22.24	3.57
439	1735	2693	3267	2506	1371	990	806.8	545.1	164.8	23.85	3.731
440	1803	2797	3403	2637	1449	1037	845.3	571.7	175.9	25.52	3.851
441	1868	2888	3542	2769	1524	1084	882.5	597.3	185.6	27.28	4.012
442	1930	2986	3674	2894	1604	1129	918.8	625.5	197.1	29	4.238
443	1993	3076	3811	3026	1679	1177	957	651.3	207.4	31.12	4.332
444	2051	3171	3940	3155	1759	1224	994.3	679.5	219.4	32.94	4.566
445	2117	3260	4076	3293	1841	1272	1033	706.4	230.6	34.97	4.758
446	2171	3344	4188	3412	1917	1316	1067	731.6	241.8	36.88	4.926
447	2228	3413	4300	3519	1984	1357	1098	754.5	251.8	38.66	5.15
448	2270	3487	4391	3623	2053	1396	1127	776.8	262.6	40.73	5.406
449	2317	3546	4496	3735	2121	1436	1159	799.5	272.5	42.59	5.557
450	2358	3614	4604	3846	2191	1475	1189	824.4	283.1	44.69	5.735
451	2405	3669	4693	3945	2254	1512	1217	843.5	292.7	46.64	5.966
452	2437	3726	4772	4031	2313	1545	1241	863.5	302	48.18	6.157
453	2477	3774	4852	4123	2373	1579	1270	881	311.2	50.33	6.284
454	2509	3826	4920	4202	2431	1607	1291	900.3	320.4	52.27	6.553
455	2546	3865	4996	4287	2482	1639	1314	915.9	329	53.89	6.61
456	2569	3896	5046	4351	2533	1663	1332	932.5	336.5	55.46	6.853
457	2595	3928	5105	4416	2573	1689	1352	944.2	343.8	57.02	6.994
458	2615	3959	5145	4474	2615	1707	1367	957.5	350.9	58.55	7.177
459	2632	3981	5193	4533	2652	1730	1384	968.6	357.1	60.09	7.376
460	2649	4000	5219	4574	2690	1746	1396	979.4	363.6	61.68	7.542
461	2666	4010	5251	4621	2722	1764	1410	989.5	369	62.93	7.668
462	2680	4024	5268	4656	2747	1778	1417	997.6	373.9	63.94	7.785
463	2689	4024	5292	4685	2770	1791	1427	1005	378	65.35	7.918
464	2694	4042	5297	4708	2793	1801	1433	1012	382.6	66.29	8.012
465	2700	4040	5313	4729	2806	1811	1441	1015	385.5	67.21	8.076
466	2700	4047	5311	4739	2826	1815	1444	1021	389.4	68.14	8.222
467	2707	4036	5317	4753	2837	1825	1449	1024	392.6	69.12	8.358
468	2702	4036	5310	4758	2848	1827	1451	1026	395.4	69.86	8.424
469	2704	4017	5309	4770	2856	1829	1454	1028	397.7	70.32	8.546
470	2696	4013	5294	4766	2863	1828	1453	1031	399.9	70.82	8.617
471	2697	3993	5286	4765	2865	1830	1454	1029	400.4	71.51	8.656
472	2687	3986	5265	4754	2868	1829	1451	1030	402.1	72.07	8.734
473	2678	3969	5255	4751	2869	1828	1449	1029	403.1	72.55	8.746
474	2663	3952	5219	4737	2870	1824	1446	1028	404.1	72.98	8.887
475	2656	3919	5202	4723	2862	1821	1443	1025	404.2	73.35	8.897
476	2644	3911	5167	4709	2861	1814	1439	1024	404.6	73.47	8.881
477	2632	3883	5146	4694	2851	1809	1434	1020	404.9	73.74	8.917
478	2618	3862	5107	4674	2848	1801	1427	1017	404.8	73.91	9.017
479	2608	3826	5081	4659	2836	1795	1421	1013	403.7	74.12	9.021
480	2581	3802	5045	4629	2828	1785	1413	1009	404	74.25	9.012
481	2575	3772	5011	4607	2816	1779	1408	1004	403	74.36	9.031
482	2548	3741	4971	4576	2806	1767	1397	999.8	402.9	74.36	9.044
483	2532	3710	4942	4553	2791	1759	1390	993	401.2	74.73	9.073
484	2508	3675	4886	4518	2775	1747	1380	987.4	400	74.24	9.079
485	2487	3636	4846	4484	2758	1736	1369	979.5	398	74.46	9.053
486	2464	3602	4799	4453	2742	1720	1359	973.1	396.4	74.23	9.034
487	2439	3558	4752	4418	2722	1709	1350	964.6	393.6	74.01	9.031
488	2415	3527	4699	4379	2705	1692	1336	957.8	392.2	73.81	9.005
489	2389	3479	4651	4341	2679	1679	1324	948.1	389.1	73.56	9.027
490	2358	3439	4592	4293	2658	1660	1310	939.2	386.7	73.12	8.916
491	2331	3395	4538	4253	2635	1644	1297	929.1	383.3	72.91	8.963
492	2304	3356	4484	4205	2611	1629	1282	920.5	381.6	72.5	8.883
493	2272	3302	4429	4161	2582	1611	1270	909.8	377.2	72.12	8.867
494	2241	3260	4370	4113	2557	1593	1254	899.7	373.9	71.57	8.825
495	2213	3211	4310	4061	2526	1572	1239	886.6	369.7	71.28	8.77
496	2179	3169	4239	4005	2499	1552	1221	876.8	365.9	70.7	8.695
497	2151	3114	4192	3959	2467	1533	1206	864.3	362.3	70.09	8.658
498	2117	3068	4125	3899	2438	1510	1187	853.4	357.7	69.35	8.598
499	2089	3015	4060	3842	2400	1489	1171	840	353.3	68.94	8.448
500	2044	2964	3987	3785	2369	1466	1152	828	348.2	67.92	8.355
501	2014	2908	3922	3724	2328	1444	1134	813.9	342.7	67.01	8.358
502	1976	2859	3852	3663	2297	1420	1114	802	338.1	66.19	8.242
503	1939	2807	3791	3607	2261	1399	1099	787.5	333.2	65.58	8.182
504	1904	2756	3718	3539	2221	1372	1076	773.7	327.9	64.36	8.096
505	1869	2697	3650	3480	2182	1349	1057	758.4	321.9	63.59	8
506	1830	2644	3573	3411	2144	1323	1035	745	316.5	62.34	7.827
507	1797	2590	3513	3358	2107	1302	1019	731.8	311.2	61.77	7.785
508	1760	2547	3444	3293	2071	1275	999.6	718.6	306.3	60.85	7.654
509	1724	2485	3374	3230	2030	1252	979.4	704.1	300	59.76	7.526
510	1684	2435	3303	3163	1995	1225	960.5	690.7	294.7	58.69	7.375
511	1651	2380	3238	3102	1954	1203	941.6	675.4	288.8	57.93	7.321
512	1616	2330	3166	3042	1916	1178	920.1	661.9	283.2	56.82	7.17
513	1584	2279	3106	2986	1878	1156	902.2	648.4	277.5	55.64	7.097
514	1545	2230	3032	2918	1841	1131	881.8	635	272.5	54.53	7.033
515	1513	2176	2968	2858	1800	1107	864.3	620.9	266.8	53.75	6.983
516	1477	2132	2900	2797	1766	1082	844	607.4	261	52.82	6.707
517	1443	2078	2838	2739	1726	1058	826.1	594.1	255.3	51.59	6.602
518	1409	2032	2776	2680	1694	1036	808.1	582	250.6	50.56	6.516
519	1377	1982	2715	2623	1656	1014	790.7	568.7	244.6	49.76	6.377
520	1346	1938	2647	2564	1621	991	771.5	556.1	240.4	48.72	6.307
521	1312	1888	2588	2509	1584	967.5	752.9	543.2	234.2	47.7	6.23
522	1280	1844	2523	2448	1550	945	736	530.8	229.2	46.72	6.094
523	1250	1798	2468	2396	1514	924.2	719.7	518.6	223.9	45.72	6.029
524	1219	1755	2409	2341	1481	901.8	702.6	506.5	219.4	44.74	5.886
525	1187	1707	2348	2283	1444	881.2	685.2	493.2	213.8	43.73	5.768
526	1156	1667	2292	2227	1413	859.1	667.9	482	209.2	42.68	5.628
527	1129	1622	2240	2180	1381	839.3	652.1	470.3	204	41.7	5.537
528	1100	1586	2182	2127	1351	819.3	636.9	458.7	199.6	40.97	5.503
529	1073	1541	2134	2079	1317	799.9	621.3	447.1	194.8	40.2	5.376
530	1041	1502	2072	2027	1285	779.1	605.1	436.5	189.9	39.36	5.263
531	1017	1462	2023	1976	1253	760.3	590.7	425	185.1	38.26	5.184
532	990.3	1426	1969	1929	1224	740.8	575.9	415.1	180.9	37.54	5.075
533	964.7	1385	1921	1882	1194	722.6	560.6	404.2	176.2	36.59	4.932
534	940.5	1352	1870	1836	1166	705.1	546.7	394.5	172.4	35.84	4.845
535	913.4	1314	1823	1789	1134	686.9	532.3	383.7	167.9	35.02	4.731
536	888.7	1277	1773	1742	1107	668.3	517.3	373.8	163.7	33.89	4.613
537	864.1	1243	1728	1700	1080	652.2	505	364	159.3	33.17	4.549
538	841.9	1212	1681	1655	1052	635.6	491.8	355.1	155.6	32.53	4.423
539	819.7	1176	1638	1614	1026	619.1	478.4	345.4	151.6	31.76	4.357
540	795.2	1144	1592	1571	999	602.2	465.7	336.2	147.6	31.03	4.271
541	774.1	1109	1549	1528	970.8	585.7	453.1	326.1	143.4	30.25	4.179
542	750.3	1081	1507	1489	947.4	570	440.2	318.4	139.7	29.48	4.145
543	729.8	1050	1465	1447	920.8	555.2	428.6	309	136	28.82	3.975
544	708.5	1019	1422	1408	896.3	538.5	416.7	300.4	132.4	28.01	3.873
545	690.1	989.7	1384	1370	870.8	524.2	405.3	292.4	128.5	27.24	3.797
546	667.2	961.2	1345	1331	848.1	509.1	393.9	284	125.4	26.51	3.701
547	650.8	935	1309	1299	826.4	496.7	382.9	276.6	121.7	25.97	3.598
548	631.9	909.7	1272	1262	804.3	482.8	372.5	269.4	118.7	25.27	3.54
549	614.3	882.1	1236	1228	781.3	469.2	362	261.4	115.2	24.53	3.493
550	595.8	856.2	1200	1193	760.4	456.2	351.8	254.1	112.3	23.98	3.371
551	577.3	829.5	1166	1160	738.5	443.7	342.3	246.8	108.8	23.19	3.351
552	562.3	808.3	1132	1128	718.9	430.6	332.3	239.6	106.3	22.65	3.218
553	547	785.6	1101	1097	699	418.8	323.4	232.9	103.4	22.2	3.156
554	528.8	762.7	1069	1065	679.2	406.8	314	225.9	100.1	21.6	3.113
555	515.9	738.8	1039	1035	659.8	395.2	305.3	219.2	97.16	21.05	3.042
556	499.2	718.4	1007	1006	641.4	383.6	295.6	213.4	94.34	20.39	2.96
557	487	695.8	978.4	976.4	621.8	371.9	287.6	207.1	91.59	19.82	2.847
558	471.6	677	950.5	950.3	605.7	361.4	279.2	200.8	89.14	19.28	2.8
559	457.9	653.6	923.4	922.2	588.5	351.7	271.2	194.9	86.56	18.7	2.739
560	442	634	894.6	894.5	570.1	340.9	262.7	189.2	83.97	18.32	2.695
561	428.4	614.4	870	869.7	553.6	331.1	255.1	183.4	81.47	17.7	2.618
562	416.6	597.4	842	843.8	537	321.1	247.3	178.2	79.32	17.3	2.556
563	405.9	578.6	820.1	820.3	522.4	311.9	240.7	172.9	77.01	16.8	2.476
564	392.5	562	794.5	796.3	508	302.2	232.9	168.3	74.92	16.44	2.393
565	380.6	543	769	771.6	490.9	293.1	226.2	162.5	72.61	15.92	2.331
566	368.2	526.9	747.7	748.6	477.8	283.9	219.3	158.1	70.42	15.45	2.269
567	357.4	510.4	725.8	726.8	463.8	276.1	213.1	153	68.23	15.02	2.254
568	346.5	495.8	703.5	704.4	450.2	268	206.4	148.6	66.49	14.63	2.208
569	335.9	480.1	683.6	685.3	436.2	259.9	200.8	144.2	64.38	14.24	2.141
570	324.7	465.6	660.2	663.6	424.3	251.8	194.2	139.6	62.44	13.91	2.062
571	314.5	451.1	640.4	644.5	410.7	244.1	188.5	135.2	60.49	13.44	2.045
572	305.1	437.6	619.7	625.7	399.9	237.2	182.9	131.5	58.81	13.03	1.986
573	296.6	423	601.4	605.3	387.2	229.9	177.5	127.2	57.25	12.72	1.893
574	287	410.8	583	587.5	376.3	222.2	171.6	123.6	55.54	12.33	1.87
575	277.4	397.8	565.7	569.9	364.1	216	166.4	119.8	53.86	12.03	1.859
576	269.2	386.3	549.1	552.5	353.3	209.5	161.2	116	52.1	11.69	1.801
577	261.6	374	532.8	536.9	342.7	203.4	156.7	112.4	50.65	11.4	1.755
578	253.2	363.2	515.1	519.6	332.4	196.9	151.7	109.3	49.23	11.07	1.688
579	245.7	352.1	500.4	504.3	322.2	190.6	147.1	106	47.58	10.75	1.679
580	237.5	340.5	484.2	487.9	312.6	185.1	142.2	102.7	46.34	10.45	1.636
581	229.9	329.1	468.1	473	302.8	179	138	99.32	44.82	10.21	1.575
582	223.3	318.9	453.1	459.4	294.3	173.6	133.7	96.09	43.39	9.887	1.552
583	216.1	308.8	440.3	444.9	285	168.6	129.7	93.21	42.14	9.594	1.55
584	208.9	299.3	426.2	432.1	276.2	163.4	125.3	90.73	40.97	9.399	1.462
585	202.1	289.6	413.7	418.9	267.7	158.5	121.6	87.84	39.73	9.067	1.402
586	195	281	398.7	404.4	259.4	153.2	117.8	85.02	38.64	8.797	1.411
587	189.9	272.4	387.1	392.8	251.8	148.6	114.2	82.35	37.5	8.603	1.379
588	183.6	264	375.1	380.8	243.8	144	110.9	80.03	36.49	8.269	1.353
589	178.1	254.6	364.2	369.7	236.6	139.7	107.5	77.37	35.12	8.057	1.331
590	172.7	247.2	352.5	357.7	229.1	135.1	103.9	74.9	34.11	7.889	1.278
591	168.3	239.2	341.7	346.4	221.5	131.3	100.8	72.57	32.99	7.732	1.243
592	162.5	231.6	329.8	335.3	215.3	126.9	97.59	70.43	32.15	7.44	1.204
593	157.7	223.8	320.8	325.4	208.1	123.2	94.82	68.36	31.04	7.265	1.167
594	152.2	217.3	310.3	314.9	201.9	119	91.59	66.1	30.25	7.093	1.143
595	147.3	209.2	300.2	304.9	195.4	115.4	89	64.02	29.21	6.931	1.104
596	141.9	203.2	289.7	295.6	189.1	112	86.07	62.08	28.29	6.724	1.098
597	138.3	196.5	281.8	286	183.4	108.3	83.31	59.97	27.45	6.489	1.051
598	133.9	191.2	272.7	277.4	177.8	104.9	80.67	58	26.63	6.329	1.03
599	129.8	184.2	264.6	268.5	172.1	101.9	78.27	56.11	25.89	6.186	1.003
600	124.8	178	255.2	259.9	166.6	98.17	75.34	54.43	25.13	5.951	0.978
