# Supplementary material for: Isomer design unlocks rainbow phosphorescence
Source: Nat Commun. 2026 Mar 17;17:4093. doi: 10.1038/s41467-026-70784-7 (PMC13144461; doi:10.1038/s41467-026-70784-7)
Supplement: Supplementary file 5 — Source Data [file 41467_2026_70784_MOESM5_ESM.zip › Source Data/Fig.4d.xlsx]

## Sheet: Sheet1
Ph-Cz@PVP		Ph-Cz@PVB		Ph-Cz@PMMA
380	21.17	380	129.7	380	45.44
381	22.24	381	128.9	381	44.01
382	22.86	382	122.4	382	42.57
383	23.58	383	118.8	383	40.97
384	24.23	384	118.2	384	40
385	24.94	385	116.1	385	39.4
386	24.93	386	115.5	386	39.04
387	25.26	387	114.5	387	37.25
388	26.28	388	115	388	37.78
389	27.25	389	113.9	389	36.78
390	27.09	390	113.7	390	37.66
391	27.74	391	112.4	391	36.55
392	28.5	392	112.8	392	36.73
393	28.79	393	111.7	393	36.94
394	28.45	394	110.8	394	36.19
395	28.85	395	114.3	395	36.92
396	29.65	396	112.3	396	37.09
397	30.4	397	112.3	397	36.91
398	31.12	398	112.6	398	37.17
399	31.55	399	114.1	399	37.55
400	32.36	400	116.1	400	38.98
401	33.04	401	115.7	401	40.36
402	33.2	402	120.9	402	41.27
403	34.11	403	122.4	403	42.47
404	36.27	404	127.2	404	44.46
405	37.62	405	136.5	405	46.87
406	39.6	406	141.6	406	48.34
407	41.08	407	148.4	407	51.52
408	43.15	408	162.1	408	54.3
409	46.22	409	171.9	409	58.5
410	49.83	410	191.2	410	62.02
411	53.42	411	210.2	411	67.57
412	57.77	412	228.3	412	75.01
413	63.95	413	258.5	413	83.47
414	70.37	414	288.2	414	91.23
415	78.87	415	323	415	102
416	86.84	416	363	416	112
417	97.86	417	409.9	417	124
418	111.1	418	461.1	418	136.1
419	127.3	419	518.8	419	152.7
420	146.4	420	594.8	420	173.1
421	167.7	421	675.3	421	193.2
422	192.5	422	762.4	422	219.4
423	217.5	423	850.8	423	241.5
424	250.4	424	954.5	424	267.1
425	282.9	425	1063	425	298.3
426	323.1	426	1195	426	331.7
427	367.2	427	1329	427	368.1
428	412.1	428	1464	428	405.3
429	467.7	429	1628	429	444.3
430	529.4	430	1811	430	484.7
431	591.7	431	1977	431	535.9
432	662.4	432	2171	432	584.2
433	736.5	433	2359	433	634.4
434	821.8	434	2575	434	685.7
435	910.1	435	2795	435	744.7
436	1007	436	3026	436	805.9
437	1102	437	3273	437	863.6
438	1205	438	3509	438	914.7
439	1306	439	3754	439	974.6
440	1422	440	4017	440	1042
441	1521	441	4237	441	1102
442	1634	442	4487	442	1169
443	1756	443	4761	443	1224
444	1872	444	5009	444	1288
445	2000	445	5283	445	1364
446	2120	446	5533	446	1429
447	2231	447	5760	447	1493
448	2347	448	5998	448	1546
449	2460	449	6230	449	1616
450	2588	450	6472	450	1667
451	2691	451	6697	451	1722
452	2798	452	6917	452	1776
453	2915	453	7134	453	1833
454	3021	454	7329	454	1886
455	3119	455	7508	455	1940
456	3217	456	7682	456	1981
457	3300	457	7853	457	2027
458	3397	458	8022	458	2070
459	3465	459	8153	459	2122
460	3552	460	8321	460	2157
461	3630	461	8424	461	2200
462	3709	462	8520	462	2230
463	3771	463	8616	463	2257
464	3832	464	8719	464	2288
465	3880	465	8770	465	2322
466	3947	466	8909	466	2340
467	3985	467	8972	467	2363
468	4030	468	9029	468	2387
469	4079	469	9066	469	2417
470	4116	470	9139	470	2434
471	4154	471	9153	471	2447
472	4191	472	9189	472	2468
473	4207	473	9182	473	2476
474	4242	474	9241	474	2486
475	4268	475	9230	475	2504
476	4304	476	9247	476	2516
477	4312	477	9248	477	2517
478	4345	478	9247	478	2521
479	4357	479	9248	479	2526
480	4385	480	9243	480	2537
481	4384	481	9196	481	2545
482	4395	482	9193	482	2550
483	4418	483	9153	483	2537
484	4435	484	9137	484	2542
485	4435	485	9084	485	2534
486	4437	486	9065	486	2520
487	4436	487	8978	487	2528
488	4447	488	8935	488	2510
489	4430	489	8882	489	2502
490	4429	490	8802	490	2496
491	4407	491	8722	491	2487
492	4403	492	8659	492	2470
493	4369	493	8570	493	2448
494	4357	494	8470	494	2426
495	4329	495	8364	495	2410
496	4299	496	8289	496	2385
497	4272	497	8187	497	2376
498	4228	498	8097	498	2349
499	4183	499	7980	499	2316
500	4148	500	7865	500	2286
501	4092	501	7722	501	2262
502	4053	502	7616	502	2240
503	4001	503	7489	503	2217
504	3946	504	7362	504	2181
505	3891	505	7215	505	2154
506	3837	506	7093	506	2125
507	3786	507	6952	507	2092
508	3744	508	6845	508	2060
509	3677	509	6689	509	2040
510	3624	510	6568	510	2011
511	3562	511	6420	511	1975
512	3506	512	6309	512	1935
513	3448	513	6166	513	1900
514	3397	514	6028	514	1875
515	3337	515	5897	515	1849
516	3282	516	5773	516	1804
517	3222	517	5641	517	1781
518	3173	518	5533	518	1744
519	3107	519	5389	519	1717
520	3060	520	5275	520	1696
521	2997	521	5157	521	1663
522	2946	522	5013	522	1614
523	2896	523	4910	523	1593
524	2837	524	4797	524	1554
525	2771	525	4678	525	1523
526	2731	526	4556	526	1498
527	2675	527	4449	527	1465
528	2616	528	4339	528	1437
529	2558	529	4228	529	1409
530	2517	530	4106	530	1380
531	2461	531	3994	531	1351
532	2407	532	3894	532	1321
533	2355	533	3795	533	1297
534	2309	534	3685	534	1269
535	2250	535	3593	535	1239
536	2206	536	3489	536	1200
537	2159	537	3400	537	1176
538	2107	538	3297	538	1139
539	2064	539	3224	539	1130
540	2013	540	3134	540	1103
541	1963	541	3039	541	1077
542	1920	542	2957	542	1051
543	1871	543	2877	543	1025
544	1823	544	2777	544	999.1
545	1787	545	2696	545	975.7
546	1744	546	2633	546	945.3
547	1700	547	2557	547	930.7
548	1668	548	2488	548	907.3
549	1619	549	2396	549	879.2
550	1581	550	2330	550	859.7
551	1537	551	2264	551	837.1
552	1500	552	2194	552	820.2
553	1465	553	2131	553	796.8
554	1430	554	2058	554	771.7
555	1390	555	1991	555	755
556	1358	556	1942	556	739.2
557	1320	557	1881	557	714.5
558	1292	558	1812	558	700.5
559	1254	559	1756	559	685.4
560	1222	560	1707	560	663
561	1188	561	1656	561	648.9
562	1163	562	1607	562	626.3
563	1129	563	1572	563	616.4
564	1100	564	1513	564	598.9
565	1067	565	1459	565	578
566	1042	566	1413	566	565.5
567	1020	567	1375	567	554
568	990.1	568	1324	568	538
569	963	569	1284	569	518.4
570	933	570	1238	570	503.7
571	908.9	571	1200	571	490.7
572	887.5	572	1168	572	479.2
573	860.3	573	1127	573	466.4
574	839.1	574	1095	574	455.8
575	817.9	575	1059	575	443.9
576	795	576	1024	576	432.9
577	775.9	577	992.6	577	422.7
578	748.8	578	961.7	578	409.3
579	730.5	579	926.4	579	398
580	710.2	580	894.3	580	384.7
581	687.9	581	868.2	581	374.8
582	669	582	840.9	582	364.3
583	655.6	583	801.2	583	352.7
584	631	584	780.5	584	343.7
585	616.6	585	757.4	585	335.9
586	599.2	586	731.4	586	327.2
587	582.4	587	709.8	587	319.4
588	563.3	588	686.4	588	308.7
589	548.1	589	666.1	589	302.7
590	535.8	590	639.2	590	293.2
591	519.4	591	619.1	591	285.8
592	505.4	592	601.6	592	272.7
593	491.4	593	579.4	593	270.5
594	479.7	594	558.9	594	262.5
595	463.6	595	544.5	595	258.4
596	451.7	596	522.8	596	245.9
597	436.2	597	506.4	597	243.2
598	425.8	598	486.4	598	233.1
599	414.6	599	471.8	599	227
600	399.8	600	452	600	217.4
601	389.4	601	439.4	601	215.8
602	377.7	602	424.8	602	204.2
603	366.7	603	408.2	603	203.9
604	358.4	604	400.2	604	196.6
605	345.7	605	383.5	605	190.6
606	337.3	606	373.4	606	186.2
607	326.6	607	358.1	607	179.7
608	318.3	608	350.1	608	178
609	308.7	609	336.6	609	171.6
610	299.1	610	324.7	610	166.1
611	290	611	313.7	611	165.5
612	279.5	612	300.5	612	157.3
613	272.1	613	293.9	613	154.3
614	265.9	614	283.5	614	148
615	259.2	615	274.2	615	145.1
616	250	616	266.6	616	139.8
617	241.3	617	258	617	137.8
618	234.6	618	246.6	618	130.8
619	226.3	619	237.2	619	128.5
620	221.2	620	228.8	620	122.8
621	214	621	221.9	621	117.9
622	207.7	622	215	622	116.8
623	201.5	623	205.1	623	114.6
624	192.8	624	197.8	624	111.7
625	188.3	625	188.4	625	105.6
626	182.9	626	188.3	626	103.3
627	176.5	627	177.7	627	101.1
628	171.3	628	171	628	98.67
629	165.2	629	164.6	629	94.63
630	160.3	630	156	630	93.29
631	156.9	631	152.8	631	90.73
632	150.8	632	147	632	85.44
633	146.2	633	138.5	633	84.35
634	141.5	634	134.6	634	81.09
635	138.9	635	131.5	635	78.69
636	133.7	636	128	636	74.92
637	129.3	637	122	637	75.18
638	124.5	638	118.7	638	71.97
639	121.2	639	114.3	639	69.85
640	115.9	640	108.2	640	67.45
641	112.3	641	106.5	641	67.77
642	109.6	642	101.6	642	64.57
643	105.7	643	97.88	643	62.32
644	102.8	644	93.29	644	59.53
645	98.67	645	93.08	645	59.51
646	96.28	646	87.14	646	57.43
647	93.11	647	84.8	647	53.9
648	89.55	648	81.92	648	54.43
649	86.43	649	79.81	649	51.05
650	83.68	650	76.75	650	50.37
651	80.72	651	67.5	651	48.59
652	77.51	652	64.48	652	47.88
653	75.75	653	66.98	653	46.77
654	73.77	654	64.16	654	45.72
655	70.97	655	62	655	43.36
656	65.89	656	58.36	656	41.1
657	66.06	657	55.83	657	39.53
658	65.42	658	52.09	658	38.74
659	62.16	659	52.19	659	39.66
660	58.84	660	51.22	660	37.94
661	57.27	661	49.79	661	34.43
662	55.44	662	46.75	662	34.78
663	54.74	663	44.17	663	33.59
664	51.68	664	41.55	664	31.22
665	50.34	665	43.61	665	31.01
666	48.7	666	41.68	666	30.1
667	46.56	667	37.93	667	29.74
668	43.91	668	37.41	668	27.13
669	43.29	669	35.31	669	26.45
670	43.2	670	35.92	670	26.24
671	41.85	671	34.93	671	24.87
672	39.98	672	32.95	672	25.17
673	37.68	673	29.93	673	24.15
674	36.76	674	28.26	674	22.67
675	35.23	675	29.19	675	23.3
676	34.96	676	27.59	676	21.66
677	34.29	677	26.22	677	20.34
678	32.78	678	25.48	678	20.74
679	31.07	679	24.5	679	20.5
680	30.57	680	23.57	680	19.73
681	29.32	681	22.17	681	18.36
682	27.72	682	21.5	682	17.88
683	27.1	683	21.4	683	16.93
684	25.76	684	20.32	684	16.6
685	25.79	685	19.55	685	16.11
686	24.84	686	18.52	686	16.39
687	24.11	687	18.34	687	15.32
688	22.84	688	18.93	688	15.97
689	21.7	689	17.72	689	14.3
690	21.59	690	16.14	690	15.03
691	20.99	691	16.81	691	14.17
692	19.72	692	15.75	692	13.27
693	19.71	693	15.32	693	12.14
694	18.95	694	14.3	694	12.83
695	18.73	695	14.39	695	12.67
696	17.66	696	13.93	696	12.54
697	16.78	697	13.49	697	12.66
698	17.03	698	14.33	698	11.58
699	16.1	699	14.67	699	12.22
700	15.58	700	13.23	700	12.15
701	15.3	701	14.87	701	11.62
702	14.68	702	15.07	702	12.49
703	14.7	703	15.3	703	12.42
704	14.62	704	14.88	704	12.89
705	14.19	705	15.11	705	12.84
706	13.47	706	16.31	706	12.64
707	13.22	707	16.83	707	13.2
708	13.41	708	17.69	708	12.3
709	12.77	709	17.69	709	13.16
710	13.26	710	18.77	710	13.01
711	12.75	711	20.37	711	14.47
712	12.43	712	21.36	712	14.49
713	12.4	713	22.37	713	14.47
714	12.33	714	23.07	714	14.93
715	12.61	715	25.12	715	15.21
716	12.13	716	26.17	716	16.1
717	11.82	717	27.28	717	15.93
718	11.88	718	28.01	718	16.22
719	11.29	719	29.84	719	17.12
720	11.08	720	31.73	720	16.7
720	0	720	0.002	720	0.00202
