# Supplementary material for: Isomer design unlocks rainbow phosphorescence
Source: Nat Commun. 2026 Mar 17;17:4093. doi: 10.1038/s41467-026-70784-7 (PMC13144461; doi:10.1038/s41467-026-70784-7)
Supplement: Supplementary file 5 — Source Data [file 41467_2026_70784_MOESM5_ESM.zip › Source Data/Fig.5a.xlsx]

## Sheet: Sheet1
Ph-Bd[g]@PVP		Ph-Bd[g]@PVB		Ph-Bd[g]@PMMA			Ph-Bd[e]@PVP		Ph-Bd[e]@PVB		Ph-Bd[e]@PMMA
380	12.53	380	40.31	380	73.22		380	6.155	380	663.7	380	70.56
381	12.86	381	40.66	381	75.54		381	6.212	381	637.1	381	67.73
382	12.88	382	41.43	382	76.29		382	6.471	382	610.8	382	64.27
383	13.43	383	42.11	383	76.43		383	6.491	383	583.4	383	63.5
384	13.45	384	42.9	384	76.59		384	6.544	384	563.5	384	61.14
385	13.86	385	44.86	385	78.56		385	6.73	385	549.4	385	61.38
386	14.27	386	43.82	386	79.86		386	6.714	386	538.7	386	61.14
387	14.46	387	44.5	387	79.29		387	6.789	387	531.4	387	60.8
388	14.56	388	44.97	388	78.75		388	6.809	388	529.7	388	60.19
389	14.68	389	44.27	389	79.71		389	6.826	389	525.5	389	61.03
390	15.1	390	44.58	390	80.06		390	6.741	390	525.7	390	60.25
391	15.21	391	43.35	391	80.48		391	6.645	391	522.2	391	59.96
392	15.21	392	42.19	392	79.79		392	6.735	392	522.5	392	60.59
393	15.35	393	41.57	393	80.68		393	6.704	393	521.1	393	61.17
394	15.22	394	41.03	394	80.41		394	6.713	394	520.8	394	60.84
395	15.46	395	40.69	395	80.91		395	6.48	395	518	395	59.77
396	15.5	396	39.53	396	79.82		396	6.575	396	518.1	396	60.88
397	15.62	397	38.84	397	80.04		397	6.357	397	513.3	397	59.51
398	15.33	398	38.24	398	79.39		398	6.401	398	516.1	398	60.55
399	15.51	399	38.07	399	79.44		399	6.234	399	511.2	399	61.34
400	15.66	400	37.57	400	77.83		400	6.179	400	512.9	400	60.68
401	15.58	401	37.64	401	78.94		401	6.137	401	512.5	401	60.75
402	15.86	402	37.19	402	78.69		402	6.194	402	512	402	60.63
403	15.82	403	37.82	403	78.1		403	6.003	403	510.6	403	61.96
404	16.16	404	37.59	404	78.56		404	5.887	404	511.8	404	61.03
405	16.23	405	38.01	405	77.41		405	5.896	405	509.7	405	62.36
406	16.42	406	38.03	406	77.65		406	5.912	406	514.5	406	61.39
407	16.42	407	38.18	407	78.68		407	5.851	407	511.3	407	62.4
408	16.37	408	39.19	408	78.55		408	5.805	408	516.6	408	63.04
409	16.24	409	39.03	409	77.63		409	5.678	409	514.9	409	63.84
410	16.6	410	38.74	410	77.54		410	5.665	410	517.2	410	64.86
411	16.92	411	39.13	411	78.87		411	5.678	411	516.1	411	64.77
412	17.26	412	38.4	412	77.39		412	5.697	412	519.6	412	65.48
413	17.23	413	38.4	413	77.07		413	5.633	413	517.1	413	67.63
414	17.55	414	38.86	414	76.29		414	5.667	414	520.1	414	66.26
415	17.54	415	38.5	415	77.13		415	5.663	415	517.6	415	66.04
416	18	416	37.85	416	77.2		416	5.701	416	519.7	416	68.2
417	17.92	417	37.95	417	76.1		417	5.538	417	516.1	417	69.25
418	18.09	418	38.6	418	76.1		418	5.562	418	516.7	418	70.2
419	18.46	419	38.47	419	76.42		419	5.383	419	516.6	419	71.08
420	19.01	420	38.01	420	76.22		420	5.41	420	518.4	420	71.21
421	19.8	421	38.81	421	75.98		421	5.483	421	516.7	421	71.74
422	20.19	422	39.3	422	75.52		422	5.539	422	512.7	422	71.94
423	20.4	423	41.73	423	77.27		423	5.486	423	512.1	423	73.51
424	21.35	424	42.32	424	76.36		424	5.628	424	511.1	424	73.16
425	21.49	425	42.82	425	75.3		425	5.71	425	507.7	425	77.15
426	22.39	426	44.71	426	75.43		426	5.814	426	507.3	426	77.29
427	22.95	427	46.23	427	75.96		427	5.75	427	502.9	427	77.78
428	23.35	428	48.4	428	75.89		428	6.113	428	504	428	80.23
429	24.77	429	50.87	429	77.34		429	5.997	429	500.5	429	81.95
430	25.16	430	53.69	430	76.78		430	5.997	430	499.7	430	83.87
431	26.79	431	55.48	431	77.2		431	6.143	431	498.3	431	84.93
432	28.06	432	59.15	432	77.11		432	6.486	432	497	432	84.11
433	28.74	433	61.98	433	78.47		433	6.498	433	494.8	433	86.75
434	29.61	434	65.51	434	77.06		434	6.526	434	495	434	87.9
435	31.96	435	69.23	435	78.52		435	6.899	435	491.9	435	90.17
436	33.13	436	71.82	436	79.48		436	7.067	436	491.9	436	90.07
437	34.56	437	75.41	437	80.07		437	6.962	437	488.2	437	95.5
438	37.07	438	78.95	438	79.59		438	7.366	438	486.5	438	95.2
439	39.25	439	82.96	439	81.48		439	7.467	439	484	439	96.3
440	41.39	440	84.35	440	82.71		440	7.616	440	483.6	440	96.86
441	43.65	441	89.65	441	83.45		441	8.037	441	477.5	441	98.65
442	47.1	442	93.33	442	83.89		442	8.334	442	477.4	442	101.3
443	50.65	443	97.62	443	85.76		443	8.877	443	472.5	443	103.6
444	53.73	444	101.8	444	88.59		444	8.906	444	469	444	103.8
445	58.11	445	106.6	445	92.24		445	9.074	445	466.9	445	107.4
446	63.19	446	111	446	94.65		446	9.049	446	462.9	446	108.4
447	68.27	447	115	447	98.15		447	9.638	447	453.4	447	108.7
448	74.39	448	123.6	448	102		448	9.783	448	455.2	448	112.2
449	82.93	449	130.4	449	106.3		449	9.941	449	452.1	449	113.8
450	93.03	450	137.1	450	113.3		450	10.35	450	447.6	450	114.9
451	103.2	451	146.3	451	118.4		451	10.36	451	440.6	451	116.9
452	116.8	452	157.3	452	123.8		452	10.54	452	443.4	452	119.8
453	131.6	453	170.8	453	134.9		453	10.75	453	438.1	453	122
454	149.3	454	185.7	454	141.9		454	11.08	454	440	454	126.3
455	170.5	455	203.8	455	153.4		455	11.49	455	433.6	455	125.9
456	194	456	220.6	456	160		456	11.25	456	432.6	456	127.1
457	217.4	457	244.6	457	172.2		457	11.41	457	432.1	457	129.9
458	246.3	458	269.6	458	184.2		458	11.67	458	432.2	458	136
459	275.8	459	293.9	459	204		459	12.05	459	424.9	459	137.4
460	306.1	460	323.9	460	217.9		460	12	460	427.8	460	140.5
461	341.3	461	359.3	461	235.5		461	12.18	461	428.6	461	142.7
462	372.2	462	388.5	462	248.6		462	12.17	462	428.4	462	143.3
463	405.9	463	418.8	463	268.4		463	12.04	463	423.4	463	150.6
464	441.6	464	452.2	464	290.2		464	12.48	464	425.3	464	151.8
465	479.2	465	485.3	465	310.6		465	12.88	465	420.8	465	158.2
466	513.2	466	515.4	466	333.8		466	13.45	466	426.6	466	160.8
467	551.8	467	553.7	467	359.6		467	13.62	467	423.7	467	163.1
468	586.8	468	593.3	468	385		468	14.3	468	429.2	468	167.6
469	628.7	469	631.1	469	415.3		469	14.31	469	430.4	469	172.7
470	669.8	470	679.5	470	449.3		470	14.85	470	433.9	470	174.6
471	714.2	471	722	471	481.4		471	15.44	471	438.6	471	179.6
472	760	472	774.3	472	517.1		472	15.56	472	444.9	472	186.3
473	807.6	473	823.3	473	560.1		473	15.34	473	449.3	473	187.5
474	860.4	474	887.1	474	602.5		474	16.25	474	463.6	474	192
475	922.3	475	960.4	475	658.9		475	16.35	475	464.5	475	197.9
476	981.9	476	1023	476	706.9		476	17.39	476	480.7	476	205.9
477	1047	477	1106	477	757.7		477	17.22	477	497.6	477	213.3
478	1114	478	1190	478	822		478	17.37	478	512.8	478	218.3
479	1199	479	1282	479	887.4		479	18.38	479	523.6	479	220.7
480	1282	480	1383	480	964.2		480	19.09	480	552.7	480	227.9
481	1379	481	1497	481	1036		481	19.47	481	571.6	481	232.6
482	1481	482	1608	482	1126		482	20.92	482	600.6	482	239
483	1576	483	1748	483	1205		483	21.71	483	629.3	483	246.3
484	1698	484	1881	484	1305		484	23.11	484	668.8	484	250.3
485	1833	485	2035	485	1406		485	24.02	485	706.4	485	258
486	1960	486	2191	486	1499		486	25.11	486	753.8	486	262.3
487	2096	487	2345	487	1605		487	26.61	487	786.7	487	272.6
488	2237	488	2516	488	1719		488	28.28	488	836.3	488	279.1
489	2403	489	2713	489	1834		489	29.65	489	891.6	489	281
490	2562	490	2908	490	1957		490	31.49	490	950.4	490	291.3
491	2734	491	3100	491	2064		491	32.72	491	1012	491	299.9
492	2884	492	3303	492	2178		492	34.77	492	1079	492	305.6
493	3049	493	3505	493	2291		493	36.16	493	1136	493	309
494	3206	494	3699	494	2402		494	39.42	494	1214	494	316.7
495	3371	495	3889	495	2504		495	42.17	495	1296	495	324.3
496	3505	496	4038	496	2610		496	44.5	496	1367	496	330.3
497	3637	497	4191	497	2718		497	47.21	497	1442	497	335.3
498	3753	498	4316	498	2799		498	48.83	498	1529	498	341.8
499	3857	499	4437	499	2887		499	52.39	499	1613	499	345.2
500	3927	500	4548	500	2983		500	54.94	500	1706	500	350.3
501	4002	501	4594	501	3049		501	58.47	501	1788	501	358.4
502	4038	502	4630	502	3104		502	60.51	502	1874	502	365.6
503	4075	503	4634	503	3150		503	64.14	503	1970	503	372.7
504	4067	504	4631	504	3189		504	67.59	504	2062	504	377.1
505	4065	505	4599	505	3236		505	68.65	505	2149	505	387.1
506	4040	506	4550	506	3258		506	71.37	506	2242	506	391.5
507	4019	507	4514	507	3287		507	74.82	507	2324	507	393.3
508	3973	508	4466	508	3287		508	78.27	508	2404	508	399.3
509	3949	509	4400	509	3308		509	81.42	509	2483	509	406.6
510	3891	510	4339	510	3297		510	84.82	510	2571	510	410.5
511	3864	511	4290	511	3307		511	87.31	511	2638	511	416.9
512	3816	512	4248	512	3279		512	89.59	512	2717	512	425.5
513	3794	513	4196	513	3276		513	91.38	513	2776	513	428.7
514	3750	514	4180	514	3267		514	94.37	514	2853	514	438.8
515	3731	515	4186	515	3254		515	97.44	515	2904	515	442.4
516	3718	516	4169	516	3243		516	99.65	516	2962	516	447.7
517	3715	517	4177	517	3232		517	101.4	517	2999	517	448.9
518	3695	518	4168	518	3228		518	102.5	518	3050	518	454.6
519	3700	519	4193	519	3233		519	103.9	519	3087	519	458.9
520	3696	520	4202	520	3208		520	108	520	3121	520	464.9
521	3712	521	4213	521	3214		521	108	521	3140	521	467.3
522	3703	522	4239	522	3204		522	111.3	522	3173	522	469.7
523	3735	523	4270	523	3196		523	110.1	523	3186	523	473.3
524	3728	524	4294	524	3218		524	112.6	524	3181	524	478.6
525	3759	525	4322	525	3225		525	113.1	525	3199	525	483
526	3765	526	4341	526	3214		526	113.7	526	3220	526	486.3
527	3784	527	4366	527	3223		527	112.9	527	3204	527	486.8
528	3791	528	4374	528	3224		528	112.8	528	3219	528	486.9
529	3819	529	4415	529	3244		529	114.2	529	3206	529	487.9
530	3829	530	4433	530	3236		530	115.5	530	3202	530	494.5
531	3844	531	4453	531	3244		531	115.9	531	3185	531	493.7
532	3837	532	4475	532	3256		532	116	532	3168	532	494
533	3854	533	4509	533	3268		533	115.4	533	3161	533	489.8
534	3853	534	4507	534	3249		534	115.9	534	3140	534	494.8
535	3856	535	4520	535	3258		535	116	535	3135	535	498.1
536	3848	536	4511	536	3255		536	113.7	536	3117	536	494.2
537	3851	537	4530	537	3256		537	113.9	537	3090	537	494.3
538	3831	538	4518	538	3249		538	113.1	538	3084	538	494.4
539	3809	539	4492	539	3241		539	113.2	539	3052	539	492.4
540	3782	540	4460	540	3222		540	114.4	540	3059	540	496.5
541	3752	541	4435	541	3210		541	114.7	541	3017	541	494.5
542	3705	542	4380	542	3183		542	113.5	542	3016	542	489.2
543	3663	543	4323	543	3158		543	113.5	543	2994	543	487
544	3595	544	4234	544	3130		544	113	544	2991	544	484.3
545	3545	545	4163	545	3095		545	113.4	545	2970	545	487.8
546	3468	546	4068	546	3046		546	112.6	546	2963	546	481.6
547	3408	547	3995	547	3002		547	112.7	547	2938	547	480.6
548	3335	548	3900	548	2956		548	113.9	548	2930	548	476.6
549	3247	549	3795	549	2908		549	112.8	549	2898	549	477.2
550	3168	550	3679	550	2858		550	111.1	550	2896	550	476.1
551	3093	551	3580	551	2809		551	110.7	551	2882	551	472.3
552	3012	552	3494	552	2753		552	111.3	552	2876	552	466.6
553	2936	553	3402	553	2697		553	111.8	553	2841	553	463.8
554	2855	554	3303	554	2637		554	110.8	554	2827	554	459.7
555	2785	555	3234	555	2586		555	111.5	555	2803	555	459.9
556	2710	556	3139	556	2522		556	109.1	556	2785	556	453.2
557	2655	557	3064	557	2466		557	109.9	557	2769	557	450.4
558	2579	558	2975	558	2412		558	109.3	558	2760	558	447.6
559	2522	559	2914	559	2362		559	110.3	559	2718	559	439.7
560	2461	560	2850	560	2314		560	109	560	2706	560	438.9
561	2402	561	2786	561	2260		561	107.7	561	2671	561	433.2
562	2356	562	2735	562	2215		562	107.1	562	2639	562	428.6
563	2309	563	2680	563	2170		563	106.2	563	2597	563	427.8
564	2261	564	2621	564	2119		564	105.4	564	2576	564	422.2
565	2221	565	2582	565	2072		565	102.9	565	2544	565	419
566	2173	566	2534	566	2031		566	102.2	566	2503	566	407.1
567	2142	567	2496	567	1984		567	101.8	567	2470	567	404.1
568	2099	568	2458	568	1946		568	101.1	568	2444	568	402.4
569	2067	569	2418	569	1916		569	99	569	2407	569	399.5
570	2025	570	2369	570	1885		570	98.27	570	2368	570	389.1
571	1991	571	2345	571	1846		571	96.15	571	2314	571	387.8
572	1956	572	2295	572	1805		572	94.57	572	2285	572	382.5
573	1930	573	2257	573	1773		573	95.39	573	2236	573	376.4
574	1888	574	2230	574	1745		574	92.92	574	2204	574	371.8
575	1860	575	2182	575	1710		575	91.46	575	2148	575	369.3
576	1829	576	2154	576	1687		576	90.4	576	2115	576	360.3
577	1799	577	2120	577	1658		577	88.39	577	2076	577	356.3
578	1770	578	2082	578	1627		578	87.12	578	2034	578	352.3
579	1737	579	2053	579	1594		579	85.17	579	1988	579	345.1
580	1703	580	2019	580	1568		580	84.59	580	1943	580	339.9
581	1675	581	1979	581	1540		581	78.05	581	1894	581	337.8
582	1643	582	1942	582	1512		582	80.08	582	1855	582	333.7
583	1614	583	1911	583	1488		583	79.89	583	1822	583	328.8
584	1584	584	1867	584	1460		584	78.46	584	1784	584	317.8
585	1549	585	1837	585	1441		585	76.62	585	1729	585	315.3
586	1524	586	1793	586	1407		586	75.44	586	1715	586	314.4
587	1498	587	1782	587	1376		587	71.07	587	1673	587	308.5
588	1464	588	1730	588	1362		588	72.55	588	1635	588	299.3
589	1429	589	1707	589	1323		589	71.41	589	1592	589	296.5
590	1400	590	1668	590	1296		590	69.69	590	1564	590	293.6
591	1367	591	1632	591	1268		591	68.31	591	1523	591	284.7
592	1336	592	1580	592	1244		592	67.26	592	1499	592	278.1
593	1307	593	1550	593	1218		593	65.21	593	1455	593	276.4
594	1271	594	1515	594	1188		594	64.49	594	1424	594	275.4
595	1237	595	1461	595	1161		595	64.54	595	1398	595	270.2
596	1201	596	1422	596	1134		596	62.32	596	1367	596	266.4
597	1167	597	1389	597	1104		597	58.79	597	1339	597	256.8
598	1140	598	1346	598	1075		598	60.54	598	1322	598	251.9
599	1103	599	1311	599	1036		599	57.86	599	1282	599	247.1
600	1069	600	1266	600	1018		600	56.97	600	1266	600	242.7
601	1039	601	1232	601	996.4		601	56.27	601	1240	601	239.9
602	1007	602	1195	602	960.9		602	54.26	602	1207	602	232.3
603	978.9	603	1160	603	943.3		603	54.61	603	1176	603	231.3
604	951.7	604	1120	604	919.2		604	53.85	604	1161	604	226.2
605	922.2	605	1086	605	896.4		605	52.55	605	1131	605	219.5
606	890.3	606	1050	606	866.3		606	52.37	606	1114	606	217.5
607	865.7	607	1022	607	841.6		607	51.8	607	1081	607	214
608	835.5	608	987.6	608	818.1		608	51.23	608	1061	608	208.6
609	813.6	609	964.5	609	792.7		609	49.54	609	1036	609	205.6
610	787	610	924.4	610	771.3		610	47.6	610	1018	610	203.3
611	766.2	611	900.7	611	744.9		611	46.95	611	987.9	611	198.9
612	744.9	612	873.7	612	729.1		612	45.87	612	967.5	612	197.5
613	723.2	613	849	613	700.8		613	44.95	613	940.4	613	192
614	702.7	614	829.9	614	683.8		614	44.98	614	930.2	614	186.9
615	684.5	615	806	615	666.7		615	43.68	615	902.1	615	179.8
616	662.1	616	784.9	616	648.2		616	43.32	616	884.5	616	178.5
617	641.3	617	763.9	617	629.6		617	41.09	617	865.5	617	177.1
618	625	618	740.7	618	608.7		618	40.68	618	847.1	618	171.6
619	608.4	619	721.6	619	597		619	39.99	619	823.2	619	165.2
620	592.6	620	698.5	620	578.2		620	39.32	620	795.5	620	166.5
621	577.1	621	681.7	621	560.9		621	37.95	621	777.1	621	163.2
622	560.5	622	667.3	622	539.8		622	37.23	622	756.9	622	160.3
623	546.5	623	645.5	623	526.7		623	36.79	623	741	623	155.3
624	529.9	624	627.4	624	513.2		624	36.57	624	717.3	624	152.7
625	518.8	625	604.7	625	498.7		625	34.92	625	695	625	148.2
626	503.1	626	594.4	626	484.2		626	34.16	626	681.2	626	145.8
627	491.5	627	576.8	627	474.2		627	33.11	627	657	627	144.4
628	475.5	628	563.2	628	459.3		628	31.83	628	641.5	628	141.6
629	463	629	548	629	444		629	30.63	629	621.8	629	135.6
630	449.7	630	530	630	434.1		630	30.94	630	605.9	630	135.1
631	435.9	631	520.4	631	416.6		631	30.09	631	582.8	631	130.2
632	426.4	632	497.9	632	409.1		632	28.49	632	565.1	632	128.4
633	418.1	633	489.7	633	398.3		633	28.65	633	548.8	633	124.3
634	403.1	634	473.2	634	389.7		634	27.44	634	534.1	634	120.5
635	392.6	635	459	635	379.6		635	26.51	635	520.8	635	116.7
636	380.3	636	451	636	365.5		636	26.16	636	499.2	636	114.8
637	372.3	637	440.1	637	357.3		637	25.01	637	484.8	637	114.1
638	361.3	638	429.9	638	347.8		638	24.75	638	470.2	638	110
639	351.4	639	417.4	639	339.5		639	24.62	639	454.4	639	109.1
640	340.6	640	402.4	640	325		640	23.36	640	441.9	640	106.2
641	332.1	641	391.6	641	318.3		641	21.76	641	426.9	641	101.7
642	321.2	642	381.6	642	307.3		642	21.67	642	419.3	642	99.31
643	311.7	643	370.2	643	297.5		643	21.1	643	402	643	98.21
644	305.2	644	360.1	644	291.1		644	20.75	644	386.6	644	96.15
645	295.6	645	346.4	645	281.3		645	20.17	645	377.3	645	92.15
646	286.1	646	341	646	272.5		646	19.32	646	366.9	646	89.45
647	277.2	647	326.8	647	263		647	19.08	647	349.8	647	88.15
648	268.9	648	318	648	257.8		648	18.11	648	346.2	648	86.97
649	261.6	649	311.1	649	249.6		649	17.64	649	330.7	649	83.13
650	253.1	650	301	650	243.2		650	17.31	650	319.7	650	82.43
651	245.7	651	294.7	651	233.3		651	16.91	651	312	651	78.29
652	238.4	652	280.9	652	230.5		652	16.7	652	302.1	652	75.8
653	230.9	653	269.7	653	220		653	15.68	653	291.2	653	76.11
654	222.8	654	261.8	654	215.7		654	15.84	654	286.7	654	72.6
655	214.1	655	254.7	655	207.6		655	15.24	655	270.4	655	72.2
656	209	656	243.7	656	202.2		656	14.79	656	267.3	656	69.33
657	200.8	657	235.4	657	191.2		657	14.28	657	258.8	657	68.33
658	193.6	658	231.1	658	183.2		658	14.13	658	252.7	658	65.59
659	189.5	659	221.3	659	182.2		659	13.72	659	241.8	659	66.98
660	181.1	660	215	660	175.4		660	13.37	660	231.1	660	61.32
661	175.8	661	206.9	661	170.9		661	12.65	661	225.5	661	61.87
662	168.5	662	201.8	662	161.5		662	11.95	662	220.9	662	60.33
663	162.8	663	190	663	160		663	11.54	663	215.7	663	58.22
664	159	664	186.9	664	151.4		664	11.45	664	207.5	664	55.36
665	152.5	665	177.9	665	146.3		665	11.03	665	203	665	54.97
666	147.4	666	171	666	139.2		666	10.81	666	192.8	666	53.17
667	140.5	667	168.8	667	139		667	10.66	667	186.8	667	52.12
668	135.5	668	161.8	668	131.2		668	10.37	668	181.4	668	50.14
669	131.5	669	156	669	127		669	10.26	669	176.4	669	49.39
670	126.4	670	149.1	670	124.4		670	9.518	670	170.9	670	49.6
671	122.8	671	140.1	671	120.3		671	9.746	671	161.8	671	47.61
672	117.8	672	134.1	672	115.8		672	9.148	672	160	672	47.26
673	113.8	673	134.4	673	111.3		673	9.192	673	157.2	673	44.53
674	111.5	674	131.5	674	106.9		674	9.011	674	149.7	674	41.74
675	106.3	675	125.2	675	92.17		675	8.003	675	145.9	675	40.72
676	101.7	676	120	676	91.6		676	7.925	676	140.2	676	40.17
677	98.9	677	115.8	677	95		677	7.829	677	135.3	677	39.48
678	95.75	678	92.36	678	92.2		678	7.313	678	131.4	678	38.79
679	91.53	679	104.9	679	82.5		679	7.313	679	129.8	679	37.06
680	89.36	680	99.71	680	84.81		680	6.896	680	124.8	680	37.28
681	86.33	681	100.9	681	83.55		681	6.84	681	120.1	681	36.3
682	83.28	682	95.61	682	78.24		682	6.578	682	116.2	682	35.4
683	80.38	683	88.75	683	75.21		683	6.358	683	111.6	683	34.64
684	77.66	684	91.59	684	69.89		684	6.423	684	109.9	684	33.45
685	72.64	685	74.86	685	71.3		685	5.935	685	105.9	685	32.15
686	69.26	686	80.58	686	66.94		686	6.1	686	103.7	686	31.43
687	70.68	687	77.28	687	65.61		687	5.804	687	99.99	687	29.45
688	64.07	688	74.29	688	66.24		688	5.641	688	96.87	688	29.24
689	63.73	689	70.11	689	61.22		689	5.442	689	92.79	689	28.89
690	60.95	690	72.56	690	60.04		690	5.115	690	90.35	690	27.64
691	60.48	691	69.54	691	56.92		691	4.925	691	86.97	691	27.35
692	59.41	692	63.07	692	54.71		692	4.72	692	85.55	692	27.21
693	56.21	693	60.25	693	49.48		693	4.762	693	83.93	693	26.47
694	54.15	694	62.4	694	49.63		694	4.454	694	81.16	694	25.44
695	52.87	695	57.92	695	49.29		695	4.515	695	79.64	695	24.73
696	51.55	696	56.68	696	45.94		696	4.2	696	78.05	696	23.33
697	48.94	697	57.24	697	45.06		697	4.171	697	75.12	697	23.91
698	48.07	698	55.72	698	44.48		698	3.859	698	74.87	698	24.61
699	46.98	699	52.08	699	42.85		699	3.683	699	70.33	699	22.63
700	46.3	700	53.84	700	43.2		700	3.728	700	70.96	700	23.69
701	44.38	704	4.229	701	42.44		701	3.417	701	4.038	701	23.66
702	44.16	705	5.233	702	40.48		702	3.734	702	4.472	702	22.64
703	42.57	706	5.757	703	40.47		703	3.506	703	4.536	703	23.58
704	41.45	707	6.258	704	39.1		704	3.271	704	4.33	704	25.06
705	40.33	708	7.153	705	37.55		705	3.15	705	4.754	705	25.05
706	39.64	709	8.386	706	36.28		706	3.428	706	4.813	706	25.1
707	39.89	710	9.139	707	35.81		707	3.275	707	5.156	707	25.88
708	38.8	711	10.08	708	36.6		708	2.93	708	5.51	708	27.61
709	37.78	712	10.98	709	34.34		709	3.121	709	5.216	709	28.08
710	37.81	713	11.89	710	31.99		710	3.27	710	5.696	710	28.6
711	36.73	714	13.06	711	32.42		711	3.173	711	6.488	711	30.72
712	36.16	715	14.07	712	33.81		712	3.189	712	6.705	712	32.67
713	34.86	716	14.98	713	33.39		713	2.985	713	7.283	713	33.56
714	33.86	717	15.77	714	31.46		714	3.011	714	7.324	714	34.4
715	33.17	718	16.3	715	30.02		715	3.077	715	7.324	715	36.74
716	32.12	719	17.67	716	30.37		716	3.212	716	7.791	716	36.36
717	32.15	720	18.51	717	28.32		717	2.988	717	7.707	717	37.52
718	30.38			718	28.34		718	3.17	718	8.945	718	38.71
719	29.66			719	27.42		719	3.343	719	8.632	719	39.05
720	29.22			720	26.97		720	3.261	720	8.22	720	39.89
