# Supplementary material for: Isomer design unlocks rainbow phosphorescence
Source: Nat Commun. 2026 Mar 17;17:4093. doi: 10.1038/s41467-026-70784-7 (PMC13144461; doi:10.1038/s41467-026-70784-7)
Supplement: Supplementary file 5 — Source Data [file 41467_2026_70784_MOESM5_ESM.zip › Source Data/Fig.5b.xlsx]

## Sheet: Sheet1
FLS-Abs		RHB-Abs		Ph-Bd[g]@PVA		Ph-Bd[e]@PVA
200	1.554	200	0.842	320	-1.551	380	35.62
202	1.466	202	0.795	321	-1.834	381	36.53
204	1.346	204	0.743	322	-1.746	382	37.94
206	1.229	206	0.687	323	-2.245	383	39.18
208	1.133	208	0.63	324	-2.18	384	40.7
210	1.06	210	0.578	325	-1.661	385	42.7
212	1.012	212	0.539	326	-1.806	386	44.51
214	0.983	214	0.516	327	-1.752	387	44.57
216	0.969	216	0.505	328	-0.532	388	46.51
218	0.969	218	0.504	329	-0.109	389	46.78
220	0.982	220	0.509	330	1.061	390	47.71
222	1.012	222	0.519	331	3.283	391	48.07
224	1.054	224	0.526	332	7.931	392	48.02
226	1.108	226	0.526	333	15.81	393	48.41
228	1.167	228	0.518	334	28.25	394	48.09
230	1.225	230	0.51	335	45.69	395	48.86
232	1.268	232	0.506	336	65.74	396	47.76
234	1.257	234	0.506	337	86.04	397	47.05
236	1.184	236	0.505	338	107	398	46.93
238	1.079	238	0.495	339	126.5	399	46.65
240	0.974	240	0.468	340	143.7	400	45.77
242	0.872	242	0.437	341	155.4	401	43.84
244	0.781	244	0.423	342	162.6	402	44.32
246	0.707	246	0.431	343	164.3	403	44.55
248	0.654	248	0.459	344	159.1	404	44.53
250	0.616	250	0.499	345	147.8	405	43.82
252	0.587	252	0.539	346	128.1	406	43.14
254	0.561	254	0.567	347	107	407	42.79
256	0.539	256	0.584	348	86.16	408	42.09
258	0.52	258	0.591	349	62.46	409	40.73
260	0.502	260	0.588	350	43.06	410	40.71
262	0.488	262	0.568	351	29.03	411	41.25
264	0.477	264	0.526	352	18.47	412	40.01
266	0.469	266	0.465	353	12.12	413	39.48
268	0.464	268	0.399	354	8.314	414	39.02
270	0.465	270	0.346	355	6.855	415	37.51
272	0.47	272	0.313	356	5.707	416	37.2
274	0.47	274	0.3	357	5.083	417	36.91
276	0.455	276	0.3	358	5.222	418	36.5
278	0.426	278	0.305	359	5.16	419	35.89
280	0.389	280	0.312	360	5.377	420	35.35
282	0.354	282	0.317	361	6.135	421	34.82
284	0.323	284	0.318	362	6.505	422	34.44
286	0.297	286	0.314	363	6.858	423	33.21
288	0.272	288	0.306	364	8.19	424	33.7
290	0.253	290	0.297	365	9.031	425	32.51
292	0.236	292	0.29	366	10.05	426	32.7
294	0.221	294	0.285	367	10.77	427	32.53
296	0.21	296	0.284	368	12.14	428	32.73
298	0.201	298	0.283	369	12.47	429	33.06
300	0.194	300	0.284	370	13.15	430	33.1
302	0.191	302	0.286	371	13.62	431	33.07
304	0.192	304	0.288	372	14.07	432	33.65
306	0.193	306	0.284	373	14.02	433	34.81
308	0.195	308	0.274	374	14.34	434	35.95
310	0.199	310	0.26	375	14.28	435	38.04
312	0.2	312	0.233	376	14.72	436	38.95
314	0.202	314	0.202	377	15.07	437	41.3
316	0.205	316	0.17	378	15.97	438	42.5
318	0.202	318	0.139	379	16.21	439	44.56
320	0.202	320	0.113	380	16.63	440	47.12
322	0.197	322	0.091	381	17.01	441	47.51
324	0.19	324	0.076	382	18.18	442	50.12
326	0.18	326	0.067	383	18.1	443	54.58
328	0.172	328	0.066	384	19.2	444	56.23
330	0.162	330	0.059	385	18.95	445	59.53
332	0.151	332	0.065	386	20.18	446	62.57
334	0.14	334	0.07	387	20.6	447	61.51
336	0.135	336	0.079	388	20.65	448	66.14
338	0.129	338	0.088	389	19.96	449	66.57
340	0.117	340	0.09	390	20.41	450	65.23
342	0.122	342	0.105	391	20.91	451	68.35
344	0.12	344	0.116	392	19.71	452	68.91
346	0.119	346	0.129	393	18.63	453	70.01
348	0.119	348	0.144	394	18.83	454	71.16
350	0.122	350	0.16	395	18.4	455	71.48
352	0.125	352	0.169	396	18.04	456	71.64
354	0.13	354	0.17	397	17.91	457	71.56
356	0.136	356	0.164	398	17.17	458	71.8
358	0.141	358	0.15	399	16.69	459	70.94
360	0.147	360	0.134	400	16.28	460	71.6
362	0.153	362	0.116	401	16.3	461	70.81
364	0.158	364	0.098	402	15.64	462	65.33
366	0.165	366	0.08	403	15.83	463	64.51
368	0.17	368	0.067	404	15.31	464	67.5
370	0.176	370	0.057	405	15.53	465	67.45
372	0.178	372	0.05	406	14.56	466	65.12
374	0.182	374	0.044	407	14.77	467	65.67
376	0.188	376	0.046	408	15.31	468	65.51
378	0.191	378	0.046	409	13.97	469	69.37
380	0.194	380	0.046	410	14.4	470	70.38
382	0.196	382	0.047	411	13.6	471	73.52
384	0.199	384	0.049	412	13.38	472	72.66
386	0.2	386	0.052	413	12.86	473	68.15
388	0.201	388	0.055	414	13.16	474	76.68
390	0.201	390	0.057	415	13.23	475	80.01
392	0.201	392	0.06	416	12.28	476	86.71
394	0.201	394	0.062	417	11.7	477	93
396	0.201	396	0.064	418	12.38	478	99.91
398	0.202	398	0.065	419	11.61	479	106.1
400	0.204	400	0.065	420	11.19	480	114.5
402	0.207	402	0.065	421	12.24	481	124.1
404	0.213	404	0.064	422	11.27	482	124.5
406	0.222	406	0.063	423	11.32	483	145.6
408	0.234	408	0.062	424	10.99	484	169.1
410	0.25	410	0.061	425	11.4	485	189.2
412	0.269	412	0.059	426	11.22	486	214.2
414	0.291	414	0.058	427	11.82	487	234.2
416	0.315	416	0.058	428	12.09	488	266.8
418	0.339	418	0.057	429	12.91	489	303.8
420	0.364	420	0.056	430	14.54	490	339.2
422	0.389	422	0.054	431	14.54	491	379.4
424	0.411	424	0.053	432	15.52	492	422.4
426	0.432	426	0.049	433	15.74	493	478.4
428	0.456	428	0.046	434	17.57	494	537.2
430	0.482	430	0.042	435	18.59	495	592.1
432	0.51	432	0.038	436	20.75	496	660
434	0.542	434	0.034	437	21.66	497	729
436	0.577	436	0.031	438	24.27	498	796
438	0.617	438	0.028	439	26.45	499	869.2
440	0.659	440	0.026	440	29.85	500	954.6
442	0.704	442	0.024	441	33.28	501	1048
444	0.749	444	0.023	442	38.45	502	1139
446	0.794	446	0.024	443	40.29	503	1231
448	0.834	448	0.024	444	45.85	504	1310
450	0.868	450	0.026	445	50.5	505	1419
452	0.897	452	0.027	446	55.11	506	1522
454	0.921	454	0.03	447	61.76	507	1621
456	0.938	456	0.034	448	64.8	508	1711
458	0.952	458	0.038	449	79.12	509	1809
460	0.965	460	0.042	450	93.87	510	1914
462	0.979	462	0.048	451	102.2	511	2005
464	0.996	464	0.055	452	111.9	512	2100
466	1.017	466	0.063	453	135.4	513	2184
468	1.044	468	0.072	454	158.1	514	2273
470	1.076	470	0.082	455	186.8	515	2362
472	1.112	472	0.093	456	218.4	516	2445
474	1.15	474	0.104	457	256.3	517	2526
476	1.188	476	0.116	458	303.9	518	2590
478	1.225	478	0.128	459	358.9	519	2646
480	1.256	480	0.14	460	419	520	2703
482	1.282	482	0.152	461	487.2	521	2740
484	1.297	484	0.166	462	544.8	522	2772
486	1.298	486	0.181	463	615.2	523	2811
488	1.282	488	0.199	464	679.1	524	2823
490	1.242	490	0.219	465	738.6	525	2835
492	1.179	492	0.243	466	798.2	526	2844
494	1.094	494	0.27	467	850	527	2856
496	0.991	496	0.302	468	912.5	528	2823
498	0.875	498	0.338	469	979.9	529	2819
500	0.752	500	0.379	470	1047	530	2801
502	0.625	502	0.426	471	1123	531	2759
504	0.505	504	0.477	472	1198	532	2732
506	0.396	506	0.53	473	1281	533	2706
508	0.304	508	0.583	474	1383	534	2673
510	0.228	510	0.635	475	1490	535	2638
512	0.169	512	0.681	476	1604	536	2600
514	0.125	514	0.72	477	1729	537	2567
516	0.091	516	0.753	478	1864	538	2529
518	0.067	518	0.78	479	2006	539	2495
520	0.049	520	0.802	480	2178	540	2469
522	0.035	522	0.822	481	2362	541	2451
524	0.025	524	0.841	482	2534	542	2425
526	0.018	526	0.865	483	2756	543	2406
528	0.013	528	0.897	484	2992	544	2382
530	0.01	530	0.942	485	3267	545	2369
532	0.007	532	1.002	486	3533	546	2368
534	0.005	534	1.079	487	3838	547	2351
536	0.004	536	1.172	488	4154	548	2349
538	0.003	538	1.281	489	4483	549	2328
540	0.002	540	1.401	490	4876	550	2321
542	0.002	542	1.533	491	5250	551	2321
544	0.001	544	1.668	492	5647	552	2324
546	0.001	546	1.8	493	6067	553	2309
548	0	548	1.916	494	6479	554	2311
550	0	550	2.008	495	6898	555	2303
552	0	552	2.065	496	7273	556	2295
554	0	554	2.085	497	7601	557	2279
556	-0.001	556	2.059	498	7913	558	2275
558	-0.001	558	1.999	499	8172	559	2260
560	-0.001	560	1.89	500	8345	560	2250
562	-0.001	562	1.742	501	8479	561	2233
564	-0.001	564	1.56	502	8523	562	2220
566	-0.001	566	1.355	503	8492	563	2199
568	-0.001	568	1.141	504	8441	564	2182
570	-0.001	570	0.939	505	8340	565	2160
572	-0.001	572	0.758	506	8165	566	2134
574	-0.001	574	0.601	507	7986	567	2108
576	-0.001	576	0.471	508	7851	568	2087
578	-0.001	578	0.365	509	7669	569	2059
580	-0.001	580	0.279	510	7492	570	2016
582	-0.001	582	0.209	511	7333	571	2000
584	-0.001	584	0.155	512	7214	572	1954
586	-0.001	586	0.114	513	7132	573	1908
588	-0.001	588	0.083	514	7069	574	1868
590	-0.001	590	0.06	515	7009	575	1829
592	-0.001	592	0.044	516	6979	576	1789
594	-0.001	594	0.032	517	6963	577	1756
596	-0.001	596	0.023	518	6973	578	1704
598	-0.001	598	0.016	519	6983	579	1663
600	-0.001	600	0.011	520	7015	580	1624
602	-0.001	602	0.008	521	7038	581	1579
604	-0.001	604	0.005	522	7085	582	1540
606	-0.001	606	0.003	523	7105	583	1499
608	-0.001	608	0.001	524	7162	584	1459
610	-0.001	610	0	525	7203	585	1417
612	-0.001	612	-0.001	526	7269	586	1380
614	-0.001	614	-0.001	527	7258	587	1345
616	-0.002	616	-0.002	528	7297	588	1315
618	-0.001	618	-0.002	529	7351	589	1276
620	-0.002	620	-0.003	530	7401	590	1252
622	-0.002	622	-0.003	531	7441	591	1219
624	-0.002	624	-0.003	532	7472	592	1183
626	-0.002	626	-0.003	533	7500	593	1153
628	-0.002	628	-0.003	534	7548	594	1129
630	-0.002	630	-0.003	535	7587	595	1102
632	-0.002	632	-0.003	536	7607	596	1072
634	-0.002	634	-0.003	537	7618	597	1060
636	-0.002	636	-0.003	538	7626	598	1042
638	-0.002	638	-0.004	539	7622	599	1019
640	-0.002	640	-0.004	540	7582	600	1001
642	-0.002	642	-0.004	541	7521	601	982.1
644	-0.002	644	-0.004	542	7433	602	964.7
646	-0.002	646	-0.004	543	7345	603	944.1
648	-0.002	648	-0.004	544	7196	604	916.6
650	-0.002	650	-0.004	545	7055	605	904.2
652	-0.002	652	-0.004	546	6893	606	895.3
654	-0.002	654	-0.004	547	6709	607	877
656	-0.002	656	-0.004	548	6525	608	864.5
658	-0.002	658	-0.004	549	6334	609	837.8
660	-0.002	660	-0.004	550	6125	610	820
662	-0.002	662	-0.004	551	5936	611	801.7
664	-0.002	664	-0.004	552	5748	612	794.1
666	-0.002	666	-0.004	553	5550	613	775.3
668	-0.002	668	-0.004	554	5362	614	757.4
670	-0.002	670	-0.004	555	5201	615	746.1
672	-0.002	672	-0.004	556	5061	616	725.9
674	-0.002	674	-0.004	557	4897	617	712.4
676	-0.002	676	-0.004	558	4768	618	692.2
678	-0.002	678	-0.004	559	4643	619	668.3
680	-0.002	680	-0.004	560	4537	620	657.2
682	-0.002	682	-0.004	561	4434	621	639.6
684	-0.002	684	-0.004	562	4340	622	626.4
686	-0.002	686	-0.004	563	4278	623	605.2
688	-0.002	688	-0.004	564	4183	624	597.1
690	-0.002	690	-0.004	565	4091	625	582.4
692	-0.002	692	-0.004	566	4030	626	568.9
694	-0.002	694	-0.004	567	3965	627	545.5
696	-0.002	696	-0.004	568	3900	628	534.9
698	-0.002	698	-0.004	569	3831	629	517.2
700	-0.002	700	-0.004	570	3766	630	497.4
702	-0.002	702	-0.004	571	3703	631	482.3
704	-0.002	704	-0.004	572	3644	632	470.5
706	-0.002	706	-0.004	573	3580	633	456.3
708	-0.002	708	-0.004	574	3531	634	438.7
710	-0.002	710	-0.004	575	3458	635	428.4
712	-0.002	712	-0.004	576	3404	636	412.3
714	-0.002	714	-0.004	577	3358	637	398.2
716	-0.002	716	-0.004	578	3285	638	383.4
718	-0.002	718	-0.004	579	3221	639	370.3
720	-0.002	720	-0.004	580	3196	640	358.6
722	-0.002	722	-0.004	581	3121	641	347.2
724	-0.002	724	-0.004	582	3070	642	336.4
726	-0.002	726	-0.004	583	3029	643	328
728	-0.002	728	-0.004	584	2973	644	311.3
730	-0.002	730	-0.004	585	2918	645	302.9
732	-0.002	732	-0.004	586	2873	646	294.5
734	-0.002	734	-0.004	587	2804	647	283.3
736	-0.002	736	-0.003	588	2749	648	278.3
738	-0.002	738	-0.003	589	2690	649	268
740	-0.002	740	-0.003	590	2647	650	256.5
742	-0.002	742	-0.004	591	2582	651	247.7
744	-0.002	744	-0.004	592	2513	652	244.4
746	-0.002	746	-0.004	593	2452	653	234.9
748	-0.002	748	-0.003	594	2389	654	227.4
750	-0.002	750	-0.004	595	2326	655	217.5
752	-0.002	752	-0.004	596	2256	656	211.5
754	-0.002	754	-0.004	597	2181	657	209.2
756	-0.002	756	-0.004	598	2114	658	202.1
758	-0.002	758	-0.004	599	2049	659	193
760	-0.002	760	-0.003	600	1989	660	190.4
762	-0.002	762	-0.004	601	1918	661	181.9
764	-0.002	764	-0.004	602	1862	662	178
766	-0.002	766	-0.004	603	1800	663	174.1
768	-0.002	768	-0.004	604	1739	664	168.4
770	-0.002	770	-0.004	605	1680	665	164.7
772	-0.002	772	-0.004	606	1625	666	132.2
774	-0.002	774	-0.004	607	1563	667	148
776	-0.002	776	-0.004	608	1516	668	147.2
778	-0.002	778	-0.004	609	1478	669	143.9
780	-0.002	780	-0.004	610	1428	670	142.9
782	-0.002	782	-0.004	611	1385	671	138.4
784	-0.002	784	-0.004	612	1347	672	131.4
786	-0.002	786	-0.004	613	1305	673	129
788	-0.002	788	-0.004	614	1268	674	107.4
790	-0.002	790	-0.004	615	1225	675	117.6
792	-0.002	792	-0.004	616	1196	676	106.1
794	-0.002	794	-0.004	617	1163	677	112.7
796	-0.002	796	-0.004	618	1125	678	110.5
798	-0.002	798	-0.004	619	1107	679	106.8
800	-0.002	800	-0.004	620	1073	680	92.19
				621	1048	681	87.49
				622	1018	682	81.61
				623	987.2	683	76.49
				624	962.3	684	81.45
				625	933.6	685	70.28
				626	901.3	686	81.89
				627	889.1	687	68.43
				628	868.1	688	68.68
				629	842.5	689	69.66
				630	824.1	690	70.55
				631	798.5	691	72.45
				632	765.3	692	64.97
				633	757.2	693	61.85
				634	736.2	694	61.23
				635	714.8	695	60.54
				636	693.7	696	55.93
				637	677.5	697	51.1
				638	665.2	698	50.96
				639	635.1	699	48.63
				640	622.2	700	45.4
				641	602.8
				642	588.8
				643	569.7
				644	560.5
				645	541.4
				646	525.5
				647	504.2
				648	489.3
				649	470.6
				650	456.5
				651	443.7
				652	432
				653	412.7
				654	406.5
				655	386.4
				656	374.2
				657	360.3
				658	346.9
				659	331.7
				660	324.2
