# Supplementary material for: Isomer design unlocks rainbow phosphorescence
Source: Nat Commun. 2026 Mar 17;17:4093. doi: 10.1038/s41467-026-70784-7 (PMC13144461; doi:10.1038/s41467-026-70784-7)
Supplement: Supplementary file 5 — Source Data [file 41467_2026_70784_MOESM5_ESM.zip › Source Data/Fig.5c.xlsx]

## Sheet: Sheet1
Bd[g]-FLS		Bd[g]-RHB		Bd[e]-FLS		Bd[e]-RHB
380	1.728	380	16.99	380	2.792	380	2.479
381	1.704	381	14.74	381	2.64	381	2.506
382	1.695	382	12.18	382	2.893	382	2.537
383	1.826	383	9.96	383	2.809	383	2.537
384	1.782	384	8.3	384	3.046	384	2.709
385	1.805	385	7.596	385	2.946	385	2.613
386	1.863	386	6.338	386	3.222	386	2.88
387	1.909	387	5.85	387	3.195	387	2.718
388	1.955	388	5.674	388	3.31	388	2.787
389	1.898	389	5.462	389	3.513	389	2.861
390	1.852	390	5.544	390	3.334	390	2.961
391	1.87	391	4.955	391	3.493	391	2.844
392	1.76	392	5.706	392	3.435	392	2.731
393	1.887	393	5.472	393	3.433	393	2.822
394	1.681	394	5.303	394	3.449	394	2.838
395	1.711	395	5.378	395	3.809	395	2.858
396	1.756	396	5.782	396	3.943	396	2.859
397	1.735	397	6.102	397	3.863	397	2.845
398	1.748	398	6.07	398	3.978	398	2.78
399	1.771	399	6.183	399	4.066	399	2.811
400	1.48	400	5.992	400	4.204	400	2.813
401	1.667	401	6.171	401	4.212	401	2.776
402	1.646	402	6.637	402	4.339	402	3.107
403	1.43	403	6.558	403	4.483	403	2.981
404	1.388	404	6.368	404	4.554	404	3.01
405	1.444	405	6.484	405	4.638	405	2.999
406	1.429	406	6.087	406	4.553	406	2.877
407	1.238	407	7.024	407	4.122	407	3.091
408	1.271	408	6.881	408	4.145	408	3.085
409	1.237	409	7.494	409	4.004	409	2.949
410	1.053	410	7.486	410	4.131	410	3.105
411	1.1	411	6.996	411	4.109	411	2.926
412	0.943	412	7.983	412	4.128	412	2.997
413	0.939	413	8.124	413	3.973	413	2.805
414	0.891	414	7.952	414	3.939	414	2.77
415	0.727	415	7.803	415	3.711	415	2.721
416	0.812	416	7.813	416	3.641	416	2.867
417	0.618	417	7.791	417	3.721	417	2.647
418	0.519	418	7.714	418	3.451	418	2.649
419	0.577	419	8.034	419	3.763	419	2.604
420	0.476	420	8.081	420	3.867	420	2.584
421	0.497	421	8.574	421	3.448	421	2.435
422	0.647	422	9.19	422	3.342	422	2.371
423	0.47	423	9.099	423	3.553	423	2.514
424	0.365	424	9.301	424	3.378	424	2.553
425	0.471	425	8.947	425	3.581	425	2.17
426	0.374	426	9.231	426	3.463	426	2.408
427	0.466	427	9.985	427	3.421	427	2.461
428	0.365	428	10.11	428	3.298	428	2.334
429	0.375	429	10.11	429	3.264	429	2.35
430	0.496	430	10.04	430	3.243	430	2.307
431	0.24	431	10.75	431	3.191	431	2.329
432	0.296	432	11.86	432	2.954	432	2.293
433	0.26	433	11.33	433	2.951	433	2.472
434	0.249	434	11.87	434	2.944	434	2.571
435	0.282	435	12.57	435	2.68	435	2.427
436	0.188	436	12.37	436	2.657	436	2.444
437	0.358	437	13.09	437	2.597	437	2.282
438	0.258	438	13.72	438	2.316	438	2.506
439	0.223	439	14.12	439	2.197	439	2.59
440	0.188	440	14.21	440	2.084	440	2.636
441	0.223	441	15.76	441	2.06	441	2.556
442	0.306	442	14.95	442	1.83	442	2.616
443	0.184	443	15.94	443	1.805	443	2.731
444	0.203	444	15.68	444	1.893	444	2.626
445	0.316	445	17.17	445	1.78	445	2.905
446	0.171	446	17.87	446	2.023	446	2.917
447	0.264	447	18	447	1.851	447	2.943
448	0.304	448	17.85	448	1.685	448	3.096
449	0.363	449	18.1	449	1.428	449	2.752
450	0.304	450	18.73	450	1.392	450	2.779
451	0.208	451	18.27	451	1.429	451	2.972
452	0.253	452	19.73	452	1.245	452	3.019
453	0.147	453	20.34	453	1.447	453	3.031
454	0.226	454	20.13	454	1.223	454	3.04
455	0.259	455	21.15	455	1.171	455	3.055
456	0.322	456	20.23	456	1.224	456	3.249
457	0.191	457	21.46	457	1.221	457	3.236
458	0.245	458	21.42	458	1.145	458	3.132
459	0.302	459	21.35	459	1.091	459	3.042
460	0.303	460	21.55	460	1.131	460	3.069
461	0.281	461	21.69	461	1.189	461	3.304
462	0.287	462	21.74	462	1.168	462	2.953
463	0.285	463	22.27	463	1.086	463	2.727
464	0.295	464	22.47	464	1.039	464	2.823
465	0.286	465	23.65	465	0.913	465	2.726
466	0.355	466	22.97	466	0.967	466	2.704
467	0.258	467	21.8	467	0.979	467	2.913
468	0.355	468	21.5	468	0.938	468	2.62
469	0.48	469	21.4	469	0.863	469	2.999
470	0.579	470	21.32	470	0.843	470	2.773
471	0.606	471	21.13	471	0.766	471	2.582
472	0.776	472	22.45	472	0.736	472	2.558
473	0.575	473	21.73	473	0.731	473	2.481
474	0.661	474	20.85	474	0.753	474	2.28
475	0.609	475	20.61	475	0.62	475	2.368
476	0.743	476	20.42	476	0.625	476	2.381
477	0.502	477	18.89	477	0.673	477	2.417
478	0.611	478	19.97	478	0.811	478	2.397
479	0.859	479	20.01	479	0.492	479	2.029
480	1.064	480	19.01	480	0.635	480	2.124
481	0.841	481	19.84	481	0.561	481	2.267
482	1.194	482	19.76	482	0.621	482	2.281
483	1.259	483	18.57	483	0.611	483	2.357
484	1.33	484	18.61	484	0.683	484	2.254
485	1.41	485	18.37	485	0.763	485	2.428
486	1.483	486	19.02	486	0.761	486	2.188
487	1.725	487	19.15	487	0.714	487	2.026
488	1.793	488	18.49	488	0.824	488	2.362
489	2.127	489	17.62	489	0.672	489	2.486
490	2.385	490	17.89	490	0.87	490	2.412
491	2.688	491	17.69	491	0.886	491	2.27
492	3.095	492	17.05	492	0.942	492	2.229
493	3.568	493	17.22	493	0.728	493	2.41
494	3.976	494	16.56	494	1.005	494	2.343
495	4.75	495	16.67	495	1.07	495	2.351
496	4.841	496	15.83	496	1.317	496	2.242
497	5.575	497	16.56	497	1.258	497	2.431
498	6.462	498	16.18	498	1.433	498	2.299
499	7.86	499	15.37	499	1.356	499	2.431
500	8.365	500	14.84	500	1.686	500	2.4
501	9.022	501	14.51	501	1.917	501	2.575
502	10.59	502	15.23	502	2.476	502	2.547
503	12.76	503	14.02	503	2.447	503	2.356
504	14.67	504	14.19	504	3.015	504	2.478
505	16.92	505	13.51	505	3.493	505	2.416
506	19.58	506	12.94	506	3.838	506	2.55
507	22.78	507	12.38	507	4.459	507	2.621
508	25.58	508	12.02	508	5.158	508	2.748
509	29.09	509	12.28	509	6.021	509	2.556
510	33.73	510	10.81	510	7.305	510	2.461
511	38.36	511	11.11	511	8.105	511	2.669
512	45	512	10.8	512	9.434	512	2.668
513	50.8	513	10.48	513	10.86	513	2.792
514	60.75	514	9.915	514	12.34	514	2.747
515	70.03	515	8.807	515	14.96	515	2.609
516	79.96	516	10.16	516	17.56	516	2.841
517	93.44	517	9.599	517	20.54	517	2.696
518	105.7	518	9.328	518	22.48	518	2.676
519	122.3	519	8.971	519	25.92	519	2.623
520	140	520	8.577	520	29.81	520	2.586
521	161.1	521	8.717	521	34.22	521	2.72
522	182.5	522	8.126	522	37.46	522	3.119
523	207.7	523	8.357	523	42.97	523	2.842
524	235.4	524	8.486	524	47.24	524	2.776
525	267.9	525	9.053	525	53.18	525	2.918
526	301.8	526	8.918	526	57.68	526	3.014
527	339.4	527	9.23	527	62.33	527	2.84
528	377.3	528	9.074	528	68.45	528	2.914
529	419.4	529	8.704	529	74.63	529	2.889
530	470.3	530	9.611	530	78.49	530	2.856
531	519.6	531	9.45	531	83.3	531	2.987
532	567.5	532	10.12	532	88.76	532	2.665
533	623.9	533	10.77	533	92.41	533	2.8
534	676.4	534	11.31	534	96.78	534	2.85
535	734.8	535	11.92	535	101	535	2.889
536	789	536	12.2	536	103.8	536	2.679
537	845.2	537	12.64	537	106.7	537	3.042
538	901.3	538	14.7	538	108.9	538	2.955
539	954.1	539	15.73	539	110.1	539	3.102
540	1005	540	16.51	540	113	540	3.021
541	1056	541	17.98	541	113.6	541	3.265
542	1103	542	18.61	542	114.6	542	3.283
543	1144	543	20.8	543	116.6	543	3.315
544	1185	544	23.84	544	116.8	544	3.538
545	1221	545	25.94	545	119.1	545	3.929
546	1254	546	29.23	546	121.2	546	4.13
547	1279	547	33.47	547	122.1	547	4.715
548	1304	548	36.54	548	124.1	548	5.041
549	1328	549	41.19	549	124.8	549	5.888
550	1350	550	46.92	550	126.4	550	6.136
551	1359	551	54.89	551	127.2	551	7.019
552	1375	552	59.43	552	128.8	552	7.565
553	1380	553	69.46	553	129.4	553	9.036
554	1389	554	80.97	554	130.6	554	10.07
555	1391	555	88.39	555	132.1	555	10.86
556	1391	556	101.2	556	135.3	556	11.94
557	1383	557	113	557	133.8	557	14.06
558	1385	558	130.3	558	135.2	558	15.29
559	1374	559	147.6	559	136.6	559	17.06
560	1364	560	165.6	560	136.2	560	19.8
561	1346	561	187.5	561	135.2	561	22.03
562	1338	562	211.5	562	136.5	562	24.75
563	1326	563	237.5	563	136.1	563	27.22
564	1304	564	269.1	564	134.1	564	30.85
565	1281	565	309.7	565	133.7	565	34.43
566	1259	566	343	566	132.1	566	38.85
567	1239	567	386	567	130.2	567	43.85
568	1212	568	434.4	568	128.5	568	48.77
569	1190	569	478.5	569	127	569	54.26
570	1167	570	532.1	570	125.3	570	60.3
571	1133	571	598.8	571	121.4	571	67.5
572	1110	572	661.2	572	119.8	572	75.23
573	1084	573	738.7	573	116.6	573	82.48
574	1058	574	805.8	574	115.4	574	93.01
575	1030	575	883.4	575	112.3	575	103.1
576	1002	576	965.1	576	109.5	576	111.4
577	970.9	577	1056	577	107.5	577	121.5
578	941.5	578	1141	578	103.9	578	135.1
579	912.2	579	1235	579	101.2	579	145.7
580	889.6	580	1326	580	97.79	580	158.5
581	857.8	581	1427	581	95.56	581	172.4
582	833.6	582	1533	582	90.47	582	183.9
583	804.9	583	1650	583	88.92	583	197.2
584	777.8	584	1754	584	88.02	584	209
585	755.1	585	1864	585	82.88	585	221.5
586	728.6	586	1967	586	81.65	586	234.4
587	704.6	587	2081	587	79.17	587	248.4
588	682.4	588	2177	588	77.97	588	259.7
589	657	589	2276	589	75.36	589	274.8
590	634.3	590	2376	590	71.56	590	283.9
591	614.6	591	2469	591	69.7	591	297.9
592	592.5	592	2554	592	67.74	592	308.1
593	569.5	593	2651	593	63.69	593	317.8
594	549.3	594	2732	594	62.05	594	329.2
595	529.7	595	2811	595	60.69	595	341.3
596	509.4	596	2889	596	59.53	596	351.8
597	493.5	597	2955	597	57.84	597	363.5
598	478.6	598	3019	598	55.61	598	371.4
599	458.9	599	3089	599	54.36	599	383.1
600	445.1	600	3142	600	53.13	600	393.2
601	429	601	3184	601	50.67	601	405.7
602	410.8	602	3229	602	49.47	602	413.3
603	398.5	603	3283	603	46.9	603	426.9
604	386.9	604	3312	604	46.08	604	434.4
605	371.2	605	3355	605	44.9	605	445.8
606	357.3	606	3375	606	43.99	606	454
607	344.9	607	3407	607	43.03	607	462.8
608	334.1	608	3419	608	41.7	608	471.1
609	322.2	609	3433	609	39.95	609	479.2
610	314	610	3442	610	39.26	610	485.1
611	300.8	611	3479	611	38.43	611	493.7
612	292.2	612	3484	612	36.9	612	501.8
613	282.4	613	3502	613	36.05	613	505.9
614	273.4	614	3489	614	35.07	614	514.4
615	265.1	615	3487	615	34.63	615	519.2
616	257.8	616	3477	616	33.12	616	523.6
617	248.9	617	3487	617	33.14	617	528.9
618	242.7	618	3459	618	32.36	618	531.8
619	234.7	619	3455	619	31.05	619	535.8
620	228.4	620	3431	620	31.2	620	536.4
621	220.9	621	3417	621	30.17	621	537.4
622	216	622	3393	622	29.63	622	537.9
623	208.5	623	3387	623	28.21	623	538.1
624	205.2	624	3352	624	28.2	624	535.1
625	197.3	625	3334	625	27.59	625	534
626	191.5	626	3301	626	26.96	626	533.9
627	186.6	627	3286	627	26.13	627	529.4
628	180.8	628	3251	628	26.72	628	529.3
629	177.5	629	3223	629	25.68	629	524.2
630	172.8	630	3193	630	25.02	630	517.2
631	167.5	631	3155	631	24.49	631	515.3
632	163.8	632	3106	632	23.45	632	508.2
633	156.9	633	3073	633	23.87	633	506.8
634	154.6	634	3009	634	23.39	634	496.9
635	150.8	635	2974	635	23.22	635	492.4
636	148.1	636	2927	636	22.47	636	485.1
637	142.3	637	2869	637	21.83	637	478.3
638	139.9	638	2821	638	21.18	638	471
639	135.3	639	2779	639	21.29	639	462
640	133.1	640	2706	640	21.31	640	451.4
641	128.1	641	2660	641	20.69	641	442.5
642	125.1	642	2590	642	20.28	642	432
643	122.2	643	2541	643	19.92	643	423.8
644	119.6	644	2467	644	19.58	644	414.9
645	116	645	2410	645	18.9	645	403.5
646	113.6	646	2347	646	18.3	646	395.4
647	109.1	647	2290	647	17.96	647	383.9
648	106.9	648	2220	648	18.17	648	374.3
649	102.8	649	2161	649	17.11	649	365.1
650	99.42	650	2092	650	16.86	650	355.2
651	98.47	651	2050	651	16.52	651	347.6
652	94.58	652	1980	652	15.92	652	336.8
653	91.6	653	1925	653	15.85	653	328
654	91	654	1869	654	15.67	654	316.3
655	87.38	655	1818	655	15.28	655	308
656	83.62	656	1754	656	14.76	656	298.1
657	80.72	657	1705	657	14.53	657	288.9
658	79.18	658	1645	658	14.36	658	280.8
659	76.03	659	1592	659	13.7	659	272.1
660	72.12	660	1538	660	13.69	660	261.3
661	72.27	661	1493	661	12.7	661	254.8
662	70.5	662	1451	662	13.14	662	245.5
663	67.9	663	1399	663	12.43	663	237.9
664	64.93	664	1356	664	12.36	664	230.1
665	63.34	665	1314	665	11.56	665	223.9
666	61.23	666	1262	666	11.26	666	215.8
667	58.8	667	1223	667	11.1	667	209.3
668	57.6	668	1182	668	10.67	668	201.4
669	54.58	669	1143	669	10.76	669	194.6
670	52.64	670	1106	670	10.02	670	188.8
671	51.5	671	1068	671	10.01	671	183.9
672	50.04	672	1021	672	9.528	672	177.8
673	47.94	673	991.6	673	9.037	673	173.1
674	46.11	674	956.7	674	8.803	674	164.7
675	44.83	675	922.7	675	9.312	675	159.1
676	43.09	676	885	676	8.847	676	154.8
677	41.97	677	864.7	677	8.286	677	150.4
678	40.54	678	827.6	678	7.934	678	144
679	38.63	679	806.9	679	7.541	679	138.8
680	37.56	680	770.2	680	7.391	680	136.3
681	36.12	681	743.9	681	7.482	681	130.8
682	35.46	682	717.4	682	7.166	682	126.8
683	34.47	683	695.5	683	6.756	683	122.8
684	32.88	684	669.3	684	6.312	684	119.1
685	31.95	685	646.7	685	6.163	685	114.5
686	30.12	686	630.8	686	6.088	686	109.8
687	29.49	687	614.4	687	5.902	687	106.5
688	28.06	688	588	688	5.665	688	103.6
689	27.51	689	571.6	689	5.307	689	100.7
690	26.82	690	549.8	690	5.155	690	96.51
691	25.85	691	528.7	691	4.918	691	93.59
692	25.57	692	510.5	692	5.091	692	90.08
693	23.98	693	500	693	4.86	693	87.37
694	24.08	694	492.8	694	4.598	694	86.53
695	22.76	695	475.7	695	4.708	695	83.08
696	22.31	696	456.7	696	4.669	696	81.06
697	21.38	697	439.7	697	4.457	697	77.46
698	20.48	698	426.9	698	4.21	698	75.79
699	20.07	699	419.1	699	3.952	699	72.09
700	19.46	700	402.8	700	4.266	700	71.41
		701	398.5			701	70.15
		702	387.1			702	67.95
		703	379.2			703	65.3
		704	361.9			704	64.53
		705	351.9			705	62.96
		706	345.2			706	61.24
		707	338.8			707	61.08
		708	331.1			708	59.13
		709	318.8			709	56.66
		710	311.2			710	56.27
		711	301.8			711	54.5
		712	293.7			712	53.22
		713	289.4			713	51.69
		714	282.2			714	50.06
		715	275.4			715	48.96
		716	268			716	48.69
		717	261.7			717	47.04
		718	254.8			718	45.34
		719	246.5			719	45.19
		720	242.3			720	42.77
		721	237.2			721	41.7
		722	229.5			722	40.53
		723	220.6			723	38.35
		724	214.2			724	37.24
		725	210.4			725	36.98
		726	199.1			726	35.23
		727	196.6			727	34.36
		728	188			728	33.09
		729	184.2			729	31.86
		730	173.4			730	30.73
		731	169.8			731	29.37
		732	162			732	28.19
		733	155.8			733	26.55
		734	147.4			734	25.46
		735	140.9			735	24.53
		736	135.9			736	23.48
		737	130.9			737	22.04
		738	123.8			738	20.81
		739	117.4			739	19.85
		740	113.8			740	19.08
		741	107.7			741	17.95
		742	103.1			742	16.81
		743	95.35			743	15.78
		744	94.52			744	15.5
		745	88.31			745	14.35
		746	84.6			746	13.73
		747	80.97			747	13.35
		748	76.52			748	12.94
		749	73.19			749	11.85
		750	69.62			750	11.66
		751	66.91			751	10.72
		752	64.99			752	10.33
		753	63.85			753	9.804
		754	60.13			754	9.471
		755	56.64			755	9.234
		756	54.32			756	9.324
		757	52.01			757	8.869
		758	50.42			758	8.359
		759	47.69			759	8.246
		760	47.22			760	7.727
		761	46.89			761	7.468
		762	43.25			762	7.107
		763	39.6			763	6.648
		764	38.73			764	6.254
		765	36.04			765	6.27
		766	35.54			766	5.875
		767	35.56			767	5.273
		768	33.01			768	5.299
		769	33.79			769	5.455
		770	30.48			770	5.09
		771	29.91			771	4.752
		772	28.85			772	4.755
		773	27.54			773	4.511
		774	27.07			774	4.374
		775	26.75			775	4.162
		776	25.36			776	3.888
		777	25.51			777	3.767
		778	23.76			778	3.557
		779	21.83			779	3.372
		780	20.74			780	3.382
		781	1.069			781	3.4
		782	1.03			782	2.991
		783	1.124			783	3.212
		784	1.017			784	2.644
		785	0.92			785	2.933
		786	0.889			786	2.952
		787	0.966			787	2.539
		788	0.869			788	2.769
		789	0.793			789	2.722
		790	0.845			790	2.539
		791	0.839			791	2.603
		792	0.721			792	2.443
		793	0.622			793	2.67
		794	0.594			794	2.26
		795	0.725			795	2.254
		796	0.664			796	2.358
		797	0.791			797	2.198
		798	0.796			798	2.032
		799	0.704			799	2.118
		800	0.701			800	1.983
