# Supplementary material for: Isomer design unlocks rainbow phosphorescence
Source: Nat Commun. 2026 Mar 17;17:4093. doi: 10.1038/s41467-026-70784-7 (PMC13144461; doi:10.1038/s41467-026-70784-7)
Supplement: Supplementary file 5 — Source Data [file 41467_2026_70784_MOESM5_ESM.zip › Source Data/Fig.5d.xlsx]

## Sheet: Sheet1
Bd[g]-FLS		Bd[g]-RHB		Bd[e]-FLS		Bd[e]-RHB
18000000	19501	0	56620	18000000	2246	0	101991
0	0	2000000	23458	0	0	2000000	8178
2000000	0	4000000	19333	2000000	0	4000000	6505
4000000	0	6000000	17056	4000000	0	6000000	5363
6000000	0	8000000	15404	6000000	0	8000000	4799
8000000	1	10000000	14105	8000000	0	10000000	4215
10000000	27925	12000000	13020	10000000	106422	12000000	3637
12000000	5148	14000000	12029	12000000	1206	14000000	3467
14000000	4467	16000000	11124	14000000	853	16000000	3187
16000000	3957	18000000	10437	16000000	675	18000000	2909
18000000	3572	20000000	9696	18000000	579	20000000	2629
20000000	3330	22000000	9220	20000000	505	22000000	2544
22000000	3260	24000000	8795	22000000	447	24000000	2384
24000000	2964	26000000	8261	24000000	398	26000000	2151
26000000	2922	28000000	7975	26000000	398	28000000	2014
28000000	2763	30000000	7583	28000000	358	30000000	1937
30000000	2706	32000000	7299	30000000	327	32000000	1850
32000000	2596	34000000	7064	32000000	311	34000000	1773
34000000	2552	36000000	6798	34000000	302	36000000	1674
36000000	2399	38000000	6427	36000000	245	38000000	1612
38000000	2302	40000000	6142	38000000	256	40000000	1552
40000000	2319	42000000	6015	40000000	252	42000000	1431
42000000	2288	44000000	5889	42000000	225	44000000	1393
44000000	2098	46000000	5516	44000000	231	46000000	1320
46000000	2051	48000000	5411	46000000	208	48000000	1318
48000000	2018	50000000	5216	48000000	194	50000000	1126
50000000	2053	52000000	5088	50000000	204	52000000	1161
52000000	1927	54000000	5045	52000000	186	54000000	1144
54000000	1895	56000000	4735	54000000	191	56000000	1088
56000000	1804	58000000	4612	56000000	195	58000000	1012
58000000	1836	60000000	4583	58000000	181	60000000	1032
60000000	1909	62000000	4445	60000000	164	62000000	906
62000000	1746	64000000	4346	62000000	169	64000000	901
64000000	1762	66000000	4052	64000000	146	66000000	944
66000000	1636	68000000	4186	66000000	163	68000000	845
68000000	1690	70000000	4065	68000000	154	70000000	845
70000000	1619	72000000	3899	70000000	143	72000000	831
72000000	1629	74000000	3836	72000000	158	74000000	777
74000000	1603	76000000	3598	74000000	135	76000000	794
76000000	1492	78000000	3527	76000000	138	78000000	770
78000000	1478	80000000	3454	78000000	138	80000000	755
80000000	1507	82000000	3400	80000000	141	82000000	726
82000000	1433	84000000	3404	82000000	152	84000000	714
84000000	1417	86000000	3370	84000000	135	86000000	654
86000000	1481	88000000	3170	86000000	132	88000000	718
88000000	1349	90000000	3088	88000000	120	90000000	640
90000000	1371	92000000	3057	90000000	110	92000000	646
92000000	1300	94000000	3099	92000000	132	94000000	587
94000000	1256	96000000	3030	94000000	114	96000000	591
96000000	1290	98000000	2864	96000000	126	98000000	579
98000000	1246	100000000	2901	98000000	123	100000000	555
100000000	1277	102000000	2740	100000000	101	102000000	514
102000000	1323	104000000	2802	102000000	127	104000000	544
104000000	1163	106000000	2660	104000000	118	106000000	516
106000000	1149	108000000	2664	106000000	107	108000000	536
108000000	1145	110000000	2659	108000000	116	110000000	516
110000000	1208	112000000	2577	110000000	92	112000000	502
112000000	1156	114000000	2534	112000000	105	114000000	463
114000000	1151	116000000	2503	114000000	95	116000000	471
116000000	1139	118000000	2551	116000000	91	118000000	480
118000000	1128	120000000	2488	118000000	108	120000000	443
120000000	1110	122000000	2375	120000000	113	122000000	444
122000000	1082	124000000	2293	122000000	104	124000000	448
124000000	1052	126000000	2168	124000000	102	126000000	423
126000000	1046	128000000	2210	126000000	91	128000000	417
128000000	1012	130000000	2132	128000000	96	130000000	396
130000000	1045	132000000	2172	130000000	81	132000000	385
132000000	995	134000000	2164	132000000	81	134000000	398
134000000	995	136000000	2058	134000000	88	136000000	380
136000000	997	138000000	2076	136000000	88	138000000	419
138000000	1039	140000000	2037	138000000	76	140000000	362
140000000	960	142000000	1964	140000000	103	142000000	365
142000000	949	144000000	1915	142000000	84	144000000	351
144000000	916	146000000	1889	144000000	89	146000000	341
146000000	947	148000000	1923	146000000	78	148000000	319
148000000	896	150000000	1870	148000000	78	150000000	320
150000000	906	152000000	1777	150000000	74	152000000	282
152000000	911	154000000	1747	152000000	68	154000000	323
154000000	899	156000000	1850	154000000	67	156000000	298
156000000	885	158000000	1841	156000000	78	158000000	314
158000000	888	160000000	1747	158000000	73	160000000	320
160000000	850	162000000	1786	160000000	86	162000000	316
162000000	861	164000000	1700	162000000	59	164000000	326
164000000	855	166000000	1740	164000000	70	166000000	296
166000000	817	168000000	1709	166000000	72	168000000	264
168000000	848	170000000	1618	168000000	68	170000000	285
170000000	770	172000000	1659	170000000	65	172000000	281
172000000	840	174000000	1644	172000000	64	174000000	282
174000000	767	176000000	1591	174000000	61	176000000	241
176000000	752	178000000	1529	176000000	70	178000000	232
178000000	764	180000000	1529	178000000	61	180000000	259
180000000	765	182000000	1578	180000000	86	182000000	245
182000000	738	184000000	1513	182000000	56	184000000	272
184000000	770	186000000	1436	184000000	56	186000000	256
186000000	744	188000000	1443	186000000	57	188000000	206
188000000	726	190000000	1417	188000000	64	190000000	225
190000000	797	192000000	1429	190000000	64	192000000	227
192000000	749	194000000	1439	192000000	67	194000000	244
194000000	685	196000000	1413	194000000	54	196000000	230
196000000	670	198000000	1421	196000000	57	198000000	229
198000000	679	200000000	1413	198000000	61	200000000	212
200000000	647	202000000	1280	200000000	61	202000000	195
202000000	632	204000000	1331	202000000	60	204000000	214
204000000	648	206000000	1362	204000000	61	206000000	200
206000000	650	208000000	1291	206000000	67	208000000	203
208000000	687	210000000	1339	208000000	53	210000000	212
210000000	640	212000000	1358	210000000	66	212000000	201
212000000	622	214000000	1295	212000000	66	214000000	176
214000000	666	216000000	1234	214000000	68	216000000	208
216000000	598	218000000	1159	216000000	48	218000000	185
218000000	592	220000000	1219	218000000	50	220000000	185
220000000	577	222000000	1125	220000000	63	222000000	168
222000000	579	224000000	1209	222000000	55	224000000	187
224000000	623	226000000	1218	224000000	57	226000000	188
226000000	613	228000000	1165	226000000	68	228000000	172
228000000	572	230000000	1082	228000000	54	230000000	179
230000000	602	232000000	1144	230000000	49	232000000	187
232000000	611	234000000	1112	232000000	48	234000000	185
234000000	534	236000000	1099	234000000	44	236000000	175
236000000	574	238000000	1107	236000000	49	238000000	171
238000000	523	240000000	1111	238000000	49	240000000	186
240000000	550	242000000	1112	240000000	54	242000000	185
242000000	515	244000000	1086	242000000	41	244000000	188
244000000	553	246000000	1055	244000000	48	246000000	153
246000000	569	248000000	1106	246000000	50	248000000	150
248000000	498	250000000	1018	248000000	40	250000000	155
250000000	572	252000000	1066	250000000	47	252000000	159
252000000	565	254000000	1078	252000000	43	254000000	148
254000000	488	256000000	1030	254000000	41	256000000	179
256000000	503	258000000	1004	256000000	54	258000000	148
258000000	528	260000000	1006	258000000	40	260000000	153
260000000	509	262000000	1014	260000000	48	262000000	131
262000000	491	264000000	954	262000000	39	264000000	157
264000000	496	266000000	981	264000000	52	266000000	152
266000000	469	268000000	939	266000000	43	268000000	154
268000000	465	270000000	870	268000000	54	270000000	146
270000000	474	272000000	957	270000000	47	272000000	145
272000000	492	274000000	952	272000000	36	274000000	141
274000000	472	276000000	912	274000000	33	276000000	136
276000000	460	278000000	942	276000000	46	278000000	126
278000000	399	280000000	885	278000000	32	280000000	135
280000000	450	282000000	857	280000000	47	282000000	114
282000000	467	284000000	917	282000000	45	284000000	116
284000000	452	286000000	869	284000000	43	286000000	125
286000000	427	288000000	855	286000000	41	288000000	116
288000000	456	290000000	863	288000000	40	290000000	130
290000000	437	292000000	840	290000000	44	292000000	135
292000000	468	294000000	771	292000000	35	294000000	129
294000000	425	296000000	853	294000000	37	296000000	133
296000000	418	298000000	854	296000000	43	298000000	112
298000000	434	300000000	846	298000000	42	300000000	118
300000000	425	302000000	790	300000000	35	302000000	129
302000000	398	304000000	841	302000000	42	304000000	117
304000000	405	306000000	785	304000000	42	306000000	104
306000000	411	308000000	795	306000000	28	308000000	118
308000000	444	310000000	785	308000000	36	310000000	100
310000000	420	312000000	750	310000000	41	312000000	121
312000000	418	314000000	784	312000000	32	314000000	94
314000000	413	316000000	735	314000000	39	316000000	107
316000000	408	318000000	776	316000000	37	318000000	113
318000000	415	320000000	716	318000000	41	320000000	100
320000000	405	322000000	723	320000000	21	322000000	87
322000000	370	324000000	713	322000000	27	324000000	105
324000000	400	326000000	693	324000000	36	326000000	94
326000000	396	328000000	684	326000000	33	328000000	117
328000000	322	330000000	712	328000000	37	330000000	106
330000000	377	332000000	702	330000000	37	332000000	88
332000000	333	334000000	724	332000000	41	334000000	101
334000000	375	336000000	742	334000000	39	336000000	82
336000000	374	338000000	698	336000000	41	338000000	90
338000000	372	340000000	707	338000000	42	340000000	94
340000000	338	342000000	692	340000000	30	342000000	107
342000000	354	344000000	705	342000000	38	344000000	95
344000000	347	346000000	656	344000000	38	346000000	103
346000000	358	348000000	632	346000000	46	348000000	93
348000000	343	350000000	684	348000000	35	350000000	84
350000000	376	352000000	669	350000000	43	352000000	78
352000000	352	354000000	623	352000000	26	354000000	92
354000000	336	356000000	629	354000000	31	356000000	95
356000000	283	358000000	655	356000000	34	358000000	102
358000000	306	360000000	598	358000000	42	360000000	100
360000000	316	362000000	638	360000000	36	362000000	87
362000000	322	364000000	638	362000000	29	364000000	80
364000000	311	366000000	590	364000000	31	366000000	66
366000000	349	368000000	618	366000000	32	368000000	81
368000000	333	370000000	608	368000000	29	370000000	74
370000000	337	372000000	586	370000000	36	372000000	84
372000000	341	374000000	639	372000000	47	374000000	68
374000000	286	376000000	580	374000000	26	376000000	95
376000000	320	378000000	590	376000000	29	378000000	85
378000000	335	380000000	561	378000000	25	380000000	76
380000000	268	382000000	600	380000000	28	382000000	61
382000000	303	384000000	577	382000000	28	384000000	85
384000000	296	386000000	547	384000000	30	386000000	70
386000000	296	388000000	585	386000000	30	388000000	78
388000000	280	390000000	571	388000000	29	390000000	70
390000000	331	392000000	534	390000000	32	392000000	70
392000000	299	394000000	622	392000000	27	394000000	70
394000000	283	396000000	553	394000000	26	396000000	81
396000000	258	398000000	560	396000000	33	398000000	83
398000000	280	400000000	585	398000000	29	400000000	83
400000000	297	402000000	549	400000000	23	402000000	71
402000000	265	404000000	566	402000000	21	404000000	76
404000000	265	406000000	504	404000000	39	406000000	71
406000000	254	408000000	485	406000000	28	408000000	69
408000000	265	410000000	526	408000000	20	410000000	61
410000000	260	412000000	549	410000000	22	412000000	51
412000000	245	414000000	500	412000000	23	414000000	72
414000000	265	416000000	487	414000000	25	416000000	71
416000000	275	418000000	515	416000000	25	418000000	70
418000000	258	420000000	510	418000000	24	420000000	55
420000000	267	422000000	529	420000000	22	422000000	69
422000000	251	424000000	461	422000000	20	424000000	66
424000000	263	426000000	523	424000000	22	426000000	57
426000000	278	428000000	514	426000000	22	428000000	61
428000000	240	430000000	493	428000000	18	430000000	64
430000000	235	432000000	470	430000000	25	432000000	58
432000000	258	434000000	476	432000000	19	434000000	64
434000000	236	436000000	465	434000000	20	436000000	59
436000000	241	438000000	428	436000000	19	438000000	59
438000000	247	440000000	495	438000000	22	440000000	48
440000000	261	442000000	448	440000000	25	442000000	64
442000000	226	444000000	441	442000000	17	444000000	51
444000000	241	446000000	468	444000000	20	446000000	48
446000000	254	448000000	476	446000000	16	448000000	67
448000000	206	450000000	458	448000000	35	450000000	74
450000000	244	452000000	431	450000000	19	452000000	69
452000000	238	454000000	472	452000000	22	454000000	39
454000000	227	456000000	471	454000000	30	456000000	45
456000000	209	458000000	427	456000000	27	458000000	43
458000000	198	460000000	445	458000000	29	460000000	57
460000000	217	462000000	399	460000000	24	462000000	46
462000000	207	464000000	390	462000000	12	464000000	55
464000000	222	466000000	435	464000000	12	466000000	50
466000000	242	468000000	406	466000000	33	468000000	60
468000000	237	470000000	413	468000000	18	470000000	51
470000000	200	472000000	438	470000000	32	472000000	42
472000000	209	474000000	393	472000000	26	474000000	47
474000000	205	476000000	418	474000000	17	476000000	41
476000000	197	478000000	388	476000000	19	478000000	50
478000000	208	480000000	384	478000000	27	480000000	45
480000000	222	482000000	379	480000000	30	482000000	51
482000000	220	484000000	385	482000000	18	484000000	59
484000000	179	486000000	384	484000000	22	486000000	47
486000000	225	488000000	390	486000000	21	488000000	47
488000000	198	490000000	392	488000000	17	490000000	47
490000000	208	492000000	374	490000000	21	492000000	50
492000000	179	494000000	378	492000000	28	494000000	49
494000000	212	496000000	382	494000000	22	496000000	47
496000000	214	498000000	409	496000000	19	498000000	40
498000000	203	500000000	346	498000000	29	500000000	53
500000000	191	502000000	400	500000000	17	502000000	35
502000000	182	504000000	364	502000000	23	504000000	54
504000000	203	506000000	326	504000000	14	506000000	51
506000000	187	508000000	376	506000000	25	508000000	46
508000000	186	510000000	370	508000000	21	510000000	46
510000000	178	512000000	368	510000000	21	512000000	38
512000000	176	514000000	355	512000000	11	514000000	48
514000000	179	516000000	339	514000000	19	516000000	38
516000000	161	518000000	329	516000000	16	518000000	39
518000000	176	520000000	334	518000000	11	520000000	41
520000000	203	522000000	345	520000000	19	522000000	51
522000000	167	524000000	303	522000000	15	524000000	42
524000000	170	526000000	324	524000000	19	526000000	46
526000000	173	528000000	357	526000000	19	528000000	40
528000000	157	530000000	342	528000000	16	530000000	39
530000000	170	532000000	339	530000000	15	532000000	34
532000000	203	534000000	331	532000000	23	534000000	47
534000000	166	536000000	337	534000000	17	536000000	32
536000000	169	538000000	334	536000000	18	538000000	36
538000000	186	540000000	308	538000000	8	540000000	39
540000000	168	542000000	329	540000000	16	542000000	32
542000000	184	544000000	321	542000000	15	544000000	42
544000000	188	546000000	331	544000000	21	546000000	40
546000000	173	548000000	283	546000000	27	548000000	30
548000000	167	550000000	306	548000000	23	550000000	42
550000000	173	552000000	291	550000000	21	552000000	31
552000000	141	554000000	279	552000000	15	554000000	29
554000000	170	556000000	255	554000000	17	556000000	35
556000000	139	558000000	322	556000000	20	558000000	43
558000000	160	560000000	336	558000000	15	560000000	31
560000000	159	562000000	310	560000000	19	562000000	40
562000000	141	564000000	311	562000000	20	564000000	52
564000000	144	566000000	291	564000000	14	566000000	25
566000000	161	568000000	274	566000000	16	568000000	40
568000000	139	570000000	319	568000000	15	570000000	42
570000000	176	572000000	300	570000000	19	572000000	35
572000000	165	574000000	281	572000000	14	574000000	42
574000000	157	576000000	306	574000000	12	576000000	31
576000000	157	578000000	246	576000000	19	578000000	31
578000000	152	580000000	283	578000000	19	580000000	39
580000000	116	582000000	266	580000000	22	582000000	27
582000000	134	584000000	293	582000000	19	584000000	35
584000000	143	586000000	294	584000000	13	586000000	34
586000000	130	588000000	255	586000000	16	588000000	39
588000000	135	590000000	260	588000000	12	590000000	19
590000000	139	592000000	288	590000000	24	592000000	26
592000000	142	594000000	252	592000000	24	594000000	41
594000000	147	596000000	294	594000000	12	596000000	23
596000000	139	598000000	266	596000000	9	598000000	33
598000000	141	600000000	259	598000000	23	600000000	38
600000000	147	602000000	241	600000000	14	602000000	23
602000000	133	604000000	278	602000000	15	604000000	32
604000000	133	606000000	258	604000000	5	606000000	32
606000000	132	608000000	266	606000000	12	608000000	29
608000000	145	610000000	275	608000000	24	610000000	39
610000000	124	612000000	230	610000000	14	612000000	27
612000000	140	614000000	246	612000000	11	614000000	36
614000000	134	616000000	258	614000000	12	616000000	41
616000000	138	618000000	250	616000000	14	618000000	22
618000000	132	620000000	241	618000000	11	620000000	27
620000000	134	622000000	217	620000000	16	622000000	17
622000000	128	624000000	265	622000000	14	624000000	30
624000000	127	626000000	249	624000000	19	626000000	32
626000000	120	628000000	267	626000000	13	628000000	24
628000000	100	630000000	225	628000000	14	630000000	38
630000000	136	632000000	262	630000000	12	632000000	35
632000000	111	634000000	242	632000000	12	634000000	36
634000000	119	636000000	221	634000000	12	636000000	22
636000000	109	638000000	236	636000000	7	638000000	26
638000000	133	640000000	251	638000000	13	640000000	19
640000000	128	642000000	214	640000000	13	642000000	39
642000000	118	644000000	232	642000000	10	644000000	31
644000000	119	646000000	234	644000000	6	646000000	26
646000000	106	648000000	228	646000000	20	648000000	25
648000000	101	650000000	218	648000000	13	650000000	27
650000000	126	652000000	228	650000000	15	652000000	32
652000000	116	654000000	233	652000000	18	654000000	27
654000000	107	656000000	226	654000000	5	656000000	21
656000000	115	658000000	202	656000000	16	658000000	24
658000000	118	660000000	230	658000000	19	660000000	35
660000000	119	662000000	210	660000000	18	662000000	24
662000000	103	664000000	220	662000000	17	664000000	17
664000000	117	666000000	224	664000000	15	666000000	21
666000000	133	668000000	228	666000000	16	668000000	28
668000000	105	670000000	196	668000000	18	670000000	20
670000000	116	672000000	197	670000000	17	672000000	30
672000000	121	674000000	216	672000000	12	674000000	21
674000000	95	676000000	183	674000000	9	676000000	24
676000000	105	678000000	219	676000000	14	678000000	26
678000000	106	680000000	207	678000000	10	680000000	17
680000000	123	682000000	192	680000000	13	682000000	28
682000000	135	684000000	191	682000000	17	684000000	16
684000000	119	686000000	232	684000000	8	686000000	27
686000000	110	688000000	195	686000000	12	688000000	26
688000000	100	690000000	167	688000000	12	690000000	19
690000000	100	692000000	211	690000000	16	692000000	26
692000000	96	694000000	213	692000000	8	694000000	28
694000000	118	696000000	172	694000000	11	696000000	17
696000000	106	698000000	209	696000000	13	698000000	22
698000000	96	700000000	197	698000000	19	700000000	25
700000000	93	702000000	195	700000000	15	702000000	16
702000000	103	704000000	188	702000000	13	704000000	11
704000000	86	706000000	182	704000000	11	706000000	17
706000000	89	708000000	192	706000000	6	708000000	18
708000000	104	710000000	197	708000000	10	710000000	19
710000000	80	712000000	210	710000000	14	712000000	20
712000000	87	714000000	187	712000000	18	714000000	10
714000000	107	716000000	177	714000000	10	716000000	21
716000000	98	718000000	191	716000000	11	718000000	12
718000000	116	720000000	180	718000000	11	720000000	17
720000000	99	722000000	153	720000000	15	722000000	14
722000000	95	724000000	175	722000000	14	724000000	20
724000000	89	726000000	159	724000000	9	726000000	25
726000000	107	728000000	153	726000000	15	728000000	20
728000000	120	730000000	164	728000000	7	730000000	19
730000000	86	732000000	176	730000000	9	732000000	25
732000000	96	734000000	175	732000000	5	734000000	27
734000000	104	736000000	173	734000000	14	736000000	18
736000000	97	738000000	164	736000000	7	738000000	12
738000000	84	740000000	192	738000000	16	740000000	22
740000000	70	742000000	184	740000000	8	742000000	22
742000000	98	744000000	171	742000000	6	744000000	29
744000000	85	746000000	166	744000000	14	746000000	20
746000000	104	748000000	174	746000000	14	748000000	15
748000000	97	750000000	157	748000000	14	750000000	16
750000000	79	752000000	145	750000000	14	752000000	15
752000000	93	754000000	159	752000000	9	754000000	17
754000000	89	756000000	150	754000000	11	756000000	12
756000000	63	758000000	168	756000000	12	758000000	17
758000000	82	760000000	150	758000000	10	760000000	15
760000000	81	762000000	156	760000000	11	762000000	20
762000000	81	764000000	164	762000000	13	764000000	21
764000000	76	766000000	154	764000000	12	766000000	20
766000000	101	768000000	151	766000000	12	768000000	14
768000000	104	770000000	165	768000000	9	770000000	18
770000000	100	772000000	165	770000000	6	772000000	17
772000000	81	774000000	151	772000000	10	774000000	15
774000000	70	776000000	158	774000000	9	776000000	15
776000000	70	778000000	141	776000000	10	778000000	16
778000000	68	780000000	153	778000000	13	780000000	21
780000000	73	782000000	145	780000000	7	782000000	16
782000000	94	784000000	143	782000000	7	784000000	11
784000000	85	786000000	146	784000000	5	786000000	18
786000000	74	788000000	141	786000000	6	788000000	16
788000000	68	790000000	144	788000000	8	790000000	12
790000000	73	792000000	155	790000000	9	792000000	10
792000000	89	794000000	139	792000000	10	794000000	19
794000000	77	796000000	152	794000000	16	796000000	11
796000000	64	798000000	137	796000000	11	798000000	21
798000000	75	800000000	137	798000000	13	800000000	14
800000000	79	802000000	137	800000000	15	802000000	18
802000000	87	804000000	144	802000000	7	804000000	10
804000000	81	806000000	149	804000000	8	806000000	18
806000000	69	808000000	135	806000000	6	808000000	7
808000000	73	810000000	143	808000000	4	810000000	20
810000000	69	812000000	134	810000000	13	812000000	19
812000000	61	814000000	155	812000000	9	814000000	18
814000000	68	816000000	157	814000000	10	816000000	16
816000000	66	818000000	127	816000000	14	818000000	16
818000000	83	820000000	143	818000000	7	820000000	21
820000000	69	822000000	143	820000000	7	822000000	16
822000000	70	824000000	139	822000000	7	824000000	12
824000000	67	826000000	134	824000000	11	826000000	17
826000000	61	828000000	130	826000000	18	828000000	18
828000000	50	830000000	122	828000000	8	830000000	21
830000000	71	832000000	114	830000000	6	832000000	11
832000000	77	834000000	127	832000000	8	834000000	13
834000000	61	836000000	115	834000000	11	836000000	12
836000000	49	838000000	154	836000000	9	838000000	10
838000000	55	840000000	120	838000000	10	840000000	14
840000000	72	842000000	116	840000000	8	842000000	16
842000000	62	844000000	149	842000000	12	844000000	12
844000000	67	846000000	128	844000000	6	846000000	10
846000000	61	848000000	137	846000000	7	848000000	12
848000000	70	850000000	122	848000000	10	850000000	9
850000000	60	852000000	122	850000000	3	852000000	18
852000000	47	854000000	137	852000000	6	854000000	7
854000000	63	856000000	121	854000000	9	856000000	11
856000000	71	858000000	97	856000000	5	858000000	9
858000000	55	860000000	120	858000000	6	860000000	12
860000000	59	862000000	122	860000000	6	862000000	23
862000000	60	864000000	111	862000000	8	864000000	9
864000000	50	866000000	128	864000000	9	866000000	19
866000000	53	868000000	128	866000000	10	868000000	15
868000000	60	870000000	125	868000000	7	870000000	11
870000000	52	872000000	94	870000000	8	872000000	16
872000000	53	874000000	122	872000000	6	874000000	11
874000000	51	876000000	113	874000000	9	876000000	10
876000000	58	878000000	129	876000000	9	878000000	6
878000000	50	880000000	102	878000000	9	880000000	7
880000000	54	882000000	98	880000000	8	882000000	11
882000000	65	884000000	109	882000000	11	884000000	13
884000000	61	886000000	102	884000000	8	886000000	8
886000000	52	888000000	116	886000000	12	888000000	16
888000000	58	890000000	97	888000000	13	890000000	13
890000000	42	892000000	122	890000000	9	892000000	8
892000000	61	894000000	109	892000000	6	894000000	14
894000000	51	896000000	126	894000000	5	896000000	6
896000000	54	898000000	117	896000000	9	898000000	15
898000000	57	900000000	106	898000000	8	900000000	14
900000000	60	902000000	111	900000000	7	902000000	24
902000000	55	904000000	93	902000000	8	904000000	13
904000000	68	906000000	92	904000000	10	906000000	9
906000000	52	908000000	99	906000000	6	908000000	12
908000000	72	910000000	96	908000000	5	910000000	7
910000000	55	912000000	99	910000000	3	912000000	8
912000000	50	914000000	90	912000000	10	914000000	8
914000000	58	916000000	106	914000000	4	916000000	14
916000000	54	918000000	104	916000000	6	918000000	10
918000000	61	920000000	91	918000000	5	920000000	8
920000000	52	922000000	97	920000000	6	922000000	7
922000000	50	924000000	93	922000000	7	924000000	10
924000000	32	926000000	109	924000000	10	926000000	12
926000000	59	928000000	108	926000000	10	928000000	7
928000000	59	930000000	88	928000000	3	930000000	6
930000000	45	932000000	86	930000000	3	932000000	7
932000000	54	934000000	100	932000000	12	934000000	11
934000000	50	936000000	89	934000000	9	936000000	7
936000000	68	938000000	103	936000000	9	938000000	13
938000000	64	940000000	101	938000000	5	940000000	10
940000000	47	942000000	100	940000000	6	942000000	12
942000000	53	944000000	98	942000000	7	944000000	11
944000000	48	946000000	100	944000000	7	946000000	9
946000000	47	948000000	120	946000000	6	948000000	10
948000000	47	950000000	105	948000000	8	950000000	8
950000000	54	952000000	78	950000000	11	952000000	10
952000000	51	954000000	79	952000000	6	954000000	6
954000000	56	956000000	88	954000000	6	956000000	7
956000000	40	958000000	100	956000000	10	958000000	9
958000000	47	960000000	108	958000000	7	960000000	13
960000000	56	962000000	80	960000000	3	962000000	8
962000000	69	964000000	83	962000000	7	964000000	17
964000000	50	966000000	95	964000000	12	966000000	3
966000000	44	968000000	98	966000000	6	968000000	6
968000000	47	970000000	78	968000000	11	970000000	8
970000000	40	972000000	90	970000000	9	972000000	8
972000000	47	974000000	91	972000000	9	974000000	9
974000000	46	976000000	88	974000000	5	976000000	3
976000000	40	978000000	80	976000000	10	978000000	12
978000000	47	980000000	91	978000000	5	980000000	5
980000000	53	982000000	83	980000000	6	982000000	14
982000000	45	984000000	72	982000000	8	984000000	2
984000000	54	986000000	83	984000000	4	986000000	11
986000000	45	988000000	85	986000000	4	988000000	11
988000000	44	990000000	80	988000000	4	990000000	9
990000000	33	992000000	90	990000000	3	992000000	6
992000000	55	994000000	94	992000000	8	994000000	8
994000000	36	996000000	76	994000000	5	996000000	5
996000000	46	998000000	74	996000000	3	998000000	3
998000000	42	1000000000	92	998000000	6	1000000000	8
1000000000	46	1002000000	80	1000000000	10	1002000000	6
1002000000	36	1004000000	80	1002000000	5	1004000000	11
1004000000	45	1006000000	89	1004000000	3	1006000000	10
1006000000	34	1008000000	71	1006000000	5	1008000000	10
1008000000	29	1010000000	81	1008000000	6	1010000000	6
1010000000	38	1012000000	82	1010000000	9	1012000000	4
1012000000	50	1014000000	71	1012000000	7	1014000000	11
1014000000	42	1016000000	85	1014000000	3	1016000000	10
1016000000	36	1018000000	82	1016000000	12	1018000000	2
1018000000	44	1020000000	90	1018000000	5	1020000000	9
1020000000	21	1022000000	66	1020000000	5	1022000000	7
1022000000	39	1024000000	78	1022000000	9	1024000000	10
1024000000	33	1026000000	85	1024000000	6	1026000000	3
1026000000	45	1028000000	78	1026000000	6	1028000000	9
1028000000	41	1030000000	83	1028000000	3	1030000000	9
1030000000	44	1032000000	74	1030000000	3	1032000000	6
1032000000	35	1034000000	82	1032000000	4	1034000000	11
1034000000	47	1036000000	73	1034000000	3	1036000000	4
1036000000	40	1038000000	79	1036000000	5	1038000000	5
1038000000	28	1040000000	79	1038000000	7	1040000000	6
1040000000	39	1042000000	64	1040000000	5	1042000000	9
1042000000	36	1044000000	75	1042000000	4	1044000000	8
1044000000	34	1046000000	79	1044000000	10	1046000000	4
1046000000	29	1048000000	67	1046000000	7	1048000000	8
1048000000	38	1050000000	69	1048000000	5	1050000000	9
1050000000	44	1052000000	66	1050000000	6	1052000000	5
1052000000	33	1054000000	55	1052000000	4	1054000000	3
1054000000	29	1056000000	64	1054000000	5	1056000000	8
1056000000	36	1058000000	69	1056000000	2	1058000000	5
1058000000	28	1060000000	59	1058000000	10	1060000000	3
1060000000	42	1062000000	74	1060000000	10	1062000000	3
1062000000	46	1064000000	71	1062000000	4	1064000000	9
1064000000	42	1066000000	68	1064000000	4	1066000000	5
1066000000	31	1068000000	64	1066000000	6	1068000000	4
1068000000	43	1070000000	74	1068000000	4	1070000000	3
1070000000	36	1072000000	65	1070000000	10	1072000000	3
1072000000	39	1074000000	79	1072000000	7	1074000000	10
1074000000	41	1076000000	59	1074000000	3	1076000000	5
1076000000	34	1078000000	73	1076000000	3	1078000000	12
1078000000	33	1080000000	71	1078000000	3	1080000000	11
1080000000	34	1082000000	76	1080000000	7	1082000000	6
1082000000	42	1084000000	61	1082000000	1	1084000000	6
1084000000	38	1086000000	81	1084000000	7	1086000000	4
1086000000	33	1088000000	81	1086000000	4	1088000000	5
1088000000	26	1090000000	62	1088000000	5	1090000000	9
1090000000	32	1092000000	76	1090000000	7	1092000000	9
1092000000	30	1094000000	70	1092000000	4	1094000000	7
1094000000	25	1096000000	69	1094000000	2	1096000000	10
1096000000	24	1098000000	74	1096000000	4	1098000000	5
1098000000	24	1100000000	55	1098000000	4	1100000000	5
1100000000	34	1102000000	53	1100000000	6	1102000000	7
1102000000	32	1104000000	59	1102000000	10	1104000000	6
1104000000	31	1106000000	61	1104000000	4	1106000000	7
1106000000	43	1108000000	52	1106000000	2	1108000000	6
1108000000	35	1110000000	55	1108000000	7	1110000000	3
1110000000	27	1112000000	56	1110000000	4	1112000000	5
1112000000	34	1114000000	68	1112000000	1	1114000000	4
1114000000	25	1116000000	58	1114000000	6	1116000000	4
1116000000	30	1118000000	55	1116000000	5	1118000000	7
1118000000	33	1120000000	66	1118000000	1	1120000000	6
1120000000	24	1122000000	50	1120000000	3	1122000000	8
1122000000	24	1124000000	65	1122000000	5	1124000000	6
1124000000	42	1126000000	51	1124000000	2	1126000000	5
1126000000	26	1128000000	56	1126000000	11	1128000000	10
1128000000	33	1130000000	66	1128000000	3	1130000000	4
1130000000	30	1132000000	56	1130000000	6	1132000000	8
1132000000	34	1134000000	56	1132000000	4	1134000000	5
1134000000	31	1136000000	68	1134000000	6	1136000000	5
1136000000	34	1138000000	52	1136000000	4	1138000000	7
1138000000	34	1140000000	72	1138000000	3	1140000000	7
1140000000	36	1142000000	63	1140000000	11	1142000000	8
1142000000	25	1144000000	50	1142000000	7	1144000000	9
1144000000	29	1146000000	51	1144000000	8	1146000000	5
1146000000	39	1148000000	47	1146000000	6	1148000000	7
1148000000	30	1150000000	46	1148000000	6	1150000000	2
1150000000	25	1152000000	57	1150000000	5	1152000000	8
1152000000	31	1154000000	47	1152000000	4	1154000000	6
1154000000	31	1156000000	73	1154000000	4	1156000000	6
1156000000	21	1158000000	64	1156000000	4	1158000000	6
1158000000	28	1160000000	57	1158000000	6	1160000000	5
1160000000	21	1162000000	51	1160000000	3	1162000000	8
1162000000	22	1164000000	51	1162000000	7	1164000000	5
1164000000	28	1166000000	45	1164000000	3	1166000000	1
1166000000	24	1168000000	61	1166000000	2	1168000000	4
1168000000	24	1170000000	54	1168000000	5	1170000000	8
1170000000	31	1172000000	58	1170000000	5	1172000000	9
1172000000	25	1174000000	54	1172000000	1	1174000000	8
1174000000	37	1176000000	53	1174000000	3	1176000000	11
1176000000	18	1178000000	67	1176000000	2	1178000000	7
1178000000	24	1180000000	49	1178000000	4	1180000000	9
1180000000	21	1182000000	69	1180000000	3	1182000000	11
1182000000	18	1184000000	63	1182000000	4	1184000000	11
1184000000	30	1186000000	48	1184000000	4	1186000000	3
1186000000	22	1188000000	52	1186000000	5	1188000000	12
1188000000	35	1190000000	49	1188000000	5	1190000000	6
1190000000	21	1192000000	56	1190000000	11	1192000000	4
1192000000	29	1194000000	47	1192000000	3	1194000000	2
1194000000	33	1196000000	51	1194000000	5	1196000000	10
1196000000	18	1198000000	60	1196000000	6	1198000000	2
1198000000	26	1200000000	39	1198000000	4	1200000000	6
1200000000	28	1202000000	47	1200000000	2	1202000000	6
1202000000	20	1204000000	48	1202000000	8	1204000000	8
1204000000	18	1206000000	52	1204000000	4	1206000000	6
1206000000	31	1208000000	55	1206000000	2	1208000000	5
1208000000	24	1210000000	42	1208000000	3	1210000000	3
1210000000	37	1212000000	56	1210000000	4	1212000000	3
1212000000	29	1214000000	53	1212000000	3	1214000000	4
1214000000	23	1216000000	47	1214000000	1	1216000000	8
1216000000	33	1218000000	41	1216000000	4	1218000000	2
1218000000	35	1220000000	39	1218000000	3	1220000000	6
1220000000	12	1222000000	58	1220000000	3	1222000000	3
1222000000	22	1224000000	36	1222000000	4	1224000000	3
1224000000	30	1226000000	54	1224000000	3	1226000000	2
1226000000	18	1228000000	48	1226000000	6	1228000000	5
1228000000	19	1230000000	45	1228000000	4	1230000000	2
1230000000	18	1232000000	45	1230000000	4	1232000000	4
1232000000	19	1234000000	45	1232000000	9	1234000000	1
1234000000	27	1236000000	51	1234000000	2	1236000000	4
1236000000	21	1238000000	41	1236000000	3	1238000000	3
1238000000	26	1240000000	40	1238000000	3	1240000000	1
1240000000	25	1242000000	41	1240000000	2	1242000000	3
1242000000	24	1244000000	50	1242000000	1	1244000000	5
1244000000	31	1246000000	53	1244000000	4	1246000000	8
1246000000	26	1248000000	32	1246000000	7	1248000000	6
1248000000	18	1250000000	36	1248000000	6	1250000000	2
1250000000	20	1252000000	40	1250000000	4	1252000000	1
1252000000	33	1254000000	42	1252000000	4	1254000000	2
1254000000	23	1256000000	41	1254000000	0	1256000000	7
1256000000	23	1258000000	57	1256000000	2	1258000000	3
1258000000	29	1260000000	51	1258000000	2	1260000000	1
1260000000	19	1262000000	48	1260000000	5	1262000000	3
1262000000	21	1264000000	40	1262000000	1	1264000000	4
1264000000	14	1266000000	54	1264000000	2	1266000000	3
1266000000	21	1268000000	36	1266000000	7	1268000000	5
1268000000	22	1270000000	38	1268000000	9	1270000000	2
1270000000	17	1272000000	50	1270000000	0	1272000000	2
1272000000	31	1274000000	46	1272000000	8	1274000000	2
1274000000	25	1276000000	48	1274000000	8	1276000000	5
1276000000	17	1278000000	45	1276000000	0	1278000000	5
1278000000	14	1280000000	45	1278000000	6	1280000000	4
1280000000	22	1282000000	48	1280000000	4	1282000000	3
1282000000	15	1284000000	44	1282000000	1	1284000000	2
1284000000	25	1286000000	53	1284000000	3	1286000000	3
1286000000	13	1288000000	48	1286000000	3	1288000000	3
1288000000	22	1290000000	37	1288000000	3	1290000000	9
1290000000	23	1292000000	31	1290000000	1	1292000000	2
1292000000	16	1294000000	40	1292000000	7	1294000000	3
1294000000	29	1296000000	46	1294000000	0	1296000000	7
1296000000	27	1298000000	33	1296000000	1	1298000000	7
1298000000	16	1300000000	30	1298000000	2	1300000000	5
1300000000	10	1302000000	33	1300000000	4	1302000000	7
1302000000	20	1304000000	36	1302000000	2	1304000000	3
1304000000	25	1306000000	25	1304000000	5	1306000000	4
1306000000	18	1308000000	39	1306000000	0	1308000000	6
1308000000	26	1310000000	37	1308000000	1	1310000000	2
1310000000	17	1312000000	38	1310000000	3	1312000000	3
1312000000	18	1314000000	46	1312000000	3	1314000000	5
1314000000	21	1316000000	32	1314000000	4	1316000000	2
1316000000	15	1318000000	43	1316000000	4	1318000000	7
1318000000	19	1320000000	36	1318000000	6	1320000000	4
1320000000	19	1322000000	49	1320000000	3	1322000000	1
1322000000	16	1324000000	29	1322000000	3	1324000000	4
1324000000	19	1326000000	37	1324000000	2	1326000000	2
1326000000	15	1328000000	29	1326000000	5	1328000000	6
1328000000	17	1330000000	44	1328000000	1	1330000000	0
1330000000	11	1332000000	41	1330000000	6	1332000000	1
1332000000	19	1334000000	39	1332000000	2	1334000000	2
1334000000	20	1336000000	31	1334000000	4	1336000000	2
1336000000	17	1338000000	33	1336000000	4	1338000000	5
1338000000	16	1340000000	40	1338000000	5	1340000000	5
1340000000	16	1342000000	35	1340000000	0	1342000000	8
1342000000	15	1344000000	39	1342000000	2	1344000000	1
1344000000	27	1346000000	40	1344000000	4	1346000000	8
1346000000	18	1348000000	34	1346000000	1	1348000000	3
1348000000	14	1350000000	32	1348000000	3	1350000000	1
1350000000	12	1352000000	39	1350000000	3	1352000000	0
1352000000	11	1354000000	32	1352000000	6	1354000000	3
1354000000	10	1356000000	34	1354000000	5	1356000000	4
1356000000	7	1358000000	36	1356000000	5	1358000000	2
1358000000	7	1360000000	37	1358000000	4	1360000000	5
1360000000	27	1362000000	35	1360000000	3	1362000000	8
1362000000	15	1364000000	30	1362000000	1	1364000000	5
1364000000	16	1366000000	29	1364000000	2	1366000000	5
1366000000	15	1368000000	30	1366000000	3	1368000000	4
1368000000	20	1370000000	30	1368000000	1	1370000000	2
1370000000	11	1372000000	32	1370000000	1	1372000000	3
1372000000	20	1374000000	32	1372000000	4	1374000000	2
1374000000	18	1376000000	25	1374000000	1	1376000000	2
1376000000	18	1378000000	35	1376000000	4	1378000000	5
1378000000	25	1380000000	40	1378000000	0	1380000000	2
1380000000	10	1382000000	45	1380000000	2	1382000000	2
1382000000	17	1384000000	26	1382000000	3	1384000000	5
1384000000	8	1386000000	33	1384000000	3	1386000000	1
1386000000	23	1388000000	42	1386000000	5	1388000000	1
1388000000	18	1390000000	33	1388000000	5	1390000000	2
1390000000	18	1392000000	37	1390000000	3	1392000000	6
1392000000	17	1394000000	24	1392000000	2	1394000000	4
1394000000	15	1396000000	35	1394000000	1	1396000000	4
1396000000	12	1398000000	29	1396000000	1	1398000000	3
1398000000	15	1400000000	31	1398000000	1	1400000000	2
1400000000	13	1402000000	27	1400000000	5	1402000000	4
1402000000	14	1404000000	34	1402000000	0	1404000000	1
1404000000	21	1406000000	37	1404000000	2	1406000000	1
1406000000	11	1408000000	31	1406000000	1	1408000000	3
1408000000	15	1410000000	33	1408000000	1	1410000000	2
1410000000	17	1412000000	26	1410000000	5	1412000000	6
1412000000	17	1414000000	30	1412000000	4	1414000000	4
1414000000	14	1416000000	30	1414000000	3	1416000000	1
1416000000	14	1418000000	31	1416000000	4	1418000000	5
1418000000	12	1420000000	32	1418000000	1	1420000000	3
1420000000	14	1422000000	29	1420000000	4	1422000000	1
1422000000	7	1424000000	32	1422000000	1	1424000000	2
1424000000	18	1426000000	28	1424000000	3	1426000000	2
1426000000	23	1428000000	30	1426000000	2	1428000000	3
1428000000	9	1430000000	26	1428000000	2	1430000000	4
1430000000	7	1432000000	27	1430000000	5	1432000000	5
1432000000	15	1434000000	24	1432000000	2	1434000000	3
1434000000	10	1436000000	27	1434000000	1	1436000000	3
1436000000	10	1438000000	26	1436000000	6	1438000000	3
1438000000	20	1440000000	34	1438000000	3	1440000000	5
1440000000	14	1442000000	41	1440000000	0	1442000000	2
1442000000	14	1444000000	28	1442000000	2	1444000000	2
1444000000	16	1446000000	21	1444000000	2	1446000000	2
1446000000	21	1448000000	30	1446000000	2	1448000000	3
1448000000	15	1450000000	23	1448000000	1	1450000000	4
1450000000	21	1452000000	24	1450000000	1	1452000000	5
1452000000	12	1454000000	28	1452000000	1	1454000000	2
1454000000	17	1456000000	26	1454000000	6	1456000000	4
1456000000	10	1458000000	25	1456000000	1	1458000000	6
1458000000	16	1460000000	29	1458000000	0	1460000000	1
1460000000	9	1462000000	27	1460000000	2	1462000000	3
1462000000	19	1464000000	24	1462000000	1	1464000000	2
1464000000	12	1466000000	35	1464000000	5	1466000000	3
1466000000	13	1468000000	34	1466000000	2	1468000000	4
1468000000	14	1470000000	17	1468000000	2	1470000000	1
1470000000	8	1472000000	30	1470000000	4	1472000000	4
1472000000	11	1474000000	15	1472000000	2	1474000000	4
1474000000	14	1476000000	27	1474000000	3	1476000000	5
1476000000	12	1478000000	21	1476000000	5	1478000000	3
1478000000	18	1480000000	27	1478000000	4	1480000000	1
1480000000	10	1482000000	20	1480000000	2	1482000000	4
1482000000	10	1484000000	24	1482000000	0	1484000000	1
1484000000	9	1486000000	26	1484000000	2	1486000000	3
1486000000	16	1488000000	33	1486000000	1	1488000000	3
1488000000	9	1490000000	33	1488000000	2	1490000000	3
1490000000	8	1492000000	26	1490000000	3	1492000000	2
1492000000	18	1494000000	23	1492000000	3	1494000000	0
1494000000	19	1496000000	32	1494000000	1	1496000000	3
1496000000	10	1498000000	33	1496000000	2	1498000000	5
1498000000	16	1500000000	25	1498000000	1	1500000000	2
1500000000	9	1502000000	24	1500000000	5	1502000000	1
1502000000	12	1504000000	28	1502000000	2	1504000000	2
1504000000	18	1506000000	29	1504000000	0	1506000000	2
1506000000	9	1508000000	22	1506000000	1	1508000000	2
1508000000	11	1510000000	23	1508000000	2	1510000000	4
1510000000	14	1512000000	20	1510000000	2	1512000000	3
1512000000	12	1514000000	29	1512000000	4	1514000000	1
1514000000	8	1516000000	19	1514000000	0	1516000000	2
1516000000	11	1518000000	19	1516000000	3	1518000000	1
1518000000	19	1520000000	23	1518000000	3	1520000000	3
1520000000	12	1522000000	28	1520000000	0	1522000000	3
1522000000	8	1524000000	29	1522000000	0	1524000000	1
1524000000	11	1526000000	26	1524000000	3	1526000000	3
1526000000	7	1528000000	18	1526000000	3	1528000000	2
1528000000	14	1530000000	19	1528000000	2	1530000000	5
1530000000	19	1532000000	15	1530000000	2	1532000000	5
1532000000	7	1534000000	20	1532000000	0	1534000000	1
1534000000	8	1536000000	19	1534000000	2	1536000000	3
1536000000	7	1538000000	23	1536000000	3	1538000000	1
1538000000	10	1540000000	32	1538000000	3	1540000000	2
1540000000	7	1542000000	27	1540000000	3	1542000000	0
1542000000	7	1544000000	18	1542000000	0	1544000000	2
1544000000	14	1546000000	26	1544000000	3	1546000000	4
1546000000	10	1548000000	30	1546000000	1	1548000000	2
1548000000	14	1550000000	30	1548000000	3	1550000000	1
1550000000	10	1552000000	21	1550000000	2	1552000000	2
1552000000	11	1554000000	20	1552000000	5	1554000000	2
1554000000	8	1556000000	28	1554000000	1	1556000000	2
1556000000	12	1558000000	30	1556000000	3	1558000000	5
1558000000	14	1560000000	22	1558000000	3	1560000000	3
1560000000	16	1562000000	21	1560000000	1	1562000000	4
1562000000	6	1564000000	26	1562000000	1	1564000000	3
1564000000	7	1566000000	25	1564000000	2	1566000000	0
1566000000	12	1568000000	27	1566000000	2	1568000000	2
1568000000	19	1570000000	20	1568000000	3	1570000000	1
1570000000	11	1572000000	23	1570000000	0	1572000000	0
1572000000	10	1574000000	17	1572000000	1	1574000000	1
1574000000	11	1576000000	33	1574000000	3	1576000000	1
1576000000	13	1578000000	17	1576000000	4	1578000000	6
1578000000	5	1580000000	18	1578000000	2	1580000000	6
1580000000	9	1582000000	15	1580000000	1	1582000000	6
1582000000	3	1584000000	20	1582000000	3	1584000000	1
1584000000	6	1586000000	13	1584000000	3	1586000000	2
1586000000	6	1588000000	16	1586000000	1	1588000000	2
1588000000	6	1590000000	13	1588000000	3	1590000000	5
1590000000	13	1592000000	12	1590000000	5	1592000000	3
1592000000	4	1594000000	27	1592000000	1	1594000000	2
1594000000	7	1596000000	35	1594000000	3	1596000000	1
1596000000	6	1598000000	25	1596000000	3	1598000000	4
1598000000	9	1600000000	20	1598000000	2	1600000000	0
1600000000	11	1602000000	20	1600000000	1	1602000000	0
1602000000	7	1604000000	26	1602000000	2	1604000000	5
1604000000	11	1606000000	22	1604000000	2	1606000000	5
1606000000	11	1608000000	14	1606000000	1	1608000000	3
1608000000	9	1610000000	20	1608000000	1	1610000000	1
1610000000	10	1612000000	17	1610000000	0	1612000000	5
1612000000	6	1614000000	21	1612000000	3	1614000000	2
1614000000	10	1616000000	21	1614000000	0	1616000000	1
1616000000	12	1618000000	22	1616000000	1	1618000000	1
1618000000	9	1620000000	18	1618000000	1	1620000000	2
1620000000	10	1622000000	29	1620000000	4	1622000000	0
1622000000	8	1624000000	14	1622000000	0	1624000000	3
1624000000	15	1626000000	36	1624000000	2	1626000000	2
1626000000	7	1628000000	19	1626000000	1	1628000000	1
1628000000	4	1630000000	14	1628000000	3	1630000000	2
1630000000	5	1632000000	21	1630000000	3	1632000000	0
1632000000	9	1634000000	19	1632000000	2	1634000000	3
1634000000	14	1636000000	21	1634000000	3	1636000000	4
1636000000	9	1638000000	19	1636000000	3	1638000000	1
1638000000	11	1640000000	17	1638000000	1	1640000000	3
1640000000	12	1642000000	22	1640000000	1	1642000000	2
1642000000	9	1644000000	18	1642000000	2	1644000000	3
1644000000	8	1646000000	18	1644000000	4	1646000000	1
1646000000	9	1648000000	18	1646000000	1	1648000000	2
1648000000	5	1650000000	15	1648000000	2	1650000000	5
1650000000	11	1652000000	15	1650000000	1	1652000000	1
1652000000	8	1654000000	12	1652000000	0	1654000000	4
1654000000	2	1656000000	21	1654000000	1	1656000000	2
1656000000	10	1658000000	8	1656000000	1	1658000000	3
1658000000	16	1660000000	18	1658000000	2	1660000000	1
1660000000	7	1662000000	14	1660000000	1	1662000000	2
1662000000	14	1664000000	11	1662000000	1	1664000000	1
1664000000	10	1666000000	11	1664000000	3	1666000000	2
1666000000	9	1668000000	27	1666000000	4	1668000000	2
1668000000	3	1670000000	11	1668000000	2	1670000000	1
1670000000	3	1672000000	20	1670000000	2	1672000000	1
1672000000	6	1674000000	15	1672000000	2	1674000000	3
1674000000	11	1676000000	14	1674000000	2	1676000000	1
1676000000	5	1678000000	19	1676000000	3	1678000000	1
1678000000	7	1680000000	21	1678000000	1	1680000000	0
1680000000	5	1682000000	24	1680000000	3	1682000000	2
1682000000	11	1684000000	16	1682000000	2	1684000000	3
1684000000	5	1686000000	13	1684000000	2	1686000000	0
1686000000	6	1688000000	16	1686000000	2	1688000000	3
1688000000	7	1690000000	17	1688000000	0	1690000000	1
1690000000	9	1692000000	13	1690000000	3	1692000000	3
1692000000	4	1694000000	24	1692000000	2	1694000000	1
1694000000	7	1696000000	11	1694000000	1	1696000000	3
1696000000	8	1698000000	22	1696000000	0	1698000000	2
1698000000	6	1700000000	17	1698000000	1	1700000000	5
1700000000	8	1702000000	14	1700000000	2	1702000000	1
1702000000	6	1704000000	6	1702000000	1	1704000000	1
1704000000	5	1706000000	18	1704000000	1	1706000000	1
1706000000	6	1708000000	12	1706000000	5	1708000000	2
1708000000	14	1710000000	17	1708000000	2	1710000000	2
1710000000	4	1712000000	17	1710000000	1	1712000000	1
1712000000	6	1714000000	17	1712000000	1	1714000000	2
1714000000	8	1716000000	16	1714000000	1	1716000000	3
1716000000	11	1718000000	17	1716000000	4	1718000000	1
1718000000	8	1720000000	22	1718000000	0	1720000000	0
1720000000	6	1722000000	15	1720000000	1	1722000000	2
1722000000	7	1724000000	14	1722000000	1	1724000000	2
1724000000	7	1726000000	16	1724000000	1	1726000000	2
1726000000	8	1728000000	15	1726000000	2	1728000000	2
1728000000	9	1730000000	17	1728000000	0	1730000000	2
1730000000	13	1732000000	23	1730000000	0	1732000000	4
1732000000	5	1734000000	21	1732000000	3	1734000000	3
1734000000	14	1736000000	12	1734000000	2	1736000000	0
1736000000	7	1738000000	12	1736000000	1	1738000000	2
1738000000	6	1740000000	9	1738000000	0	1740000000	2
1740000000	10	1742000000	13	1740000000	2	1742000000	1
1742000000	5	1744000000	15	1742000000	1	1744000000	2
1744000000	9	1746000000	14	1744000000	1	1746000000	3
1746000000	6	1748000000	20	1746000000	1	1748000000	2
1748000000	7	1750000000	13	1748000000	1	1750000000	4
1750000000	8	1752000000	18	1750000000	2	1752000000	4
1752000000	9	1754000000	19	1752000000	2	1754000000	2
1754000000	0	1756000000	21	1754000000	4	1756000000	3
1756000000	6	1758000000	17	1756000000	4	1758000000	1
1758000000	6	1760000000	27	1758000000	3	1760000000	2
1760000000	6	1762000000	18	1760000000	0	1762000000	2
1762000000	3	1764000000	16	1762000000	3	1764000000	3
1764000000	7	1766000000	13	1764000000	0	1766000000	2
1766000000	10	1768000000	19	1766000000	2	1768000000	0
1768000000	3	1770000000	15	1768000000	0	1770000000	1
1770000000	10	1772000000	12	1770000000	1	1772000000	1
1772000000	5	1774000000	18	1772000000	2	1774000000	2
1774000000	2	1776000000	11	1774000000	3	1776000000	2
1776000000	8	1778000000	12	1776000000	2	1778000000	3
1778000000	9	1780000000	17	1778000000	0	1780000000	2
1780000000	7	1782000000	10	1780000000	3	1782000000	4
1782000000	7	1784000000	12	1782000000	5	1784000000	2
1784000000	13	1786000000	19	1784000000	1	1786000000	3
1786000000	8	1788000000	15	1786000000	0	1788000000	3
1788000000	10	1790000000	15	1788000000	1	1790000000	2
1790000000	6	1792000000	13	1790000000	0	1792000000	1
1792000000	11	1794000000	17	1792000000	4	1794000000	1
1794000000	8	1796000000	15	1794000000	1	1796000000	1
1796000000	3	1798000000	13	1796000000	1	1798000000	1
1798000000	9	1800000000	16	1798000000	2	1800000000	3
1800000000	4	1802000000	15	1800000000	4	1802000000	3
1802000000	7	1804000000	18	1802000000	1	1804000000	2
1804000000	6	1806000000	14	1804000000	2	1806000000	2
1806000000	5	1808000000	10	1806000000	1	1808000000	0
1808000000	7	1810000000	13	1808000000	2	1810000000	4
1810000000	9	1812000000	13	1810000000	3	1812000000	2
1812000000	3	1814000000	13	1812000000	2	1814000000	2
1814000000	8	1816000000	9	1814000000	0	1816000000	2
1816000000	8	1818000000	12	1816000000	4	1818000000	3
1818000000	5	1820000000	11	1818000000	0	1820000000	2
1820000000	7	1822000000	12	1820000000	0	1822000000	1
1822000000	9	1824000000	13	1822000000	2	1824000000	4
1824000000	6	1826000000	19	1824000000	0	1826000000	4
1826000000	8	1828000000	15	1826000000	1	1828000000	1
1828000000	5	1830000000	17	1828000000	0	1830000000	0
1830000000	4	1832000000	19	1830000000	0	1832000000	1
1832000000	7	1834000000	13	1832000000	0	1834000000	2
1834000000	16	1836000000	9	1834000000	1	1836000000	1
1836000000	6	1838000000	9	1836000000	4	1838000000	2
1838000000	10	1840000000	14	1838000000	2	1840000000	0
1840000000	8	1842000000	8	1840000000	0	1842000000	2
1842000000	5	1844000000	13	1842000000	0	1844000000	2
1844000000	5	1846000000	10	1844000000	3	1846000000	2
1846000000	3	1848000000	12	1846000000	1	1848000000	1
1848000000	9	1850000000	10	1848000000	3	1850000000	1
1850000000	3	1852000000	9	1850000000	0	1852000000	3
1852000000	3	1854000000	13	1852000000	2	1854000000	3
1854000000	4	1856000000	11	1854000000	0	1856000000	1
1856000000	4	1858000000	12	1856000000	1	1858000000	1
1858000000	7	1860000000	3	1858000000	3	1860000000	2
1860000000	4	1862000000	12	1860000000	2	1862000000	2
1862000000	4	1864000000	15	1862000000	2	1864000000	0
1864000000	3	1866000000	11	1864000000	4	1866000000	0
1866000000	7	1868000000	11	1866000000	0	1868000000	2
1868000000	4	1870000000	18	1868000000	1	1870000000	2
1870000000	7	1872000000	6	1870000000	2	1872000000	2
1872000000	4	1874000000	15	1872000000	1	1874000000	2
1874000000	9	1876000000	5	1874000000	5	1876000000	1
1876000000	1	1878000000	13	1876000000	1	1878000000	5
1878000000	8	1880000000	6	1878000000	0	1880000000	1
1880000000	6	1882000000	9	1880000000	4	1882000000	1
1882000000	5	1884000000	12	1882000000	2	1884000000	0
1884000000	7	1886000000	10	1884000000	2	1886000000	0
1886000000	2	1888000000	13	1886000000	1	1888000000	2
1888000000	6	1890000000	8	1888000000	1	1890000000	1
1890000000	3	1892000000	18	1890000000	0	1892000000	0
1892000000	3	1894000000	7	1892000000	3	1894000000	1
1894000000	8	1896000000	15	1894000000	1	1896000000	0
1896000000	6	1898000000	8	1896000000	2	1898000000	1
1898000000	6	1900000000	15	1898000000	2	1900000000	0
1900000000	8	1902000000	15	1900000000	2	1902000000	1
1902000000	7	1904000000	13	1902000000	1	1904000000	3
1904000000	7	1906000000	6	1904000000	1	1906000000	1
1906000000	1	1908000000	6	1906000000	1	1908000000	3
1908000000	4	1910000000	12	1908000000	1	1910000000	2
1910000000	4	1912000000	11	1910000000	0	1912000000	0
1912000000	6	1914000000	10	1912000000	0	1914000000	0
1914000000	5	1916000000	16	1914000000	1	1916000000	0
1916000000	2	1918000000	20	1916000000	1	1918000000	1
1918000000	5	1920000000	7	1918000000	2	1920000000	3
1920000000	1	1922000000	13	1920000000	1	1922000000	0
1922000000	4	1924000000	11	1922000000	3	1924000000	3
1924000000	7	1926000000	13	1924000000	2	1926000000	1
1926000000	4	1928000000	8	1926000000	2	1928000000	2
1928000000	2	1930000000	14	1928000000	1	1930000000	0
1930000000	1	1932000000	11	1930000000	2	1932000000	1
1932000000	4	1934000000	9	1932000000	0	1934000000	1
1934000000	3	1936000000	8	1934000000	1	1936000000	0
1936000000	5	1938000000	7	1936000000	0	1938000000	2
1938000000	6	1940000000	14	1938000000	1	1940000000	0
1940000000	4	1942000000	11	1940000000	1	1942000000	1
1942000000	4	1944000000	10	1942000000	2	1944000000	2
1944000000	8	1946000000	2	1944000000	4	1946000000	1
1946000000	3	1948000000	10	1946000000	0	1948000000	2
1948000000	10	1950000000	10	1948000000	1	1950000000	2
1950000000	5	1952000000	6	1950000000	1	1952000000	1
1952000000	5	1954000000	7	1952000000	2	1954000000	0
1954000000	4	1956000000	13	1954000000	1	1956000000	1
1956000000	2	1958000000	14	1956000000	1	1958000000	1
1958000000	2	1960000000	9	1958000000	0	1960000000	0
1960000000	3	1962000000	7	1960000000	0	1962000000	2
1962000000	2	1964000000	9	1962000000	3	1964000000	2
1964000000	4	1966000000	4	1964000000	1	1966000000	2
1966000000	4	1968000000	11	1966000000	5	1968000000	2
1968000000	3	1970000000	13	1968000000	1	1970000000	1
1970000000	5	1972000000	7	1970000000	1	1972000000	0
1972000000	5	1974000000	11	1972000000	1	1974000000	2
1974000000	7	1976000000	13	1974000000	0	1976000000	2
1976000000	2	1978000000	11	1976000000	3	1978000000	1
1978000000	1	1980000000	10	1978000000	5	1980000000	3
1980000000	2	1982000000	15	1980000000	1	1982000000	1
1982000000	4	1984000000	7	1982000000	0	1984000000	2
1984000000	2	1986000000	8	1984000000	1	1986000000	1
1986000000	5	1988000000	14	1986000000	0	1988000000	2
1988000000	3	1990000000	5	1988000000	3	1990000000	0
1990000000	3	1992000000	6	1990000000	1	1992000000	1
1992000000	4	1994000000	9	1992000000	3	1994000000	3
1994000000	4	1996000000	9	1994000000	1	1996000000	0
1996000000	2	1998000000	6	1996000000	1	1998000000	3
1998000000	2	2000000000	10	1998000000	5	2000000000	0
2000000000	1	2002000000	2	2000000000	0	2002000000	0
2002000000	9	2004000000	12	2002000000	3	2004000000	0
2004000000	4	2006000000	10	2004000000	0	2006000000	2
2006000000	3	2008000000	7	2006000000	1	2008000000	0
2008000000	4	2010000000	10	2008000000	3	2010000000	2
2010000000	7	2012000000	7	2010000000	0	2012000000	1
2012000000	6	2014000000	8	2012000000	1	2014000000	0
2014000000	3	2016000000	10	2014000000	3	2016000000	2
2016000000	2	2018000000	10	2016000000	1	2018000000	1
2018000000	0	2020000000	6	2018000000	2	2020000000	1
2020000000	3	2022000000	7	2020000000	4	2022000000	1
2022000000	0	2024000000	4	2022000000	0	2024000000	0
2024000000	6	2026000000	15	2024000000	1	2026000000	0
2026000000	2	2028000000	5	2026000000	0	2028000000	4
2028000000	3	2030000000	10	2028000000	4	2030000000	0
2030000000	3	2032000000	6	2030000000	1	2032000000	4
2032000000	3	2034000000	7	2032000000	0	2034000000	0
2034000000	8	2036000000	5	2034000000	1	2036000000	2
2036000000	3	2038000000	8	2036000000	1	2038000000	0
2038000000	3	2040000000	13	2038000000	0	2040000000	0
2040000000	2	2042000000	7	2040000000	1	2042000000	1
2042000000	4	2044000000	5	2042000000	1	2044000000	2
2044000000	2	2046000000	8	2044000000	3	2046000000	1
2046000000	6	2048000000	14	2046000000	0	2048000000	2
2048000000	3	2050000000	5	2048000000	2	2050000000	1
2050000000	4	2052000000	13	2050000000	0	2052000000	2
2052000000	7	2054000000	11	2052000000	1	2054000000	2
2054000000	3	2056000000	10	2054000000	0	2056000000	2
2056000000	2	2058000000	11	2056000000	1	2058000000	1
2058000000	7	2060000000	4	2058000000	1	2060000000	1
2060000000	6	2062000000	10	2060000000	3	2062000000	1
2062000000	5	2064000000	8	2062000000	2	2064000000	1
2064000000	4	2066000000	8	2064000000	3	2066000000	0
2066000000	4	2068000000	7	2066000000	0	2068000000	1
2068000000	4	2070000000	3	2068000000	0	2070000000	2
2070000000	2	2072000000	7	2070000000	0	2072000000	0
2072000000	4	2074000000	6	2072000000	1	2074000000	3
2074000000	5	2076000000	7	2074000000	1	2076000000	2
2076000000	4	2078000000	6	2076000000	1	2078000000	1
2078000000	2	2080000000	11	2078000000	2	2080000000	0
2080000000	5	2082000000	9	2080000000	0	2082000000	2
2082000000	1	2084000000	10	2082000000	0	2084000000	2
2084000000	4	2086000000	9	2084000000	0	2086000000	1
2086000000	4	2088000000	9	2086000000	0	2088000000	1
2088000000	4	2090000000	5	2088000000	1	2090000000	2
2090000000	2	2092000000	9	2090000000	0	2092000000	1
2092000000	1	2094000000	10	2092000000	0	2094000000	1
2094000000	4	2096000000	7	2094000000	1	2096000000	0
2096000000	4	2098000000	6	2096000000	1	2098000000	1
2098000000	2	2100000000	10	2098000000	1	2100000000	2
2100000000	2	2102000000	6	2100000000	1	2102000000	3
2102000000	2	2104000000	4	2102000000	1	2104000000	0
2104000000	2	2106000000	6	2104000000	1	2106000000	0
2106000000	2	2108000000	7	2106000000	3	2108000000	0
2108000000	3	2110000000	3	2108000000	1	2110000000	0
2110000000	1	2112000000	5	2110000000	2	2112000000	2
2112000000	3	2114000000	6	2112000000	0	2114000000	1
2114000000	0	2116000000	8	2114000000	1	2116000000	1
2116000000	4	2118000000	12	2116000000	2	2118000000	0
2118000000	5	2120000000	4	2118000000	1	2120000000	1
2120000000	2	2122000000	7	2120000000	0	2122000000	3
2122000000	2	2124000000	10	2122000000	2	2124000000	1
2124000000	3	2126000000	6	2124000000	0	2126000000	1
2126000000	0	2128000000	7	2126000000	1	2128000000	1
2128000000	2	2130000000	7	2128000000	0	2130000000	1
2130000000	8	2132000000	6	2130000000	1	2132000000	2
2132000000	3	2134000000	9	2132000000	1	2134000000	1
2134000000	4	2136000000	4	2134000000	1	2136000000	2
2136000000	5	2138000000	6	2136000000	2	2138000000	1
2138000000	2	2140000000	3	2138000000	1	2140000000	1
2140000000	4	2142000000	7	2140000000	0	2142000000	3
2142000000	4	2144000000	13	2142000000	1	2144000000	1
2144000000	2	2146000000	6	2144000000	3	2146000000	1
2146000000	3	2148000000	4	2146000000	1	2148000000	1
2148000000	7	2150000000	4	2148000000	1	2150000000	0
2150000000	3	2152000000	13	2150000000	1	2152000000	1
2152000000	5	2154000000	3	2152000000	1	2154000000	3
2154000000	3	2156000000	11	2154000000	0	2156000000	4
2156000000	3	2158000000	10	2156000000	0	2158000000	2
2158000000	1	2160000000	4	2158000000	1	2160000000	0
2160000000	3	2162000000	14	2160000000	2	2162000000	3
2162000000	2	2164000000	7	2162000000	2	2164000000	2
2164000000	2	2166000000	4	2164000000	3	2166000000	2
2166000000	2	2168000000	7	2166000000	2	2168000000	2
2168000000	4	2170000000	4	2168000000	1	2170000000	0
2170000000	4	2172000000	4	2170000000	1	2172000000	0
2172000000	3	2174000000	6	2172000000	1	2174000000	2
2174000000	3	2176000000	8	2174000000	1	2176000000	2
2176000000	1	2178000000	7	2176000000	0	2178000000	1
2178000000	1	2180000000	5	2178000000	2	2180000000	1
2180000000	3	2182000000	4	2180000000	1	2182000000	3
2182000000	2	2184000000	6	2182000000	1	2184000000	1
2184000000	0	2186000000	8	2184000000	2	2186000000	0
2186000000	1	2188000000	8	2186000000	0	2188000000	1
2188000000	2	2190000000	7	2188000000	0	2190000000	0
2190000000	2	2192000000	3	2190000000	1	2192000000	1
2192000000	0	2194000000	3	2192000000	1	2194000000	3
2194000000	4	2196000000	2	2194000000	1	2196000000	3
2196000000	2	2198000000	4	2196000000	1	2198000000	3
2198000000	3	2200000000	5	2198000000	1	2200000000	3
2200000000	3	2202000000	6	2200000000	0	2202000000	2
2202000000	3	2204000000	5	2202000000	0	2204000000	0
2204000000	1	2206000000	8	2204000000	2	2206000000	2
2206000000	1	2208000000	5	2206000000	0	2208000000	1
2208000000	4	2210000000	5	2208000000	2	2210000000	1
2210000000	0	2212000000	5	2210000000	2	2212000000	0
2212000000	0	2214000000	9	2212000000	0	2214000000	3
2214000000	3	2216000000	7	2214000000	0	2216000000	0
2216000000	2	2218000000	6	2216000000	0	2218000000	1
2218000000	3	2220000000	9	2218000000	1	2220000000	1
2220000000	0	2222000000	6	2220000000	5	2222000000	2
2222000000	2	2224000000	8	2222000000	0	2224000000	1
2224000000	2	2226000000	5	2224000000	0	2226000000	0
2226000000	2	2228000000	7	2226000000	2	2228000000	1
2228000000	2	2230000000	4	2228000000	1	2230000000	1
2230000000	3	2232000000	6	2230000000	1	2232000000	1
2232000000	4	2234000000	5	2232000000	2	2234000000	0
2234000000	2	2236000000	8	2234000000	0	2236000000	0
2236000000	4	2238000000	4	2236000000	1	2238000000	0
2238000000	3	2240000000	8	2238000000	0	2240000000	1
2240000000	1	2242000000	5	2240000000	0	2242000000	0
2242000000	2	2244000000	6	2242000000	0	2244000000	0
2244000000	3	2246000000	5	2244000000	1	2246000000	1
2246000000	6	2248000000	2	2246000000	1	2248000000	0
2248000000	2	2250000000	2	2248000000	0	2250000000	2
2250000000	2	2252000000	8	2250000000	2	2252000000	0
2252000000	2	2254000000	4	2252000000	0	2254000000	0
2254000000	4	2256000000	9	2254000000	1	2256000000	0
2256000000	2	2258000000	3	2256000000	1	2258000000	0
2258000000	2	2260000000	6	2258000000	0	2260000000	0
2260000000	3	2262000000	4	2260000000	0	2262000000	2
2262000000	1	2264000000	7	2262000000	1	2264000000	3
2264000000	2	2266000000	6	2264000000	2	2266000000	0
2266000000	2	2268000000	8	2266000000	1	2268000000	0
2268000000	4	2270000000	6	2268000000	0	2270000000	0
2270000000	1	2272000000	5	2270000000	2	2272000000	0
2272000000	1	2274000000	8	2272000000	0	2274000000	2
2274000000	3	2276000000	4	2274000000	1	2276000000	3
2276000000	4	2278000000	4	2276000000	1	2278000000	1
2278000000	1	2280000000	2	2278000000	0	2280000000	0
2280000000	3	2282000000	4	2280000000	0	2282000000	0
2282000000	3	2284000000	5	2282000000	0	2284000000	0
2284000000	5	2286000000	3	2284000000	1	2286000000	2
2286000000	2	2288000000	6	2286000000	0	2288000000	0
2288000000	4	2290000000	3	2288000000	1	2290000000	1
2290000000	5	2292000000	5	2290000000	0	2292000000	3
2292000000	2	2294000000	6	2292000000	2	2294000000	0
2294000000	2	2296000000	5	2294000000	2	2296000000	1
2296000000	4	2298000000	8	2296000000	0	2298000000	1
2298000000	0	2300000000	10	2298000000	2	2300000000	2
2300000000	2	2302000000	8	2300000000	0	2302000000	0
2302000000	3	2304000000	5	2302000000	0	2304000000	0
2304000000	4	2306000000	8	2304000000	1	2306000000	4
2306000000	2	2308000000	7	2306000000	0	2308000000	0
2308000000	0	2310000000	2	2308000000	2	2310000000	0
2310000000	0	2312000000	5	2310000000	0	2312000000	0
2312000000	2	2314000000	5	2312000000	4	2314000000	1
2314000000	1	2316000000	3	2314000000	0	2316000000	1
2316000000	3	2318000000	6	2316000000	0	2318000000	1
2318000000	0	2320000000	7	2318000000	0	2320000000	1
2320000000	0	2322000000	0	2320000000	0	2322000000	0
2322000000	1	2324000000	6	2322000000	1	2324000000	1
2324000000	1	2326000000	3	2324000000	0	2326000000	0
2326000000	2	2328000000	6	2326000000	2	2328000000	0
2328000000	1	2330000000	3	2328000000	0	2330000000	1
2330000000	3	2332000000	8	2330000000	0	2332000000	0
2332000000	5	2334000000	5	2332000000	1	2334000000	3
2334000000	1	2336000000	3	2334000000	1	2336000000	0
2336000000	3	2338000000	5	2336000000	1	2338000000	4
2338000000	1	2340000000	6	2338000000	1	2340000000	0
2340000000	0	2342000000	4	2340000000	0	2342000000	0
2342000000	0	2344000000	5	2342000000	2	2344000000	0
2344000000	2	2346000000	2	2344000000	0	2346000000	0
2346000000	2	2348000000	3	2346000000	4	2348000000	0
2348000000	2	2350000000	6	2348000000	1	2350000000	2
2350000000	6	2352000000	8	2350000000	2	2352000000	0
2352000000	4	2354000000	6	2352000000	3	2354000000	0
2354000000	5	2356000000	4	2354000000	0	2356000000	0
2356000000	4	2358000000	3	2356000000	1	2358000000	2
2358000000	3	2360000000	6	2358000000	1	2360000000	0
2360000000	1	2362000000	4	2360000000	0	2362000000	1
2362000000	3	2364000000	3	2362000000	1	2364000000	2
2364000000	1	2366000000	4	2364000000	2	2366000000	1
2366000000	1	2368000000	6	2366000000	0	2368000000	1
2368000000	2	2370000000	6	2368000000	0	2370000000	0
2370000000	0	2372000000	4	2370000000	1	2372000000	1
2372000000	2	2374000000	0	2372000000	3	2374000000	0
2374000000	2	2376000000	3	2374000000	1	2376000000	1
2376000000	0	2378000000	4	2376000000	0	2378000000	2
2378000000	2	2380000000	3	2378000000	1	2380000000	0
2380000000	2	2382000000	5	2380000000	1	2382000000	0
2382000000	2	2384000000	4	2382000000	1	2384000000	2
2384000000	1	2386000000	2	2384000000	0	2386000000	1
2386000000	2	2388000000	5	2386000000	1	2388000000	1
2388000000	2	2390000000	5	2388000000	3	2390000000	2
2390000000	2	2392000000	2	2390000000	0	2392000000	2
2392000000	5	2394000000	9	2392000000	1	2394000000	2
2394000000	1	2396000000	4	2394000000	1	2396000000	2
2396000000	2	2398000000	5	2396000000	3	2398000000	0
2398000000	1	2400000000	2	2398000000	0	2400000000	3
2400000000	4	2402000000	4	2400000000	2	2402000000	2
2402000000	3	2404000000	3	2402000000	1	2404000000	1
2404000000	1	2406000000	4	2404000000	1	2406000000	0
2406000000	1	2408000000	3	2406000000	1	2408000000	1
2408000000	0	2410000000	6	2408000000	0	2410000000	2
2410000000	4	2412000000	2	2410000000	3	2412000000	0
2412000000	1	2414000000	6	2412000000	2	2414000000	2
2414000000	2	2416000000	5	2414000000	0	2416000000	1
2416000000	3	2418000000	2	2416000000	1	2418000000	1
2418000000	2	2420000000	1	2418000000	3	2420000000	2
2420000000	3	2422000000	5	2420000000	0	2422000000	0
2422000000	1	2424000000	9	2422000000	3	2424000000	0
2424000000	0	2426000000	1	2424000000	1	2426000000	0
2426000000	2	2428000000	7	2426000000	1	2428000000	0
2428000000	1	2430000000	7	2428000000	3	2430000000	2
2430000000	1	2432000000	2	2430000000	1	2432000000	2
2432000000	3	2434000000	4	2432000000	0	2434000000	1
2434000000	4	2436000000	1	2434000000	0	2436000000	0
2436000000	2	2438000000	6	2436000000	2	2438000000	0
2438000000	1	2440000000	4	2438000000	1	2440000000	2
2440000000	1	2442000000	6	2440000000	0	2442000000	2
2442000000	3	2444000000	3	2442000000	1	2444000000	1
2444000000	0	2446000000	4	2444000000	0	2446000000	1
2446000000	1	2448000000	5	2446000000	2	2448000000	3
2448000000	5	2450000000	5	2448000000	0	2450000000	2
2450000000	1	2452000000	5	2450000000	6	2452000000	0
2452000000	4	2454000000	3	2452000000	0	2454000000	0
2454000000	3	2456000000	5	2454000000	0	2456000000	1
2456000000	2	2458000000	3	2456000000	0	2458000000	1
2458000000	0	2460000000	3	2458000000	2	2460000000	1
2460000000	0	2462000000	2	2460000000	2	2462000000	1
2462000000	2	2464000000	4	2462000000	0	2464000000	1
2464000000	3	2466000000	6	2464000000	1	2466000000	2
2466000000	1	2468000000	1	2466000000	1	2468000000	0
2468000000	2	2470000000	4	2468000000	0	2470000000	0
2470000000	3	2472000000	3	2470000000	0	2472000000	0
2472000000	4	2474000000	4	2472000000	0	2474000000	0
2474000000	2	2476000000	1	2474000000	0	2476000000	0
2476000000	1	2478000000	7	2476000000	0	2478000000	0
2478000000	1	2480000000	5	2478000000	1	2480000000	1
2480000000	0	2482000000	2	2480000000	1	2482000000	0
2482000000	2	2484000000	3	2482000000	0	2484000000	0
2484000000	1	2486000000	4	2484000000	1	2486000000	0
2486000000	1	2488000000	4	2486000000	2	2488000000	2
2488000000	2	2490000000	10	2488000000	1	2490000000	0
2490000000	3	2492000000	2	2490000000	1	2492000000	0
2492000000	2	2494000000	6	2492000000	0	2494000000	0
2494000000	2	2496000000	5	2494000000	0	2496000000	0
2496000000	5	2498000000	1	2496000000	2	2498000000	1
2498000000	0	2500000000	4	2498000000	1	2500000000	1
2500000000	3	2502000000	2	2500000000	1	2502000000	1
2502000000	3	2504000000	7	2502000000	0	2504000000	0
2504000000	3	2506000000	4	2504000000	0	2506000000	1
2506000000	2	2508000000	2	2506000000	0	2508000000	1
2508000000	0	2510000000	4	2508000000	3	2510000000	1
2510000000	2	2512000000	4	2510000000	1	2512000000	2
2512000000	2	2514000000	5	2512000000	0	2514000000	1
2514000000	0	2516000000	7	2514000000	2	2516000000	0
2516000000	2	2518000000	5	2516000000	0	2518000000	1
2518000000	0	2520000000	6	2518000000	2	2520000000	3
2520000000	0	2522000000	2	2520000000	0	2522000000	3
2522000000	0	2524000000	5	2522000000	1	2524000000	0
2524000000	0	2526000000	2	2524000000	0	2526000000	0
2526000000	1	2528000000	2	2526000000	2	2528000000	0
2528000000	0	2530000000	1	2528000000	1	2530000000	1
2530000000	0	2532000000	3	2530000000	0	2532000000	0
2532000000	2	2534000000	4	2532000000	0	2534000000	1
2534000000	0	2536000000	5	2534000000	2	2536000000	1
2536000000	2	2538000000	3	2536000000	0	2538000000	2
2538000000	0	2540000000	4	2538000000	1	2540000000	0
2540000000	2	2542000000	4	2540000000	0	2542000000	1
2542000000	5	2544000000	1	2542000000	1	2544000000	2
2544000000	0	2546000000	2	2544000000	0	2546000000	2
2546000000	0	2548000000	3	2546000000	2	2548000000	0
2548000000	2	2550000000	4	2548000000	3	2550000000	1
2550000000	1	2552000000	1	2550000000	0	2552000000	0
2552000000	1	2554000000	4	2552000000	2	2554000000	1
2554000000	3	2556000000	1	2554000000	1	2556000000	0
2556000000	3	2558000000	2	2556000000	0	2558000000	0
2558000000	2	2560000000	7	2558000000	0	2560000000	2
2560000000	1	2562000000	2	2560000000	1	2562000000	2
2562000000	0	2564000000	3	2562000000	3	2564000000	0
2564000000	1	2566000000	4	2564000000	0	2566000000	2
2566000000	2	2568000000	4	2566000000	0	2568000000	0
2568000000	1	2570000000	3	2568000000	1	2570000000	0
2570000000	3	2572000000	1	2570000000	0	2572000000	4
2572000000	2	2574000000	1	2572000000	1	2574000000	0
2574000000	1	2576000000	2	2574000000	1	2576000000	1
2576000000	2	2578000000	5	2576000000	1	2578000000	2
2578000000	1	2580000000	6	2578000000	2	2580000000	1
2580000000	0	2582000000	3	2580000000	1	2582000000	1
2582000000	1	2584000000	5	2582000000	0	2584000000	0
2584000000	0	2586000000	0	2584000000	0	2586000000	4
2586000000	0	2588000000	2	2586000000	1	2588000000	1
2588000000	1	2590000000	3	2588000000	2	2590000000	0
2590000000	0	2592000000	5	2590000000	0	2592000000	1
2592000000	3	2594000000	2	2592000000	0	2594000000	0
2594000000	1	2596000000	1	2594000000	1	2596000000	0
2596000000	0	2598000000	3	2596000000	2	2598000000	2
2598000000	3	2600000000	2	2598000000	1	2600000000	1
2600000000	1	2602000000	4	2600000000	0	2602000000	1
2602000000	0	2604000000	3	2602000000	0	2604000000	1
2604000000	1	2606000000	2	2604000000	0	2606000000	1
2606000000	1	2608000000	7	2606000000	1	2608000000	0
2608000000	3	2610000000	3	2608000000	1	2610000000	2
2610000000	0	2612000000	3	2610000000	1	2612000000	1
2612000000	1	2614000000	5	2612000000	2	2614000000	0
2614000000	2	2616000000	4	2614000000	0	2616000000	1
2616000000	1	2618000000	5	2616000000	0	2618000000	1
2618000000	4	2620000000	4	2618000000	2	2620000000	0
2620000000	1	2622000000	3	2620000000	1	2622000000	0
2622000000	0	2624000000	4	2622000000	2	2624000000	1
2624000000	3	2626000000	2	2624000000	0	2626000000	2
2626000000	0	2628000000	8	2626000000	1	2628000000	0
2628000000	0	2630000000	5	2628000000	0	2630000000	1
2630000000	1	2632000000	4	2630000000	1	2632000000	3
2632000000	0	2634000000	2	2632000000	1	2634000000	1
2634000000	2	2636000000	3	2634000000	4	2636000000	0
2636000000	1	2638000000	4	2636000000	2	2638000000	0
2638000000	0	2640000000	9	2638000000	0	2640000000	1
2640000000	1	2642000000	3	2640000000	0	2642000000	2
2642000000	2	2644000000	3	2642000000	0	2644000000	1
2644000000	0	2646000000	10	2644000000	1	2646000000	0
2646000000	0	2648000000	5	2646000000	2	2648000000	2
2648000000	0	2650000000	2	2648000000	1	2650000000	1
2650000000	0	2652000000	7	2650000000	1	2652000000	3
2652000000	0	2654000000	4	2652000000	0	2654000000	1
2654000000	1	2656000000	3	2654000000	2	2656000000	0
2656000000	0	2658000000	3	2656000000	0	2658000000	1
2658000000	0	2660000000	0	2658000000	1	2660000000	2
2660000000	1	2662000000	0	2660000000	1	2662000000	1
2662000000	0	2664000000	1	2662000000	0	2664000000	1
2664000000	2	2666000000	4	2664000000	0	2666000000	1
2666000000	0	2668000000	5	2666000000	1	2668000000	5
2668000000	3	2670000000	5	2668000000	1	2670000000	2
2670000000	1	2672000000	1	2670000000	0	2672000000	2
2672000000	1	2674000000	3	2672000000	1	2674000000	1
2674000000	0	2676000000	2	2674000000	0	2676000000	2
2676000000	1	2678000000	2	2676000000	1	2678000000	1
2678000000	0	2680000000	5	2678000000	1	2680000000	0
2680000000	0	2682000000	5	2680000000	2	2682000000	0
2682000000	3	2684000000	3	2682000000	1	2684000000	2
2684000000	0	2686000000	2	2684000000	0	2686000000	1
2686000000	3	2688000000	4	2686000000	1	2688000000	4
2688000000	0	2690000000	3	2688000000	1	2690000000	0
2690000000	2	2692000000	1	2690000000	1	2692000000	1
2692000000	3	2694000000	1	2692000000	1	2694000000	3
2694000000	0	2696000000	2	2694000000	3	2696000000	3
2696000000	4	2698000000	5	2696000000	1	2698000000	2
2698000000	2	2700000000	2	2698000000	0	2700000000	0
2700000000	0	2702000000	1	2700000000	0	2702000000	0
2702000000	1	2704000000	5	2702000000	1	2704000000	0
2704000000	0	2706000000	3	2704000000	0	2706000000	1
2706000000	0	2708000000	2	2706000000	0	2708000000	0
2708000000	0	2710000000	3	2708000000	0	2710000000	0
2710000000	1	2712000000	2	2710000000	1	2712000000	1
2712000000	1	2714000000	3	2712000000	0	2714000000	0
2714000000	4	2716000000	6	2714000000	0	2716000000	1
2716000000	1	2718000000	4	2716000000	3	2718000000	1
2718000000	0	2720000000	1	2718000000	0	2720000000	2
2720000000	4	2722000000	3	2720000000	1	2722000000	0
2722000000	1	2724000000	4	2722000000	2	2724000000	1
2724000000	1	2726000000	7	2724000000	0	2726000000	1
2726000000	0	2728000000	4	2726000000	0	2728000000	0
2728000000	0	2730000000	3	2728000000	0	2730000000	3
2730000000	2	2732000000	4	2730000000	0	2732000000	1
2732000000	1	2734000000	5	2732000000	0	2734000000	0
2734000000	1	2736000000	1	2734000000	0	2736000000	0
2736000000	1	2738000000	1	2736000000	0	2738000000	1
2738000000	1	2740000000	3	2738000000	0	2740000000	2
2740000000	0	2742000000	5	2740000000	2	2742000000	1
2742000000	1	2744000000	1	2742000000	1	2744000000	0
2744000000	0	2746000000	4	2744000000	1	2746000000	1
2746000000	1	2748000000	2	2746000000	0	2748000000	2
2748000000	1	2750000000	0	2748000000	0	2750000000	0
2750000000	0	2752000000	1	2750000000	2	2752000000	1
2752000000	2	2754000000	3	2752000000	1	2754000000	1
2754000000	0	2756000000	7	2754000000	1	2756000000	0
2756000000	0	2758000000	3	2756000000	0	2758000000	1
2758000000	0	2760000000	0	2758000000	1	2760000000	1
2760000000	1	2762000000	1	2760000000	0	2762000000	0
2762000000	2	2764000000	1	2762000000	0	2764000000	2
2764000000	1	2766000000	3	2764000000	0	2766000000	1
2766000000	0	2768000000	2	2766000000	2	2768000000	0
2768000000	0	2770000000	8	2768000000	0	2770000000	0
2770000000	1	2772000000	2	2770000000	3	2772000000	1
2772000000	0	2774000000	4	2772000000	1	2774000000	0
2774000000	0	2776000000	5	2774000000	0	2776000000	3
2776000000	1	2778000000	2	2776000000	0	2778000000	1
2778000000	0	2780000000	3	2778000000	1	2780000000	1
2780000000	1	2782000000	0	2780000000	0	2782000000	0
2782000000	1	2784000000	1	2782000000	0	2784000000	1
2784000000	1	2786000000	1	2784000000	1	2786000000	0
2786000000	0	2788000000	0	2786000000	0	2788000000	0
2788000000	0	2790000000	3	2788000000	0	2790000000	1
2790000000	0	2792000000	0	2790000000	0	2792000000	2
2792000000	0	2794000000	4	2792000000	0	2794000000	2
2794000000	0	2796000000	2	2794000000	0	2796000000	0
2796000000	0	2798000000	2	2796000000	0	2798000000	1
2798000000	0	2800000000	1	2798000000	1	2800000000	0
2800000000	0	2802000000	0	2800000000	0	2802000000	1
2802000000	0	2804000000	4	2802000000	1	2804000000	0
2804000000	2	2806000000	2	2804000000	1	2806000000	1
2806000000	1	2808000000	1	2806000000	0	2808000000	1
2808000000	0	2810000000	4	2808000000	0	2810000000	0
2810000000	1	2812000000	1	2810000000	1	2812000000	1
2812000000	1	2814000000	1	2812000000	0	2814000000	0
2814000000	2	2816000000	1	2814000000	0	2816000000	3
2816000000	0	2818000000	4	2816000000	0	2818000000	0
2818000000	2	2820000000	1	2818000000	0	2820000000	0
2820000000	3	2822000000	1	2820000000	2	2822000000	4
2822000000	0	2824000000	3	2822000000	0	2824000000	1
2824000000	0	2826000000	2	2824000000	0	2826000000	0
2826000000	0	2828000000	1	2826000000	0	2828000000	0
2828000000	0	2830000000	2	2828000000	0	2830000000	0
2830000000	2	2832000000	2	2830000000	1	2832000000	1
2832000000	3	2834000000	3	2832000000	0	2834000000	0
2834000000	1	2836000000	0	2834000000	1	2836000000	1
2836000000	1	2838000000	2	2836000000	0	2838000000	2
2838000000	1	2840000000	2	2838000000	1	2840000000	2
2840000000	0	2842000000	4	2840000000	1	2842000000	1
2842000000	1	2844000000	5	2842000000	1	2844000000	1
2844000000	2	2846000000	1	2844000000	0	2846000000	0
2846000000	1	2848000000	5	2846000000	1	2848000000	2
2848000000	1	2850000000	2	2848000000	1	2850000000	2
2850000000	0	2852000000	1	2850000000	0	2852000000	2
2852000000	0	2854000000	1	2852000000	0	2854000000	2
2854000000	0	2856000000	2	2854000000	0	2856000000	0
2856000000	1	2858000000	0	2856000000	2	2858000000	0
2858000000	0	2860000000	0	2858000000	1	2860000000	1
2860000000	2	2862000000	0	2860000000	1	2862000000	0
2862000000	1	2864000000	8	2862000000	0	2864000000	1
2864000000	0	2866000000	2	2864000000	1	2866000000	1
2866000000	0	2868000000	4	2866000000	0	2868000000	0
2868000000	3	2870000000	3	2868000000	0	2870000000	2
2870000000	2	2872000000	3	2870000000	0	2872000000	0
2872000000	0	2874000000	1	2872000000	0	2874000000	0
2874000000	1	2876000000	2	2874000000	2	2876000000	4
2876000000	0	2878000000	3	2876000000	3	2878000000	0
2878000000	0	2880000000	1	2878000000	1	2880000000	2
2880000000	1	2882000000	2	2880000000	0	2882000000	0
2882000000	1	2884000000	2	2882000000	0	2884000000	0
2884000000	1	2886000000	0	2884000000	1	2886000000	2
2886000000	1	2888000000	3	2886000000	0	2888000000	2
2888000000	0	2890000000	1	2888000000	0	2890000000	0
2890000000	2	2892000000	0	2890000000	1	2892000000	2
2892000000	0	2894000000	1	2892000000	2	2894000000	1
2894000000	0	2896000000	1	2894000000	0	2896000000	1
2896000000	1	2898000000	3	2896000000	0	2898000000	0
2898000000	1	2900000000	0	2898000000	0	2900000000	0
2900000000	4	2902000000	3	2900000000	0	2902000000	0
2902000000	0	2904000000	2	2902000000	0	2904000000	0
2904000000	1	2906000000	0	2904000000	4	2906000000	3
2906000000	1	2908000000	2	2906000000	0	2908000000	1
2908000000	0	2910000000	2	2908000000	0	2910000000	1
2910000000	0	2912000000	0	2910000000	0	2912000000	1
2912000000	0	2914000000	1	2912000000	0	2914000000	1
2914000000	0	2916000000	2	2914000000	2	2916000000	2
2916000000	1	2918000000	0	2916000000	0	2918000000	0
2918000000	1	2920000000	4	2918000000	0	2920000000	0
2920000000	1	2922000000	0	2920000000	1	2922000000	0
2922000000	1	2924000000	1	2922000000	0	2924000000	0
2924000000	0	2926000000	1	2924000000	0	2926000000	0
2926000000	0	2928000000	0	2926000000	0	2928000000	1
2928000000	1	2930000000	1	2928000000	0	2930000000	0
2930000000	0	2932000000	3	2930000000	0	2932000000	0
2932000000	0	2934000000	1	2932000000	0	2934000000	0
2934000000	0	2936000000	1	2934000000	0	2936000000	1
2936000000	3	2938000000	3	2936000000	1	2938000000	1
2938000000	1	2940000000	1	2938000000	0	2940000000	1
2940000000	0	2942000000	2	2940000000	0	2942000000	0
2942000000	0	2944000000	2	2942000000	0	2944000000	1
2944000000	1	2946000000	2	2944000000	1	2946000000	0
2946000000	0	2948000000	3	2946000000	1	2948000000	1
2948000000	1	2950000000	2	2948000000	0	2950000000	0
2950000000	1	2952000000	1	2950000000	0	2952000000	0
2952000000	1	2954000000	3	2952000000	0	2954000000	1
2954000000	1	2956000000	2	2954000000	0	2956000000	0
2956000000	0	2958000000	0	2956000000	1	2958000000	0
2958000000	1	2960000000	2	2958000000	3	2960000000	2
2960000000	1	2962000000	2	2960000000	1	2962000000	1
2962000000	1	2964000000	1	2962000000	0	2964000000	2
2964000000	2	2966000000	1	2964000000	0	2966000000	1
2966000000	0	2968000000	2	2966000000	2	2968000000	2
2968000000	0	2970000000	3	2968000000	0	2970000000	1
2970000000	1	2972000000	2	2970000000	0	2972000000	2
2972000000	0	2974000000	1	2972000000	0	2974000000	0
2974000000	1	2976000000	0	2974000000	0	2976000000	2
2976000000	0	2978000000	2	2976000000	1	2978000000	1
2978000000	1	2980000000	5	2978000000	0	2980000000	0
2980000000	1	2982000000	0	2980000000	1	2982000000	0
2982000000	1	2984000000	0	2982000000	0	2984000000	0
2984000000	0	2986000000	1	2984000000	1	2986000000	1
2986000000	0	2988000000	3	2986000000	2	2988000000	0
2988000000	0	2990000000	0	2988000000	1	2990000000	2
2990000000	1	2992000000	0	2990000000	2	2992000000	0
2992000000	1	2994000000	0	2992000000	1	2994000000	1
2994000000	0	2996000000	1	2994000000	1	2996000000	2
2996000000	0	2998000000	1	2996000000	1	2998000000	0
2998000000	1	3000000000	2	2998000000	2	3000000000	1
3000000000	2	3002000000	1	3000000000	1	3002000000	1
3002000000	2	3004000000	0	3002000000	1	3004000000	0
3004000000	1	3006000000	3	3004000000	0	3006000000	0
3006000000	2	3008000000	3	3006000000	1	3008000000	0
3008000000	0	3010000000	0	3008000000	1	3010000000	2
3010000000	0	3012000000	4	3010000000	0	3012000000	1
3012000000	0	3014000000	2	3012000000	1	3014000000	0
3014000000	1	3016000000	4	3014000000	0	3016000000	0
3016000000	1	3018000000	6	3016000000	1	3018000000	2
3018000000	1	3020000000	3	3018000000	0	3020000000	1
3020000000	0	3022000000	3	3020000000	1	3022000000	3
3022000000	1	3024000000	4	3022000000	0	3024000000	1
3024000000	1	3026000000	3	3024000000	0	3026000000	1
3026000000	1	3028000000	2	3026000000	0	3028000000	0
3028000000	0	3030000000	3	3028000000	0	3030000000	0
3030000000	0	3032000000	1	3030000000	0	3032000000	0
3032000000	1	3034000000	2	3032000000	0	3034000000	1
3034000000	0	3036000000	3	3034000000	1	3036000000	1
3036000000	1	3038000000	0	3036000000	1	3038000000	0
3038000000	0	3040000000	2	3038000000	0	3040000000	0
3040000000	2	3042000000	1	3040000000	1	3042000000	1
3042000000	0	3044000000	1	3042000000	0	3044000000	3
3044000000	0	3046000000	1	3044000000	0	3046000000	0
3046000000	0	3048000000	6	3046000000	1	3048000000	0
3048000000	0	3050000000	1	3048000000	0	3050000000	2
3050000000	0	3052000000	2	3050000000	1	3052000000	1
3052000000	1	3054000000	0	3052000000	0	3054000000	0
3054000000	1	3056000000	2	3054000000	0	3056000000	1
3056000000	0	3058000000	2	3056000000	1	3058000000	2
3058000000	0	3060000000	1	3058000000	2	3060000000	1
3060000000	2	3062000000	3	3060000000	1	3062000000	1
3062000000	0	3064000000	3	3062000000	1	3064000000	1
3064000000	1	3066000000	0	3064000000	0	3066000000	2
3066000000	2	3068000000	1	3066000000	0	3068000000	0
3068000000	1	3070000000	1	3068000000	1	3070000000	1
3070000000	0	3072000000	2	3070000000	0	3072000000	3
3072000000	0	3074000000	0	3072000000	0	3074000000	0
3074000000	0	3076000000	1	3074000000	1	3076000000	0
3076000000	1	3078000000	1	3076000000	0	3078000000	0
3078000000	1	3080000000	1	3078000000	1	3080000000	5
3080000000	0	3082000000	1	3080000000	0	3082000000	1
3082000000	1	3084000000	1	3082000000	0	3084000000	1
3084000000	0	3086000000	2	3084000000	3	3086000000	2
3086000000	0	3088000000	0	3086000000	0	3088000000	2
3088000000	1	3090000000	0	3088000000	0	3090000000	0
3090000000	0	3092000000	3	3090000000	0	3092000000	1
3092000000	0	3094000000	2	3092000000	2	3094000000	1
3094000000	0	3096000000	2	3094000000	1	3096000000	0
3096000000	0	3098000000	1	3096000000	1	3098000000	2
3098000000	1	3100000000	1	3098000000	1	3100000000	0
3100000000	1	3102000000	1	3100000000	2	3102000000	2
3102000000	0	3104000000	1	3102000000	0	3104000000	0
3104000000	0	3106000000	1	3104000000	1	3106000000	3
3106000000	3	3108000000	1	3106000000	1	3108000000	1
3108000000	1	3110000000	0	3108000000	3	3110000000	1
3110000000	1	3112000000	0	3110000000	0	3112000000	2
3112000000	0	3114000000	3	3112000000	1	3114000000	1
3114000000	0	3116000000	2	3114000000	0	3116000000	0
3116000000	0	3118000000	1	3116000000	0	3118000000	0
3118000000	2	3120000000	1	3118000000	2	3120000000	1
3120000000	1	3122000000	0	3120000000	2	3122000000	3
3122000000	1	3124000000	1	3122000000	2	3124000000	1
3124000000	1	3126000000	1	3124000000	4	3126000000	2
3126000000	1	3128000000	1	3126000000	0	3128000000	3
3128000000	0	3130000000	0	3128000000	2	3130000000	0
3130000000	0	3132000000	3	3130000000	2	3132000000	0
3132000000	0	3134000000	1	3132000000	0	3134000000	3
3134000000	0	3136000000	2	3134000000	0	3136000000	1
3136000000	0	3138000000	3	3136000000	0	3138000000	2
3138000000	1	3140000000	1	3138000000	0	3140000000	0
3140000000	0	3142000000	0	3140000000	0	3142000000	2
3142000000	1	3144000000	1	3142000000	2	3144000000	0
3144000000	0	3146000000	4	3144000000	0	3146000000	0
3146000000	1	3148000000	4	3146000000	1	3148000000	2
3148000000	3	3150000000	0	3148000000	0	3150000000	0
3150000000	2	3152000000	1	3150000000	1	3152000000	0
3152000000	0	3154000000	1	3152000000	1	3154000000	2
3154000000	1	3156000000	0	3154000000	0	3156000000	3
3156000000	1	3158000000	1	3156000000	1	3158000000	1
3158000000	1	3160000000	0	3158000000	1	3160000000	0
3160000000	1	3162000000	1	3160000000	0	3162000000	0
3162000000	0	3164000000	1	3162000000	1	3164000000	0
3164000000	0	3166000000	0	3164000000	1	3166000000	0
3166000000	0	3168000000	2	3166000000	0	3168000000	2
3168000000	1	3170000000	3	3168000000	0	3170000000	1
3170000000	0	3172000000	1	3170000000	2	3172000000	0
3172000000	1	3174000000	0	3172000000	1	3174000000	1
3174000000	1	3176000000	0	3174000000	1	3176000000	1
3176000000	0	3178000000	1	3176000000	0	3178000000	0
3178000000	0	3180000000	3	3178000000	0	3180000000	2
3180000000	1	3182000000	1	3180000000	0	3182000000	1
3182000000	0	3184000000	1	3182000000	1	3184000000	0
3184000000	1	3186000000	3	3184000000	0	3186000000	2
3186000000	1	3188000000	1	3186000000	1	3188000000	1
3188000000	1	3190000000	1	3188000000	0	3190000000	0
3190000000	1	3192000000	1	3190000000	0	3192000000	1
3192000000	0	3194000000	2	3192000000	1	3194000000	1
3194000000	0	3196000000	3	3194000000	0	3196000000	0
3196000000	0	3198000000	0	3196000000	0	3198000000	0
3198000000	2	3200000000	0	3198000000	0	3200000000	3
3200000000	1	3202000000	1	3200000000	1	3202000000	0
3202000000	0	3204000000	1	3202000000	1	3204000000	1
3204000000	0	3206000000	5	3204000000	0	3206000000	0
3206000000	1	3208000000	2	3206000000	0	3208000000	1
3208000000	1	3210000000	0	3208000000	0	3210000000	0
3210000000	0	3212000000	0	3210000000	1	3212000000	0
3212000000	1	3214000000	0	3212000000	0	3214000000	1
3214000000	0	3216000000	0	3214000000	0	3216000000	1
3216000000	0	3218000000	1	3216000000	0	3218000000	0
3218000000	1	3220000000	0	3218000000	0	3220000000	1
3220000000	0	3222000000	1	3220000000	2	3222000000	0
3222000000	1	3224000000	0	3222000000	0	3224000000	1
3224000000	0	3226000000	2	3224000000	0	3226000000	0
3226000000	2	3228000000	0	3226000000	0	3228000000	0
3228000000	3	3230000000	3	3228000000	0	3230000000	0
3230000000	0	3232000000	1	3230000000	3	3232000000	0
3232000000	2	3234000000	2	3232000000	0	3234000000	0
3234000000	0	3236000000	1	3234000000	1	3236000000	0
3236000000	0	3238000000	3	3236000000	0	3238000000	1
3238000000	2	3240000000	0	3238000000	2	3240000000	0
3240000000	1	3242000000	1	3240000000	3	3242000000	1
3242000000	1	3244000000	4	3242000000	0	3244000000	1
3244000000	0	3246000000	1	3244000000	1	3246000000	0
3246000000	0	3248000000	1	3246000000	2	3248000000	1
3248000000	1	3250000000	5	3248000000	0	3250000000	0
3250000000	0	3252000000	1	3250000000	2	3252000000	1
3252000000	0	3254000000	2	3252000000	0	3254000000	1
3254000000	1	3256000000	0	3254000000	4	3256000000	3
3256000000	1	3258000000	1	3256000000	1	3258000000	0
3258000000	0	3260000000	2	3258000000	1	3260000000	1
3260000000	1	3262000000	4	3260000000	1	3262000000	1
3262000000	0	3264000000	2	3262000000	0	3264000000	0
3264000000	0	3266000000	1	3264000000	0	3266000000	1
3266000000	1	3268000000	1	3266000000	1	3268000000	1
3268000000	0	3270000000	2	3268000000	3	3270000000	0
3270000000	0	3272000000	1	3270000000	0	3272000000	1
3272000000	0	3274000000	0	3272000000	1	3274000000	1
3274000000	0	3276000000	3	3274000000	0	3276000000	0
3276000000	0	3278000000	0	3276000000	2	3278000000	0
3278000000	0	3280000000	0	3278000000	1	3280000000	0
3280000000	2	3282000000	1	3280000000	5	3282000000	1
3282000000	0	3284000000	2	3282000000	1	3284000000	1
3284000000	0	3286000000	0	3284000000	0	3286000000	1
3286000000	0	3288000000	2	3286000000	0	3288000000	0
3288000000	0	3290000000	1	3288000000	0	3290000000	1
3290000000	0	3292000000	1	3290000000	0	3292000000	0
3292000000	0	3294000000	0	3292000000	2	3294000000	1
3294000000	0	3296000000	0	3294000000	0	3296000000	1
3296000000	0	3298000000	2	3296000000	3	3298000000	0
3298000000	0	3300000000	0	3298000000	1	3300000000	1
3300000000	1	3302000000	1	3300000000	1	3302000000	4
3302000000	1	3304000000	3	3302000000	2	3304000000	0
3304000000	1	3306000000	1	3304000000	1	3306000000	1
3306000000	0	3308000000	1	3306000000	1	3308000000	1
3308000000	0	3310000000	1	3308000000	1	3310000000	2
3310000000	1	3312000000	2	3310000000	0	3312000000	0
3312000000	0	3314000000	2	3312000000	0	3314000000	1
3314000000	0	3316000000	0	3314000000	1	3316000000	2
3316000000	0	3318000000	2	3316000000	0	3318000000	1
3318000000	0	3320000000	2	3318000000	0	3320000000	0
3320000000	0	3322000000	1	3320000000	0	3322000000	0
3322000000	0	3324000000	1	3322000000	0	3324000000	0
3324000000	0	3326000000	0	3324000000	0	3326000000	0
3326000000	0	3328000000	1	3326000000	0	3328000000	1
3328000000	0	3330000000	1	3328000000	2	3330000000	1
3330000000	0	3332000000	0	3330000000	1	3332000000	2
3332000000	0	3334000000	0	3332000000	0	3334000000	2
3334000000	2	3336000000	1	3334000000	1	3336000000	0
3336000000	0	3338000000	2	3336000000	0	3338000000	0
3338000000	0	3340000000	0	3338000000	1	3340000000	0
3340000000	1	3342000000	1	3340000000	0	3342000000	2
3342000000	1	3344000000	0	3342000000	2	3344000000	1
3344000000	3	3346000000	1	3344000000	0	3346000000	0
3346000000	0	3348000000	1	3346000000	0	3348000000	1
3348000000	1	3350000000	2	3348000000	1	3350000000	1
3350000000	1	3352000000	3	3350000000	0	3352000000	1
3352000000	1	3354000000	1	3352000000	0	3354000000	1
3354000000	0	3356000000	1	3354000000	1	3356000000	0
3356000000	5	3358000000	0	3356000000	0	3358000000	0
3358000000	1	3360000000	1	3358000000	0	3360000000	0
3360000000	0	3362000000	1	3360000000	0	3362000000	2
3362000000	1	3364000000	1	3362000000	0	3364000000	0
3364000000	0	3366000000	0	3364000000	0	3366000000	1
3366000000	0	3368000000	1	3366000000	3	3368000000	0
3368000000	1	3370000000	3	3368000000	1	3370000000	0
3370000000	2	3372000000	2	3370000000	0	3372000000	1
3372000000	0	3374000000	1	3372000000	1	3374000000	2
3374000000	0	3376000000	0	3374000000	2	3376000000	0
3376000000	0	3378000000	0	3376000000	0	3378000000	0
3378000000	0	3380000000	2	3378000000	0	3380000000	1
3380000000	0	3382000000	0	3380000000	3	3382000000	2
3382000000	0	3384000000	0	3382000000	2	3384000000	2
3384000000	0	3386000000	2	3384000000	0	3386000000	1
3386000000	1	3388000000	1	3386000000	0	3388000000	0
3388000000	0	3390000000	1	3388000000	2	3390000000	1
3390000000	2	3392000000	1	3390000000	1	3392000000	0
3392000000	0	3394000000	0	3392000000	0	3394000000	1
3394000000	0	3396000000	1	3394000000	0	3396000000	0
3396000000	0	3398000000	2	3396000000	0	3398000000	0
3398000000	0	3400000000	2	3398000000	0	3400000000	1
3400000000	1	3402000000	0	3400000000	2	3402000000	0
3402000000	2	3404000000	1	3402000000	1	3404000000	0
3404000000	0	3406000000	0	3404000000	0	3406000000	0
3406000000	1	3408000000	0	3406000000	0	3408000000	0
3408000000	0	3410000000	1	3408000000	1	3410000000	0
3410000000	0	3412000000	1	3410000000	3	3412000000	0
3412000000	0	3414000000	1	3412000000	0	3414000000	1
3414000000	0	3416000000	0	3414000000	0	3416000000	0
3416000000	0	3418000000	1	3416000000	1	3418000000	2
3418000000	0	3420000000	1	3418000000	2	3420000000	1
3420000000	0	3422000000	1	3420000000	1	3422000000	0
3422000000	3	3424000000	0	3422000000	1	3424000000	0
3424000000	1	3426000000	1	3424000000	1	3426000000	2
3426000000	1	3428000000	0	3426000000	1	3428000000	0
3428000000	0	3430000000	0	3428000000	1	3430000000	2
3430000000	3	3432000000	0	3430000000	0	3432000000	1
3432000000	1	3434000000	0	3432000000	0	3434000000	2
3434000000	0	3436000000	1	3434000000	3	3436000000	0
3436000000	0	3438000000	0	3436000000	0	3438000000	0
3438000000	0	3440000000	3	3438000000	0	3440000000	1
3440000000	0	3442000000	0	3440000000	0	3442000000	1
3442000000	0	3444000000	0	3442000000	2	3444000000	1
3444000000	2	3446000000	2	3444000000	1	3446000000	3
3446000000	1	3448000000	0	3446000000	0	3448000000	1
3448000000	1	3450000000	0	3448000000	1	3450000000	2
3450000000	0	3452000000	1	3450000000	2	3452000000	1
3452000000	0	3454000000	1	3452000000	0	3454000000	3
3454000000	0	3456000000	2	3454000000	1	3456000000	2
3456000000	1	3458000000	0	3456000000	0	3458000000	1
3458000000	1	3460000000	2	3458000000	0	3460000000	1
3460000000	0	3462000000	2	3460000000	2	3462000000	0
3462000000	1	3464000000	1	3462000000	0	3464000000	3
3464000000	0	3466000000	1	3464000000	1	3466000000	0
3466000000	0	3468000000	1	3466000000	1	3468000000	3
3468000000	0	3470000000	0	3468000000	1	3470000000	0
3470000000	0	3472000000	0	3470000000	0	3472000000	0
3472000000	0	3474000000	0	3472000000	1	3474000000	1
3474000000	0	3476000000	0	3474000000	3	3476000000	1
3476000000	0	3478000000	0	3476000000	0	3478000000	1
3478000000	0	3480000000	1	3478000000	0	3480000000	0
3480000000	0	3482000000	1	3480000000	1	3482000000	1
3482000000	0	3484000000	1	3482000000	1	3484000000	1
3484000000	2	3486000000	1	3484000000	1	3486000000	3
3486000000	1	3488000000	1	3486000000	2	3488000000	0
3488000000	0	3490000000	1	3488000000	1	3490000000	0
3490000000	0	3492000000	0	3490000000	0	3492000000	0
3492000000	0	3494000000	0	3492000000	0	3494000000	0
3494000000	1	3496000000	1	3494000000	0	3496000000	0
3496000000	0	3498000000	1	3496000000	0	3498000000	1
3498000000	0	3500000000	4	3498000000	0	3500000000	1
3500000000	0	3502000000	2	3500000000	2	3502000000	0
3502000000	0	3504000000	0	3502000000	0	3504000000	1
3504000000	0	3506000000	2	3504000000	0	3506000000	0
3506000000	0	3508000000	0	3506000000	0	3508000000	0
3508000000	0	3510000000	1	3508000000	1	3510000000	1
3510000000	0	3512000000	0	3510000000	0	3512000000	2
3512000000	1	3514000000	1	3512000000	0	3514000000	0
3514000000	3	3516000000	0	3514000000	0	3516000000	0
3516000000	0	3518000000	1	3516000000	0	3518000000	2
3518000000	0	3520000000	2	3518000000	1	3520000000	0
3520000000	1	3522000000	2	3520000000	0	3522000000	0
3522000000	0	3524000000	1	3522000000	1	3524000000	5
3524000000	0	3526000000	1	3524000000	1	3526000000	0
3526000000	0	3528000000	0	3526000000	0	3528000000	0
3528000000	0	3530000000	0	3528000000	1	3530000000	1
3530000000	0	3532000000	0	3530000000	4	3532000000	0
3532000000	0	3534000000	3	3532000000	1	3534000000	1
3534000000	0	3536000000	1	3534000000	1	3536000000	1
3536000000	1	3538000000	1	3536000000	0	3538000000	1
3538000000	1	3540000000	1	3538000000	1	3540000000	0
3540000000	0	3542000000	3	3540000000	0	3542000000	1
3542000000	1	3544000000	2	3542000000	0	3544000000	0
3544000000	0	3546000000	0	3544000000	0	3546000000	0
3546000000	0	3548000000	3	3546000000	0	3548000000	0
3548000000	1	3550000000	0	3548000000	1	3550000000	0
3550000000	0	3552000000	0	3550000000	1	3552000000	1
3552000000	2	3554000000	3	3552000000	0	3554000000	1
3554000000	0	3556000000	1	3554000000	0	3556000000	1
3556000000	1	3558000000	2	3556000000	0	3558000000	0
3558000000	0	3560000000	0	3558000000	0	3560000000	1
3560000000	0	3562000000	0	3560000000	1	3562000000	1
3562000000	0	3564000000	1	3562000000	1	3564000000	1
3564000000	0	3566000000	0	3564000000	0	3566000000	1
3566000000	0	3568000000	1	3566000000	1	3568000000	2
3568000000	0	3570000000	0	3568000000	0	3570000000	1
3570000000	0	3572000000	0	3570000000	1	3572000000	0
3572000000	0	3574000000	1	3572000000	0	3574000000	0
3574000000	0	3576000000	0	3574000000	2	3576000000	2
3576000000	0	3578000000	0	3576000000	0	3578000000	0
3578000000	0	3580000000	0	3578000000	0	3580000000	1
3580000000	0	3582000000	0	3580000000	0	3582000000	2
3582000000	0	3584000000	0	3582000000	0	3584000000	0
3584000000	0	3586000000	0	3584000000	0	3586000000	3
3586000000	0	3588000000	1	3586000000	1	3588000000	0
3588000000	1	3590000000	1	3588000000	0	3590000000	4
3590000000	0	3592000000	0	3590000000	0	3592000000	1
3592000000	0	3594000000	2	3592000000	1	3594000000	0
3594000000	0	3596000000	2	3594000000	1	3596000000	0
3596000000	1	3598000000	4	3596000000	0	3598000000	2
3598000000	0	3600000000	1	3598000000	0	3600000000	1
3600000000	2	3602000000	0	3600000000	0	3602000000	1
3602000000	5	3604000000	0	3602000000	0	3604000000	1
3604000000	0	3606000000	0	3604000000	0	3606000000	0
3606000000	0	3608000000	1	3606000000	0	3608000000	4
3608000000	1	3610000000	0	3608000000	0	3610000000	3
3610000000	0	3612000000	0	3610000000	1	3612000000	0
3612000000	1	3614000000	1	3612000000	0	3614000000	0
3614000000	0	3616000000	3	3614000000	0	3616000000	3
3616000000	0	3618000000	0	3616000000	1	3618000000	1
3618000000	0	3620000000	0	3618000000	1	3620000000	1
3620000000	0	3622000000	0	3620000000	1	3622000000	1
3622000000	1	3624000000	0	3622000000	1	3624000000	1
3624000000	0	3626000000	0	3624000000	0	3626000000	2
3626000000	1	3628000000	1	3626000000	1	3628000000	0
3628000000	1	3630000000	3	3628000000	1	3630000000	0
3630000000	0	3632000000	1	3630000000	1	3632000000	1
3632000000	0	3634000000	1	3632000000	5	3634000000	1
3634000000	0	3636000000	0	3634000000	0	3636000000	1
3636000000	1	3638000000	1	3636000000	1	3638000000	0
3638000000	0	3640000000	2	3638000000	0	3640000000	0
3640000000	0	3642000000	0	3640000000	1	3642000000	2
3642000000	0	3644000000	3	3642000000	1	3644000000	1
3644000000	0	3646000000	1	3644000000	0	3646000000	1
3646000000	0	3648000000	1	3646000000	0	3648000000	1
3648000000	3	3650000000	2	3648000000	0	3650000000	1
3650000000	0	3652000000	0	3650000000	1	3652000000	2
3652000000	0	3654000000	0	3652000000	1	3654000000	1
3654000000	1	3656000000	0	3654000000	0	3656000000	3
3656000000	0	3658000000	1	3656000000	1	3658000000	0
3658000000	0	3660000000	0	3658000000	0	3660000000	2
3660000000	1	3662000000	0	3660000000	2	3662000000	0
3662000000	0	3664000000	1	3662000000	2	3664000000	0
3664000000	0	3666000000	0	3664000000	0	3666000000	2
3666000000	1	3668000000	0	3666000000	0	3668000000	0
3668000000	0	3670000000	1	3668000000	0	3670000000	0
3670000000	1	3672000000	1	3670000000	1	3672000000	1
3672000000	0	3674000000	0	3672000000	1	3674000000	1
3674000000	0	3676000000	0	3674000000	1	3676000000	0
3676000000	0	3678000000	1	3676000000	0	3678000000	0
3678000000	2	3680000000	1	3678000000	1	3680000000	0
3680000000	0	3682000000	0	3680000000	1	3682000000	0
3682000000	0	3684000000	0	3682000000	2	3684000000	0
3684000000	1	3686000000	0	3684000000	2	3686000000	0
3686000000	0	3688000000	1	3686000000	1	3688000000	0
3688000000	0	3690000000	0	3688000000	0	3690000000	0
3690000000	0	3692000000	1	3690000000	0	3692000000	1
3692000000	0	3694000000	1	3692000000	0	3694000000	0
3694000000	0	3696000000	0	3694000000	1	3696000000	0
3696000000	0	3698000000	0	3696000000	4	3698000000	2
3698000000	0	3700000000	1	3698000000	1	3700000000	1
3700000000	1	3702000000	0	3700000000	0	3702000000	1
3702000000	0	3704000000	0	3702000000	0	3704000000	0
3704000000	1	3706000000	2	3704000000	1	3706000000	0
3706000000	0	3708000000	0	3706000000	0	3708000000	1
3708000000	0	3710000000	0	3708000000	1	3710000000	0
3710000000	0	3712000000	2	3710000000	1	3712000000	0
3712000000	0	3714000000	2	3712000000	1	3714000000	0
3714000000	1	3716000000	0	3714000000	0	3716000000	0
3716000000	0	3718000000	0	3716000000	2	3718000000	0
3718000000	1	3720000000	1	3718000000	1	3720000000	2
3720000000	0	3722000000	1	3720000000	0	3722000000	0
3722000000	0	3724000000	0	3722000000	0	3724000000	1
3724000000	0	3726000000	1	3724000000	1	3726000000	0
3726000000	0	3728000000	1	3726000000	1	3728000000	1
3728000000	0	3730000000	0	3728000000	0	3730000000	0
3730000000	0	3732000000	0	3730000000	1	3732000000	0
3732000000	0	3734000000	0	3732000000	0	3734000000	1
3734000000	0	3736000000	3	3734000000	0	3736000000	2
3736000000	0	3738000000	2	3736000000	0	3738000000	3
3738000000	1	3740000000	0	3738000000	0	3740000000	0
3740000000	0	3742000000	1	3740000000	0	3742000000	0
3742000000	0	3744000000	2	3742000000	0	3744000000	0
3744000000	1	3746000000	0	3744000000	0	3746000000	0
3746000000	0	3748000000	0	3746000000	1	3748000000	0
3748000000	0	3750000000	0	3748000000	0	3750000000	2
3750000000	0	3752000000	0	3750000000	0	3752000000	0
3752000000	0	3754000000	0	3752000000	0	3754000000	1
3754000000	1	3756000000	0	3754000000	1	3756000000	0
3756000000	1	3758000000	3	3756000000	0	3758000000	0
3758000000	0	3760000000	2	3758000000	0	3760000000	1
3760000000	0	3762000000	1	3760000000	0	3762000000	0
3762000000	0	3764000000	0	3762000000	1	3764000000	0
3764000000	1	3766000000	0	3764000000	1	3766000000	0
3766000000	1	3768000000	2	3766000000	1	3768000000	1
3768000000	2	3770000000	1	3768000000	0	3770000000	2
3770000000	1	3772000000	0	3770000000	1	3772000000	1
3772000000	0	3774000000	2	3772000000	1	3774000000	1
3774000000	0	3776000000	2	3774000000	1	3776000000	1
3776000000	0	3778000000	1	3776000000	2	3778000000	0
3778000000	1	3780000000	1	3778000000	0	3780000000	1
3780000000	0	3782000000	1	3780000000	1	3782000000	0
3782000000	0	3784000000	1	3782000000	0	3784000000	1
3784000000	0	3786000000	1	3784000000	0	3786000000	0
3786000000	0	3788000000	0	3786000000	0	3788000000	0
3788000000	0	3790000000	0	3788000000	2	3790000000	1
3790000000	0	3792000000	0	3790000000	1	3792000000	0
3792000000	0	3794000000	3	3792000000	1	3794000000	0
3794000000	0	3796000000	2	3794000000	0	3796000000	0
3796000000	0	3798000000	0	3796000000	1	3798000000	1
3798000000	0	3800000000	0	3798000000	0	3800000000	3
3800000000	1	3802000000	3	3800000000	0	3802000000	0
3802000000	0	3804000000	1	3802000000	1	3804000000	0
3804000000	0	3806000000	0	3804000000	0	3806000000	0
3806000000	0	3808000000	0	3806000000	0	3808000000	1
3808000000	1	3810000000	0	3808000000	0	3810000000	0
3810000000	0	3812000000	0	3810000000	0	3812000000	1
3812000000	0	3814000000	1	3812000000	0	3814000000	0
3814000000	3	3816000000	1	3814000000	0	3816000000	1
3816000000	1	3818000000	1	3816000000	0	3818000000	1
3818000000	0	3820000000	1	3818000000	0	3820000000	0
3820000000	0	3822000000	0	3820000000	2	3822000000	0
3822000000	0	3824000000	0	3822000000	0	3824000000	1
3824000000	0	3826000000	0	3824000000	0	3826000000	0
3826000000	0	3828000000	1	3826000000	0	3828000000	2
3828000000	1	3830000000	0	3828000000	0	3830000000	1
3830000000	0	3832000000	1	3830000000	0	3832000000	1
3832000000	0	3834000000	1	3832000000	0	3834000000	1
3834000000	0	3836000000	1	3834000000	1	3836000000	1
3836000000	0	3838000000	0	3836000000	0	3838000000	0
3838000000	1	3840000000	0	3838000000	0	3840000000	0
3840000000	1	3842000000	0	3840000000	2	3842000000	0
3842000000	0	3844000000	1	3842000000	0	3844000000	0
3844000000	0	3846000000	1	3844000000	0	3846000000	0
3846000000	0	3848000000	1	3846000000	0	3848000000	1
3848000000	0	3850000000	0	3848000000	0	3850000000	0
3850000000	1	3852000000	1	3850000000	2	3852000000	0
3852000000	0	3854000000	0	3852000000	1	3854000000	1
3854000000	0	3856000000	0	3854000000	0	3856000000	1
3856000000	0	3858000000	1	3856000000	0	3858000000	5
3858000000	0	3860000000	0	3858000000	1	3860000000	1
3860000000	0	3862000000	0	3860000000	2	3862000000	0
3862000000	0	3864000000	1	3862000000	1	3864000000	1
3864000000	0	3866000000	1	3864000000	0	3866000000	0
3866000000	0	3868000000	1	3866000000	2	3868000000	1
3868000000	0	3870000000	0	3868000000	1	3870000000	0
3870000000	0	3872000000	0	3870000000	0	3872000000	1
3872000000	0	3874000000	0	3872000000	0	3874000000	3
3874000000	0	3876000000	1	3874000000	1	3876000000	1
3876000000	0	3878000000	0	3876000000	0	3878000000	2
3878000000	1	3880000000	0	3878000000	0	3880000000	0
3880000000	0	3882000000	0	3880000000	0	3882000000	1
3882000000	0	3884000000	0	3882000000	2	3884000000	0
3884000000	0	3886000000	1	3884000000	0	3886000000	1
3886000000	0	3888000000	0	3886000000	0	3888000000	0
3888000000	0	3890000000	0	3888000000	1	3890000000	1
3890000000	0	3892000000	0	3890000000	0	3892000000	0
3892000000	0	3894000000	1	3892000000	4	3894000000	0
3894000000	0	3896000000	0	3894000000	0	3896000000	2
3896000000	0	3898000000	2	3896000000	0	3898000000	0
3898000000	2	3900000000	0	3898000000	0	3900000000	0
3900000000	0	3902000000	0	3900000000	1	3902000000	0
3902000000	0	3904000000	2	3902000000	0	3904000000	0
3904000000	1	3906000000	0	3904000000	1	3906000000	2
3906000000	1	3908000000	0	3906000000	0	3908000000	2
3908000000	0	3910000000	0	3908000000	0	3910000000	0
3910000000	0	3912000000	0	3910000000	1	3912000000	0
3912000000	0	3914000000	0	3912000000	0	3914000000	2
3914000000	0	3916000000	0	3914000000	1	3916000000	1
3916000000	1	3918000000	1	3916000000	0	3918000000	0
3918000000	0	3920000000	2	3918000000	1	3920000000	2
3920000000	0	3922000000	1	3920000000	1	3922000000	1
3922000000	0	3924000000	1	3922000000	1	3924000000	0
3924000000	0	3926000000	0	3924000000	0	3926000000	0
3926000000	0	3928000000	2	3926000000	3	3928000000	0
3928000000	0	3930000000	2	3928000000	0	3930000000	1
3930000000	0	3932000000	0	3930000000	0	3932000000	0
3932000000	0	3934000000	0	3932000000	3	3934000000	0
3934000000	0	3936000000	0	3934000000	0	3936000000	0
3936000000	0	3938000000	2	3936000000	1	3938000000	0
3938000000	1	3940000000	0	3938000000	1	3940000000	0
3940000000	0	3942000000	1	3940000000	1	3942000000	0
3942000000	0	3944000000	1	3942000000	0	3944000000	0
3944000000	0	3946000000	0	3944000000	1	3946000000	2
3946000000	0	3948000000	0	3946000000	1	3948000000	0
3948000000	0	3950000000	1	3948000000	0	3950000000	0
3950000000	0	3952000000	0	3950000000	1	3952000000	1
3952000000	0	3954000000	0	3952000000	1	3954000000	1
3954000000	1	3956000000	0	3954000000	1	3956000000	0
3956000000	0	3958000000	2	3956000000	0	3958000000	1
3958000000	0	3960000000	1	3958000000	2	3960000000	0
3960000000	0	3962000000	0	3960000000	2	3962000000	0
3962000000	0	3964000000	1	3962000000	0	3964000000	1
3964000000	0	3966000000	0	3964000000	2	3966000000	0
3966000000	1	3968000000	1	3966000000	1	3968000000	3
3968000000	0	3970000000	0	3968000000	0	3970000000	1
3970000000	0	3972000000	1	3970000000	2	3972000000	0
3972000000	0	3974000000	0	3972000000	1	3974000000	2
3974000000	0	3976000000	0	3974000000	0	3976000000	0
3976000000	0	3978000000	0	3976000000	0	3978000000	0
3978000000	0	3980000000	0	3978000000	2	3980000000	1
3980000000	0	3982000000	0	3980000000	1	3982000000	1
3982000000	0	3984000000	0	3982000000	0	3984000000	0
3984000000	0	3986000000	0	3984000000	0	3986000000	1
3986000000	1	3988000000	0	3986000000	1	3988000000	3
3988000000	0	3990000000	1	3988000000	1	3990000000	2
3990000000	0	3992000000	0	3990000000	0	3992000000	1
3992000000	0	3994000000	2	3992000000	2	3994000000	2
3994000000	1	3996000000	2	3994000000	0	3996000000	0
[truncated: 19 more rows]
